# Supplementary material for: A pharmacokinetic–pharmacodynamic model for chemoprotective agents against malaria
Source: CPT Pharmacometrics Syst Pharmacol. 2022 Nov 22;12(1):50–61. doi: 10.1002/psp4.12875 (PMC9835136; doi:10.1002/psp4.12875)
Supplement: Supplementary file 5 — Data S1 [file PSP4-12-50-s009.zip]

Archive with 5 entries (5 files):
- project.mlxtran
- project_model.txt
- README.txt
- dataNLME.atr
- dataNLME.csv
