# Supplementary material for: A pharmacokinetic–pharmacodynamic model for chemoprotective agents against malaria
Source: CPT Pharmacometrics Syst Pharmacol. 2022 Nov 22;12(1):50–61. doi: 10.1002/psp4.12875 (PMC9835136; doi:10.1002/psp4.12875)
Supplement: Supplementary file 5 — Data S1 [file PSP4-12-50-s009.zip › project.mlxtran]

; MONOLIX project generated with IQRtools

; ==PROJECT HEADER START===================================================
; COMMENT             = ''
; TOOL                = 'MONOLIX'
; TOOLVERSION         = 'MLX2018R2'
; DATA                = './dataNLME.csv'
; DOSINGTYPES         = 'ABSORPTION0'
; COVNAMES            = 'DOSELEVEL'
; CATNAMES            = 'STUDYN,STUDYTYPEN'
; CATCATEGORIES       = '[1 2 3 4 12 13],[1 2 3 4]'
; REGRESSIONNAMES     = ''
; OUTPUTS             = 'Cc'
; ERRORMODELS         = 'rel'
; PARAMNAMES          = 'Fabs0,CL,Vc,Q1,Vp1,Tk0,Tlag1'
; PARAMTRANS          = 'exp(phi),exp(phi),exp(phi),exp(phi),exp(phi),exp(phi),exp(phi)'
; PARAMINVTRANS       = 'log(psi),log(psi),log(psi),log(psi),log(psi),log(psi),log(psi)'
; COVARIATENAMES      = 'DOSELEVEL,STUDYN,STUDYTYPEN'
; COVARIATESUSED      = 'DOSELEVEL'
; BETACOVNAMES        = 'beta_Fabs0(DOSELEVEL)'
; BETACOVTRANS        = 'log(cov/400)'
; BETACATNAMES        = ''
; BETACATREFERENCE    = ''
; ==PROJECT HEADER END=====================================================

; =============================================
<DATAFILE>
; =============================================

[FILEINFO]
file = './dataNLME.csv'
delimiter = comma
header = {IXGDF, IGNORE, USUBJID, ID, STUDY, STUDYN, TRTNAME, TRT, TIME, TIMEPOS, NT, TAD, TIMEUNIT, YTYPE, NAME, VALUE, DV, UNIT, LLOQ, CENS, MDV, EVID, AMT, ADM, II, ADDL, ROUTE, TINF, RATE, DOSE, PROFNR, PROFTIME, CENTER, SUBJECT, INDNAME, IND, COMPOUND, STUDYDES, PART, EXTENS, TRTNAMER, TRTR, VISIT, VISNAME, DATEDAY, DATETIME, DURATION, TYPENAME, ULOQ, COMMENT, CENTERNAME, COHORT, STUDYTYPE, INTERVAL, NRDOSES, DOSELEVEL, DOSEMULT, INFECTIONTYPE, INFECTIONTYPEN, STUDYTYPEN}

[CONTENT]
ID = {use=identifier}
STUDYN = {use=covariate, type=categorical}
TIME = {use=time}
YTYPE = {use=observationtype}
DV = {use=observation, name={y}, ytype={1}, type={continuous}}
CENS = {use=censored}
MDV = {use=missingdependentvariable}
EVID = {use=eventidentifier}
AMT = {use=amount}
ADM = {use=administration}
II = {use=interdoseinterval}
ADDL = {use=additionaldose}
TINF = {use=infusiontime}
DOSELEVEL = {use=covariate, type=continuous}
STUDYTYPEN = {use=covariate, type=categorical}

; =============================================
<MODEL>
; =============================================

[COVARIATE]
input = {DOSELEVEL,STUDYN,STUDYTYPEN}

STUDYN = {type=categorical, categories={1,2,3,4,12,13}}
STUDYTYPEN = {type=categorical, categories={1,2,3,4}}

EQUATION:
tDOSELEVEL = log(DOSELEVEL/400)

DEFINITION:
tSTUDYN =
{
  transform = STUDYN,
  categories = {
    1 = 1,
    2 = 2,
    3 = 3,
    4 = 4,
    12 = 12,
    13 = 13
  },
  reference = 1
}
tSTUDYTYPEN =
{
  transform = STUDYTYPEN,
  categories = {
    1 = 1,
    2 = 2,
    3 = 3,
    4 = 4
  },
  reference = 1
}

[INDIVIDUAL]
input = {Fabs0_pop, CL_pop, Vc_pop, Q1_pop, Vp1_pop, Tk0_pop, Tlag1_pop, omega_Fabs0, omega_CL, omega_Vc, omega_Q1, omega_Vp1, omega_Tk0, omega_Tlag1, beta_Fabs0_tDOSELEVEL, tDOSELEVEL}

DEFINITION:
Fabs0 = {distribution=logNormal, typical=Fabs0_pop, sd=omega_Fabs0, covariate={tDOSELEVEL}, coefficient={beta_Fabs0_tDOSELEVEL}}
CL = {distribution=logNormal, typical=CL_pop, sd=omega_CL}
Vc = {distribution=logNormal, typical=Vc_pop, sd=omega_Vc}
Q1 = {distribution=logNormal, typical=Q1_pop, no-variability}
Vp1 = {distribution=logNormal, typical=Vp1_pop, sd=omega_Vp1}
Tk0 = {distribution=logNormal, typical=Tk0_pop, sd=omega_Tk0}
Tlag1 = {distribution=logNormal, typical=Tlag1_pop, sd=omega_Tlag1}

[LONGITUDINAL]
input = {b}

file = './project_model.txt'

DEFINITION:
y = {distribution=normal, prediction=Cc ,errorModel=proportional(b)}

; =============================================
<FIT>
; =============================================
data = {y}
model = {y}

; =============================================
<PARAMETER>
; =============================================
Fabs0_pop = {value=1, method=FIXED}
CL_pop = {value=0.356564986546112, method=MLE}
Vc_pop = {value=19.6333960788143, method=MLE}
Q1_pop = {value=17.0396526172927, method=MLE}
Vp1_pop = {value=33.3449068305077, method=MLE}
Tk0_pop = {value=1.65413555037145, method=MLE}
Tlag1_pop = {value=0.20645789401757, method=MLE}
omega_Fabs0 = {value=0.3, method=MLE}
omega_CL = {value=0.3, method=MLE}
omega_Vc = {value=0.3, method=MLE}
omega_Q1 = {value=0, method=FIXED}
omega_Vp1 = {value=0.3, method=MLE}
omega_Tk0 = {value=0.3, method=MLE}
omega_Tlag1 = {value=0.3, method=MLE}
beta_Fabs0_tDOSELEVEL = {value=0.1, method=MLE}
b = {value=0.3, method=MLE}

; =============================================
<MONOLIX>
; =============================================

[TASKS]
populationParameters()
individualParameters(method = conditionalMode)
fim(method = StochasticApproximation)
logLikelihood(method = ImportanceSampling)
plotResult()

[SETTINGS]
GLOBAL:
seed = 123456
exportpath = 'RESULTSORIG'
nbchains = 1
autochains = no

POPULATION:
exploratoryautostop = no
smoothingautostop = no
smoothingiterations = 200
exploratoryiterations = 1000
variability = Decreasing
