# Supplementary material for: A pharmacokinetic–pharmacodynamic model for chemoprotective agents against malaria
Source: CPT Pharmacometrics Syst Pharmacol. 2022 Nov 22;12(1):50–61. doi: 10.1002/psp4.12875 (PMC9835136; doi:10.1002/psp4.12875)
Supplement: Supplementary file 5 — Data S1 [file PSP4-12-50-s009.zip › project_model.txt]

; =============================================
DESCRIPTION: model_2cpt_linear_abs0
  PK model for simulation of drug concentration in central compartment
  with following characteristics:
  Compartments:  2
  Elimination :  linear
  Absorption  :  zero order (with lag t)
  Unit convention
  Dose: mg
  Concentration: ug/mL
  Time: hours
  The annotation of the parameter units is consistent with the given unit convention.
  Units of the inputs (dose) and outputs (concentration) in the dataset for parameter estimation need to match the unit convention.
; =============================================

  [LONGITUDINAL]

  input = {Fabs0,CL,Vc,Q1,Vp1,Tk0,Tlag1}
; =============================================
PK:
; =============================================

  ; Model compartments
  ; ------------------
  compartment(cmt=1, amount=Ac)
  compartment(cmt=2, amount=Ap1)

  ; Model dosing
  ; ------------
  absorption(cmt=1, type=1, Tk0=Tk0, p=+Fabs0, Tlag=Tlag1)

  ; Transfer and elimination definitions
  ; ------------------------------------
  elimination(cmt=1, k=-(-Q1/Vc - CL/Vc)-(Q1/Vc))
  transfer(from=2, to=1, kt=Q1/Vp1)
  transfer(from=1, to=2, kt=Q1/Vc)

  ; Output variables
  ; ----------------
  Cc = Ac/Vc

; =============================================
OUTPUT:
; =============================================

  output = {Cc}
