# Supplementary material for: A pharmacokinetic–pharmacodynamic model for chemoprotective agents against malaria
Source: CPT Pharmacometrics Syst Pharmacol. 2022 Nov 22;12(1):50–61. doi: 10.1002/psp4.12875 (PMC9835136; doi:10.1002/psp4.12875)
Supplement: Supplementary file 5 — Data S1 [file PSP4-12-50-s009.zip › README.txt]

dataNLME.csv
	Dataset used for the estimation of the model parameters.

dataNLME.atr
	File with attributes as list of covaraites, their name, unit, etc...
	Can be loaded in R.

project.mlxtran
	Monolix project file.
	It can be open with Monolix (MLX2018R2) or any editor file.

project_model.txt
	Model file in Mlx format.
