# Supplementary material for: A pharmacokinetic–pharmacodynamic model for chemoprotective agents against malaria
Source: CPT Pharmacometrics Syst Pharmacol. 2022 Nov 22;12(1):50–61. doi: 10.1002/psp4.12875 (PMC9835136; doi:10.1002/psp4.12875)
Supplement: Supplementary file 5 — Data S1 [file PSP4-12-50-s009.zip › dataNLME.csv]

IXGDF	IGNORE	USUBJID	ID	STUDY	STUDYN	TRTNAME	TRT	TIME	TIMEPOS	NT	TAD	TIMEUNIT	YTYPE	NAME	VALUE	DV	UNIT	LLOQ	CENS	MDV	EVID	AMT	ADM	II	ADDL	ROUTE	TINF	RATE	DOSE	PROFNR	PROFTIME	CENTER	SUBJECT	INDNAME	IND	COMPOUND	STUDYDES	PART	EXTENS	TRTNAMER	TRTR	VISIT	VISNAME	DATEDAY	DATETIME	DURATION	TYPENAME	ULOQ	COMMENT
976	.	DSM265_13_01-5101	40	DSM265_13_01	1	25mgDSM265	5	0	0	0	0	HOURS	.	DSM265:::Dose	25	0	mg	.	0	1	1	25	1	0	0	ORAL	0	0	25	.	.	601001	5101	Healthy:::Volunteers	1	DSM265	DSM265:::Phase:::1:::First:::In:::Human	.	0	25mgDSM265	5	0	UNKNOWN	UNKNWON	UNKNWON	0	Dose	.	.
975	.	DSM265_13_01-5101	40	DSM265_13_01	1	25mgDSM265	5	0	0	0	0	HOURS	1	DSM265:::DBS	0.005	0.01	ug/mL	0.01	1	0	0	0	.	0	0	ORAL	0	0	25	.	.	601001	5101	Healthy:::Volunteers	1	DSM265	DSM265:::Phase:::1:::First:::In:::Human	.	0	25mgDSM265	5	0	UNKNOWN	UNKNWON	UNKNWON	0	PK	.	.
977	.	DSM265_13_01-5101	40	DSM265_13_01	1	25mgDSM265	5	0.5	0.5	0.5	0.5	HOURS	1	DSM265:::DBS	0.225	0.225	ug/mL	0.01	0	0	0	0	.	0	0	ORAL	0	0	25	.	.	601001	5101	Healthy:::Volunteers	1	DSM265	DSM265:::Phase:::1:::First:::In:::Human	.	0	25mgDSM265	5	0	UNKNOWN	UNKNWON	UNKNWON	0	PK	.	.
978	.	DSM265_13_01-5101	40	DSM265_13_01	1	25mgDSM265	5	1	1	1	1	HOURS	1	DSM265:::DBS	0.156	0.156	ug/mL	0.01	0	0	0	0	.	0	0	ORAL	0	0	25	.	.	601001	5101	Healthy:::Volunteers	1	DSM265	DSM265:::Phase:::1:::First:::In:::Human	.	0	25mgDSM265	5	0	UNKNOWN	UNKNWON	UNKNWON	0	PK	.	.
979	.	DSM265_13_01-5101	40	DSM265_13_01	1	25mgDSM265	5	2	2	2	2	HOURS	1	DSM265:::DBS	0.613	0.613	ug/mL	0.01	0	0	0	0	.	0	0	ORAL	0	0	25	.	.	601001	5101	Healthy:::Volunteers	1	DSM265	DSM265:::Phase:::1:::First:::In:::Human	.	0	25mgDSM265	5	0	UNKNOWN	UNKNWON	UNKNWON	0	PK	.	.
980	.	DSM265_13_01-5101	40	DSM265_13_01	1	25mgDSM265	5	4	4	4	4	HOURS	1	DSM265:::DBS	0.473	0.473	ug/mL	0.01	0	0	0	0	.	0	0	ORAL	0	0	25	.	.	601001	5101	Healthy:::Volunteers	1	DSM265	DSM265:::Phase:::1:::First:::In:::Human	.	0	25mgDSM265	5	0	UNKNOWN	UNKNWON	UNKNWON	0	PK	.	.
981	.	DSM265_13_01-5101	40	DSM265_13_01	1	25mgDSM265	5	6	6	6	6	HOURS	1	DSM265:::DBS	0.416	0.416	ug/mL	0.01	0	0	0	0	.	0	0	ORAL	0	0	25	.	.	601001	5101	Healthy:::Volunteers	1	DSM265	DSM265:::Phase:::1:::First:::In:::Human	.	0	25mgDSM265	5	0	UNKNOWN	UNKNWON	UNKNWON	0	PK	.	.
982	.	DSM265_13_01-5101	40	DSM265_13_01	1	25mgDSM265	5	8	8	8	8	HOURS	1	DSM265:::DBS	0.376	0.376	ug/mL	0.01	0	0	0	0	.	0	0	ORAL	0	0	25	.	.	601001	5101	Healthy:::Volunteers	1	DSM265	DSM265:::Phase:::1:::First:::In:::Human	.	0	25mgDSM265	5	0	UNKNOWN	UNKNWON	UNKNWON	0	PK	.	.
983	.	DSM265_13_01-5101	40	DSM265_13_01	1	25mgDSM265	5	12	12	12	12	HOURS	1	DSM265:::DBS	0.359	0.359	ug/mL	0.01	0	0	0	0	.	0	0	ORAL	0	0	25	.	.	601001	5101	Healthy:::Volunteers	1	DSM265	DSM265:::Phase:::1:::First:::In:::Human	.	0	25mgDSM265	5	0	UNKNOWN	UNKNWON	UNKNWON	0	PK	.	.
984	.	DSM265_13_01-5101	40	DSM265_13_01	1	25mgDSM265	5	24	24	24	24	HOURS	1	DSM265:::DBS	0.324	0.324	ug/mL	0.01	0	0	0	0	.	0	0	ORAL	0	0	25	.	.	601001	5101	Healthy:::Volunteers	1	DSM265	DSM265:::Phase:::1:::First:::In:::Human	.	0	25mgDSM265	5	0	UNKNOWN	UNKNWON	UNKNWON	0	PK	.	.
985	.	DSM265_13_01-5101	40	DSM265_13_01	1	25mgDSM265	5	48	48	48	48	HOURS	1	DSM265:::DBS	0.273	0.273	ug/mL	0.01	0	0	0	0	.	0	0	ORAL	0	0	25	.	.	601001	5101	Healthy:::Volunteers	1	DSM265	DSM265:::Phase:::1:::First:::In:::Human	.	0	25mgDSM265	5	0	UNKNOWN	UNKNWON	UNKNWON	0	PK	.	.
986	.	DSM265_13_01-5101	40	DSM265_13_01	1	25mgDSM265	5	96	96	96	96	HOURS	1	DSM265:::DBS	0.228	0.228	ug/mL	0.01	0	0	0	0	.	0	0	ORAL	0	0	25	.	.	601001	5101	Healthy:::Volunteers	1	DSM265	DSM265:::Phase:::1:::First:::In:::Human	.	0	25mgDSM265	5	0	UNKNOWN	UNKNWON	UNKNWON	0	PK	.	.
987	.	DSM265_13_01-5101	40	DSM265_13_01	1	25mgDSM265	5	144	144	144	144	HOURS	1	DSM265:::DBS	0.134	0.134	ug/mL	0.01	0	0	0	0	.	0	0	ORAL	0	0	25	.	.	601001	5101	Healthy:::Volunteers	1	DSM265	DSM265:::Phase:::1:::First:::In:::Human	.	0	25mgDSM265	5	0	UNKNOWN	UNKNWON	UNKNWON	0	PK	.	.
988	.	DSM265_13_01-5101	40	DSM265_13_01	1	25mgDSM265	5	216	216	216	216	HOURS	1	DSM265:::DBS	0.0744	0.0744	ug/mL	0.01	0	0	0	0	.	0	0	ORAL	0	0	25	.	.	601001	5101	Healthy:::Volunteers	1	DSM265	DSM265:::Phase:::1:::First:::In:::Human	.	0	25mgDSM265	5	0	UNKNOWN	UNKNWON	UNKNWON	0	PK	.	.
989	.	DSM265_13_01-5101	40	DSM265_13_01	1	25mgDSM265	5	312	312	312	312	HOURS	1	DSM265:::DBS	0.0537	0.0537	ug/mL	0.01	0	0	0	0	.	0	0	ORAL	0	0	25	.	.	601001	5101	Healthy:::Volunteers	1	DSM265	DSM265:::Phase:::1:::First:::In:::Human	.	0	25mgDSM265	5	0	UNKNOWN	UNKNWON	UNKNWON	0	PK	.	.
990	.	DSM265_13_01-5101	40	DSM265_13_01	1	25mgDSM265	5	480	480	480	480	HOURS	1	DSM265:::DBS	0.0207	0.0207	ug/mL	0.01	0	0	0	0	.	0	0	ORAL	0	0	25	.	.	601001	5101	Healthy:::Volunteers	1	DSM265	DSM265:::Phase:::1:::First:::In:::Human	.	0	25mgDSM265	5	0	UNKNOWN	UNKNWON	UNKNWON	0	PK	.	.
992	.	DSM265_13_01-5103	41	DSM265_13_01	1	25mgDSM265	5	0	0	0	0	HOURS	.	DSM265:::Dose	25	0	mg	.	0	1	1	25	1	0	0	ORAL	0	0	25	.	.	601001	5103	Healthy:::Volunteers	1	DSM265	DSM265:::Phase:::1:::First:::In:::Human	.	0	25mgDSM265	5	0	UNKNOWN	UNKNWON	UNKNWON	0	Dose	.	.
991	.	DSM265_13_01-5103	41	DSM265_13_01	1	25mgDSM265	5	0	0	0	0	HOURS	1	DSM265:::DBS	0.005	0.01	ug/mL	0.01	1	0	0	0	.	0	0	ORAL	0	0	25	.	.	601001	5103	Healthy:::Volunteers	1	DSM265	DSM265:::Phase:::1:::First:::In:::Human	.	0	25mgDSM265	5	0	UNKNOWN	UNKNWON	UNKNWON	0	PK	.	.
993	.	DSM265_13_01-5103	41	DSM265_13_01	1	25mgDSM265	5	0.5	0.5	0.5	0.5	HOURS	1	DSM265:::DBS	0.218	0.218	ug/mL	0.01	0	0	0	0	.	0	0	ORAL	0	0	25	.	.	601001	5103	Healthy:::Volunteers	1	DSM265	DSM265:::Phase:::1:::First:::In:::Human	.	0	25mgDSM265	5	0	UNKNOWN	UNKNWON	UNKNWON	0	PK	.	.
994	.	DSM265_13_01-5103	41	DSM265_13_01	1	25mgDSM265	5	1	1	1	1	HOURS	1	DSM265:::DBS	0.224	0.224	ug/mL	0.01	0	0	0	0	.	0	0	ORAL	0	0	25	.	.	601001	5103	Healthy:::Volunteers	1	DSM265	DSM265:::Phase:::1:::First:::In:::Human	.	0	25mgDSM265	5	0	UNKNOWN	UNKNWON	UNKNWON	0	PK	.	.
995	.	DSM265_13_01-5103	41	DSM265_13_01	1	25mgDSM265	5	2	2	2	2	HOURS	1	DSM265:::DBS	0.756	0.756	ug/mL	0.01	0	0	0	0	.	0	0	ORAL	0	0	25	.	.	601001	5103	Healthy:::Volunteers	1	DSM265	DSM265:::Phase:::1:::First:::In:::Human	.	0	25mgDSM265	5	0	UNKNOWN	UNKNWON	UNKNWON	0	PK	.	.
996	.	DSM265_13_01-5103	41	DSM265_13_01	1	25mgDSM265	5	4	4	4	4	HOURS	1	DSM265:::DBS	0.73	0.73	ug/mL	0.01	0	0	0	0	.	0	0	ORAL	0	0	25	.	.	601001	5103	Healthy:::Volunteers	1	DSM265	DSM265:::Phase:::1:::First:::In:::Human	.	0	25mgDSM265	5	0	UNKNOWN	UNKNWON	UNKNWON	0	PK	.	.
997	.	DSM265_13_01-5103	41	DSM265_13_01	1	25mgDSM265	5	6	6	6	6	HOURS	1	DSM265:::DBS	0.62	0.62	ug/mL	0.01	0	0	0	0	.	0	0	ORAL	0	0	25	.	.	601001	5103	Healthy:::Volunteers	1	DSM265	DSM265:::Phase:::1:::First:::In:::Human	.	0	25mgDSM265	5	0	UNKNOWN	UNKNWON	UNKNWON	0	PK	.	.
998	.	DSM265_13_01-5103	41	DSM265_13_01	1	25mgDSM265	5	8	8	8	8	HOURS	1	DSM265:::DBS	0.521	0.521	ug/mL	0.01	0	0	0	0	.	0	0	ORAL	0	0	25	.	.	601001	5103	Healthy:::Volunteers	1	DSM265	DSM265:::Phase:::1:::First:::In:::Human	.	0	25mgDSM265	5	0	UNKNOWN	UNKNWON	UNKNWON	0	PK	.	.
999	.	DSM265_13_01-5103	41	DSM265_13_01	1	25mgDSM265	5	12	12	12	12	HOURS	1	DSM265:::DBS	0.502	0.502	ug/mL	0.01	0	0	0	0	.	0	0	ORAL	0	0	25	.	.	601001	5103	Healthy:::Volunteers	1	DSM265	DSM265:::Phase:::1:::First:::In:::Human	.	0	25mgDSM265	5	0	UNKNOWN	UNKNWON	UNKNWON	0	PK	.	.
1000	.	DSM265_13_01-5103	41	DSM265_13_01	1	25mgDSM265	5	24	24	24	24	HOURS	1	DSM265:::DBS	0.457	0.457	ug/mL	0.01	0	0	0	0	.	0	0	ORAL	0	0	25	.	.	601001	5103	Healthy:::Volunteers	1	DSM265	DSM265:::Phase:::1:::First:::In:::Human	.	0	25mgDSM265	5	0	UNKNOWN	UNKNWON	UNKNWON	0	PK	.	.
1001	.	DSM265_13_01-5103	41	DSM265_13_01	1	25mgDSM265	5	48	48	48	48	HOURS	1	DSM265:::DBS	0.31	0.31	ug/mL	0.01	0	0	0	0	.	0	0	ORAL	0	0	25	.	.	601001	5103	Healthy:::Volunteers	1	DSM265	DSM265:::Phase:::1:::First:::In:::Human	.	0	25mgDSM265	5	0	UNKNOWN	UNKNWON	UNKNWON	0	PK	.	.
1002	.	DSM265_13_01-5103	41	DSM265_13_01	1	25mgDSM265	5	96	96	96	96	HOURS	1	DSM265:::DBS	0.24	0.24	ug/mL	0.01	0	0	0	0	.	0	0	ORAL	0	0	25	.	.	601001	5103	Healthy:::Volunteers	1	DSM265	DSM265:::Phase:::1:::First:::In:::Human	.	0	25mgDSM265	5	0	UNKNOWN	UNKNWON	UNKNWON	0	PK	.	.
1003	.	DSM265_13_01-5103	41	DSM265_13_01	1	25mgDSM265	5	144	144	144	144	HOURS	1	DSM265:::DBS	0.122	0.122	ug/mL	0.01	0	0	0	0	.	0	0	ORAL	0	0	25	.	.	601001	5103	Healthy:::Volunteers	1	DSM265	DSM265:::Phase:::1:::First:::In:::Human	.	0	25mgDSM265	5	0	UNKNOWN	UNKNWON	UNKNWON	0	PK	.	.
1004	.	DSM265_13_01-5103	41	DSM265_13_01	1	25mgDSM265	5	216	216	216	216	HOURS	1	DSM265:::DBS	0.0514	0.0514	ug/mL	0.01	0	0	0	0	.	0	0	ORAL	0	0	25	.	.	601001	5103	Healthy:::Volunteers	1	DSM265	DSM265:::Phase:::1:::First:::In:::Human	.	0	25mgDSM265	5	0	UNKNOWN	UNKNWON	UNKNWON	0	PK	.	.
1005	.	DSM265_13_01-5103	41	DSM265_13_01	1	25mgDSM265	5	312	312	312	312	HOURS	1	DSM265:::DBS	0.02	0.02	ug/mL	0.01	0	0	0	0	.	0	0	ORAL	0	0	25	.	.	601001	5103	Healthy:::Volunteers	1	DSM265	DSM265:::Phase:::1:::First:::In:::Human	.	0	25mgDSM265	5	0	UNKNOWN	UNKNWON	UNKNWON	0	PK	.	.
1006	.	DSM265_13_01-5103	41	DSM265_13_01	1	25mgDSM265	5	480	480	480	480	HOURS	1	DSM265:::DBS	0.005	0.01	ug/mL	0.01	1	0	0	0	.	0	0	ORAL	0	0	25	.	.	601001	5103	Healthy:::Volunteers	1	DSM265	DSM265:::Phase:::1:::First:::In:::Human	.	0	25mgDSM265	5	0	UNKNOWN	UNKNWON	UNKNWON	0	PK	.	.
1008	.	DSM265_13_01-5104	42	DSM265_13_01	1	25mgDSM265	5	0	0	0	0	HOURS	.	DSM265:::Dose	25	0	mg	.	0	1	1	25	1	0	0	ORAL	0	0	25	.	.	601001	5104	Healthy:::Volunteers	1	DSM265	DSM265:::Phase:::1:::First:::In:::Human	.	0	25mgDSM265	5	0	UNKNOWN	UNKNWON	UNKNWON	0	Dose	.	.
1007	.	DSM265_13_01-5104	42	DSM265_13_01	1	25mgDSM265	5	0	0	0	0	HOURS	1	DSM265:::DBS	0.005	0.01	ug/mL	0.01	1	0	0	0	.	0	0	ORAL	0	0	25	.	.	601001	5104	Healthy:::Volunteers	1	DSM265	DSM265:::Phase:::1:::First:::In:::Human	.	0	25mgDSM265	5	0	UNKNOWN	UNKNWON	UNKNWON	0	PK	.	.
1009	.	DSM265_13_01-5104	42	DSM265_13_01	1	25mgDSM265	5	0.5	0.5	0.5	0.5	HOURS	1	DSM265:::DBS	0.314	0.314	ug/mL	0.01	0	0	0	0	.	0	0	ORAL	0	0	25	.	.	601001	5104	Healthy:::Volunteers	1	DSM265	DSM265:::Phase:::1:::First:::In:::Human	.	0	25mgDSM265	5	0	UNKNOWN	UNKNWON	UNKNWON	0	PK	.	.
1010	.	DSM265_13_01-5104	42	DSM265_13_01	1	25mgDSM265	5	1	1	1	1	HOURS	1	DSM265:::DBS	0.305	0.305	ug/mL	0.01	0	0	0	0	.	0	0	ORAL	0	0	25	.	.	601001	5104	Healthy:::Volunteers	1	DSM265	DSM265:::Phase:::1:::First:::In:::Human	.	0	25mgDSM265	5	0	UNKNOWN	UNKNWON	UNKNWON	0	PK	.	.
1011	.	DSM265_13_01-5104	42	DSM265_13_01	1	25mgDSM265	5	2	2	2	2	HOURS	1	DSM265:::DBS	1.24	1.24	ug/mL	0.01	0	0	0	0	.	0	0	ORAL	0	0	25	.	.	601001	5104	Healthy:::Volunteers	1	DSM265	DSM265:::Phase:::1:::First:::In:::Human	.	0	25mgDSM265	5	0	UNKNOWN	UNKNWON	UNKNWON	0	PK	.	.
1012	.	DSM265_13_01-5104	42	DSM265_13_01	1	25mgDSM265	5	4	4	4	4	HOURS	1	DSM265:::DBS	0.592	0.592	ug/mL	0.01	0	0	0	0	.	0	0	ORAL	0	0	25	.	.	601001	5104	Healthy:::Volunteers	1	DSM265	DSM265:::Phase:::1:::First:::In:::Human	.	0	25mgDSM265	5	0	UNKNOWN	UNKNWON	UNKNWON	0	PK	.	.
1013	.	DSM265_13_01-5104	42	DSM265_13_01	1	25mgDSM265	5	6	6	6	6	HOURS	1	DSM265:::DBS	0.595	0.595	ug/mL	0.01	0	0	0	0	.	0	0	ORAL	0	0	25	.	.	601001	5104	Healthy:::Volunteers	1	DSM265	DSM265:::Phase:::1:::First:::In:::Human	.	0	25mgDSM265	5	0	UNKNOWN	UNKNWON	UNKNWON	0	PK	.	.
1014	.	DSM265_13_01-5104	42	DSM265_13_01	1	25mgDSM265	5	8	8	8	8	HOURS	1	DSM265:::DBS	0.6	0.6	ug/mL	0.01	0	0	0	0	.	0	0	ORAL	0	0	25	.	.	601001	5104	Healthy:::Volunteers	1	DSM265	DSM265:::Phase:::1:::First:::In:::Human	.	0	25mgDSM265	5	0	UNKNOWN	UNKNWON	UNKNWON	0	PK	.	.
1015	.	DSM265_13_01-5104	42	DSM265_13_01	1	25mgDSM265	5	12	12	12	12	HOURS	1	DSM265:::DBS	0.481	0.481	ug/mL	0.01	0	0	0	0	.	0	0	ORAL	0	0	25	.	.	601001	5104	Healthy:::Volunteers	1	DSM265	DSM265:::Phase:::1:::First:::In:::Human	.	0	25mgDSM265	5	0	UNKNOWN	UNKNWON	UNKNWON	0	PK	.	.
1016	.	DSM265_13_01-5104	42	DSM265_13_01	1	25mgDSM265	5	24	24	24	24	HOURS	1	DSM265:::DBS	0.394	0.394	ug/mL	0.01	0	0	0	0	.	0	0	ORAL	0	0	25	.	.	601001	5104	Healthy:::Volunteers	1	DSM265	DSM265:::Phase:::1:::First:::In:::Human	.	0	25mgDSM265	5	0	UNKNOWN	UNKNWON	UNKNWON	0	PK	.	.
1017	.	DSM265_13_01-5104	42	DSM265_13_01	1	25mgDSM265	5	48	48	48	48	HOURS	1	DSM265:::DBS	0.376	0.376	ug/mL	0.01	0	0	0	0	.	0	0	ORAL	0	0	25	.	.	601001	5104	Healthy:::Volunteers	1	DSM265	DSM265:::Phase:::1:::First:::In:::Human	.	0	25mgDSM265	5	0	UNKNOWN	UNKNWON	UNKNWON	0	PK	.	.
1018	.	DSM265_13_01-5104	42	DSM265_13_01	1	25mgDSM265	5	96	96	96	96	HOURS	1	DSM265:::DBS	0.301	0.301	ug/mL	0.01	0	0	0	0	.	0	0	ORAL	0	0	25	.	.	601001	5104	Healthy:::Volunteers	1	DSM265	DSM265:::Phase:::1:::First:::In:::Human	.	0	25mgDSM265	5	0	UNKNOWN	UNKNWON	UNKNWON	0	PK	.	.
1019	.	DSM265_13_01-5104	42	DSM265_13_01	1	25mgDSM265	5	144	144	144	144	HOURS	1	DSM265:::DBS	0.222	0.222	ug/mL	0.01	0	0	0	0	.	0	0	ORAL	0	0	25	.	.	601001	5104	Healthy:::Volunteers	1	DSM265	DSM265:::Phase:::1:::First:::In:::Human	.	0	25mgDSM265	5	0	UNKNOWN	UNKNWON	UNKNWON	0	PK	.	.
1020	.	DSM265_13_01-5104	42	DSM265_13_01	1	25mgDSM265	5	216	216	216	216	HOURS	1	DSM265:::DBS	0.132	0.132	ug/mL	0.01	0	0	0	0	.	0	0	ORAL	0	0	25	.	.	601001	5104	Healthy:::Volunteers	1	DSM265	DSM265:::Phase:::1:::First:::In:::Human	.	0	25mgDSM265	5	0	UNKNOWN	UNKNWON	UNKNWON	0	PK	.	.
1021	.	DSM265_13_01-5104	42	DSM265_13_01	1	25mgDSM265	5	312	312	312	312	HOURS	1	DSM265:::DBS	0.0601	0.0601	ug/mL	0.01	0	0	0	0	.	0	0	ORAL	0	0	25	.	.	601001	5104	Healthy:::Volunteers	1	DSM265	DSM265:::Phase:::1:::First:::In:::Human	.	0	25mgDSM265	5	0	UNKNOWN	UNKNWON	UNKNWON	0	PK	.	.
1022	.	DSM265_13_01-5104	42	DSM265_13_01	1	25mgDSM265	5	480	480	480	480	HOURS	1	DSM265:::DBS	0.0147	0.0147	ug/mL	0.01	0	0	0	0	.	0	0	ORAL	0	0	25	.	.	601001	5104	Healthy:::Volunteers	1	DSM265	DSM265:::Phase:::1:::First:::In:::Human	.	0	25mgDSM265	5	0	UNKNOWN	UNKNWON	UNKNWON	0	PK	.	.
1024	.	DSM265_13_01-5105	43	DSM265_13_01	1	25mgDSM265	5	0	0	0	0	HOURS	.	DSM265:::Dose	25	0	mg	.	0	1	1	25	1	0	0	ORAL	0	0	25	.	.	601001	5105	Healthy:::Volunteers	1	DSM265	DSM265:::Phase:::1:::First:::In:::Human	.	0	25mgDSM265	5	0	UNKNOWN	UNKNWON	UNKNWON	0	Dose	.	.
1023	.	DSM265_13_01-5105	43	DSM265_13_01	1	25mgDSM265	5	0	0	0	0	HOURS	1	DSM265:::DBS	0.005	0.01	ug/mL	0.01	1	0	0	0	.	0	0	ORAL	0	0	25	.	.	601001	5105	Healthy:::Volunteers	1	DSM265	DSM265:::Phase:::1:::First:::In:::Human	.	0	25mgDSM265	5	0	UNKNOWN	UNKNWON	UNKNWON	0	PK	.	.
1025	.	DSM265_13_01-5105	43	DSM265_13_01	1	25mgDSM265	5	0.5	0.5	0.5	0.5	HOURS	1	DSM265:::DBS	0.174	0.174	ug/mL	0.01	0	0	0	0	.	0	0	ORAL	0	0	25	.	.	601001	5105	Healthy:::Volunteers	1	DSM265	DSM265:::Phase:::1:::First:::In:::Human	.	0	25mgDSM265	5	0	UNKNOWN	UNKNWON	UNKNWON	0	PK	.	.
1026	.	DSM265_13_01-5105	43	DSM265_13_01	1	25mgDSM265	5	1	1	1	1	HOURS	1	DSM265:::DBS	0.542	0.542	ug/mL	0.01	0	0	0	0	.	0	0	ORAL	0	0	25	.	.	601001	5105	Healthy:::Volunteers	1	DSM265	DSM265:::Phase:::1:::First:::In:::Human	.	0	25mgDSM265	5	0	UNKNOWN	UNKNWON	UNKNWON	0	PK	.	.
1027	.	DSM265_13_01-5105	43	DSM265_13_01	1	25mgDSM265	5	2	2	2	2	HOURS	1	DSM265:::DBS	0.513	0.513	ug/mL	0.01	0	0	0	0	.	0	0	ORAL	0	0	25	.	.	601001	5105	Healthy:::Volunteers	1	DSM265	DSM265:::Phase:::1:::First:::In:::Human	.	0	25mgDSM265	5	0	UNKNOWN	UNKNWON	UNKNWON	0	PK	.	.
1028	.	DSM265_13_01-5105	43	DSM265_13_01	1	25mgDSM265	5	4	4	4	4	HOURS	1	DSM265:::DBS	0.363	0.363	ug/mL	0.01	0	0	0	0	.	0	0	ORAL	0	0	25	.	.	601001	5105	Healthy:::Volunteers	1	DSM265	DSM265:::Phase:::1:::First:::In:::Human	.	0	25mgDSM265	5	0	UNKNOWN	UNKNWON	UNKNWON	0	PK	.	.
1029	.	DSM265_13_01-5105	43	DSM265_13_01	1	25mgDSM265	5	6	6	6	6	HOURS	1	DSM265:::DBS	0.34	0.34	ug/mL	0.01	0	0	0	0	.	0	0	ORAL	0	0	25	.	.	601001	5105	Healthy:::Volunteers	1	DSM265	DSM265:::Phase:::1:::First:::In:::Human	.	0	25mgDSM265	5	0	UNKNOWN	UNKNWON	UNKNWON	0	PK	.	.
1030	.	DSM265_13_01-5105	43	DSM265_13_01	1	25mgDSM265	5	8	8	8	8	HOURS	1	DSM265:::DBS	0.315	0.315	ug/mL	0.01	0	0	0	0	.	0	0	ORAL	0	0	25	.	.	601001	5105	Healthy:::Volunteers	1	DSM265	DSM265:::Phase:::1:::First:::In:::Human	.	0	25mgDSM265	5	0	UNKNOWN	UNKNWON	UNKNWON	0	PK	.	.
1031	.	DSM265_13_01-5105	43	DSM265_13_01	1	25mgDSM265	5	12	12	12	12	HOURS	1	DSM265:::DBS	0.254	0.254	ug/mL	0.01	0	0	0	0	.	0	0	ORAL	0	0	25	.	.	601001	5105	Healthy:::Volunteers	1	DSM265	DSM265:::Phase:::1:::First:::In:::Human	.	0	25mgDSM265	5	0	UNKNOWN	UNKNWON	UNKNWON	0	PK	.	.
1032	.	DSM265_13_01-5105	43	DSM265_13_01	1	25mgDSM265	5	24	24	24	24	HOURS	1	DSM265:::DBS	0.281	0.281	ug/mL	0.01	0	0	0	0	.	0	0	ORAL	0	0	25	.	.	601001	5105	Healthy:::Volunteers	1	DSM265	DSM265:::Phase:::1:::First:::In:::Human	.	0	25mgDSM265	5	0	UNKNOWN	UNKNWON	UNKNWON	0	PK	.	.
1033	.	DSM265_13_01-5105	43	DSM265_13_01	1	25mgDSM265	5	48	48	48	48	HOURS	1	DSM265:::DBS	0.226	0.226	ug/mL	0.01	0	0	0	0	.	0	0	ORAL	0	0	25	.	.	601001	5105	Healthy:::Volunteers	1	DSM265	DSM265:::Phase:::1:::First:::In:::Human	.	0	25mgDSM265	5	0	UNKNOWN	UNKNWON	UNKNWON	0	PK	.	.
1034	.	DSM265_13_01-5105	43	DSM265_13_01	1	25mgDSM265	5	96	96	96	96	HOURS	1	DSM265:::DBS	0.166	0.166	ug/mL	0.01	0	0	0	0	.	0	0	ORAL	0	0	25	.	.	601001	5105	Healthy:::Volunteers	1	DSM265	DSM265:::Phase:::1:::First:::In:::Human	.	0	25mgDSM265	5	0	UNKNOWN	UNKNWON	UNKNWON	0	PK	.	.
1035	.	DSM265_13_01-5105	43	DSM265_13_01	1	25mgDSM265	5	144	144	144	144	HOURS	1	DSM265:::DBS	0.117	0.117	ug/mL	0.01	0	0	0	0	.	0	0	ORAL	0	0	25	.	.	601001	5105	Healthy:::Volunteers	1	DSM265	DSM265:::Phase:::1:::First:::In:::Human	.	0	25mgDSM265	5	0	UNKNOWN	UNKNWON	UNKNWON	0	PK	.	.
1036	.	DSM265_13_01-5105	43	DSM265_13_01	1	25mgDSM265	5	216	216	216	216	HOURS	1	DSM265:::DBS	0.0781	0.0781	ug/mL	0.01	0	0	0	0	.	0	0	ORAL	0	0	25	.	.	601001	5105	Healthy:::Volunteers	1	DSM265	DSM265:::Phase:::1:::First:::In:::Human	.	0	25mgDSM265	5	0	UNKNOWN	UNKNWON	UNKNWON	0	PK	.	.
1037	.	DSM265_13_01-5105	43	DSM265_13_01	1	25mgDSM265	5	312	312	312	312	HOURS	1	DSM265:::DBS	0.0432	0.0432	ug/mL	0.01	0	0	0	0	.	0	0	ORAL	0	0	25	.	.	601001	5105	Healthy:::Volunteers	1	DSM265	DSM265:::Phase:::1:::First:::In:::Human	.	0	25mgDSM265	5	0	UNKNOWN	UNKNWON	UNKNWON	0	PK	.	.
1038	.	DSM265_13_01-5105	43	DSM265_13_01	1	25mgDSM265	5	480	480	480	480	HOURS	1	DSM265:::DBS	0.0174	0.0174	ug/mL	0.01	0	0	0	0	.	0	0	ORAL	0	0	25	.	.	601001	5105	Healthy:::Volunteers	1	DSM265	DSM265:::Phase:::1:::First:::In:::Human	.	0	25mgDSM265	5	0	UNKNOWN	UNKNWON	UNKNWON	0	PK	.	.
1040	.	DSM265_13_01-5106	44	DSM265_13_01	1	25mgDSM265	5	0	0	0	0	HOURS	.	DSM265:::Dose	25	0	mg	.	0	1	1	25	1	0	0	ORAL	0	0	25	.	.	601001	5106	Healthy:::Volunteers	1	DSM265	DSM265:::Phase:::1:::First:::In:::Human	.	0	25mgDSM265	5	0	UNKNOWN	UNKNWON	UNKNWON	0	Dose	.	.
1039	.	DSM265_13_01-5106	44	DSM265_13_01	1	25mgDSM265	5	0	0	0	0	HOURS	1	DSM265:::DBS	0.005	0.01	ug/mL	0.01	1	0	0	0	.	0	0	ORAL	0	0	25	.	.	601001	5106	Healthy:::Volunteers	1	DSM265	DSM265:::Phase:::1:::First:::In:::Human	.	0	25mgDSM265	5	0	UNKNOWN	UNKNWON	UNKNWON	0	PK	.	.
1041	.	DSM265_13_01-5106	44	DSM265_13_01	1	25mgDSM265	5	0.5	0.5	0.5	0.5	HOURS	1	DSM265:::DBS	0.28	0.28	ug/mL	0.01	0	0	0	0	.	0	0	ORAL	0	0	25	.	.	601001	5106	Healthy:::Volunteers	1	DSM265	DSM265:::Phase:::1:::First:::In:::Human	.	0	25mgDSM265	5	0	UNKNOWN	UNKNWON	UNKNWON	0	PK	.	.
1042	.	DSM265_13_01-5106	44	DSM265_13_01	1	25mgDSM265	5	1	1	1	1	HOURS	1	DSM265:::DBS	0.336	0.336	ug/mL	0.01	0	0	0	0	.	0	0	ORAL	0	0	25	.	.	601001	5106	Healthy:::Volunteers	1	DSM265	DSM265:::Phase:::1:::First:::In:::Human	.	0	25mgDSM265	5	0	UNKNOWN	UNKNWON	UNKNWON	0	PK	.	.
1043	.	DSM265_13_01-5106	44	DSM265_13_01	1	25mgDSM265	5	2	2	2	2	HOURS	1	DSM265:::DBS	0.285	0.285	ug/mL	0.01	0	0	0	0	.	0	0	ORAL	0	0	25	.	.	601001	5106	Healthy:::Volunteers	1	DSM265	DSM265:::Phase:::1:::First:::In:::Human	.	0	25mgDSM265	5	0	UNKNOWN	UNKNWON	UNKNWON	0	PK	.	.
1044	.	DSM265_13_01-5106	44	DSM265_13_01	1	25mgDSM265	5	4	4	4	4	HOURS	1	DSM265:::DBS	0.536	0.536	ug/mL	0.01	0	0	0	0	.	0	0	ORAL	0	0	25	.	.	601001	5106	Healthy:::Volunteers	1	DSM265	DSM265:::Phase:::1:::First:::In:::Human	.	0	25mgDSM265	5	0	UNKNOWN	UNKNWON	UNKNWON	0	PK	.	.
1045	.	DSM265_13_01-5106	44	DSM265_13_01	1	25mgDSM265	5	6	6	6	6	HOURS	1	DSM265:::DBS	0.335	0.335	ug/mL	0.01	0	0	0	0	.	0	0	ORAL	0	0	25	.	.	601001	5106	Healthy:::Volunteers	1	DSM265	DSM265:::Phase:::1:::First:::In:::Human	.	0	25mgDSM265	5	0	UNKNOWN	UNKNWON	UNKNWON	0	PK	.	.
1046	.	DSM265_13_01-5106	44	DSM265_13_01	1	25mgDSM265	5	8	8	8	8	HOURS	1	DSM265:::DBS	0.335	0.335	ug/mL	0.01	0	0	0	0	.	0	0	ORAL	0	0	25	.	.	601001	5106	Healthy:::Volunteers	1	DSM265	DSM265:::Phase:::1:::First:::In:::Human	.	0	25mgDSM265	5	0	UNKNOWN	UNKNWON	UNKNWON	0	PK	.	.
1047	.	DSM265_13_01-5106	44	DSM265_13_01	1	25mgDSM265	5	12	12	12	12	HOURS	1	DSM265:::DBS	0.271	0.271	ug/mL	0.01	0	0	0	0	.	0	0	ORAL	0	0	25	.	.	601001	5106	Healthy:::Volunteers	1	DSM265	DSM265:::Phase:::1:::First:::In:::Human	.	0	25mgDSM265	5	0	UNKNOWN	UNKNWON	UNKNWON	0	PK	.	.
1048	.	DSM265_13_01-5106	44	DSM265_13_01	1	25mgDSM265	5	24	24	24	24	HOURS	1	DSM265:::DBS	0.307	0.307	ug/mL	0.01	0	0	0	0	.	0	0	ORAL	0	0	25	.	.	601001	5106	Healthy:::Volunteers	1	DSM265	DSM265:::Phase:::1:::First:::In:::Human	.	0	25mgDSM265	5	0	UNKNOWN	UNKNWON	UNKNWON	0	PK	.	.
1049	.	DSM265_13_01-5106	44	DSM265_13_01	1	25mgDSM265	5	48	48	48	48	HOURS	1	DSM265:::DBS	0.272	0.272	ug/mL	0.01	0	0	0	0	.	0	0	ORAL	0	0	25	.	.	601001	5106	Healthy:::Volunteers	1	DSM265	DSM265:::Phase:::1:::First:::In:::Human	.	0	25mgDSM265	5	0	UNKNOWN	UNKNWON	UNKNWON	0	PK	.	.
1050	.	DSM265_13_01-5106	44	DSM265_13_01	1	25mgDSM265	5	96	96	96	96	HOURS	1	DSM265:::DBS	0.151	0.151	ug/mL	0.01	0	0	0	0	.	0	0	ORAL	0	0	25	.	.	601001	5106	Healthy:::Volunteers	1	DSM265	DSM265:::Phase:::1:::First:::In:::Human	.	0	25mgDSM265	5	0	UNKNOWN	UNKNWON	UNKNWON	0	PK	.	.
1051	.	DSM265_13_01-5106	44	DSM265_13_01	1	25mgDSM265	5	144	144	144	144	HOURS	1	DSM265:::DBS	0.0961	0.0961	ug/mL	0.01	0	0	0	0	.	0	0	ORAL	0	0	25	.	.	601001	5106	Healthy:::Volunteers	1	DSM265	DSM265:::Phase:::1:::First:::In:::Human	.	0	25mgDSM265	5	0	UNKNOWN	UNKNWON	UNKNWON	0	PK	.	.
1052	.	DSM265_13_01-5106	44	DSM265_13_01	1	25mgDSM265	5	216	216	216	216	HOURS	1	DSM265:::DBS	0.0449	0.0449	ug/mL	0.01	0	0	0	0	.	0	0	ORAL	0	0	25	.	.	601001	5106	Healthy:::Volunteers	1	DSM265	DSM265:::Phase:::1:::First:::In:::Human	.	0	25mgDSM265	5	0	UNKNOWN	UNKNWON	UNKNWON	0	PK	.	.
1053	.	DSM265_13_01-5106	44	DSM265_13_01	1	25mgDSM265	5	312	312	312	312	HOURS	1	DSM265:::DBS	0.0108	0.0108	ug/mL	0.01	0	0	0	0	.	0	0	ORAL	0	0	25	.	.	601001	5106	Healthy:::Volunteers	1	DSM265	DSM265:::Phase:::1:::First:::In:::Human	.	0	25mgDSM265	5	0	UNKNOWN	UNKNWON	UNKNWON	0	PK	.	.
1054	.	DSM265_13_01-5106	44	DSM265_13_01	1	25mgDSM265	5	480	480	480	480	HOURS	1	DSM265:::DBS	0.005	0.01	ug/mL	0.01	1	0	0	0	.	0	0	ORAL	0	0	25	.	.	601001	5106	Healthy:::Volunteers	1	DSM265	DSM265:::Phase:::1:::First:::In:::Human	.	0	25mgDSM265	5	0	UNKNOWN	UNKNWON	UNKNWON	0	PK	.	.
1056	.	DSM265_13_01-5108	45	DSM265_13_01	1	25mgDSM265	5	0	0	0	0	HOURS	.	DSM265:::Dose	25	0	mg	.	0	1	1	25	1	0	0	ORAL	0	0	25	.	.	601001	5108	Healthy:::Volunteers	1	DSM265	DSM265:::Phase:::1:::First:::In:::Human	.	0	25mgDSM265	5	0	UNKNOWN	UNKNWON	UNKNWON	0	Dose	.	.
1055	.	DSM265_13_01-5108	45	DSM265_13_01	1	25mgDSM265	5	0	0	0	0	HOURS	1	DSM265:::DBS	0.005	0.01	ug/mL	0.01	1	0	0	0	.	0	0	ORAL	0	0	25	.	.	601001	5108	Healthy:::Volunteers	1	DSM265	DSM265:::Phase:::1:::First:::In:::Human	.	0	25mgDSM265	5	0	UNKNOWN	UNKNWON	UNKNWON	0	PK	.	.
1057	.	DSM265_13_01-5108	45	DSM265_13_01	1	25mgDSM265	5	0.5	0.5	0.5	0.5	HOURS	1	DSM265:::DBS	0.191	0.191	ug/mL	0.01	0	0	0	0	.	0	0	ORAL	0	0	25	.	.	601001	5108	Healthy:::Volunteers	1	DSM265	DSM265:::Phase:::1:::First:::In:::Human	.	0	25mgDSM265	5	0	UNKNOWN	UNKNWON	UNKNWON	0	PK	.	.
1058	.	DSM265_13_01-5108	45	DSM265_13_01	1	25mgDSM265	5	1	1	1	1	HOURS	1	DSM265:::DBS	0.266	0.266	ug/mL	0.01	0	0	0	0	.	0	0	ORAL	0	0	25	.	.	601001	5108	Healthy:::Volunteers	1	DSM265	DSM265:::Phase:::1:::First:::In:::Human	.	0	25mgDSM265	5	0	UNKNOWN	UNKNWON	UNKNWON	0	PK	.	.
1059	.	DSM265_13_01-5108	45	DSM265_13_01	1	25mgDSM265	5	2	2	2	2	HOURS	1	DSM265:::DBS	0.289	0.289	ug/mL	0.01	0	0	0	0	.	0	0	ORAL	0	0	25	.	.	601001	5108	Healthy:::Volunteers	1	DSM265	DSM265:::Phase:::1:::First:::In:::Human	.	0	25mgDSM265	5	0	UNKNOWN	UNKNWON	UNKNWON	0	PK	.	.
1060	.	DSM265_13_01-5108	45	DSM265_13_01	1	25mgDSM265	5	4	4	4	4	HOURS	1	DSM265:::DBS	0.61	0.61	ug/mL	0.01	0	0	0	0	.	0	0	ORAL	0	0	25	.	.	601001	5108	Healthy:::Volunteers	1	DSM265	DSM265:::Phase:::1:::First:::In:::Human	.	0	25mgDSM265	5	0	UNKNOWN	UNKNWON	UNKNWON	0	PK	.	.
1061	.	DSM265_13_01-5108	45	DSM265_13_01	1	25mgDSM265	5	6	6	6	6	HOURS	1	DSM265:::DBS	0.508	0.508	ug/mL	0.01	0	0	0	0	.	0	0	ORAL	0	0	25	.	.	601001	5108	Healthy:::Volunteers	1	DSM265	DSM265:::Phase:::1:::First:::In:::Human	.	0	25mgDSM265	5	0	UNKNOWN	UNKNWON	UNKNWON	0	PK	.	.
1062	.	DSM265_13_01-5108	45	DSM265_13_01	1	25mgDSM265	5	8	8	8	8	HOURS	1	DSM265:::DBS	0.436	0.436	ug/mL	0.01	0	0	0	0	.	0	0	ORAL	0	0	25	.	.	601001	5108	Healthy:::Volunteers	1	DSM265	DSM265:::Phase:::1:::First:::In:::Human	.	0	25mgDSM265	5	0	UNKNOWN	UNKNWON	UNKNWON	0	PK	.	.
1063	.	DSM265_13_01-5108	45	DSM265_13_01	1	25mgDSM265	5	12	12	12	12	HOURS	1	DSM265:::DBS	0.433	0.433	ug/mL	0.01	0	0	0	0	.	0	0	ORAL	0	0	25	.	.	601001	5108	Healthy:::Volunteers	1	DSM265	DSM265:::Phase:::1:::First:::In:::Human	.	0	25mgDSM265	5	0	UNKNOWN	UNKNWON	UNKNWON	0	PK	.	.
1064	.	DSM265_13_01-5108	45	DSM265_13_01	1	25mgDSM265	5	24	24	24	24	HOURS	1	DSM265:::DBS	0.441	0.441	ug/mL	0.01	0	0	0	0	.	0	0	ORAL	0	0	25	.	.	601001	5108	Healthy:::Volunteers	1	DSM265	DSM265:::Phase:::1:::First:::In:::Human	.	0	25mgDSM265	5	0	UNKNOWN	UNKNWON	UNKNWON	0	PK	.	.
1065	.	DSM265_13_01-5108	45	DSM265_13_01	1	25mgDSM265	5	48	48	48	48	HOURS	1	DSM265:::DBS	0.262	0.262	ug/mL	0.01	0	0	0	0	.	0	0	ORAL	0	0	25	.	.	601001	5108	Healthy:::Volunteers	1	DSM265	DSM265:::Phase:::1:::First:::In:::Human	.	0	25mgDSM265	5	0	UNKNOWN	UNKNWON	UNKNWON	0	PK	.	.
1066	.	DSM265_13_01-5108	45	DSM265_13_01	1	25mgDSM265	5	96	96	96	96	HOURS	1	DSM265:::DBS	0.178	0.178	ug/mL	0.01	0	0	0	0	.	0	0	ORAL	0	0	25	.	.	601001	5108	Healthy:::Volunteers	1	DSM265	DSM265:::Phase:::1:::First:::In:::Human	.	0	25mgDSM265	5	0	UNKNOWN	UNKNWON	UNKNWON	0	PK	.	.
1067	.	DSM265_13_01-5108	45	DSM265_13_01	1	25mgDSM265	5	144	144	144	144	HOURS	1	DSM265:::DBS	0.127	0.127	ug/mL	0.01	0	0	0	0	.	0	0	ORAL	0	0	25	.	.	601001	5108	Healthy:::Volunteers	1	DSM265	DSM265:::Phase:::1:::First:::In:::Human	.	0	25mgDSM265	5	0	UNKNOWN	UNKNWON	UNKNWON	0	PK	.	.
1068	.	DSM265_13_01-5108	45	DSM265_13_01	1	25mgDSM265	5	216	216	216	216	HOURS	1	DSM265:::DBS	0.0771	0.0771	ug/mL	0.01	0	0	0	0	.	0	0	ORAL	0	0	25	.	.	601001	5108	Healthy:::Volunteers	1	DSM265	DSM265:::Phase:::1:::First:::In:::Human	.	0	25mgDSM265	5	0	UNKNOWN	UNKNWON	UNKNWON	0	PK	.	.
1069	.	DSM265_13_01-5108	45	DSM265_13_01	1	25mgDSM265	5	312	312	312	312	HOURS	1	DSM265:::DBS	0.0281	0.0281	ug/mL	0.01	0	0	0	0	.	0	0	ORAL	0	0	25	.	.	601001	5108	Healthy:::Volunteers	1	DSM265	DSM265:::Phase:::1:::First:::In:::Human	.	0	25mgDSM265	5	0	UNKNOWN	UNKNWON	UNKNWON	0	PK	.	.
1070	.	DSM265_13_01-5108	45	DSM265_13_01	1	25mgDSM265	5	480	480	480	480	HOURS	1	DSM265:::DBS	0.005	0.01	ug/mL	0.01	1	0	0	0	.	0	0	ORAL	0	0	25	.	.	601001	5108	Healthy:::Volunteers	1	DSM265	DSM265:::Phase:::1:::First:::In:::Human	.	0	25mgDSM265	5	0	UNKNOWN	UNKNWON	UNKNWON	0	PK	.	.
1072	.	DSM265_13_01-5110	46	DSM265_13_01	1	75mgDSM265	9	0	0	0	0	HOURS	.	DSM265:::Dose	75	0	mg	.	0	1	1	75	1	0	0	ORAL	0	0	75	.	.	601001	5110	Healthy:::Volunteers	1	DSM265	DSM265:::Phase:::1:::First:::In:::Human	.	0	75mgDSM265	9	0	UNKNOWN	UNKNWON	UNKNWON	0	Dose	.	.
1071	.	DSM265_13_01-5110	46	DSM265_13_01	1	75mgDSM265	9	0	0	0	0	HOURS	1	DSM265:::DBS	0.005	0.01	ug/mL	0.01	1	0	0	0	.	0	0	ORAL	0	0	75	.	.	601001	5110	Healthy:::Volunteers	1	DSM265	DSM265:::Phase:::1:::First:::In:::Human	.	0	75mgDSM265	9	0	UNKNOWN	UNKNWON	UNKNWON	0	PK	.	.
1073	.	DSM265_13_01-5110	46	DSM265_13_01	1	75mgDSM265	9	0.5	0.5	0.5	0.5	HOURS	1	DSM265:::DBS	2.29	2.29	ug/mL	0.01	0	0	0	0	.	0	0	ORAL	0	0	75	.	.	601001	5110	Healthy:::Volunteers	1	DSM265	DSM265:::Phase:::1:::First:::In:::Human	.	0	75mgDSM265	9	0	UNKNOWN	UNKNWON	UNKNWON	0	PK	.	.
1074	.	DSM265_13_01-5110	46	DSM265_13_01	1	75mgDSM265	9	1	1	1	1	HOURS	1	DSM265:::DBS	2.21	2.21	ug/mL	0.01	0	0	0	0	.	0	0	ORAL	0	0	75	.	.	601001	5110	Healthy:::Volunteers	1	DSM265	DSM265:::Phase:::1:::First:::In:::Human	.	0	75mgDSM265	9	0	UNKNOWN	UNKNWON	UNKNWON	0	PK	.	.
1075	.	DSM265_13_01-5110	46	DSM265_13_01	1	75mgDSM265	9	2	2	2	2	HOURS	1	DSM265:::DBS	1.67	1.67	ug/mL	0.01	0	0	0	0	.	0	0	ORAL	0	0	75	.	.	601001	5110	Healthy:::Volunteers	1	DSM265	DSM265:::Phase:::1:::First:::In:::Human	.	0	75mgDSM265	9	0	UNKNOWN	UNKNWON	UNKNWON	0	PK	.	.
1076	.	DSM265_13_01-5110	46	DSM265_13_01	1	75mgDSM265	9	4	4	4	4	HOURS	1	DSM265:::DBS	1.28	1.28	ug/mL	0.01	0	0	0	0	.	0	0	ORAL	0	0	75	.	.	601001	5110	Healthy:::Volunteers	1	DSM265	DSM265:::Phase:::1:::First:::In:::Human	.	0	75mgDSM265	9	0	UNKNOWN	UNKNWON	UNKNWON	0	PK	.	.
1077	.	DSM265_13_01-5110	46	DSM265_13_01	1	75mgDSM265	9	6	6	6	6	HOURS	1	DSM265:::DBS	1.29	1.29	ug/mL	0.01	0	0	0	0	.	0	0	ORAL	0	0	75	.	.	601001	5110	Healthy:::Volunteers	1	DSM265	DSM265:::Phase:::1:::First:::In:::Human	.	0	75mgDSM265	9	0	UNKNOWN	UNKNWON	UNKNWON	0	PK	.	.
1078	.	DSM265_13_01-5110	46	DSM265_13_01	1	75mgDSM265	9	8	8	8	8	HOURS	1	DSM265:::DBS	1.15	1.15	ug/mL	0.01	0	0	0	0	.	0	0	ORAL	0	0	75	.	.	601001	5110	Healthy:::Volunteers	1	DSM265	DSM265:::Phase:::1:::First:::In:::Human	.	0	75mgDSM265	9	0	UNKNOWN	UNKNWON	UNKNWON	0	PK	.	.
1079	.	DSM265_13_01-5110	46	DSM265_13_01	1	75mgDSM265	9	12	12	12	12	HOURS	1	DSM265:::DBS	1.16	1.16	ug/mL	0.01	0	0	0	0	.	0	0	ORAL	0	0	75	.	.	601001	5110	Healthy:::Volunteers	1	DSM265	DSM265:::Phase:::1:::First:::In:::Human	.	0	75mgDSM265	9	0	UNKNOWN	UNKNWON	UNKNWON	0	PK	.	.
1080	.	DSM265_13_01-5110	46	DSM265_13_01	1	75mgDSM265	9	24	24	24	24	HOURS	1	DSM265:::DBS	1.1	1.1	ug/mL	0.01	0	0	0	0	.	0	0	ORAL	0	0	75	.	.	601001	5110	Healthy:::Volunteers	1	DSM265	DSM265:::Phase:::1:::First:::In:::Human	.	0	75mgDSM265	9	0	UNKNOWN	UNKNWON	UNKNWON	0	PK	.	.
1081	.	DSM265_13_01-5110	46	DSM265_13_01	1	75mgDSM265	9	48	48	48	48	HOURS	1	DSM265:::DBS	0.807	0.807	ug/mL	0.01	0	0	0	0	.	0	0	ORAL	0	0	75	.	.	601001	5110	Healthy:::Volunteers	1	DSM265	DSM265:::Phase:::1:::First:::In:::Human	.	0	75mgDSM265	9	0	UNKNOWN	UNKNWON	UNKNWON	0	PK	.	.
1082	.	DSM265_13_01-5110	46	DSM265_13_01	1	75mgDSM265	9	96	96	96	96	HOURS	1	DSM265:::DBS	0.541	0.541	ug/mL	0.01	0	0	0	0	.	0	0	ORAL	0	0	75	.	.	601001	5110	Healthy:::Volunteers	1	DSM265	DSM265:::Phase:::1:::First:::In:::Human	.	0	75mgDSM265	9	0	UNKNOWN	UNKNWON	UNKNWON	0	PK	.	.
1083	.	DSM265_13_01-5110	46	DSM265_13_01	1	75mgDSM265	9	144	144	144	144	HOURS	1	DSM265:::DBS	0.368	0.368	ug/mL	0.01	0	0	0	0	.	0	0	ORAL	0	0	75	.	.	601001	5110	Healthy:::Volunteers	1	DSM265	DSM265:::Phase:::1:::First:::In:::Human	.	0	75mgDSM265	9	0	UNKNOWN	UNKNWON	UNKNWON	0	PK	.	.
1084	.	DSM265_13_01-5110	46	DSM265_13_01	1	75mgDSM265	9	216	216	216	216	HOURS	1	DSM265:::DBS	0.25	0.25	ug/mL	0.01	0	0	0	0	.	0	0	ORAL	0	0	75	.	.	601001	5110	Healthy:::Volunteers	1	DSM265	DSM265:::Phase:::1:::First:::In:::Human	.	0	75mgDSM265	9	0	UNKNOWN	UNKNWON	UNKNWON	0	PK	.	.
1085	.	DSM265_13_01-5110	46	DSM265_13_01	1	75mgDSM265	9	312	312	312	312	HOURS	1	DSM265:::DBS	0.128	0.128	ug/mL	0.01	0	0	0	0	.	0	0	ORAL	0	0	75	.	.	601001	5110	Healthy:::Volunteers	1	DSM265	DSM265:::Phase:::1:::First:::In:::Human	.	0	75mgDSM265	9	0	UNKNOWN	UNKNWON	UNKNWON	0	PK	.	.
1086	.	DSM265_13_01-5110	46	DSM265_13_01	1	75mgDSM265	9	480	480	480	480	HOURS	1	DSM265:::DBS	0.0459	0.0459	ug/mL	0.01	0	0	0	0	.	0	0	ORAL	0	0	75	.	.	601001	5110	Healthy:::Volunteers	1	DSM265	DSM265:::Phase:::1:::First:::In:::Human	.	0	75mgDSM265	9	0	UNKNOWN	UNKNWON	UNKNWON	0	PK	.	.
1088	.	DSM265_13_01-5111	47	DSM265_13_01	1	75mgDSM265	9	0	0	0	0	HOURS	.	DSM265:::Dose	75	0	mg	.	0	1	1	75	1	0	0	ORAL	0	0	75	.	.	601001	5111	Healthy:::Volunteers	1	DSM265	DSM265:::Phase:::1:::First:::In:::Human	.	0	75mgDSM265	9	0	UNKNOWN	UNKNWON	UNKNWON	0	Dose	.	.
1087	.	DSM265_13_01-5111	47	DSM265_13_01	1	75mgDSM265	9	0	0	0	0	HOURS	1	DSM265:::DBS	0.005	0.01	ug/mL	0.01	1	0	0	0	.	0	0	ORAL	0	0	75	.	.	601001	5111	Healthy:::Volunteers	1	DSM265	DSM265:::Phase:::1:::First:::In:::Human	.	0	75mgDSM265	9	0	UNKNOWN	UNKNWON	UNKNWON	0	PK	.	.
1089	.	DSM265_13_01-5111	47	DSM265_13_01	1	75mgDSM265	9	0.5	0.5	0.5	0.5	HOURS	1	DSM265:::DBS	0.931	0.931	ug/mL	0.01	0	0	0	0	.	0	0	ORAL	0	0	75	.	.	601001	5111	Healthy:::Volunteers	1	DSM265	DSM265:::Phase:::1:::First:::In:::Human	.	0	75mgDSM265	9	0	UNKNOWN	UNKNWON	UNKNWON	0	PK	.	.
1090	.	DSM265_13_01-5111	47	DSM265_13_01	1	75mgDSM265	9	1	1	1	1	HOURS	1	DSM265:::DBS	2.21	2.21	ug/mL	0.01	0	0	0	0	.	0	0	ORAL	0	0	75	.	.	601001	5111	Healthy:::Volunteers	1	DSM265	DSM265:::Phase:::1:::First:::In:::Human	.	0	75mgDSM265	9	0	UNKNOWN	UNKNWON	UNKNWON	0	PK	.	.
1091	.	DSM265_13_01-5111	47	DSM265_13_01	1	75mgDSM265	9	2	2	2	2	HOURS	1	DSM265:::DBS	1.41	1.41	ug/mL	0.01	0	0	0	0	.	0	0	ORAL	0	0	75	.	.	601001	5111	Healthy:::Volunteers	1	DSM265	DSM265:::Phase:::1:::First:::In:::Human	.	0	75mgDSM265	9	0	UNKNOWN	UNKNWON	UNKNWON	0	PK	.	.
1092	.	DSM265_13_01-5111	47	DSM265_13_01	1	75mgDSM265	9	4	4	4	4	HOURS	1	DSM265:::DBS	0.996	0.996	ug/mL	0.01	0	0	0	0	.	0	0	ORAL	0	0	75	.	.	601001	5111	Healthy:::Volunteers	1	DSM265	DSM265:::Phase:::1:::First:::In:::Human	.	0	75mgDSM265	9	0	UNKNOWN	UNKNWON	UNKNWON	0	PK	.	.
1093	.	DSM265_13_01-5111	47	DSM265_13_01	1	75mgDSM265	9	6	6	6	6	HOURS	1	DSM265:::DBS	0.805	0.805	ug/mL	0.01	0	0	0	0	.	0	0	ORAL	0	0	75	.	.	601001	5111	Healthy:::Volunteers	1	DSM265	DSM265:::Phase:::1:::First:::In:::Human	.	0	75mgDSM265	9	0	UNKNOWN	UNKNWON	UNKNWON	0	PK	.	.
1094	.	DSM265_13_01-5111	47	DSM265_13_01	1	75mgDSM265	9	8	8	8	8	HOURS	1	DSM265:::DBS	0.833	0.833	ug/mL	0.01	0	0	0	0	.	0	0	ORAL	0	0	75	.	.	601001	5111	Healthy:::Volunteers	1	DSM265	DSM265:::Phase:::1:::First:::In:::Human	.	0	75mgDSM265	9	0	UNKNOWN	UNKNWON	UNKNWON	0	PK	.	.
1095	.	DSM265_13_01-5111	47	DSM265_13_01	1	75mgDSM265	9	12	12	12	12	HOURS	1	DSM265:::DBS	0.734	0.734	ug/mL	0.01	0	0	0	0	.	0	0	ORAL	0	0	75	.	.	601001	5111	Healthy:::Volunteers	1	DSM265	DSM265:::Phase:::1:::First:::In:::Human	.	0	75mgDSM265	9	0	UNKNOWN	UNKNWON	UNKNWON	0	PK	.	.
1096	.	DSM265_13_01-5111	47	DSM265_13_01	1	75mgDSM265	9	24	24	24	24	HOURS	1	DSM265:::DBS	0.721	0.721	ug/mL	0.01	0	0	0	0	.	0	0	ORAL	0	0	75	.	.	601001	5111	Healthy:::Volunteers	1	DSM265	DSM265:::Phase:::1:::First:::In:::Human	.	0	75mgDSM265	9	0	UNKNOWN	UNKNWON	UNKNWON	0	PK	.	.
1097	.	DSM265_13_01-5111	47	DSM265_13_01	1	75mgDSM265	9	48	48	48	48	HOURS	1	DSM265:::DBS	0.624	0.624	ug/mL	0.01	0	0	0	0	.	0	0	ORAL	0	0	75	.	.	601001	5111	Healthy:::Volunteers	1	DSM265	DSM265:::Phase:::1:::First:::In:::Human	.	0	75mgDSM265	9	0	UNKNOWN	UNKNWON	UNKNWON	0	PK	.	.
1098	.	DSM265_13_01-5111	47	DSM265_13_01	1	75mgDSM265	9	96	96	96	96	HOURS	1	DSM265:::DBS	0.42	0.42	ug/mL	0.01	0	0	0	0	.	0	0	ORAL	0	0	75	.	.	601001	5111	Healthy:::Volunteers	1	DSM265	DSM265:::Phase:::1:::First:::In:::Human	.	0	75mgDSM265	9	0	UNKNOWN	UNKNWON	UNKNWON	0	PK	.	.
1099	.	DSM265_13_01-5111	47	DSM265_13_01	1	75mgDSM265	9	144	144	144	144	HOURS	1	DSM265:::DBS	0.274	0.274	ug/mL	0.01	0	0	0	0	.	0	0	ORAL	0	0	75	.	.	601001	5111	Healthy:::Volunteers	1	DSM265	DSM265:::Phase:::1:::First:::In:::Human	.	0	75mgDSM265	9	0	UNKNOWN	UNKNWON	UNKNWON	0	PK	.	.
1100	.	DSM265_13_01-5111	47	DSM265_13_01	1	75mgDSM265	9	216	216	216	216	HOURS	1	DSM265:::DBS	0.199	0.199	ug/mL	0.01	0	0	0	0	.	0	0	ORAL	0	0	75	.	.	601001	5111	Healthy:::Volunteers	1	DSM265	DSM265:::Phase:::1:::First:::In:::Human	.	0	75mgDSM265	9	0	UNKNOWN	UNKNWON	UNKNWON	0	PK	.	.
1101	.	DSM265_13_01-5111	47	DSM265_13_01	1	75mgDSM265	9	312	312	312	312	HOURS	1	DSM265:::DBS	0.105	0.105	ug/mL	0.01	0	0	0	0	.	0	0	ORAL	0	0	75	.	.	601001	5111	Healthy:::Volunteers	1	DSM265	DSM265:::Phase:::1:::First:::In:::Human	.	0	75mgDSM265	9	0	UNKNOWN	UNKNWON	UNKNWON	0	PK	.	.
1102	.	DSM265_13_01-5111	47	DSM265_13_01	1	75mgDSM265	9	480	480	480	480	HOURS	1	DSM265:::DBS	0.0327	0.0327	ug/mL	0.01	0	0	0	0	.	0	0	ORAL	0	0	75	.	.	601001	5111	Healthy:::Volunteers	1	DSM265	DSM265:::Phase:::1:::First:::In:::Human	.	0	75mgDSM265	9	0	UNKNOWN	UNKNWON	UNKNWON	0	PK	.	.
1104	.	DSM265_13_01-5112	48	DSM265_13_01	1	75mgDSM265	9	0	0	0	0	HOURS	.	DSM265:::Dose	75	0	mg	.	0	1	1	75	1	0	0	ORAL	0	0	75	.	.	601001	5112	Healthy:::Volunteers	1	DSM265	DSM265:::Phase:::1:::First:::In:::Human	.	0	75mgDSM265	9	0	UNKNOWN	UNKNWON	UNKNWON	0	Dose	.	.
1103	.	DSM265_13_01-5112	48	DSM265_13_01	1	75mgDSM265	9	0	0	0	0	HOURS	1	DSM265:::DBS	0.005	0.01	ug/mL	0.01	1	0	0	0	.	0	0	ORAL	0	0	75	.	.	601001	5112	Healthy:::Volunteers	1	DSM265	DSM265:::Phase:::1:::First:::In:::Human	.	0	75mgDSM265	9	0	UNKNOWN	UNKNWON	UNKNWON	0	PK	.	.
1105	.	DSM265_13_01-5112	48	DSM265_13_01	1	75mgDSM265	9	0.5	0.5	0.5	0.5	HOURS	1	DSM265:::DBS	1.09	1.09	ug/mL	0.01	0	0	0	0	.	0	0	ORAL	0	0	75	.	.	601001	5112	Healthy:::Volunteers	1	DSM265	DSM265:::Phase:::1:::First:::In:::Human	.	0	75mgDSM265	9	0	UNKNOWN	UNKNWON	UNKNWON	0	PK	.	.
1106	.	DSM265_13_01-5112	48	DSM265_13_01	1	75mgDSM265	9	1	1	1	1	HOURS	1	DSM265:::DBS	0.894	0.894	ug/mL	0.01	0	0	0	0	.	0	0	ORAL	0	0	75	.	.	601001	5112	Healthy:::Volunteers	1	DSM265	DSM265:::Phase:::1:::First:::In:::Human	.	0	75mgDSM265	9	0	UNKNOWN	UNKNWON	UNKNWON	0	PK	.	.
1107	.	DSM265_13_01-5112	48	DSM265_13_01	1	75mgDSM265	9	2	2	2	2	HOURS	1	DSM265:::DBS	1.05	1.05	ug/mL	0.01	0	0	0	0	.	0	0	ORAL	0	0	75	.	.	601001	5112	Healthy:::Volunteers	1	DSM265	DSM265:::Phase:::1:::First:::In:::Human	.	0	75mgDSM265	9	0	UNKNOWN	UNKNWON	UNKNWON	0	PK	.	.
1108	.	DSM265_13_01-5112	48	DSM265_13_01	1	75mgDSM265	9	4	4	4	4	HOURS	1	DSM265:::DBS	1.3	1.3	ug/mL	0.01	0	0	0	0	.	0	0	ORAL	0	0	75	.	.	601001	5112	Healthy:::Volunteers	1	DSM265	DSM265:::Phase:::1:::First:::In:::Human	.	0	75mgDSM265	9	0	UNKNOWN	UNKNWON	UNKNWON	0	PK	.	.
1109	.	DSM265_13_01-5112	48	DSM265_13_01	1	75mgDSM265	9	6	6	6	6	HOURS	1	DSM265:::DBS	1.12	1.12	ug/mL	0.01	0	0	0	0	.	0	0	ORAL	0	0	75	.	.	601001	5112	Healthy:::Volunteers	1	DSM265	DSM265:::Phase:::1:::First:::In:::Human	.	0	75mgDSM265	9	0	UNKNOWN	UNKNWON	UNKNWON	0	PK	.	.
1110	.	DSM265_13_01-5112	48	DSM265_13_01	1	75mgDSM265	9	8	8	8	8	HOURS	1	DSM265:::DBS	1.06	1.06	ug/mL	0.01	0	0	0	0	.	0	0	ORAL	0	0	75	.	.	601001	5112	Healthy:::Volunteers	1	DSM265	DSM265:::Phase:::1:::First:::In:::Human	.	0	75mgDSM265	9	0	UNKNOWN	UNKNWON	UNKNWON	0	PK	.	.
1111	.	DSM265_13_01-5112	48	DSM265_13_01	1	75mgDSM265	9	12	12	12	12	HOURS	1	DSM265:::DBS	1.06	1.06	ug/mL	0.01	0	0	0	0	.	0	0	ORAL	0	0	75	.	.	601001	5112	Healthy:::Volunteers	1	DSM265	DSM265:::Phase:::1:::First:::In:::Human	.	0	75mgDSM265	9	0	UNKNOWN	UNKNWON	UNKNWON	0	PK	.	.
1112	.	DSM265_13_01-5112	48	DSM265_13_01	1	75mgDSM265	9	24	24	24	24	HOURS	1	DSM265:::DBS	0.977	0.977	ug/mL	0.01	0	0	0	0	.	0	0	ORAL	0	0	75	.	.	601001	5112	Healthy:::Volunteers	1	DSM265	DSM265:::Phase:::1:::First:::In:::Human	.	0	75mgDSM265	9	0	UNKNOWN	UNKNWON	UNKNWON	0	PK	.	.
1113	.	DSM265_13_01-5112	48	DSM265_13_01	1	75mgDSM265	9	48	48	48	48	HOURS	1	DSM265:::DBS	0.719	0.719	ug/mL	0.01	0	0	0	0	.	0	0	ORAL	0	0	75	.	.	601001	5112	Healthy:::Volunteers	1	DSM265	DSM265:::Phase:::1:::First:::In:::Human	.	0	75mgDSM265	9	0	UNKNOWN	UNKNWON	UNKNWON	0	PK	.	.
1114	.	DSM265_13_01-5112	48	DSM265_13_01	1	75mgDSM265	9	96	96	96	96	HOURS	1	DSM265:::DBS	0.348	0.348	ug/mL	0.01	0	0	0	0	.	0	0	ORAL	0	0	75	.	.	601001	5112	Healthy:::Volunteers	1	DSM265	DSM265:::Phase:::1:::First:::In:::Human	.	0	75mgDSM265	9	0	UNKNOWN	UNKNWON	UNKNWON	0	PK	.	.
1115	.	DSM265_13_01-5112	48	DSM265_13_01	1	75mgDSM265	9	144	144	144	144	HOURS	1	DSM265:::DBS	0.238	0.238	ug/mL	0.01	0	0	0	0	.	0	0	ORAL	0	0	75	.	.	601001	5112	Healthy:::Volunteers	1	DSM265	DSM265:::Phase:::1:::First:::In:::Human	.	0	75mgDSM265	9	0	UNKNOWN	UNKNWON	UNKNWON	0	PK	.	.
1116	.	DSM265_13_01-5112	48	DSM265_13_01	1	75mgDSM265	9	216	216	216	216	HOURS	1	DSM265:::DBS	0.197	0.197	ug/mL	0.01	0	0	0	0	.	0	0	ORAL	0	0	75	.	.	601001	5112	Healthy:::Volunteers	1	DSM265	DSM265:::Phase:::1:::First:::In:::Human	.	0	75mgDSM265	9	0	UNKNOWN	UNKNWON	UNKNWON	0	PK	.	.
1117	.	DSM265_13_01-5112	48	DSM265_13_01	1	75mgDSM265	9	312	312	312	312	HOURS	1	DSM265:::DBS	0.0769	0.0769	ug/mL	0.01	0	0	0	0	.	0	0	ORAL	0	0	75	.	.	601001	5112	Healthy:::Volunteers	1	DSM265	DSM265:::Phase:::1:::First:::In:::Human	.	0	75mgDSM265	9	0	UNKNOWN	UNKNWON	UNKNWON	0	PK	.	.
1118	.	DSM265_13_01-5112	48	DSM265_13_01	1	75mgDSM265	9	480	480	480	480	HOURS	1	DSM265:::DBS	0.005	0.01	ug/mL	0.01	1	0	0	0	.	0	0	ORAL	0	0	75	.	.	601001	5112	Healthy:::Volunteers	1	DSM265	DSM265:::Phase:::1:::First:::In:::Human	.	0	75mgDSM265	9	0	UNKNOWN	UNKNWON	UNKNWON	0	PK	.	.
1120	.	DSM265_13_01-5113	49	DSM265_13_01	1	75mgDSM265	9	0	0	0	0	HOURS	.	DSM265:::Dose	75	0	mg	.	0	1	1	75	1	0	0	ORAL	0	0	75	.	.	601001	5113	Healthy:::Volunteers	1	DSM265	DSM265:::Phase:::1:::First:::In:::Human	.	0	75mgDSM265	9	0	UNKNOWN	UNKNWON	UNKNWON	0	Dose	.	.
1119	.	DSM265_13_01-5113	49	DSM265_13_01	1	75mgDSM265	9	0	0	0	0	HOURS	1	DSM265:::DBS	0.005	0.01	ug/mL	0.01	1	0	0	0	.	0	0	ORAL	0	0	75	.	.	601001	5113	Healthy:::Volunteers	1	DSM265	DSM265:::Phase:::1:::First:::In:::Human	.	0	75mgDSM265	9	0	UNKNOWN	UNKNWON	UNKNWON	0	PK	.	.
1121	.	DSM265_13_01-5113	49	DSM265_13_01	1	75mgDSM265	9	0.5	0.5	0.5	0.5	HOURS	1	DSM265:::DBS	2.58	2.58	ug/mL	0.01	0	0	0	0	.	0	0	ORAL	0	0	75	.	.	601001	5113	Healthy:::Volunteers	1	DSM265	DSM265:::Phase:::1:::First:::In:::Human	.	0	75mgDSM265	9	0	UNKNOWN	UNKNWON	UNKNWON	0	PK	.	.
1122	.	DSM265_13_01-5113	49	DSM265_13_01	1	75mgDSM265	9	1	1	1	1	HOURS	1	DSM265:::DBS	3.34	3.34	ug/mL	0.01	0	0	0	0	.	0	0	ORAL	0	0	75	.	.	601001	5113	Healthy:::Volunteers	1	DSM265	DSM265:::Phase:::1:::First:::In:::Human	.	0	75mgDSM265	9	0	UNKNOWN	UNKNWON	UNKNWON	0	PK	.	.
1123	.	DSM265_13_01-5113	49	DSM265_13_01	1	75mgDSM265	9	2	2	2	2	HOURS	1	DSM265:::DBS	2.22	2.22	ug/mL	0.01	0	0	0	0	.	0	0	ORAL	0	0	75	.	.	601001	5113	Healthy:::Volunteers	1	DSM265	DSM265:::Phase:::1:::First:::In:::Human	.	0	75mgDSM265	9	0	UNKNOWN	UNKNWON	UNKNWON	0	PK	.	.
1124	.	DSM265_13_01-5113	49	DSM265_13_01	1	75mgDSM265	9	4	4	4	4	HOURS	1	DSM265:::DBS	1.74	1.74	ug/mL	0.01	0	0	0	0	.	0	0	ORAL	0	0	75	.	.	601001	5113	Healthy:::Volunteers	1	DSM265	DSM265:::Phase:::1:::First:::In:::Human	.	0	75mgDSM265	9	0	UNKNOWN	UNKNWON	UNKNWON	0	PK	.	.
1125	.	DSM265_13_01-5113	49	DSM265_13_01	1	75mgDSM265	9	6	6	6	6	HOURS	1	DSM265:::DBS	1.92	1.92	ug/mL	0.01	0	0	0	0	.	0	0	ORAL	0	0	75	.	.	601001	5113	Healthy:::Volunteers	1	DSM265	DSM265:::Phase:::1:::First:::In:::Human	.	0	75mgDSM265	9	0	UNKNOWN	UNKNWON	UNKNWON	0	PK	.	.
1126	.	DSM265_13_01-5113	49	DSM265_13_01	1	75mgDSM265	9	8	8	8	8	HOURS	1	DSM265:::DBS	1.76	1.76	ug/mL	0.01	0	0	0	0	.	0	0	ORAL	0	0	75	.	.	601001	5113	Healthy:::Volunteers	1	DSM265	DSM265:::Phase:::1:::First:::In:::Human	.	0	75mgDSM265	9	0	UNKNOWN	UNKNWON	UNKNWON	0	PK	.	.
1127	.	DSM265_13_01-5113	49	DSM265_13_01	1	75mgDSM265	9	12	12	12	12	HOURS	1	DSM265:::DBS	1.54	1.54	ug/mL	0.01	0	0	0	0	.	0	0	ORAL	0	0	75	.	.	601001	5113	Healthy:::Volunteers	1	DSM265	DSM265:::Phase:::1:::First:::In:::Human	.	0	75mgDSM265	9	0	UNKNOWN	UNKNWON	UNKNWON	0	PK	.	.
1128	.	DSM265_13_01-5113	49	DSM265_13_01	1	75mgDSM265	9	24	24	24	24	HOURS	1	DSM265:::DBS	1.36	1.36	ug/mL	0.01	0	0	0	0	.	0	0	ORAL	0	0	75	.	.	601001	5113	Healthy:::Volunteers	1	DSM265	DSM265:::Phase:::1:::First:::In:::Human	.	0	75mgDSM265	9	0	UNKNOWN	UNKNWON	UNKNWON	0	PK	.	.
1129	.	DSM265_13_01-5113	49	DSM265_13_01	1	75mgDSM265	9	48	48	48	48	HOURS	1	DSM265:::DBS	0.945	0.945	ug/mL	0.01	0	0	0	0	.	0	0	ORAL	0	0	75	.	.	601001	5113	Healthy:::Volunteers	1	DSM265	DSM265:::Phase:::1:::First:::In:::Human	.	0	75mgDSM265	9	0	UNKNOWN	UNKNWON	UNKNWON	0	PK	.	.
1130	.	DSM265_13_01-5113	49	DSM265_13_01	1	75mgDSM265	9	96	96	96	96	HOURS	1	DSM265:::DBS	0.415	0.415	ug/mL	0.01	0	0	0	0	.	0	0	ORAL	0	0	75	.	.	601001	5113	Healthy:::Volunteers	1	DSM265	DSM265:::Phase:::1:::First:::In:::Human	.	0	75mgDSM265	9	0	UNKNOWN	UNKNWON	UNKNWON	0	PK	.	.
1131	.	DSM265_13_01-5113	49	DSM265_13_01	1	75mgDSM265	9	144	144	144	144	HOURS	1	DSM265:::DBS	0.285	0.285	ug/mL	0.01	0	0	0	0	.	0	0	ORAL	0	0	75	.	.	601001	5113	Healthy:::Volunteers	1	DSM265	DSM265:::Phase:::1:::First:::In:::Human	.	0	75mgDSM265	9	0	UNKNOWN	UNKNWON	UNKNWON	0	PK	.	.
1132	.	DSM265_13_01-5113	49	DSM265_13_01	1	75mgDSM265	9	216	216	216	216	HOURS	1	DSM265:::DBS	0.101	0.101	ug/mL	0.01	0	0	0	0	.	0	0	ORAL	0	0	75	.	.	601001	5113	Healthy:::Volunteers	1	DSM265	DSM265:::Phase:::1:::First:::In:::Human	.	0	75mgDSM265	9	0	UNKNOWN	UNKNWON	UNKNWON	0	PK	.	.
1133	.	DSM265_13_01-5113	49	DSM265_13_01	1	75mgDSM265	9	312	312	312	312	HOURS	1	DSM265:::DBS	0.0294	0.0294	ug/mL	0.01	0	0	0	0	.	0	0	ORAL	0	0	75	.	.	601001	5113	Healthy:::Volunteers	1	DSM265	DSM265:::Phase:::1:::First:::In:::Human	.	0	75mgDSM265	9	0	UNKNOWN	UNKNWON	UNKNWON	0	PK	.	.
1134	.	DSM265_13_01-5113	49	DSM265_13_01	1	75mgDSM265	9	480	480	480	480	HOURS	1	DSM265:::DBS	0.005	0.01	ug/mL	0.01	1	0	0	0	.	0	0	ORAL	0	0	75	.	.	601001	5113	Healthy:::Volunteers	1	DSM265	DSM265:::Phase:::1:::First:::In:::Human	.	0	75mgDSM265	9	0	UNKNOWN	UNKNWON	UNKNWON	0	PK	.	.
1136	.	DSM265_13_01-5114	50	DSM265_13_01	1	75mgDSM265	9	0	0	0	0	HOURS	.	DSM265:::Dose	75	0	mg	.	0	1	1	75	1	0	0	ORAL	0	0	75	.	.	601001	5114	Healthy:::Volunteers	1	DSM265	DSM265:::Phase:::1:::First:::In:::Human	.	0	75mgDSM265	9	0	UNKNOWN	UNKNWON	UNKNWON	0	Dose	.	.
1135	.	DSM265_13_01-5114	50	DSM265_13_01	1	75mgDSM265	9	0	0	0	0	HOURS	1	DSM265:::DBS	0.005	0.01	ug/mL	0.01	1	0	0	0	.	0	0	ORAL	0	0	75	.	.	601001	5114	Healthy:::Volunteers	1	DSM265	DSM265:::Phase:::1:::First:::In:::Human	.	0	75mgDSM265	9	0	UNKNOWN	UNKNWON	UNKNWON	0	PK	.	.
1137	.	DSM265_13_01-5114	50	DSM265_13_01	1	75mgDSM265	9	0.5	0.5	0.5	0.5	HOURS	1	DSM265:::DBS	0.522	0.522	ug/mL	0.01	0	0	0	0	.	0	0	ORAL	0	0	75	.	.	601001	5114	Healthy:::Volunteers	1	DSM265	DSM265:::Phase:::1:::First:::In:::Human	.	0	75mgDSM265	9	0	UNKNOWN	UNKNWON	UNKNWON	0	PK	.	.
1138	.	DSM265_13_01-5114	50	DSM265_13_01	1	75mgDSM265	9	1	1	1	1	HOURS	1	DSM265:::DBS	0.614	0.614	ug/mL	0.01	0	0	0	0	.	0	0	ORAL	0	0	75	.	.	601001	5114	Healthy:::Volunteers	1	DSM265	DSM265:::Phase:::1:::First:::In:::Human	.	0	75mgDSM265	9	0	UNKNOWN	UNKNWON	UNKNWON	0	PK	.	.
1139	.	DSM265_13_01-5114	50	DSM265_13_01	1	75mgDSM265	9	2	2	2	2	HOURS	1	DSM265:::DBS	0.861	0.861	ug/mL	0.01	0	0	0	0	.	0	0	ORAL	0	0	75	.	.	601001	5114	Healthy:::Volunteers	1	DSM265	DSM265:::Phase:::1:::First:::In:::Human	.	0	75mgDSM265	9	0	UNKNOWN	UNKNWON	UNKNWON	0	PK	.	.
1140	.	DSM265_13_01-5114	50	DSM265_13_01	1	75mgDSM265	9	4	4	4	4	HOURS	1	DSM265:::DBS	1.46	1.46	ug/mL	0.01	0	0	0	0	.	0	0	ORAL	0	0	75	.	.	601001	5114	Healthy:::Volunteers	1	DSM265	DSM265:::Phase:::1:::First:::In:::Human	.	0	75mgDSM265	9	0	UNKNOWN	UNKNWON	UNKNWON	0	PK	.	.
1141	.	DSM265_13_01-5114	50	DSM265_13_01	1	75mgDSM265	9	6	6	6	6	HOURS	1	DSM265:::DBS	1.25	1.25	ug/mL	0.01	0	0	0	0	.	0	0	ORAL	0	0	75	.	.	601001	5114	Healthy:::Volunteers	1	DSM265	DSM265:::Phase:::1:::First:::In:::Human	.	0	75mgDSM265	9	0	UNKNOWN	UNKNWON	UNKNWON	0	PK	.	.
1142	.	DSM265_13_01-5114	50	DSM265_13_01	1	75mgDSM265	9	8	8	8	8	HOURS	1	DSM265:::DBS	1.18	1.18	ug/mL	0.01	0	0	0	0	.	0	0	ORAL	0	0	75	.	.	601001	5114	Healthy:::Volunteers	1	DSM265	DSM265:::Phase:::1:::First:::In:::Human	.	0	75mgDSM265	9	0	UNKNOWN	UNKNWON	UNKNWON	0	PK	.	.
1143	.	DSM265_13_01-5114	50	DSM265_13_01	1	75mgDSM265	9	12	12	12	12	HOURS	1	DSM265:::DBS	1.15	1.15	ug/mL	0.01	0	0	0	0	.	0	0	ORAL	0	0	75	.	.	601001	5114	Healthy:::Volunteers	1	DSM265	DSM265:::Phase:::1:::First:::In:::Human	.	0	75mgDSM265	9	0	UNKNOWN	UNKNWON	UNKNWON	0	PK	.	.
1144	.	DSM265_13_01-5114	50	DSM265_13_01	1	75mgDSM265	9	24	24	24	24	HOURS	1	DSM265:::DBS	0.958	0.958	ug/mL	0.01	0	0	0	0	.	0	0	ORAL	0	0	75	.	.	601001	5114	Healthy:::Volunteers	1	DSM265	DSM265:::Phase:::1:::First:::In:::Human	.	0	75mgDSM265	9	0	UNKNOWN	UNKNWON	UNKNWON	0	PK	.	.
1145	.	DSM265_13_01-5114	50	DSM265_13_01	1	75mgDSM265	9	48	48	48	48	HOURS	1	DSM265:::DBS	0.709	0.709	ug/mL	0.01	0	0	0	0	.	0	0	ORAL	0	0	75	.	.	601001	5114	Healthy:::Volunteers	1	DSM265	DSM265:::Phase:::1:::First:::In:::Human	.	0	75mgDSM265	9	0	UNKNOWN	UNKNWON	UNKNWON	0	PK	.	.
1146	.	DSM265_13_01-5114	50	DSM265_13_01	1	75mgDSM265	9	96	96	96	96	HOURS	1	DSM265:::DBS	0.445	0.445	ug/mL	0.01	0	0	0	0	.	0	0	ORAL	0	0	75	.	.	601001	5114	Healthy:::Volunteers	1	DSM265	DSM265:::Phase:::1:::First:::In:::Human	.	0	75mgDSM265	9	0	UNKNOWN	UNKNWON	UNKNWON	0	PK	.	.
1147	.	DSM265_13_01-5114	50	DSM265_13_01	1	75mgDSM265	9	144	144	144	144	HOURS	1	DSM265:::DBS	0.362	0.362	ug/mL	0.01	0	0	0	0	.	0	0	ORAL	0	0	75	.	.	601001	5114	Healthy:::Volunteers	1	DSM265	DSM265:::Phase:::1:::First:::In:::Human	.	0	75mgDSM265	9	0	UNKNOWN	UNKNWON	UNKNWON	0	PK	.	.
1148	.	DSM265_13_01-5114	50	DSM265_13_01	1	75mgDSM265	9	216	216	216	216	HOURS	1	DSM265:::DBS	0.184	0.184	ug/mL	0.01	0	0	0	0	.	0	0	ORAL	0	0	75	.	.	601001	5114	Healthy:::Volunteers	1	DSM265	DSM265:::Phase:::1:::First:::In:::Human	.	0	75mgDSM265	9	0	UNKNOWN	UNKNWON	UNKNWON	0	PK	.	.
1149	.	DSM265_13_01-5114	50	DSM265_13_01	1	75mgDSM265	9	312	312	312	312	HOURS	1	DSM265:::DBS	0.0851	0.0851	ug/mL	0.01	0	0	0	0	.	0	0	ORAL	0	0	75	.	.	601001	5114	Healthy:::Volunteers	1	DSM265	DSM265:::Phase:::1:::First:::In:::Human	.	0	75mgDSM265	9	0	UNKNOWN	UNKNWON	UNKNWON	0	PK	.	.
1150	.	DSM265_13_01-5114	50	DSM265_13_01	1	75mgDSM265	9	480	480	480	480	HOURS	1	DSM265:::DBS	0.0259	0.0259	ug/mL	0.01	0	0	0	0	.	0	0	ORAL	0	0	75	.	.	601001	5114	Healthy:::Volunteers	1	DSM265	DSM265:::Phase:::1:::First:::In:::Human	.	0	75mgDSM265	9	0	UNKNOWN	UNKNWON	UNKNWON	0	PK	.	.
1152	.	DSM265_13_01-5116	51	DSM265_13_01	1	75mgDSM265	9	0	0	0	0	HOURS	.	DSM265:::Dose	75	0	mg	.	0	1	1	75	1	0	0	ORAL	0	0	75	.	.	601001	5116	Healthy:::Volunteers	1	DSM265	DSM265:::Phase:::1:::First:::In:::Human	.	0	75mgDSM265	9	0	UNKNOWN	UNKNWON	UNKNWON	0	Dose	.	.
1151	.	DSM265_13_01-5116	51	DSM265_13_01	1	75mgDSM265	9	0	0	0	0	HOURS	1	DSM265:::DBS	0.005	0.01	ug/mL	0.01	1	0	0	0	.	0	0	ORAL	0	0	75	.	.	601001	5116	Healthy:::Volunteers	1	DSM265	DSM265:::Phase:::1:::First:::In:::Human	.	0	75mgDSM265	9	0	UNKNOWN	UNKNWON	UNKNWON	0	PK	.	.
1153	.	DSM265_13_01-5116	51	DSM265_13_01	1	75mgDSM265	9	0.5	0.5	0.5	0.5	HOURS	1	DSM265:::DBS	1.04	1.04	ug/mL	0.01	0	0	0	0	.	0	0	ORAL	0	0	75	.	.	601001	5116	Healthy:::Volunteers	1	DSM265	DSM265:::Phase:::1:::First:::In:::Human	.	0	75mgDSM265	9	0	UNKNOWN	UNKNWON	UNKNWON	0	PK	.	.
1154	.	DSM265_13_01-5116	51	DSM265_13_01	1	75mgDSM265	9	1	1	1	1	HOURS	1	DSM265:::DBS	0.891	0.891	ug/mL	0.01	0	0	0	0	.	0	0	ORAL	0	0	75	.	.	601001	5116	Healthy:::Volunteers	1	DSM265	DSM265:::Phase:::1:::First:::In:::Human	.	0	75mgDSM265	9	0	UNKNOWN	UNKNWON	UNKNWON	0	PK	.	.
1155	.	DSM265_13_01-5116	51	DSM265_13_01	1	75mgDSM265	9	2	2	2	2	HOURS	1	DSM265:::DBS	2.14	2.14	ug/mL	0.01	0	0	0	0	.	0	0	ORAL	0	0	75	.	.	601001	5116	Healthy:::Volunteers	1	DSM265	DSM265:::Phase:::1:::First:::In:::Human	.	0	75mgDSM265	9	0	UNKNOWN	UNKNWON	UNKNWON	0	PK	.	.
1156	.	DSM265_13_01-5116	51	DSM265_13_01	1	75mgDSM265	9	4	4	4	4	HOURS	1	DSM265:::DBS	1.81	1.81	ug/mL	0.01	0	0	0	0	.	0	0	ORAL	0	0	75	.	.	601001	5116	Healthy:::Volunteers	1	DSM265	DSM265:::Phase:::1:::First:::In:::Human	.	0	75mgDSM265	9	0	UNKNOWN	UNKNWON	UNKNWON	0	PK	.	.
1157	.	DSM265_13_01-5116	51	DSM265_13_01	1	75mgDSM265	9	6	6	6	6	HOURS	1	DSM265:::DBS	1.69	1.69	ug/mL	0.01	0	0	0	0	.	0	0	ORAL	0	0	75	.	.	601001	5116	Healthy:::Volunteers	1	DSM265	DSM265:::Phase:::1:::First:::In:::Human	.	0	75mgDSM265	9	0	UNKNOWN	UNKNWON	UNKNWON	0	PK	.	.
1158	.	DSM265_13_01-5116	51	DSM265_13_01	1	75mgDSM265	9	8	8	8	8	HOURS	1	DSM265:::DBS	1.74	1.74	ug/mL	0.01	0	0	0	0	.	0	0	ORAL	0	0	75	.	.	601001	5116	Healthy:::Volunteers	1	DSM265	DSM265:::Phase:::1:::First:::In:::Human	.	0	75mgDSM265	9	0	UNKNOWN	UNKNWON	UNKNWON	0	PK	.	.
1159	.	DSM265_13_01-5116	51	DSM265_13_01	1	75mgDSM265	9	12	12	12	12	HOURS	1	DSM265:::DBS	1.5	1.5	ug/mL	0.01	0	0	0	0	.	0	0	ORAL	0	0	75	.	.	601001	5116	Healthy:::Volunteers	1	DSM265	DSM265:::Phase:::1:::First:::In:::Human	.	0	75mgDSM265	9	0	UNKNOWN	UNKNWON	UNKNWON	0	PK	.	.
1160	.	DSM265_13_01-5116	51	DSM265_13_01	1	75mgDSM265	9	24	24	24	24	HOURS	1	DSM265:::DBS	1.29	1.29	ug/mL	0.01	0	0	0	0	.	0	0	ORAL	0	0	75	.	.	601001	5116	Healthy:::Volunteers	1	DSM265	DSM265:::Phase:::1:::First:::In:::Human	.	0	75mgDSM265	9	0	UNKNOWN	UNKNWON	UNKNWON	0	PK	.	.
1161	.	DSM265_13_01-5116	51	DSM265_13_01	1	75mgDSM265	9	48	48	48	48	HOURS	1	DSM265:::DBS	1.08	1.08	ug/mL	0.01	0	0	0	0	.	0	0	ORAL	0	0	75	.	.	601001	5116	Healthy:::Volunteers	1	DSM265	DSM265:::Phase:::1:::First:::In:::Human	.	0	75mgDSM265	9	0	UNKNOWN	UNKNWON	UNKNWON	0	PK	.	.
1162	.	DSM265_13_01-5116	51	DSM265_13_01	1	75mgDSM265	9	96	96	96	96	HOURS	1	DSM265:::DBS	0.817	0.817	ug/mL	0.01	0	0	0	0	.	0	0	ORAL	0	0	75	.	.	601001	5116	Healthy:::Volunteers	1	DSM265	DSM265:::Phase:::1:::First:::In:::Human	.	0	75mgDSM265	9	0	UNKNOWN	UNKNWON	UNKNWON	0	PK	.	.
1163	.	DSM265_13_01-5116	51	DSM265_13_01	1	75mgDSM265	9	144	144	144	144	HOURS	1	DSM265:::DBS	0.681	0.681	ug/mL	0.01	0	0	0	0	.	0	0	ORAL	0	0	75	.	.	601001	5116	Healthy:::Volunteers	1	DSM265	DSM265:::Phase:::1:::First:::In:::Human	.	0	75mgDSM265	9	0	UNKNOWN	UNKNWON	UNKNWON	0	PK	.	.
1164	.	DSM265_13_01-5116	51	DSM265_13_01	1	75mgDSM265	9	216	216	216	216	HOURS	1	DSM265:::DBS	0.481	0.481	ug/mL	0.01	0	0	0	0	.	0	0	ORAL	0	0	75	.	.	601001	5116	Healthy:::Volunteers	1	DSM265	DSM265:::Phase:::1:::First:::In:::Human	.	0	75mgDSM265	9	0	UNKNOWN	UNKNWON	UNKNWON	0	PK	.	.
1165	.	DSM265_13_01-5116	51	DSM265_13_01	1	75mgDSM265	9	312	312	312	312	HOURS	1	DSM265:::DBS	0.175	0.175	ug/mL	0.01	0	0	0	0	.	0	0	ORAL	0	0	75	.	.	601001	5116	Healthy:::Volunteers	1	DSM265	DSM265:::Phase:::1:::First:::In:::Human	.	0	75mgDSM265	9	0	UNKNOWN	UNKNWON	UNKNWON	0	PK	.	.
1166	.	DSM265_13_01-5116	51	DSM265_13_01	1	75mgDSM265	9	480	480	480	480	HOURS	1	DSM265:::DBS	0.0858	0.0858	ug/mL	0.01	0	0	0	0	.	0	0	ORAL	0	0	75	.	.	601001	5116	Healthy:::Volunteers	1	DSM265	DSM265:::Phase:::1:::First:::In:::Human	.	0	75mgDSM265	9	0	UNKNOWN	UNKNWON	UNKNWON	0	PK	.	.
1168	.	DSM265_13_01-5117	52	DSM265_13_01	1	150mgDSM265	2	0	0	0	0	HOURS	.	DSM265:::Dose	150	0	mg	.	0	1	1	150	1	0	0	ORAL	0	0	150	.	.	601001	5117	Healthy:::Volunteers	1	DSM265	DSM265:::Phase:::1:::First:::In:::Human	.	0	150mgDSM265	2	0	UNKNOWN	UNKNWON	UNKNWON	0	Dose	.	.
1167	.	DSM265_13_01-5117	52	DSM265_13_01	1	150mgDSM265	2	0	0	0	0	HOURS	1	DSM265:::DBS	0.005	0.01	ug/mL	0.01	1	0	0	0	.	0	0	ORAL	0	0	150	.	.	601001	5117	Healthy:::Volunteers	1	DSM265	DSM265:::Phase:::1:::First:::In:::Human	.	0	150mgDSM265	2	0	UNKNOWN	UNKNWON	UNKNWON	0	PK	.	.
1169	.	DSM265_13_01-5117	52	DSM265_13_01	1	150mgDSM265	2	0.5	0.5	0.5	0.5	HOURS	1	DSM265:::DBS	1.41	1.41	ug/mL	0.01	0	0	0	0	.	0	0	ORAL	0	0	150	.	.	601001	5117	Healthy:::Volunteers	1	DSM265	DSM265:::Phase:::1:::First:::In:::Human	.	0	150mgDSM265	2	0	UNKNOWN	UNKNWON	UNKNWON	0	PK	.	.
1170	.	DSM265_13_01-5117	52	DSM265_13_01	1	150mgDSM265	2	1	1	1	1	HOURS	1	DSM265:::DBS	4.2	4.2	ug/mL	0.01	0	0	0	0	.	0	0	ORAL	0	0	150	.	.	601001	5117	Healthy:::Volunteers	1	DSM265	DSM265:::Phase:::1:::First:::In:::Human	.	0	150mgDSM265	2	0	UNKNOWN	UNKNWON	UNKNWON	0	PK	.	.
1171	.	DSM265_13_01-5117	52	DSM265_13_01	1	150mgDSM265	2	2	2	2	2	HOURS	1	DSM265:::DBS	3.69	3.69	ug/mL	0.01	0	0	0	0	.	0	0	ORAL	0	0	150	.	.	601001	5117	Healthy:::Volunteers	1	DSM265	DSM265:::Phase:::1:::First:::In:::Human	.	0	150mgDSM265	2	0	UNKNOWN	UNKNWON	UNKNWON	0	PK	.	.
1172	.	DSM265_13_01-5117	52	DSM265_13_01	1	150mgDSM265	2	4	4	4	4	HOURS	1	DSM265:::DBS	2.95	2.95	ug/mL	0.01	0	0	0	0	.	0	0	ORAL	0	0	150	.	.	601001	5117	Healthy:::Volunteers	1	DSM265	DSM265:::Phase:::1:::First:::In:::Human	.	0	150mgDSM265	2	0	UNKNOWN	UNKNWON	UNKNWON	0	PK	.	.
1173	.	DSM265_13_01-5117	52	DSM265_13_01	1	150mgDSM265	2	6	6	6	6	HOURS	1	DSM265:::DBS	2.51	2.51	ug/mL	0.01	0	0	0	0	.	0	0	ORAL	0	0	150	.	.	601001	5117	Healthy:::Volunteers	1	DSM265	DSM265:::Phase:::1:::First:::In:::Human	.	0	150mgDSM265	2	0	UNKNOWN	UNKNWON	UNKNWON	0	PK	.	.
1174	.	DSM265_13_01-5117	52	DSM265_13_01	1	150mgDSM265	2	8	8	8	8	HOURS	1	DSM265:::DBS	2.41	2.41	ug/mL	0.01	0	0	0	0	.	0	0	ORAL	0	0	150	.	.	601001	5117	Healthy:::Volunteers	1	DSM265	DSM265:::Phase:::1:::First:::In:::Human	.	0	150mgDSM265	2	0	UNKNOWN	UNKNWON	UNKNWON	0	PK	.	.
1175	.	DSM265_13_01-5117	52	DSM265_13_01	1	150mgDSM265	2	12	12	12	12	HOURS	1	DSM265:::DBS	2.32	2.32	ug/mL	0.01	0	0	0	0	.	0	0	ORAL	0	0	150	.	.	601001	5117	Healthy:::Volunteers	1	DSM265	DSM265:::Phase:::1:::First:::In:::Human	.	0	150mgDSM265	2	0	UNKNOWN	UNKNWON	UNKNWON	0	PK	.	.
1176	.	DSM265_13_01-5117	52	DSM265_13_01	1	150mgDSM265	2	24	24	24	24	HOURS	1	DSM265:::DBS	2.09	2.09	ug/mL	0.01	0	0	0	0	.	0	0	ORAL	0	0	150	.	.	601001	5117	Healthy:::Volunteers	1	DSM265	DSM265:::Phase:::1:::First:::In:::Human	.	0	150mgDSM265	2	0	UNKNOWN	UNKNWON	UNKNWON	0	PK	.	.
1177	.	DSM265_13_01-5117	52	DSM265_13_01	1	150mgDSM265	2	48	48	48	48	HOURS	1	DSM265:::DBS	1.89	1.89	ug/mL	0.01	0	0	0	0	.	0	0	ORAL	0	0	150	.	.	601001	5117	Healthy:::Volunteers	1	DSM265	DSM265:::Phase:::1:::First:::In:::Human	.	0	150mgDSM265	2	0	UNKNOWN	UNKNWON	UNKNWON	0	PK	.	.
1178	.	DSM265_13_01-5117	52	DSM265_13_01	1	150mgDSM265	2	96	96	96	96	HOURS	1	DSM265:::DBS	1.21	1.21	ug/mL	0.01	0	0	0	0	.	0	0	ORAL	0	0	150	.	.	601001	5117	Healthy:::Volunteers	1	DSM265	DSM265:::Phase:::1:::First:::In:::Human	.	0	150mgDSM265	2	0	UNKNOWN	UNKNWON	UNKNWON	0	PK	.	.
1179	.	DSM265_13_01-5117	52	DSM265_13_01	1	150mgDSM265	2	144	144	144	144	HOURS	1	DSM265:::DBS	0.922	0.922	ug/mL	0.01	0	0	0	0	.	0	0	ORAL	0	0	150	.	.	601001	5117	Healthy:::Volunteers	1	DSM265	DSM265:::Phase:::1:::First:::In:::Human	.	0	150mgDSM265	2	0	UNKNOWN	UNKNWON	UNKNWON	0	PK	.	.
1180	.	DSM265_13_01-5117	52	DSM265_13_01	1	150mgDSM265	2	216	216	216	216	HOURS	1	DSM265:::DBS	0.48	0.48	ug/mL	0.01	0	0	0	0	.	0	0	ORAL	0	0	150	.	.	601001	5117	Healthy:::Volunteers	1	DSM265	DSM265:::Phase:::1:::First:::In:::Human	.	0	150mgDSM265	2	0	UNKNOWN	UNKNWON	UNKNWON	0	PK	.	.
1181	.	DSM265_13_01-5117	52	DSM265_13_01	1	150mgDSM265	2	312	312	312	312	HOURS	1	DSM265:::DBS	0.234	0.234	ug/mL	0.01	0	0	0	0	.	0	0	ORAL	0	0	150	.	.	601001	5117	Healthy:::Volunteers	1	DSM265	DSM265:::Phase:::1:::First:::In:::Human	.	0	150mgDSM265	2	0	UNKNOWN	UNKNWON	UNKNWON	0	PK	.	.
1182	.	DSM265_13_01-5117	52	DSM265_13_01	1	150mgDSM265	2	480	480	480	480	HOURS	1	DSM265:::DBS	0.0602	0.0602	ug/mL	0.01	0	0	0	0	.	0	0	ORAL	0	0	150	.	.	601001	5117	Healthy:::Volunteers	1	DSM265	DSM265:::Phase:::1:::First:::In:::Human	.	0	150mgDSM265	2	0	UNKNOWN	UNKNWON	UNKNWON	0	PK	.	.
1184	.	DSM265_13_01-5118	53	DSM265_13_01	1	150mgDSM265	2	0	0	0	0	HOURS	.	DSM265:::Dose	150	0	mg	.	0	1	1	150	1	0	0	ORAL	0	0	150	.	.	601001	5118	Healthy:::Volunteers	1	DSM265	DSM265:::Phase:::1:::First:::In:::Human	.	0	150mgDSM265	2	0	UNKNOWN	UNKNWON	UNKNWON	0	Dose	.	.
1183	.	DSM265_13_01-5118	53	DSM265_13_01	1	150mgDSM265	2	0	0	0	0	HOURS	1	DSM265:::DBS	0.005	0.01	ug/mL	0.01	1	0	0	0	.	0	0	ORAL	0	0	150	.	.	601001	5118	Healthy:::Volunteers	1	DSM265	DSM265:::Phase:::1:::First:::In:::Human	.	0	150mgDSM265	2	0	UNKNOWN	UNKNWON	UNKNWON	0	PK	.	.
1185	.	DSM265_13_01-5118	53	DSM265_13_01	1	150mgDSM265	2	0.5	0.5	0.5	0.5	HOURS	1	DSM265:::DBS	1.84	1.84	ug/mL	0.01	0	0	0	0	.	0	0	ORAL	0	0	150	.	.	601001	5118	Healthy:::Volunteers	1	DSM265	DSM265:::Phase:::1:::First:::In:::Human	.	0	150mgDSM265	2	0	UNKNOWN	UNKNWON	UNKNWON	0	PK	.	.
1186	.	DSM265_13_01-5118	53	DSM265_13_01	1	150mgDSM265	2	1	1	1	1	HOURS	1	DSM265:::DBS	1.51	1.51	ug/mL	0.01	0	0	0	0	.	0	0	ORAL	0	0	150	.	.	601001	5118	Healthy:::Volunteers	1	DSM265	DSM265:::Phase:::1:::First:::In:::Human	.	0	150mgDSM265	2	0	UNKNOWN	UNKNWON	UNKNWON	0	PK	.	.
1187	.	DSM265_13_01-5118	53	DSM265_13_01	1	150mgDSM265	2	2	2	2	2	HOURS	1	DSM265:::DBS	2.38	2.38	ug/mL	0.01	0	0	0	0	.	0	0	ORAL	0	0	150	.	.	601001	5118	Healthy:::Volunteers	1	DSM265	DSM265:::Phase:::1:::First:::In:::Human	.	0	150mgDSM265	2	0	UNKNOWN	UNKNWON	UNKNWON	0	PK	.	.
1188	.	DSM265_13_01-5118	53	DSM265_13_01	1	150mgDSM265	2	4	4	4	4	HOURS	1	DSM265:::DBS	1.66	1.66	ug/mL	0.01	0	0	0	0	.	0	0	ORAL	0	0	150	.	.	601001	5118	Healthy:::Volunteers	1	DSM265	DSM265:::Phase:::1:::First:::In:::Human	.	0	150mgDSM265	2	0	UNKNOWN	UNKNWON	UNKNWON	0	PK	.	.
1189	.	DSM265_13_01-5118	53	DSM265_13_01	1	150mgDSM265	2	6	6	6	6	HOURS	1	DSM265:::DBS	1.3	1.3	ug/mL	0.01	0	0	0	0	.	0	0	ORAL	0	0	150	.	.	601001	5118	Healthy:::Volunteers	1	DSM265	DSM265:::Phase:::1:::First:::In:::Human	.	0	150mgDSM265	2	0	UNKNOWN	UNKNWON	UNKNWON	0	PK	.	.
1190	.	DSM265_13_01-5118	53	DSM265_13_01	1	150mgDSM265	2	8	8	8	8	HOURS	1	DSM265:::DBS	1.25	1.25	ug/mL	0.01	0	0	0	0	.	0	0	ORAL	0	0	150	.	.	601001	5118	Healthy:::Volunteers	1	DSM265	DSM265:::Phase:::1:::First:::In:::Human	.	0	150mgDSM265	2	0	UNKNOWN	UNKNWON	UNKNWON	0	PK	.	.
1191	.	DSM265_13_01-5118	53	DSM265_13_01	1	150mgDSM265	2	12	12	12	12	HOURS	1	DSM265:::DBS	1.13	1.13	ug/mL	0.01	0	0	0	0	.	0	0	ORAL	0	0	150	.	.	601001	5118	Healthy:::Volunteers	1	DSM265	DSM265:::Phase:::1:::First:::In:::Human	.	0	150mgDSM265	2	0	UNKNOWN	UNKNWON	UNKNWON	0	PK	.	.
1192	.	DSM265_13_01-5118	53	DSM265_13_01	1	150mgDSM265	2	24	24	24	24	HOURS	1	DSM265:::DBS	1.18	1.18	ug/mL	0.01	0	0	0	0	.	0	0	ORAL	0	0	150	.	.	601001	5118	Healthy:::Volunteers	1	DSM265	DSM265:::Phase:::1:::First:::In:::Human	.	0	150mgDSM265	2	0	UNKNOWN	UNKNWON	UNKNWON	0	PK	.	.
1193	.	DSM265_13_01-5118	53	DSM265_13_01	1	150mgDSM265	2	48	48	48	48	HOURS	1	DSM265:::DBS	1.12	1.12	ug/mL	0.01	0	0	0	0	.	0	0	ORAL	0	0	150	.	.	601001	5118	Healthy:::Volunteers	1	DSM265	DSM265:::Phase:::1:::First:::In:::Human	.	0	150mgDSM265	2	0	UNKNOWN	UNKNWON	UNKNWON	0	PK	.	.
1194	.	DSM265_13_01-5118	53	DSM265_13_01	1	150mgDSM265	2	96	96	96	96	HOURS	1	DSM265:::DBS	0.77	0.77	ug/mL	0.01	0	0	0	0	.	0	0	ORAL	0	0	150	.	.	601001	5118	Healthy:::Volunteers	1	DSM265	DSM265:::Phase:::1:::First:::In:::Human	.	0	150mgDSM265	2	0	UNKNOWN	UNKNWON	UNKNWON	0	PK	.	.
1195	.	DSM265_13_01-5118	53	DSM265_13_01	1	150mgDSM265	2	144	144	144	144	HOURS	1	DSM265:::DBS	0.618	0.618	ug/mL	0.01	0	0	0	0	.	0	0	ORAL	0	0	150	.	.	601001	5118	Healthy:::Volunteers	1	DSM265	DSM265:::Phase:::1:::First:::In:::Human	.	0	150mgDSM265	2	0	UNKNOWN	UNKNWON	UNKNWON	0	PK	.	.
1196	.	DSM265_13_01-5118	53	DSM265_13_01	1	150mgDSM265	2	216	216	216	216	HOURS	1	DSM265:::DBS	0.393	0.393	ug/mL	0.01	0	0	0	0	.	0	0	ORAL	0	0	150	.	.	601001	5118	Healthy:::Volunteers	1	DSM265	DSM265:::Phase:::1:::First:::In:::Human	.	0	150mgDSM265	2	0	UNKNOWN	UNKNWON	UNKNWON	0	PK	.	.
1197	.	DSM265_13_01-5118	53	DSM265_13_01	1	150mgDSM265	2	312	312	312	312	HOURS	1	DSM265:::DBS	0.281	0.281	ug/mL	0.01	0	0	0	0	.	0	0	ORAL	0	0	150	.	.	601001	5118	Healthy:::Volunteers	1	DSM265	DSM265:::Phase:::1:::First:::In:::Human	.	0	150mgDSM265	2	0	UNKNOWN	UNKNWON	UNKNWON	0	PK	.	.
1198	.	DSM265_13_01-5118	53	DSM265_13_01	1	150mgDSM265	2	480	480	480	480	HOURS	1	DSM265:::DBS	0.111	0.111	ug/mL	0.01	0	0	0	0	.	0	0	ORAL	0	0	150	.	.	601001	5118	Healthy:::Volunteers	1	DSM265	DSM265:::Phase:::1:::First:::In:::Human	.	0	150mgDSM265	2	0	UNKNOWN	UNKNWON	UNKNWON	0	PK	.	.
1200	.	DSM265_13_01-5120	54	DSM265_13_01	1	150mgDSM265	2	0	0	0	0	HOURS	.	DSM265:::Dose	150	0	mg	.	0	1	1	150	1	0	0	ORAL	0	0	150	.	.	601001	5120	Healthy:::Volunteers	1	DSM265	DSM265:::Phase:::1:::First:::In:::Human	.	0	150mgDSM265	2	0	UNKNOWN	UNKNWON	UNKNWON	0	Dose	.	.
1199	.	DSM265_13_01-5120	54	DSM265_13_01	1	150mgDSM265	2	0	0	0	0	HOURS	1	DSM265:::DBS	0.005	0.01	ug/mL	0.01	1	0	0	0	.	0	0	ORAL	0	0	150	.	.	601001	5120	Healthy:::Volunteers	1	DSM265	DSM265:::Phase:::1:::First:::In:::Human	.	0	150mgDSM265	2	0	UNKNOWN	UNKNWON	UNKNWON	0	PK	.	.
1201	.	DSM265_13_01-5120	54	DSM265_13_01	1	150mgDSM265	2	0.5	0.5	0.5	0.5	HOURS	1	DSM265:::DBS	3.43	3.43	ug/mL	0.01	0	0	0	0	.	0	0	ORAL	0	0	150	.	.	601001	5120	Healthy:::Volunteers	1	DSM265	DSM265:::Phase:::1:::First:::In:::Human	.	0	150mgDSM265	2	0	UNKNOWN	UNKNWON	UNKNWON	0	PK	.	.
1202	.	DSM265_13_01-5120	54	DSM265_13_01	1	150mgDSM265	2	1	1	1	1	HOURS	1	DSM265:::DBS	2.84	2.84	ug/mL	0.01	0	0	0	0	.	0	0	ORAL	0	0	150	.	.	601001	5120	Healthy:::Volunteers	1	DSM265	DSM265:::Phase:::1:::First:::In:::Human	.	0	150mgDSM265	2	0	UNKNOWN	UNKNWON	UNKNWON	0	PK	.	.
1203	.	DSM265_13_01-5120	54	DSM265_13_01	1	150mgDSM265	2	2	2	2	2	HOURS	1	DSM265:::DBS	3.65	3.65	ug/mL	0.01	0	0	0	0	.	0	0	ORAL	0	0	150	.	.	601001	5120	Healthy:::Volunteers	1	DSM265	DSM265:::Phase:::1:::First:::In:::Human	.	0	150mgDSM265	2	0	UNKNOWN	UNKNWON	UNKNWON	0	PK	.	.
1204	.	DSM265_13_01-5120	54	DSM265_13_01	1	150mgDSM265	2	4	4	4	4	HOURS	1	DSM265:::DBS	2.49	2.49	ug/mL	0.01	0	0	0	0	.	0	0	ORAL	0	0	150	.	.	601001	5120	Healthy:::Volunteers	1	DSM265	DSM265:::Phase:::1:::First:::In:::Human	.	0	150mgDSM265	2	0	UNKNOWN	UNKNWON	UNKNWON	0	PK	.	.
1205	.	DSM265_13_01-5120	54	DSM265_13_01	1	150mgDSM265	2	6	6	6	6	HOURS	1	DSM265:::DBS	2.09	2.09	ug/mL	0.01	0	0	0	0	.	0	0	ORAL	0	0	150	.	.	601001	5120	Healthy:::Volunteers	1	DSM265	DSM265:::Phase:::1:::First:::In:::Human	.	0	150mgDSM265	2	0	UNKNOWN	UNKNWON	UNKNWON	0	PK	.	.
1206	.	DSM265_13_01-5120	54	DSM265_13_01	1	150mgDSM265	2	8	8	8	8	HOURS	1	DSM265:::DBS	2.06	2.06	ug/mL	0.01	0	0	0	0	.	0	0	ORAL	0	0	150	.	.	601001	5120	Healthy:::Volunteers	1	DSM265	DSM265:::Phase:::1:::First:::In:::Human	.	0	150mgDSM265	2	0	UNKNOWN	UNKNWON	UNKNWON	0	PK	.	.
1207	.	DSM265_13_01-5120	54	DSM265_13_01	1	150mgDSM265	2	12	12	12	12	HOURS	1	DSM265:::DBS	2.02	2.02	ug/mL	0.01	0	0	0	0	.	0	0	ORAL	0	0	150	.	.	601001	5120	Healthy:::Volunteers	1	DSM265	DSM265:::Phase:::1:::First:::In:::Human	.	0	150mgDSM265	2	0	UNKNOWN	UNKNWON	UNKNWON	0	PK	.	.
1208	.	DSM265_13_01-5120	54	DSM265_13_01	1	150mgDSM265	2	24	24	24	24	HOURS	1	DSM265:::DBS	1.76	1.76	ug/mL	0.01	0	0	0	0	.	0	0	ORAL	0	0	150	.	.	601001	5120	Healthy:::Volunteers	1	DSM265	DSM265:::Phase:::1:::First:::In:::Human	.	0	150mgDSM265	2	0	UNKNOWN	UNKNWON	UNKNWON	0	PK	.	.
1209	.	DSM265_13_01-5120	54	DSM265_13_01	1	150mgDSM265	2	48	48	48	48	HOURS	1	DSM265:::DBS	1.61	1.61	ug/mL	0.01	0	0	0	0	.	0	0	ORAL	0	0	150	.	.	601001	5120	Healthy:::Volunteers	1	DSM265	DSM265:::Phase:::1:::First:::In:::Human	.	0	150mgDSM265	2	0	UNKNOWN	UNKNWON	UNKNWON	0	PK	.	.
1210	.	DSM265_13_01-5120	54	DSM265_13_01	1	150mgDSM265	2	96	96	96	96	HOURS	1	DSM265:::DBS	1.14	1.14	ug/mL	0.01	0	0	0	0	.	0	0	ORAL	0	0	150	.	.	601001	5120	Healthy:::Volunteers	1	DSM265	DSM265:::Phase:::1:::First:::In:::Human	.	0	150mgDSM265	2	0	UNKNOWN	UNKNWON	UNKNWON	0	PK	.	.
1211	.	DSM265_13_01-5120	54	DSM265_13_01	1	150mgDSM265	2	144	144	144	144	HOURS	1	DSM265:::DBS	0.532	0.532	ug/mL	0.01	0	0	0	0	.	0	0	ORAL	0	0	150	.	.	601001	5120	Healthy:::Volunteers	1	DSM265	DSM265:::Phase:::1:::First:::In:::Human	.	0	150mgDSM265	2	0	UNKNOWN	UNKNWON	UNKNWON	0	PK	.	.
1212	.	DSM265_13_01-5120	54	DSM265_13_01	1	150mgDSM265	2	216	216	216	216	HOURS	1	DSM265:::DBS	0.439	0.439	ug/mL	0.01	0	0	0	0	.	0	0	ORAL	0	0	150	.	.	601001	5120	Healthy:::Volunteers	1	DSM265	DSM265:::Phase:::1:::First:::In:::Human	.	0	150mgDSM265	2	0	UNKNOWN	UNKNWON	UNKNWON	0	PK	.	.
1213	.	DSM265_13_01-5120	54	DSM265_13_01	1	150mgDSM265	2	312	312	312	312	HOURS	1	DSM265:::DBS	0.19	0.19	ug/mL	0.01	0	0	0	0	.	0	0	ORAL	0	0	150	.	.	601001	5120	Healthy:::Volunteers	1	DSM265	DSM265:::Phase:::1:::First:::In:::Human	.	0	150mgDSM265	2	0	UNKNOWN	UNKNWON	UNKNWON	0	PK	.	.
1214	.	DSM265_13_01-5120	54	DSM265_13_01	1	150mgDSM265	2	480	480	480	480	HOURS	1	DSM265:::DBS	0.0671	0.0671	ug/mL	0.01	0	0	0	0	.	0	0	ORAL	0	0	150	.	.	601001	5120	Healthy:::Volunteers	1	DSM265	DSM265:::Phase:::1:::First:::In:::Human	.	0	150mgDSM265	2	0	UNKNOWN	UNKNWON	UNKNWON	0	PK	.	.
1216	.	DSM265_13_01-5121	55	DSM265_13_01	1	150mgDSM265	2	0	0	0	0	HOURS	.	DSM265:::Dose	150	0	mg	.	0	1	1	150	1	0	0	ORAL	0	0	150	.	.	601001	5121	Healthy:::Volunteers	1	DSM265	DSM265:::Phase:::1:::First:::In:::Human	.	0	150mgDSM265	2	0	UNKNOWN	UNKNWON	UNKNWON	0	Dose	.	.
1215	.	DSM265_13_01-5121	55	DSM265_13_01	1	150mgDSM265	2	0	0	0	0	HOURS	1	DSM265:::DBS	0.005	0.01	ug/mL	0.01	1	0	0	0	.	0	0	ORAL	0	0	150	.	.	601001	5121	Healthy:::Volunteers	1	DSM265	DSM265:::Phase:::1:::First:::In:::Human	.	0	150mgDSM265	2	0	UNKNOWN	UNKNWON	UNKNWON	0	PK	.	.
1217	.	DSM265_13_01-5121	55	DSM265_13_01	1	150mgDSM265	2	0.5	0.5	0.5	0.5	HOURS	1	DSM265:::DBS	1.14	1.14	ug/mL	0.01	0	0	0	0	.	0	0	ORAL	0	0	150	.	.	601001	5121	Healthy:::Volunteers	1	DSM265	DSM265:::Phase:::1:::First:::In:::Human	.	0	150mgDSM265	2	0	UNKNOWN	UNKNWON	UNKNWON	0	PK	.	.
1218	.	DSM265_13_01-5121	55	DSM265_13_01	1	150mgDSM265	2	1	1	1	1	HOURS	1	DSM265:::DBS	0.958	0.958	ug/mL	0.01	0	0	0	0	.	0	0	ORAL	0	0	150	.	.	601001	5121	Healthy:::Volunteers	1	DSM265	DSM265:::Phase:::1:::First:::In:::Human	.	0	150mgDSM265	2	0	UNKNOWN	UNKNWON	UNKNWON	0	PK	.	.
1219	.	DSM265_13_01-5121	55	DSM265_13_01	1	150mgDSM265	2	2	2	2	2	HOURS	1	DSM265:::DBS	3.06	3.06	ug/mL	0.01	0	0	0	0	.	0	0	ORAL	0	0	150	.	.	601001	5121	Healthy:::Volunteers	1	DSM265	DSM265:::Phase:::1:::First:::In:::Human	.	0	150mgDSM265	2	0	UNKNOWN	UNKNWON	UNKNWON	0	PK	.	.
1220	.	DSM265_13_01-5121	55	DSM265_13_01	1	150mgDSM265	2	4	4	4	4	HOURS	1	DSM265:::DBS	2.42	2.42	ug/mL	0.01	0	0	0	0	.	0	0	ORAL	0	0	150	.	.	601001	5121	Healthy:::Volunteers	1	DSM265	DSM265:::Phase:::1:::First:::In:::Human	.	0	150mgDSM265	2	0	UNKNOWN	UNKNWON	UNKNWON	0	PK	.	.
1221	.	DSM265_13_01-5121	55	DSM265_13_01	1	150mgDSM265	2	6	6	6	6	HOURS	1	DSM265:::DBS	2.45	2.45	ug/mL	0.01	0	0	0	0	.	0	0	ORAL	0	0	150	.	.	601001	5121	Healthy:::Volunteers	1	DSM265	DSM265:::Phase:::1:::First:::In:::Human	.	0	150mgDSM265	2	0	UNKNOWN	UNKNWON	UNKNWON	0	PK	.	.
1222	.	DSM265_13_01-5121	55	DSM265_13_01	1	150mgDSM265	2	8	8	8	8	HOURS	1	DSM265:::DBS	2.27	2.27	ug/mL	0.01	0	0	0	0	.	0	0	ORAL	0	0	150	.	.	601001	5121	Healthy:::Volunteers	1	DSM265	DSM265:::Phase:::1:::First:::In:::Human	.	0	150mgDSM265	2	0	UNKNOWN	UNKNWON	UNKNWON	0	PK	.	.
1223	.	DSM265_13_01-5121	55	DSM265_13_01	1	150mgDSM265	2	12	12	12	12	HOURS	1	DSM265:::DBS	2.28	2.28	ug/mL	0.01	0	0	0	0	.	0	0	ORAL	0	0	150	.	.	601001	5121	Healthy:::Volunteers	1	DSM265	DSM265:::Phase:::1:::First:::In:::Human	.	0	150mgDSM265	2	0	UNKNOWN	UNKNWON	UNKNWON	0	PK	.	.
1224	.	DSM265_13_01-5121	55	DSM265_13_01	1	150mgDSM265	2	24	24	24	24	HOURS	1	DSM265:::DBS	1.83	1.83	ug/mL	0.01	0	0	0	0	.	0	0	ORAL	0	0	150	.	.	601001	5121	Healthy:::Volunteers	1	DSM265	DSM265:::Phase:::1:::First:::In:::Human	.	0	150mgDSM265	2	0	UNKNOWN	UNKNWON	UNKNWON	0	PK	.	.
1225	.	DSM265_13_01-5121	55	DSM265_13_01	1	150mgDSM265	2	48	48	48	48	HOURS	1	DSM265:::DBS	1.61	1.61	ug/mL	0.01	0	0	0	0	.	0	0	ORAL	0	0	150	.	.	601001	5121	Healthy:::Volunteers	1	DSM265	DSM265:::Phase:::1:::First:::In:::Human	.	0	150mgDSM265	2	0	UNKNOWN	UNKNWON	UNKNWON	0	PK	.	.
1226	.	DSM265_13_01-5121	55	DSM265_13_01	1	150mgDSM265	2	96	96	96	96	HOURS	1	DSM265:::DBS	1.08	1.08	ug/mL	0.01	0	0	0	0	.	0	0	ORAL	0	0	150	.	.	601001	5121	Healthy:::Volunteers	1	DSM265	DSM265:::Phase:::1:::First:::In:::Human	.	0	150mgDSM265	2	0	UNKNOWN	UNKNWON	UNKNWON	0	PK	.	.
1227	.	DSM265_13_01-5121	55	DSM265_13_01	1	150mgDSM265	2	144	144	144	144	HOURS	1	DSM265:::DBS	0.677	0.677	ug/mL	0.01	0	0	0	0	.	0	0	ORAL	0	0	150	.	.	601001	5121	Healthy:::Volunteers	1	DSM265	DSM265:::Phase:::1:::First:::In:::Human	.	0	150mgDSM265	2	0	UNKNOWN	UNKNWON	UNKNWON	0	PK	.	.
1228	.	DSM265_13_01-5121	55	DSM265_13_01	1	150mgDSM265	2	216	216	216	216	HOURS	1	DSM265:::DBS	0.392	0.392	ug/mL	0.01	0	0	0	0	.	0	0	ORAL	0	0	150	.	.	601001	5121	Healthy:::Volunteers	1	DSM265	DSM265:::Phase:::1:::First:::In:::Human	.	0	150mgDSM265	2	0	UNKNOWN	UNKNWON	UNKNWON	0	PK	.	.
1229	.	DSM265_13_01-5121	55	DSM265_13_01	1	150mgDSM265	2	312	312	312	312	HOURS	1	DSM265:::DBS	0.234	0.234	ug/mL	0.01	0	0	0	0	.	0	0	ORAL	0	0	150	.	.	601001	5121	Healthy:::Volunteers	1	DSM265	DSM265:::Phase:::1:::First:::In:::Human	.	0	150mgDSM265	2	0	UNKNOWN	UNKNWON	UNKNWON	0	PK	.	.
1230	.	DSM265_13_01-5121	55	DSM265_13_01	1	150mgDSM265	2	480	480	480	480	HOURS	1	DSM265:::DBS	0.0711	0.0711	ug/mL	0.01	0	0	0	0	.	0	0	ORAL	0	0	150	.	.	601001	5121	Healthy:::Volunteers	1	DSM265	DSM265:::Phase:::1:::First:::In:::Human	.	0	150mgDSM265	2	0	UNKNOWN	UNKNWON	UNKNWON	0	PK	.	.
1232	.	DSM265_13_01-5122	56	DSM265_13_01	1	150mgDSM265	2	0	0	0	0	HOURS	.	DSM265:::Dose	150	0	mg	.	0	1	1	150	1	0	0	ORAL	0	0	150	.	.	601001	5122	Healthy:::Volunteers	1	DSM265	DSM265:::Phase:::1:::First:::In:::Human	.	0	150mgDSM265	2	0	UNKNOWN	UNKNWON	UNKNWON	0	Dose	.	.
1231	.	DSM265_13_01-5122	56	DSM265_13_01	1	150mgDSM265	2	0	0	0	0	HOURS	1	DSM265:::DBS	0.005	0.01	ug/mL	0.01	1	0	0	0	.	0	0	ORAL	0	0	150	.	.	601001	5122	Healthy:::Volunteers	1	DSM265	DSM265:::Phase:::1:::First:::In:::Human	.	0	150mgDSM265	2	0	UNKNOWN	UNKNWON	UNKNWON	0	PK	.	.
1233	.	DSM265_13_01-5122	56	DSM265_13_01	1	150mgDSM265	2	0.5	0.5	0.5	0.5	HOURS	1	DSM265:::DBS	2.04	2.04	ug/mL	0.01	0	0	0	0	.	0	0	ORAL	0	0	150	.	.	601001	5122	Healthy:::Volunteers	1	DSM265	DSM265:::Phase:::1:::First:::In:::Human	.	0	150mgDSM265	2	0	UNKNOWN	UNKNWON	UNKNWON	0	PK	.	.
1234	.	DSM265_13_01-5122	56	DSM265_13_01	1	150mgDSM265	2	1	1	1	1	HOURS	1	DSM265:::DBS	2.18	2.18	ug/mL	0.01	0	0	0	0	.	0	0	ORAL	0	0	150	.	.	601001	5122	Healthy:::Volunteers	1	DSM265	DSM265:::Phase:::1:::First:::In:::Human	.	0	150mgDSM265	2	0	UNKNOWN	UNKNWON	UNKNWON	0	PK	.	.
1235	.	DSM265_13_01-5122	56	DSM265_13_01	1	150mgDSM265	2	2	2	2	2	HOURS	1	DSM265:::DBS	4.35	4.35	ug/mL	0.01	0	0	0	0	.	0	0	ORAL	0	0	150	.	.	601001	5122	Healthy:::Volunteers	1	DSM265	DSM265:::Phase:::1:::First:::In:::Human	.	0	150mgDSM265	2	0	UNKNOWN	UNKNWON	UNKNWON	0	PK	.	.
1236	.	DSM265_13_01-5122	56	DSM265_13_01	1	150mgDSM265	2	4	4	4	4	HOURS	1	DSM265:::DBS	3.79	3.79	ug/mL	0.01	0	0	0	0	.	0	0	ORAL	0	0	150	.	.	601001	5122	Healthy:::Volunteers	1	DSM265	DSM265:::Phase:::1:::First:::In:::Human	.	0	150mgDSM265	2	0	UNKNOWN	UNKNWON	UNKNWON	0	PK	.	.
1237	.	DSM265_13_01-5122	56	DSM265_13_01	1	150mgDSM265	2	6	6	6	6	HOURS	1	DSM265:::DBS	3.32	3.32	ug/mL	0.01	0	0	0	0	.	0	0	ORAL	0	0	150	.	.	601001	5122	Healthy:::Volunteers	1	DSM265	DSM265:::Phase:::1:::First:::In:::Human	.	0	150mgDSM265	2	0	UNKNOWN	UNKNWON	UNKNWON	0	PK	.	.
1238	.	DSM265_13_01-5122	56	DSM265_13_01	1	150mgDSM265	2	8	8	8	8	HOURS	1	DSM265:::DBS	2.99	2.99	ug/mL	0.01	0	0	0	0	.	0	0	ORAL	0	0	150	.	.	601001	5122	Healthy:::Volunteers	1	DSM265	DSM265:::Phase:::1:::First:::In:::Human	.	0	150mgDSM265	2	0	UNKNOWN	UNKNWON	UNKNWON	0	PK	.	.
1239	.	DSM265_13_01-5122	56	DSM265_13_01	1	150mgDSM265	2	12	12	12	12	HOURS	1	DSM265:::DBS	2.72	2.72	ug/mL	0.01	0	0	0	0	.	0	0	ORAL	0	0	150	.	.	601001	5122	Healthy:::Volunteers	1	DSM265	DSM265:::Phase:::1:::First:::In:::Human	.	0	150mgDSM265	2	0	UNKNOWN	UNKNWON	UNKNWON	0	PK	.	.
1240	.	DSM265_13_01-5122	56	DSM265_13_01	1	150mgDSM265	2	24	24	24	24	HOURS	1	DSM265:::DBS	2.84	2.84	ug/mL	0.01	0	0	0	0	.	0	0	ORAL	0	0	150	.	.	601001	5122	Healthy:::Volunteers	1	DSM265	DSM265:::Phase:::1:::First:::In:::Human	.	0	150mgDSM265	2	0	UNKNOWN	UNKNWON	UNKNWON	0	PK	.	.
1241	.	DSM265_13_01-5122	56	DSM265_13_01	1	150mgDSM265	2	48	48	48	48	HOURS	1	DSM265:::DBS	2.2	2.2	ug/mL	0.01	0	0	0	0	.	0	0	ORAL	0	0	150	.	.	601001	5122	Healthy:::Volunteers	1	DSM265	DSM265:::Phase:::1:::First:::In:::Human	.	0	150mgDSM265	2	0	UNKNOWN	UNKNWON	UNKNWON	0	PK	.	.
1242	.	DSM265_13_01-5122	56	DSM265_13_01	1	150mgDSM265	2	96	96	96	96	HOURS	1	DSM265:::DBS	1.14	1.14	ug/mL	0.01	0	0	0	0	.	0	0	ORAL	0	0	150	.	.	601001	5122	Healthy:::Volunteers	1	DSM265	DSM265:::Phase:::1:::First:::In:::Human	.	0	150mgDSM265	2	0	UNKNOWN	UNKNWON	UNKNWON	0	PK	.	.
1243	.	DSM265_13_01-5122	56	DSM265_13_01	1	150mgDSM265	2	144	144	144	144	HOURS	1	DSM265:::DBS	0.609	0.609	ug/mL	0.01	0	0	0	0	.	0	0	ORAL	0	0	150	.	.	601001	5122	Healthy:::Volunteers	1	DSM265	DSM265:::Phase:::1:::First:::In:::Human	.	0	150mgDSM265	2	0	UNKNOWN	UNKNWON	UNKNWON	0	PK	.	.
1244	.	DSM265_13_01-5122	56	DSM265_13_01	1	150mgDSM265	2	216	216	216	216	HOURS	1	DSM265:::DBS	0.433	0.433	ug/mL	0.01	0	0	0	0	.	0	0	ORAL	0	0	150	.	.	601001	5122	Healthy:::Volunteers	1	DSM265	DSM265:::Phase:::1:::First:::In:::Human	.	0	150mgDSM265	2	0	UNKNOWN	UNKNWON	UNKNWON	0	PK	.	.
1245	.	DSM265_13_01-5122	56	DSM265_13_01	1	150mgDSM265	2	312	312	312	312	HOURS	1	DSM265:::DBS	0.183	0.183	ug/mL	0.01	0	0	0	0	.	0	0	ORAL	0	0	150	.	.	601001	5122	Healthy:::Volunteers	1	DSM265	DSM265:::Phase:::1:::First:::In:::Human	.	0	150mgDSM265	2	0	UNKNOWN	UNKNWON	UNKNWON	0	PK	.	.
1247	.	DSM265_13_01-5123	57	DSM265_13_01	1	150mgDSM265	2	0	0	0	0	HOURS	.	DSM265:::Dose	150	0	mg	.	0	1	1	150	1	0	0	ORAL	0	0	150	.	.	601001	5123	Healthy:::Volunteers	1	DSM265	DSM265:::Phase:::1:::First:::In:::Human	.	0	150mgDSM265	2	0	UNKNOWN	UNKNWON	UNKNWON	0	Dose	.	.
1246	.	DSM265_13_01-5123	57	DSM265_13_01	1	150mgDSM265	2	0	0	0	0	HOURS	1	DSM265:::DBS	0.005	0.01	ug/mL	0.01	1	0	0	0	.	0	0	ORAL	0	0	150	.	.	601001	5123	Healthy:::Volunteers	1	DSM265	DSM265:::Phase:::1:::First:::In:::Human	.	0	150mgDSM265	2	0	UNKNOWN	UNKNWON	UNKNWON	0	PK	.	.
1248	.	DSM265_13_01-5123	57	DSM265_13_01	1	150mgDSM265	2	0.5	0.5	0.5	0.5	HOURS	1	DSM265:::DBS	2.81	2.81	ug/mL	0.01	0	0	0	0	.	0	0	ORAL	0	0	150	.	.	601001	5123	Healthy:::Volunteers	1	DSM265	DSM265:::Phase:::1:::First:::In:::Human	.	0	150mgDSM265	2	0	UNKNOWN	UNKNWON	UNKNWON	0	PK	.	.
1249	.	DSM265_13_01-5123	57	DSM265_13_01	1	150mgDSM265	2	1	1	1	1	HOURS	1	DSM265:::DBS	2.8	2.8	ug/mL	0.01	0	0	0	0	.	0	0	ORAL	0	0	150	.	.	601001	5123	Healthy:::Volunteers	1	DSM265	DSM265:::Phase:::1:::First:::In:::Human	.	0	150mgDSM265	2	0	UNKNOWN	UNKNWON	UNKNWON	0	PK	.	.
1250	.	DSM265_13_01-5123	57	DSM265_13_01	1	150mgDSM265	2	2	2	2	2	HOURS	1	DSM265:::DBS	5.38	5.38	ug/mL	0.01	0	0	0	0	.	0	0	ORAL	0	0	150	.	.	601001	5123	Healthy:::Volunteers	1	DSM265	DSM265:::Phase:::1:::First:::In:::Human	.	0	150mgDSM265	2	0	UNKNOWN	UNKNWON	UNKNWON	0	PK	.	.
1251	.	DSM265_13_01-5123	57	DSM265_13_01	1	150mgDSM265	2	4	4	4	4	HOURS	1	DSM265:::DBS	3.61	3.61	ug/mL	0.01	0	0	0	0	.	0	0	ORAL	0	0	150	.	.	601001	5123	Healthy:::Volunteers	1	DSM265	DSM265:::Phase:::1:::First:::In:::Human	.	0	150mgDSM265	2	0	UNKNOWN	UNKNWON	UNKNWON	0	PK	.	.
1252	.	DSM265_13_01-5123	57	DSM265_13_01	1	150mgDSM265	2	6	6	6	6	HOURS	1	DSM265:::DBS	3.98	3.98	ug/mL	0.01	0	0	0	0	.	0	0	ORAL	0	0	150	.	.	601001	5123	Healthy:::Volunteers	1	DSM265	DSM265:::Phase:::1:::First:::In:::Human	.	0	150mgDSM265	2	0	UNKNOWN	UNKNWON	UNKNWON	0	PK	.	.
1253	.	DSM265_13_01-5123	57	DSM265_13_01	1	150mgDSM265	2	8	8	8	8	HOURS	1	DSM265:::DBS	3.84	3.84	ug/mL	0.01	0	0	0	0	.	0	0	ORAL	0	0	150	.	.	601001	5123	Healthy:::Volunteers	1	DSM265	DSM265:::Phase:::1:::First:::In:::Human	.	0	150mgDSM265	2	0	UNKNOWN	UNKNWON	UNKNWON	0	PK	.	.
1254	.	DSM265_13_01-5123	57	DSM265_13_01	1	150mgDSM265	2	12	12	12	12	HOURS	1	DSM265:::DBS	3.2	3.2	ug/mL	0.01	0	0	0	0	.	0	0	ORAL	0	0	150	.	.	601001	5123	Healthy:::Volunteers	1	DSM265	DSM265:::Phase:::1:::First:::In:::Human	.	0	150mgDSM265	2	0	UNKNOWN	UNKNWON	UNKNWON	0	PK	.	.
1255	.	DSM265_13_01-5123	57	DSM265_13_01	1	150mgDSM265	2	24	24	24	24	HOURS	1	DSM265:::DBS	3.2	3.2	ug/mL	0.01	0	0	0	0	.	0	0	ORAL	0	0	150	.	.	601001	5123	Healthy:::Volunteers	1	DSM265	DSM265:::Phase:::1:::First:::In:::Human	.	0	150mgDSM265	2	0	UNKNOWN	UNKNWON	UNKNWON	0	PK	.	.
1256	.	DSM265_13_01-5123	57	DSM265_13_01	1	150mgDSM265	2	48	48	48	48	HOURS	1	DSM265:::DBS	2.58	2.58	ug/mL	0.01	0	0	0	0	.	0	0	ORAL	0	0	150	.	.	601001	5123	Healthy:::Volunteers	1	DSM265	DSM265:::Phase:::1:::First:::In:::Human	.	0	150mgDSM265	2	0	UNKNOWN	UNKNWON	UNKNWON	0	PK	.	.
1257	.	DSM265_13_01-5123	57	DSM265_13_01	1	150mgDSM265	2	96	96	96	96	HOURS	1	DSM265:::DBS	1.98	1.98	ug/mL	0.01	0	0	0	0	.	0	0	ORAL	0	0	150	.	.	601001	5123	Healthy:::Volunteers	1	DSM265	DSM265:::Phase:::1:::First:::In:::Human	.	0	150mgDSM265	2	0	UNKNOWN	UNKNWON	UNKNWON	0	PK	.	.
1258	.	DSM265_13_01-5123	57	DSM265_13_01	1	150mgDSM265	2	144	144	144	144	HOURS	1	DSM265:::DBS	1.34	1.34	ug/mL	0.01	0	0	0	0	.	0	0	ORAL	0	0	150	.	.	601001	5123	Healthy:::Volunteers	1	DSM265	DSM265:::Phase:::1:::First:::In:::Human	.	0	150mgDSM265	2	0	UNKNOWN	UNKNWON	UNKNWON	0	PK	.	.
1259	.	DSM265_13_01-5123	57	DSM265_13_01	1	150mgDSM265	2	216	216	216	216	HOURS	1	DSM265:::DBS	1.37	1.37	ug/mL	0.01	0	0	0	0	.	0	0	ORAL	0	0	150	.	.	601001	5123	Healthy:::Volunteers	1	DSM265	DSM265:::Phase:::1:::First:::In:::Human	.	0	150mgDSM265	2	0	UNKNOWN	UNKNWON	UNKNWON	0	PK	.	.
1260	.	DSM265_13_01-5123	57	DSM265_13_01	1	150mgDSM265	2	312	312	312	312	HOURS	1	DSM265:::DBS	0.499	0.499	ug/mL	0.01	0	0	0	0	.	0	0	ORAL	0	0	150	.	.	601001	5123	Healthy:::Volunteers	1	DSM265	DSM265:::Phase:::1:::First:::In:::Human	.	0	150mgDSM265	2	0	UNKNOWN	UNKNWON	UNKNWON	0	PK	.	.
1261	.	DSM265_13_01-5123	57	DSM265_13_01	1	150mgDSM265	2	480	480	480	480	HOURS	1	DSM265:::DBS	0.242	0.242	ug/mL	0.01	0	0	0	0	.	0	0	ORAL	0	0	150	.	.	601001	5123	Healthy:::Volunteers	1	DSM265	DSM265:::Phase:::1:::First:::In:::Human	.	0	150mgDSM265	2	0	UNKNOWN	UNKNWON	UNKNWON	0	PK	.	.
1263	.	DSM265_13_01-5125	58	DSM265_13_01	1	250mgDSM265	4	0	0	0	0	HOURS	.	DSM265:::Dose	250	0	mg	.	0	1	1	250	1	0	0	ORAL	0	0	250	.	.	601001	5125	Healthy:::Volunteers	1	DSM265	DSM265:::Phase:::1:::First:::In:::Human	.	0	250mgDSM265	4	0	UNKNOWN	UNKNWON	UNKNWON	0	Dose	.	.
1262	.	DSM265_13_01-5125	58	DSM265_13_01	1	250mgDSM265	4	0	0	0	0	HOURS	1	DSM265:::DBS	0.005	0.01	ug/mL	0.01	1	0	0	0	.	0	0	ORAL	0	0	250	.	.	601001	5125	Healthy:::Volunteers	1	DSM265	DSM265:::Phase:::1:::First:::In:::Human	.	0	250mgDSM265	4	0	UNKNOWN	UNKNWON	UNKNWON	0	PK	.	.
1264	.	DSM265_13_01-5125	58	DSM265_13_01	1	250mgDSM265	4	0.5	0.5	0.5	0.5	HOURS	1	DSM265:::DBS	4.45	4.45	ug/mL	0.01	0	0	0	0	.	0	0	ORAL	0	0	250	.	.	601001	5125	Healthy:::Volunteers	1	DSM265	DSM265:::Phase:::1:::First:::In:::Human	.	0	250mgDSM265	4	0	UNKNOWN	UNKNWON	UNKNWON	0	PK	.	.
1265	.	DSM265_13_01-5125	58	DSM265_13_01	1	250mgDSM265	4	1	1	1	1	HOURS	1	DSM265:::DBS	4.6	4.6	ug/mL	0.01	0	0	0	0	.	0	0	ORAL	0	0	250	.	.	601001	5125	Healthy:::Volunteers	1	DSM265	DSM265:::Phase:::1:::First:::In:::Human	.	0	250mgDSM265	4	0	UNKNOWN	UNKNWON	UNKNWON	0	PK	.	.
1266	.	DSM265_13_01-5125	58	DSM265_13_01	1	250mgDSM265	4	2	2	2	2	HOURS	1	DSM265:::DBS	5.96	5.96	ug/mL	0.01	0	0	0	0	.	0	0	ORAL	0	0	250	.	.	601001	5125	Healthy:::Volunteers	1	DSM265	DSM265:::Phase:::1:::First:::In:::Human	.	0	250mgDSM265	4	0	UNKNOWN	UNKNWON	UNKNWON	0	PK	.	.
1267	.	DSM265_13_01-5125	58	DSM265_13_01	1	250mgDSM265	4	4	4	4	4	HOURS	1	DSM265:::DBS	4.15	4.15	ug/mL	0.01	0	0	0	0	.	0	0	ORAL	0	0	250	.	.	601001	5125	Healthy:::Volunteers	1	DSM265	DSM265:::Phase:::1:::First:::In:::Human	.	0	250mgDSM265	4	0	UNKNOWN	UNKNWON	UNKNWON	0	PK	.	.
1268	.	DSM265_13_01-5125	58	DSM265_13_01	1	250mgDSM265	4	6	6	6	6	HOURS	1	DSM265:::DBS	3.46	3.46	ug/mL	0.01	0	0	0	0	.	0	0	ORAL	0	0	250	.	.	601001	5125	Healthy:::Volunteers	1	DSM265	DSM265:::Phase:::1:::First:::In:::Human	.	0	250mgDSM265	4	0	UNKNOWN	UNKNWON	UNKNWON	0	PK	.	.
1269	.	DSM265_13_01-5125	58	DSM265_13_01	1	250mgDSM265	4	8	8	8	8	HOURS	1	DSM265:::DBS	3.67	3.67	ug/mL	0.01	0	0	0	0	.	0	0	ORAL	0	0	250	.	.	601001	5125	Healthy:::Volunteers	1	DSM265	DSM265:::Phase:::1:::First:::In:::Human	.	0	250mgDSM265	4	0	UNKNOWN	UNKNWON	UNKNWON	0	PK	.	.
1270	.	DSM265_13_01-5125	58	DSM265_13_01	1	250mgDSM265	4	12	12	12	12	HOURS	1	DSM265:::DBS	3.12	3.12	ug/mL	0.01	0	0	0	0	.	0	0	ORAL	0	0	250	.	.	601001	5125	Healthy:::Volunteers	1	DSM265	DSM265:::Phase:::1:::First:::In:::Human	.	0	250mgDSM265	4	0	UNKNOWN	UNKNWON	UNKNWON	0	PK	.	.
1271	.	DSM265_13_01-5125	58	DSM265_13_01	1	250mgDSM265	4	24	24	24	24	HOURS	1	DSM265:::DBS	2.58	2.58	ug/mL	0.01	0	0	0	0	.	0	0	ORAL	0	0	250	.	.	601001	5125	Healthy:::Volunteers	1	DSM265	DSM265:::Phase:::1:::First:::In:::Human	.	0	250mgDSM265	4	0	UNKNOWN	UNKNWON	UNKNWON	0	PK	.	.
1272	.	DSM265_13_01-5125	58	DSM265_13_01	1	250mgDSM265	4	48	48	48	48	HOURS	1	DSM265:::DBS	2.32	2.32	ug/mL	0.01	0	0	0	0	.	0	0	ORAL	0	0	250	.	.	601001	5125	Healthy:::Volunteers	1	DSM265	DSM265:::Phase:::1:::First:::In:::Human	.	0	250mgDSM265	4	0	UNKNOWN	UNKNWON	UNKNWON	0	PK	.	.
1273	.	DSM265_13_01-5125	58	DSM265_13_01	1	250mgDSM265	4	96	96	96	96	HOURS	1	DSM265:::DBS	1.62	1.62	ug/mL	0.01	0	0	0	0	.	0	0	ORAL	0	0	250	.	.	601001	5125	Healthy:::Volunteers	1	DSM265	DSM265:::Phase:::1:::First:::In:::Human	.	0	250mgDSM265	4	0	UNKNOWN	UNKNWON	UNKNWON	0	PK	.	.
1274	.	DSM265_13_01-5125	58	DSM265_13_01	1	250mgDSM265	4	144	144	144	144	HOURS	1	DSM265:::DBS	1.16	1.16	ug/mL	0.01	0	0	0	0	.	0	0	ORAL	0	0	250	.	.	601001	5125	Healthy:::Volunteers	1	DSM265	DSM265:::Phase:::1:::First:::In:::Human	.	0	250mgDSM265	4	0	UNKNOWN	UNKNWON	UNKNWON	0	PK	.	.
1275	.	DSM265_13_01-5125	58	DSM265_13_01	1	250mgDSM265	4	216	216	216	216	HOURS	1	DSM265:::DBS	0.472	0.472	ug/mL	0.01	0	0	0	0	.	0	0	ORAL	0	0	250	.	.	601001	5125	Healthy:::Volunteers	1	DSM265	DSM265:::Phase:::1:::First:::In:::Human	.	0	250mgDSM265	4	0	UNKNOWN	UNKNWON	UNKNWON	0	PK	.	.
1276	.	DSM265_13_01-5125	58	DSM265_13_01	1	250mgDSM265	4	312	312	312	312	HOURS	1	DSM265:::DBS	0.227	0.227	ug/mL	0.01	0	0	0	0	.	0	0	ORAL	0	0	250	.	.	601001	5125	Healthy:::Volunteers	1	DSM265	DSM265:::Phase:::1:::First:::In:::Human	.	0	250mgDSM265	4	0	UNKNOWN	UNKNWON	UNKNWON	0	PK	.	.
1277	.	DSM265_13_01-5125	58	DSM265_13_01	1	250mgDSM265	4	480	480	480	480	HOURS	1	DSM265:::DBS	0.0702	0.0702	ug/mL	0.01	0	0	0	0	.	0	0	ORAL	0	0	250	.	.	601001	5125	Healthy:::Volunteers	1	DSM265	DSM265:::Phase:::1:::First:::In:::Human	.	0	250mgDSM265	4	0	UNKNOWN	UNKNWON	UNKNWON	0	PK	.	.
1279	.	DSM265_13_01-5126	59	DSM265_13_01	1	250mgDSM265	4	0	0	0	0	HOURS	.	DSM265:::Dose	250	0	mg	.	0	1	1	250	1	0	0	ORAL	0	0	250	.	.	601001	5126	Healthy:::Volunteers	1	DSM265	DSM265:::Phase:::1:::First:::In:::Human	.	0	250mgDSM265	4	0	UNKNOWN	UNKNWON	UNKNWON	0	Dose	.	.
1278	.	DSM265_13_01-5126	59	DSM265_13_01	1	250mgDSM265	4	0	0	0	0	HOURS	1	DSM265:::DBS	0.005	0.01	ug/mL	0.01	1	0	0	0	.	0	0	ORAL	0	0	250	.	.	601001	5126	Healthy:::Volunteers	1	DSM265	DSM265:::Phase:::1:::First:::In:::Human	.	0	250mgDSM265	4	0	UNKNOWN	UNKNWON	UNKNWON	0	PK	.	.
1280	.	DSM265_13_01-5126	59	DSM265_13_01	1	250mgDSM265	4	0.5	0.5	0.5	0.5	HOURS	1	DSM265:::DBS	0.964	0.964	ug/mL	0.01	0	0	0	0	.	0	0	ORAL	0	0	250	.	.	601001	5126	Healthy:::Volunteers	1	DSM265	DSM265:::Phase:::1:::First:::In:::Human	.	0	250mgDSM265	4	0	UNKNOWN	UNKNWON	UNKNWON	0	PK	.	.
1281	.	DSM265_13_01-5126	59	DSM265_13_01	1	250mgDSM265	4	1	1	1	1	HOURS	1	DSM265:::DBS	1.21	1.21	ug/mL	0.01	0	0	0	0	.	0	0	ORAL	0	0	250	.	.	601001	5126	Healthy:::Volunteers	1	DSM265	DSM265:::Phase:::1:::First:::In:::Human	.	0	250mgDSM265	4	0	UNKNOWN	UNKNWON	UNKNWON	0	PK	.	.
1282	.	DSM265_13_01-5126	59	DSM265_13_01	1	250mgDSM265	4	2	2	2	2	HOURS	1	DSM265:::DBS	3.1	3.1	ug/mL	0.01	0	0	0	0	.	0	0	ORAL	0	0	250	.	.	601001	5126	Healthy:::Volunteers	1	DSM265	DSM265:::Phase:::1:::First:::In:::Human	.	0	250mgDSM265	4	0	UNKNOWN	UNKNWON	UNKNWON	0	PK	.	.
1283	.	DSM265_13_01-5126	59	DSM265_13_01	1	250mgDSM265	4	4	4	4	4	HOURS	1	DSM265:::DBS	2.3	2.3	ug/mL	0.01	0	0	0	0	.	0	0	ORAL	0	0	250	.	.	601001	5126	Healthy:::Volunteers	1	DSM265	DSM265:::Phase:::1:::First:::In:::Human	.	0	250mgDSM265	4	0	UNKNOWN	UNKNWON	UNKNWON	0	PK	.	.
1284	.	DSM265_13_01-5126	59	DSM265_13_01	1	250mgDSM265	4	6	6	6	6	HOURS	1	DSM265:::DBS	2.16	2.16	ug/mL	0.01	0	0	0	0	.	0	0	ORAL	0	0	250	.	.	601001	5126	Healthy:::Volunteers	1	DSM265	DSM265:::Phase:::1:::First:::In:::Human	.	0	250mgDSM265	4	0	UNKNOWN	UNKNWON	UNKNWON	0	PK	.	.
1285	.	DSM265_13_01-5126	59	DSM265_13_01	1	250mgDSM265	4	8	8	8	8	HOURS	1	DSM265:::DBS	1.98	1.98	ug/mL	0.01	0	0	0	0	.	0	0	ORAL	0	0	250	.	.	601001	5126	Healthy:::Volunteers	1	DSM265	DSM265:::Phase:::1:::First:::In:::Human	.	0	250mgDSM265	4	0	UNKNOWN	UNKNWON	UNKNWON	0	PK	.	.
1286	.	DSM265_13_01-5126	59	DSM265_13_01	1	250mgDSM265	4	12	12	12	12	HOURS	1	DSM265:::DBS	1.94	1.94	ug/mL	0.01	0	0	0	0	.	0	0	ORAL	0	0	250	.	.	601001	5126	Healthy:::Volunteers	1	DSM265	DSM265:::Phase:::1:::First:::In:::Human	.	0	250mgDSM265	4	0	UNKNOWN	UNKNWON	UNKNWON	0	PK	.	.
1287	.	DSM265_13_01-5126	59	DSM265_13_01	1	250mgDSM265	4	24	24	24	24	HOURS	1	DSM265:::DBS	2.05	2.05	ug/mL	0.01	0	0	0	0	.	0	0	ORAL	0	0	250	.	.	601001	5126	Healthy:::Volunteers	1	DSM265	DSM265:::Phase:::1:::First:::In:::Human	.	0	250mgDSM265	4	0	UNKNOWN	UNKNWON	UNKNWON	0	PK	.	.
1288	.	DSM265_13_01-5126	59	DSM265_13_01	1	250mgDSM265	4	48	48	48	48	HOURS	1	DSM265:::DBS	1.97	1.97	ug/mL	0.01	0	0	0	0	.	0	0	ORAL	0	0	250	.	.	601001	5126	Healthy:::Volunteers	1	DSM265	DSM265:::Phase:::1:::First:::In:::Human	.	0	250mgDSM265	4	0	UNKNOWN	UNKNWON	UNKNWON	0	PK	.	.
1289	.	DSM265_13_01-5126	59	DSM265_13_01	1	250mgDSM265	4	96	96	96	96	HOURS	1	DSM265:::DBS	1.21	1.21	ug/mL	0.01	0	0	0	0	.	0	0	ORAL	0	0	250	.	.	601001	5126	Healthy:::Volunteers	1	DSM265	DSM265:::Phase:::1:::First:::In:::Human	.	0	250mgDSM265	4	0	UNKNOWN	UNKNWON	UNKNWON	0	PK	.	.
1290	.	DSM265_13_01-5126	59	DSM265_13_01	1	250mgDSM265	4	144	144	144	144	HOURS	1	DSM265:::DBS	1.04	1.04	ug/mL	0.01	0	0	0	0	.	0	0	ORAL	0	0	250	.	.	601001	5126	Healthy:::Volunteers	1	DSM265	DSM265:::Phase:::1:::First:::In:::Human	.	0	250mgDSM265	4	0	UNKNOWN	UNKNWON	UNKNWON	0	PK	.	.
1291	.	DSM265_13_01-5126	59	DSM265_13_01	1	250mgDSM265	4	216	216	216	216	HOURS	1	DSM265:::DBS	0.658	0.658	ug/mL	0.01	0	0	0	0	.	0	0	ORAL	0	0	250	.	.	601001	5126	Healthy:::Volunteers	1	DSM265	DSM265:::Phase:::1:::First:::In:::Human	.	0	250mgDSM265	4	0	UNKNOWN	UNKNWON	UNKNWON	0	PK	.	.
1292	.	DSM265_13_01-5126	59	DSM265_13_01	1	250mgDSM265	4	312	312	312	312	HOURS	1	DSM265:::DBS	0.418	0.418	ug/mL	0.01	0	0	0	0	.	0	0	ORAL	0	0	250	.	.	601001	5126	Healthy:::Volunteers	1	DSM265	DSM265:::Phase:::1:::First:::In:::Human	.	0	250mgDSM265	4	0	UNKNOWN	UNKNWON	UNKNWON	0	PK	.	.
1293	.	DSM265_13_01-5126	59	DSM265_13_01	1	250mgDSM265	4	480	480	480	480	HOURS	1	DSM265:::DBS	0.188	0.188	ug/mL	0.01	0	0	0	0	.	0	0	ORAL	0	0	250	.	.	601001	5126	Healthy:::Volunteers	1	DSM265	DSM265:::Phase:::1:::First:::In:::Human	.	0	250mgDSM265	4	0	UNKNOWN	UNKNWON	UNKNWON	0	PK	.	.
1295	.	DSM265_13_01-5128	60	DSM265_13_01	1	250mgDSM265	4	0	0	0	0	HOURS	.	DSM265:::Dose	250	0	mg	.	0	1	1	250	1	0	0	ORAL	0	0	250	.	.	601001	5128	Healthy:::Volunteers	1	DSM265	DSM265:::Phase:::1:::First:::In:::Human	.	0	250mgDSM265	4	0	UNKNOWN	UNKNWON	UNKNWON	0	Dose	.	.
1294	.	DSM265_13_01-5128	60	DSM265_13_01	1	250mgDSM265	4	0	0	0	0	HOURS	1	DSM265:::DBS	0.005	0.01	ug/mL	0.01	1	0	0	0	.	0	0	ORAL	0	0	250	.	.	601001	5128	Healthy:::Volunteers	1	DSM265	DSM265:::Phase:::1:::First:::In:::Human	.	0	250mgDSM265	4	0	UNKNOWN	UNKNWON	UNKNWON	0	PK	.	.
1296	.	DSM265_13_01-5128	60	DSM265_13_01	1	250mgDSM265	4	0.5	0.5	0.5	0.5	HOURS	1	DSM265:::DBS	3.9	3.9	ug/mL	0.01	0	0	0	0	.	0	0	ORAL	0	0	250	.	.	601001	5128	Healthy:::Volunteers	1	DSM265	DSM265:::Phase:::1:::First:::In:::Human	.	0	250mgDSM265	4	0	UNKNOWN	UNKNWON	UNKNWON	0	PK	.	.
1297	.	DSM265_13_01-5128	60	DSM265_13_01	1	250mgDSM265	4	1	1	1	1	HOURS	1	DSM265:::DBS	6.95	6.95	ug/mL	0.01	0	0	0	0	.	0	0	ORAL	0	0	250	.	.	601001	5128	Healthy:::Volunteers	1	DSM265	DSM265:::Phase:::1:::First:::In:::Human	.	0	250mgDSM265	4	0	UNKNOWN	UNKNWON	UNKNWON	0	PK	.	.
1298	.	DSM265_13_01-5128	60	DSM265_13_01	1	250mgDSM265	4	2	2	2	2	HOURS	1	DSM265:::DBS	3.93	3.93	ug/mL	0.01	0	0	0	0	.	0	0	ORAL	0	0	250	.	.	601001	5128	Healthy:::Volunteers	1	DSM265	DSM265:::Phase:::1:::First:::In:::Human	.	0	250mgDSM265	4	0	UNKNOWN	UNKNWON	UNKNWON	0	PK	.	.
1299	.	DSM265_13_01-5128	60	DSM265_13_01	1	250mgDSM265	4	4	4	4	4	HOURS	1	DSM265:::DBS	3.24	3.24	ug/mL	0.01	0	0	0	0	.	0	0	ORAL	0	0	250	.	.	601001	5128	Healthy:::Volunteers	1	DSM265	DSM265:::Phase:::1:::First:::In:::Human	.	0	250mgDSM265	4	0	UNKNOWN	UNKNWON	UNKNWON	0	PK	.	.
1300	.	DSM265_13_01-5128	60	DSM265_13_01	1	250mgDSM265	4	6	6	6	6	HOURS	1	DSM265:::DBS	2.8	2.8	ug/mL	0.01	0	0	0	0	.	0	0	ORAL	0	0	250	.	.	601001	5128	Healthy:::Volunteers	1	DSM265	DSM265:::Phase:::1:::First:::In:::Human	.	0	250mgDSM265	4	0	UNKNOWN	UNKNWON	UNKNWON	0	PK	.	.
1301	.	DSM265_13_01-5128	60	DSM265_13_01	1	250mgDSM265	4	8	8	8	8	HOURS	1	DSM265:::DBS	2.6	2.6	ug/mL	0.01	0	0	0	0	.	0	0	ORAL	0	0	250	.	.	601001	5128	Healthy:::Volunteers	1	DSM265	DSM265:::Phase:::1:::First:::In:::Human	.	0	250mgDSM265	4	0	UNKNOWN	UNKNWON	UNKNWON	0	PK	.	.
1302	.	DSM265_13_01-5128	60	DSM265_13_01	1	250mgDSM265	4	12	12	12	12	HOURS	1	DSM265:::DBS	2.41	2.41	ug/mL	0.01	0	0	0	0	.	0	0	ORAL	0	0	250	.	.	601001	5128	Healthy:::Volunteers	1	DSM265	DSM265:::Phase:::1:::First:::In:::Human	.	0	250mgDSM265	4	0	UNKNOWN	UNKNWON	UNKNWON	0	PK	.	.
1303	.	DSM265_13_01-5128	60	DSM265_13_01	1	250mgDSM265	4	24	24	24	24	HOURS	1	DSM265:::DBS	2.4	2.4	ug/mL	0.01	0	0	0	0	.	0	0	ORAL	0	0	250	.	.	601001	5128	Healthy:::Volunteers	1	DSM265	DSM265:::Phase:::1:::First:::In:::Human	.	0	250mgDSM265	4	0	UNKNOWN	UNKNWON	UNKNWON	0	PK	.	.
1304	.	DSM265_13_01-5128	60	DSM265_13_01	1	250mgDSM265	4	48	48	48	48	HOURS	1	DSM265:::DBS	2.02	2.02	ug/mL	0.01	0	0	0	0	.	0	0	ORAL	0	0	250	.	.	601001	5128	Healthy:::Volunteers	1	DSM265	DSM265:::Phase:::1:::First:::In:::Human	.	0	250mgDSM265	4	0	UNKNOWN	UNKNWON	UNKNWON	0	PK	.	.
1305	.	DSM265_13_01-5128	60	DSM265_13_01	1	250mgDSM265	4	96	96	96	96	HOURS	1	DSM265:::DBS	1.29	1.29	ug/mL	0.01	0	0	0	0	.	0	0	ORAL	0	0	250	.	.	601001	5128	Healthy:::Volunteers	1	DSM265	DSM265:::Phase:::1:::First:::In:::Human	.	0	250mgDSM265	4	0	UNKNOWN	UNKNWON	UNKNWON	0	PK	.	.
1306	.	DSM265_13_01-5128	60	DSM265_13_01	1	250mgDSM265	4	144	144	144	144	HOURS	1	DSM265:::DBS	1.16	1.16	ug/mL	0.01	0	0	0	0	.	0	0	ORAL	0	0	250	.	.	601001	5128	Healthy:::Volunteers	1	DSM265	DSM265:::Phase:::1:::First:::In:::Human	.	0	250mgDSM265	4	0	UNKNOWN	UNKNWON	UNKNWON	0	PK	.	.
1307	.	DSM265_13_01-5128	60	DSM265_13_01	1	250mgDSM265	4	312	312	312	312	HOURS	1	DSM265:::DBS	0.36	0.36	ug/mL	0.01	0	0	0	0	.	0	0	ORAL	0	0	250	.	.	601001	5128	Healthy:::Volunteers	1	DSM265	DSM265:::Phase:::1:::First:::In:::Human	.	0	250mgDSM265	4	0	UNKNOWN	UNKNWON	UNKNWON	0	PK	.	.
1308	.	DSM265_13_01-5128	60	DSM265_13_01	1	250mgDSM265	4	480	480	480	480	HOURS	1	DSM265:::DBS	0.148	0.148	ug/mL	0.01	0	0	0	0	.	0	0	ORAL	0	0	250	.	.	601001	5128	Healthy:::Volunteers	1	DSM265	DSM265:::Phase:::1:::First:::In:::Human	.	0	250mgDSM265	4	0	UNKNOWN	UNKNWON	UNKNWON	0	PK	.	.
1310	.	DSM265_13_01-5129	61	DSM265_13_01	1	250mgDSM265	4	0	0	0	0	HOURS	.	DSM265:::Dose	250	0	mg	.	0	1	1	250	1	0	0	ORAL	0	0	250	.	.	601001	5129	Healthy:::Volunteers	1	DSM265	DSM265:::Phase:::1:::First:::In:::Human	.	0	250mgDSM265	4	0	UNKNOWN	UNKNWON	UNKNWON	0	Dose	.	.
1309	.	DSM265_13_01-5129	61	DSM265_13_01	1	250mgDSM265	4	0	0	0	0	HOURS	1	DSM265:::DBS	0.005	0.01	ug/mL	0.01	1	0	0	0	.	0	0	ORAL	0	0	250	.	.	601001	5129	Healthy:::Volunteers	1	DSM265	DSM265:::Phase:::1:::First:::In:::Human	.	0	250mgDSM265	4	0	UNKNOWN	UNKNWON	UNKNWON	0	PK	.	.
1311	.	DSM265_13_01-5129	61	DSM265_13_01	1	250mgDSM265	4	0.5	0.5	0.5	0.5	HOURS	1	DSM265:::DBS	2.72	2.72	ug/mL	0.01	0	0	0	0	.	0	0	ORAL	0	0	250	.	.	601001	5129	Healthy:::Volunteers	1	DSM265	DSM265:::Phase:::1:::First:::In:::Human	.	0	250mgDSM265	4	0	UNKNOWN	UNKNWON	UNKNWON	0	PK	.	.
1312	.	DSM265_13_01-5129	61	DSM265_13_01	1	250mgDSM265	4	1	1	1	1	HOURS	1	DSM265:::DBS	3.06	3.06	ug/mL	0.01	0	0	0	0	.	0	0	ORAL	0	0	250	.	.	601001	5129	Healthy:::Volunteers	1	DSM265	DSM265:::Phase:::1:::First:::In:::Human	.	0	250mgDSM265	4	0	UNKNOWN	UNKNWON	UNKNWON	0	PK	.	.
1313	.	DSM265_13_01-5129	61	DSM265_13_01	1	250mgDSM265	4	2	2	2	2	HOURS	1	DSM265:::DBS	6.24	6.24	ug/mL	0.01	0	0	0	0	.	0	0	ORAL	0	0	250	.	.	601001	5129	Healthy:::Volunteers	1	DSM265	DSM265:::Phase:::1:::First:::In:::Human	.	0	250mgDSM265	4	0	UNKNOWN	UNKNWON	UNKNWON	0	PK	.	.
1314	.	DSM265_13_01-5129	61	DSM265_13_01	1	250mgDSM265	4	4	4	4	4	HOURS	1	DSM265:::DBS	4.59	4.59	ug/mL	0.01	0	0	0	0	.	0	0	ORAL	0	0	250	.	.	601001	5129	Healthy:::Volunteers	1	DSM265	DSM265:::Phase:::1:::First:::In:::Human	.	0	250mgDSM265	4	0	UNKNOWN	UNKNWON	UNKNWON	0	PK	.	.
1315	.	DSM265_13_01-5129	61	DSM265_13_01	1	250mgDSM265	4	6	6	6	6	HOURS	1	DSM265:::DBS	3.99	3.99	ug/mL	0.01	0	0	0	0	.	0	0	ORAL	0	0	250	.	.	601001	5129	Healthy:::Volunteers	1	DSM265	DSM265:::Phase:::1:::First:::In:::Human	.	0	250mgDSM265	4	0	UNKNOWN	UNKNWON	UNKNWON	0	PK	.	.
1316	.	DSM265_13_01-5129	61	DSM265_13_01	1	250mgDSM265	4	8	8	8	8	HOURS	1	DSM265:::DBS	4.06	4.06	ug/mL	0.01	0	0	0	0	.	0	0	ORAL	0	0	250	.	.	601001	5129	Healthy:::Volunteers	1	DSM265	DSM265:::Phase:::1:::First:::In:::Human	.	0	250mgDSM265	4	0	UNKNOWN	UNKNWON	UNKNWON	0	PK	.	.
1317	.	DSM265_13_01-5129	61	DSM265_13_01	1	250mgDSM265	4	12	12	12	12	HOURS	1	DSM265:::DBS	3.71	3.71	ug/mL	0.01	0	0	0	0	.	0	0	ORAL	0	0	250	.	.	601001	5129	Healthy:::Volunteers	1	DSM265	DSM265:::Phase:::1:::First:::In:::Human	.	0	250mgDSM265	4	0	UNKNOWN	UNKNWON	UNKNWON	0	PK	.	.
1318	.	DSM265_13_01-5129	61	DSM265_13_01	1	250mgDSM265	4	24	24	24	24	HOURS	1	DSM265:::DBS	3.25	3.25	ug/mL	0.01	0	0	0	0	.	0	0	ORAL	0	0	250	.	.	601001	5129	Healthy:::Volunteers	1	DSM265	DSM265:::Phase:::1:::First:::In:::Human	.	0	250mgDSM265	4	0	UNKNOWN	UNKNWON	UNKNWON	0	PK	.	.
1319	.	DSM265_13_01-5129	61	DSM265_13_01	1	250mgDSM265	4	48	48	48	48	HOURS	1	DSM265:::DBS	3.59	3.59	ug/mL	0.01	0	0	0	0	.	0	0	ORAL	0	0	250	.	.	601001	5129	Healthy:::Volunteers	1	DSM265	DSM265:::Phase:::1:::First:::In:::Human	.	0	250mgDSM265	4	0	UNKNOWN	UNKNWON	UNKNWON	0	PK	.	.
1320	.	DSM265_13_01-5129	61	DSM265_13_01	1	250mgDSM265	4	96	96	96	96	HOURS	1	DSM265:::DBS	2.53	2.53	ug/mL	0.01	0	0	0	0	.	0	0	ORAL	0	0	250	.	.	601001	5129	Healthy:::Volunteers	1	DSM265	DSM265:::Phase:::1:::First:::In:::Human	.	0	250mgDSM265	4	0	UNKNOWN	UNKNWON	UNKNWON	0	PK	.	.
1321	.	DSM265_13_01-5129	61	DSM265_13_01	1	250mgDSM265	4	144	144	144	144	HOURS	1	DSM265:::DBS	2.46	2.46	ug/mL	0.01	0	0	0	0	.	0	0	ORAL	0	0	250	.	.	601001	5129	Healthy:::Volunteers	1	DSM265	DSM265:::Phase:::1:::First:::In:::Human	.	0	250mgDSM265	4	0	UNKNOWN	UNKNWON	UNKNWON	0	PK	.	.
1322	.	DSM265_13_01-5129	61	DSM265_13_01	1	250mgDSM265	4	216	216	216	216	HOURS	1	DSM265:::DBS	1.27	1.27	ug/mL	0.01	0	0	0	0	.	0	0	ORAL	0	0	250	.	.	601001	5129	Healthy:::Volunteers	1	DSM265	DSM265:::Phase:::1:::First:::In:::Human	.	0	250mgDSM265	4	0	UNKNOWN	UNKNWON	UNKNWON	0	PK	.	.
1323	.	DSM265_13_01-5129	61	DSM265_13_01	1	250mgDSM265	4	312	312	312	312	HOURS	1	DSM265:::DBS	0.905	0.905	ug/mL	0.01	0	0	0	0	.	0	0	ORAL	0	0	250	.	.	601001	5129	Healthy:::Volunteers	1	DSM265	DSM265:::Phase:::1:::First:::In:::Human	.	0	250mgDSM265	4	0	UNKNOWN	UNKNWON	UNKNWON	0	PK	.	.
1324	.	DSM265_13_01-5129	61	DSM265_13_01	1	250mgDSM265	4	480	480	480	480	HOURS	1	DSM265:::DBS	0.398	0.398	ug/mL	0.01	0	0	0	0	.	0	0	ORAL	0	0	250	.	.	601001	5129	Healthy:::Volunteers	1	DSM265	DSM265:::Phase:::1:::First:::In:::Human	.	0	250mgDSM265	4	0	UNKNOWN	UNKNWON	UNKNWON	0	PK	.	.
1326	.	DSM265_13_01-5130	62	DSM265_13_01	1	250mgDSM265	4	0	0	0	0	HOURS	.	DSM265:::Dose	250	0	mg	.	0	1	1	250	1	0	0	ORAL	0	0	250	.	.	601001	5130	Healthy:::Volunteers	1	DSM265	DSM265:::Phase:::1:::First:::In:::Human	.	0	250mgDSM265	4	0	UNKNOWN	UNKNWON	UNKNWON	0	Dose	.	.
1325	.	DSM265_13_01-5130	62	DSM265_13_01	1	250mgDSM265	4	0	0	0	0	HOURS	1	DSM265:::DBS	0.005	0.01	ug/mL	0.01	1	0	0	0	.	0	0	ORAL	0	0	250	.	.	601001	5130	Healthy:::Volunteers	1	DSM265	DSM265:::Phase:::1:::First:::In:::Human	.	0	250mgDSM265	4	0	UNKNOWN	UNKNWON	UNKNWON	0	PK	.	.
1327	.	DSM265_13_01-5130	62	DSM265_13_01	1	250mgDSM265	4	0.5	0.5	0.5	0.5	HOURS	1	DSM265:::DBS	1.93	1.93	ug/mL	0.01	0	0	0	0	.	0	0	ORAL	0	0	250	.	.	601001	5130	Healthy:::Volunteers	1	DSM265	DSM265:::Phase:::1:::First:::In:::Human	.	0	250mgDSM265	4	0	UNKNOWN	UNKNWON	UNKNWON	0	PK	.	.
1328	.	DSM265_13_01-5130	62	DSM265_13_01	1	250mgDSM265	4	1	1	1	1	HOURS	1	DSM265:::DBS	4.17	4.17	ug/mL	0.01	0	0	0	0	.	0	0	ORAL	0	0	250	.	.	601001	5130	Healthy:::Volunteers	1	DSM265	DSM265:::Phase:::1:::First:::In:::Human	.	0	250mgDSM265	4	0	UNKNOWN	UNKNWON	UNKNWON	0	PK	.	.
1329	.	DSM265_13_01-5130	62	DSM265_13_01	1	250mgDSM265	4	2	2	2	2	HOURS	1	DSM265:::DBS	5.42	5.42	ug/mL	0.01	0	0	0	0	.	0	0	ORAL	0	0	250	.	.	601001	5130	Healthy:::Volunteers	1	DSM265	DSM265:::Phase:::1:::First:::In:::Human	.	0	250mgDSM265	4	0	UNKNOWN	UNKNWON	UNKNWON	0	PK	.	.
1330	.	DSM265_13_01-5130	62	DSM265_13_01	1	250mgDSM265	4	4	4	4	4	HOURS	1	DSM265:::DBS	4.46	4.46	ug/mL	0.01	0	0	0	0	.	0	0	ORAL	0	0	250	.	.	601001	5130	Healthy:::Volunteers	1	DSM265	DSM265:::Phase:::1:::First:::In:::Human	.	0	250mgDSM265	4	0	UNKNOWN	UNKNWON	UNKNWON	0	PK	.	.
1331	.	DSM265_13_01-5130	62	DSM265_13_01	1	250mgDSM265	4	6	6	6	6	HOURS	1	DSM265:::DBS	4.06	4.06	ug/mL	0.01	0	0	0	0	.	0	0	ORAL	0	0	250	.	.	601001	5130	Healthy:::Volunteers	1	DSM265	DSM265:::Phase:::1:::First:::In:::Human	.	0	250mgDSM265	4	0	UNKNOWN	UNKNWON	UNKNWON	0	PK	.	.
1332	.	DSM265_13_01-5130	62	DSM265_13_01	1	250mgDSM265	4	8	8	8	8	HOURS	1	DSM265:::DBS	4	4	ug/mL	0.01	0	0	0	0	.	0	0	ORAL	0	0	250	.	.	601001	5130	Healthy:::Volunteers	1	DSM265	DSM265:::Phase:::1:::First:::In:::Human	.	0	250mgDSM265	4	0	UNKNOWN	UNKNWON	UNKNWON	0	PK	.	.
1333	.	DSM265_13_01-5130	62	DSM265_13_01	1	250mgDSM265	4	12	12	12	12	HOURS	1	DSM265:::DBS	3.63	3.63	ug/mL	0.01	0	0	0	0	.	0	0	ORAL	0	0	250	.	.	601001	5130	Healthy:::Volunteers	1	DSM265	DSM265:::Phase:::1:::First:::In:::Human	.	0	250mgDSM265	4	0	UNKNOWN	UNKNWON	UNKNWON	0	PK	.	.
1334	.	DSM265_13_01-5130	62	DSM265_13_01	1	250mgDSM265	4	24	24	24	24	HOURS	1	DSM265:::DBS	3.58	3.58	ug/mL	0.01	0	0	0	0	.	0	0	ORAL	0	0	250	.	.	601001	5130	Healthy:::Volunteers	1	DSM265	DSM265:::Phase:::1:::First:::In:::Human	.	0	250mgDSM265	4	0	UNKNOWN	UNKNWON	UNKNWON	0	PK	.	.
1335	.	DSM265_13_01-5130	62	DSM265_13_01	1	250mgDSM265	4	48	48	48	48	HOURS	1	DSM265:::DBS	2.88	2.88	ug/mL	0.01	0	0	0	0	.	0	0	ORAL	0	0	250	.	.	601001	5130	Healthy:::Volunteers	1	DSM265	DSM265:::Phase:::1:::First:::In:::Human	.	0	250mgDSM265	4	0	UNKNOWN	UNKNWON	UNKNWON	0	PK	.	.
1336	.	DSM265_13_01-5130	62	DSM265_13_01	1	250mgDSM265	4	96	96	96	96	HOURS	1	DSM265:::DBS	1.75	1.75	ug/mL	0.01	0	0	0	0	.	0	0	ORAL	0	0	250	.	.	601001	5130	Healthy:::Volunteers	1	DSM265	DSM265:::Phase:::1:::First:::In:::Human	.	0	250mgDSM265	4	0	UNKNOWN	UNKNWON	UNKNWON	0	PK	.	.
1337	.	DSM265_13_01-5130	62	DSM265_13_01	1	250mgDSM265	4	144	144	144	144	HOURS	1	DSM265:::DBS	1.26	1.26	ug/mL	0.01	0	0	0	0	.	0	0	ORAL	0	0	250	.	.	601001	5130	Healthy:::Volunteers	1	DSM265	DSM265:::Phase:::1:::First:::In:::Human	.	0	250mgDSM265	4	0	UNKNOWN	UNKNWON	UNKNWON	0	PK	.	.
1338	.	DSM265_13_01-5130	62	DSM265_13_01	1	250mgDSM265	4	216	216	216	216	HOURS	1	DSM265:::DBS	0.719	0.719	ug/mL	0.01	0	0	0	0	.	0	0	ORAL	0	0	250	.	.	601001	5130	Healthy:::Volunteers	1	DSM265	DSM265:::Phase:::1:::First:::In:::Human	.	0	250mgDSM265	4	0	UNKNOWN	UNKNWON	UNKNWON	0	PK	.	.
1339	.	DSM265_13_01-5130	62	DSM265_13_01	1	250mgDSM265	4	312	312	312	312	HOURS	1	DSM265:::DBS	0.304	0.304	ug/mL	0.01	0	0	0	0	.	0	0	ORAL	0	0	250	.	.	601001	5130	Healthy:::Volunteers	1	DSM265	DSM265:::Phase:::1:::First:::In:::Human	.	0	250mgDSM265	4	0	UNKNOWN	UNKNWON	UNKNWON	0	PK	.	.
1340	.	DSM265_13_01-5130	62	DSM265_13_01	1	250mgDSM265	4	480	480	480	480	HOURS	1	DSM265:::DBS	0.0822	0.0822	ug/mL	0.01	0	0	0	0	.	0	0	ORAL	0	0	250	.	.	601001	5130	Healthy:::Volunteers	1	DSM265	DSM265:::Phase:::1:::First:::In:::Human	.	0	250mgDSM265	4	0	UNKNOWN	UNKNWON	UNKNWON	0	PK	.	.
1342	.	DSM265_13_01-5132	63	DSM265_13_01	1	250mgDSM265	4	0	0	0	0	HOURS	.	DSM265:::Dose	250	0	mg	.	0	1	1	250	1	0	0	ORAL	0	0	250	.	.	601001	5132	Healthy:::Volunteers	1	DSM265	DSM265:::Phase:::1:::First:::In:::Human	.	0	250mgDSM265	4	0	UNKNOWN	UNKNWON	UNKNWON	0	Dose	.	.
1341	.	DSM265_13_01-5132	63	DSM265_13_01	1	250mgDSM265	4	0	0	0	0	HOURS	1	DSM265:::DBS	0.005	0.01	ug/mL	0.01	1	0	0	0	.	0	0	ORAL	0	0	250	.	.	601001	5132	Healthy:::Volunteers	1	DSM265	DSM265:::Phase:::1:::First:::In:::Human	.	0	250mgDSM265	4	0	UNKNOWN	UNKNWON	UNKNWON	0	PK	.	.
1343	.	DSM265_13_01-5132	63	DSM265_13_01	1	250mgDSM265	4	0.5	0.5	0.5	0.5	HOURS	1	DSM265:::DBS	1.05	1.05	ug/mL	0.01	0	0	0	0	.	0	0	ORAL	0	0	250	.	.	601001	5132	Healthy:::Volunteers	1	DSM265	DSM265:::Phase:::1:::First:::In:::Human	.	0	250mgDSM265	4	0	UNKNOWN	UNKNWON	UNKNWON	0	PK	.	.
1344	.	DSM265_13_01-5132	63	DSM265_13_01	1	250mgDSM265	4	1	1	1	1	HOURS	1	DSM265:::DBS	5.15	5.15	ug/mL	0.01	0	0	0	0	.	0	0	ORAL	0	0	250	.	.	601001	5132	Healthy:::Volunteers	1	DSM265	DSM265:::Phase:::1:::First:::In:::Human	.	0	250mgDSM265	4	0	UNKNOWN	UNKNWON	UNKNWON	0	PK	.	.
1345	.	DSM265_13_01-5132	63	DSM265_13_01	1	250mgDSM265	4	2	2	2	2	HOURS	1	DSM265:::DBS	6.82	6.82	ug/mL	0.01	0	0	0	0	.	0	0	ORAL	0	0	250	.	.	601001	5132	Healthy:::Volunteers	1	DSM265	DSM265:::Phase:::1:::First:::In:::Human	.	0	250mgDSM265	4	0	UNKNOWN	UNKNWON	UNKNWON	0	PK	.	.
1346	.	DSM265_13_01-5132	63	DSM265_13_01	1	250mgDSM265	4	4	4	4	4	HOURS	1	DSM265:::DBS	5.29	5.29	ug/mL	0.01	0	0	0	0	.	0	0	ORAL	0	0	250	.	.	601001	5132	Healthy:::Volunteers	1	DSM265	DSM265:::Phase:::1:::First:::In:::Human	.	0	250mgDSM265	4	0	UNKNOWN	UNKNWON	UNKNWON	0	PK	.	.
1347	.	DSM265_13_01-5132	63	DSM265_13_01	1	250mgDSM265	4	6	6	6	6	HOURS	1	DSM265:::DBS	4.58	4.58	ug/mL	0.01	0	0	0	0	.	0	0	ORAL	0	0	250	.	.	601001	5132	Healthy:::Volunteers	1	DSM265	DSM265:::Phase:::1:::First:::In:::Human	.	0	250mgDSM265	4	0	UNKNOWN	UNKNWON	UNKNWON	0	PK	.	.
1348	.	DSM265_13_01-5132	63	DSM265_13_01	1	250mgDSM265	4	8	8	8	8	HOURS	1	DSM265:::DBS	4.3	4.3	ug/mL	0.01	0	0	0	0	.	0	0	ORAL	0	0	250	.	.	601001	5132	Healthy:::Volunteers	1	DSM265	DSM265:::Phase:::1:::First:::In:::Human	.	0	250mgDSM265	4	0	UNKNOWN	UNKNWON	UNKNWON	0	PK	.	.
1349	.	DSM265_13_01-5132	63	DSM265_13_01	1	250mgDSM265	4	12	12	12	12	HOURS	1	DSM265:::DBS	3.79	3.79	ug/mL	0.01	0	0	0	0	.	0	0	ORAL	0	0	250	.	.	601001	5132	Healthy:::Volunteers	1	DSM265	DSM265:::Phase:::1:::First:::In:::Human	.	0	250mgDSM265	4	0	UNKNOWN	UNKNWON	UNKNWON	0	PK	.	.
1350	.	DSM265_13_01-5132	63	DSM265_13_01	1	250mgDSM265	4	24	24	24	24	HOURS	1	DSM265:::DBS	3.52	3.52	ug/mL	0.01	0	0	0	0	.	0	0	ORAL	0	0	250	.	.	601001	5132	Healthy:::Volunteers	1	DSM265	DSM265:::Phase:::1:::First:::In:::Human	.	0	250mgDSM265	4	0	UNKNOWN	UNKNWON	UNKNWON	0	PK	.	.
1351	.	DSM265_13_01-5132	63	DSM265_13_01	1	250mgDSM265	4	48	48	48	48	HOURS	1	DSM265:::DBS	2.98	2.98	ug/mL	0.01	0	0	0	0	.	0	0	ORAL	0	0	250	.	.	601001	5132	Healthy:::Volunteers	1	DSM265	DSM265:::Phase:::1:::First:::In:::Human	.	0	250mgDSM265	4	0	UNKNOWN	UNKNWON	UNKNWON	0	PK	.	.
1352	.	DSM265_13_01-5132	63	DSM265_13_01	1	250mgDSM265	4	96	96	96	96	HOURS	1	DSM265:::DBS	2.12	2.12	ug/mL	0.01	0	0	0	0	.	0	0	ORAL	0	0	250	.	.	601001	5132	Healthy:::Volunteers	1	DSM265	DSM265:::Phase:::1:::First:::In:::Human	.	0	250mgDSM265	4	0	UNKNOWN	UNKNWON	UNKNWON	0	PK	.	.
1353	.	DSM265_13_01-5132	63	DSM265_13_01	1	250mgDSM265	4	144	144	144	144	HOURS	1	DSM265:::DBS	1.36	1.36	ug/mL	0.01	0	0	0	0	.	0	0	ORAL	0	0	250	.	.	601001	5132	Healthy:::Volunteers	1	DSM265	DSM265:::Phase:::1:::First:::In:::Human	.	0	250mgDSM265	4	0	UNKNOWN	UNKNWON	UNKNWON	0	PK	.	.
1354	.	DSM265_13_01-5132	63	DSM265_13_01	1	250mgDSM265	4	216	216	216	216	HOURS	1	DSM265:::DBS	0.587	0.587	ug/mL	0.01	0	0	0	0	.	0	0	ORAL	0	0	250	.	.	601001	5132	Healthy:::Volunteers	1	DSM265	DSM265:::Phase:::1:::First:::In:::Human	.	0	250mgDSM265	4	0	UNKNOWN	UNKNWON	UNKNWON	0	PK	.	.
1355	.	DSM265_13_01-5132	63	DSM265_13_01	1	250mgDSM265	4	312	312	312	312	HOURS	1	DSM265:::DBS	0.212	0.212	ug/mL	0.01	0	0	0	0	.	0	0	ORAL	0	0	250	.	.	601001	5132	Healthy:::Volunteers	1	DSM265	DSM265:::Phase:::1:::First:::In:::Human	.	0	250mgDSM265	4	0	UNKNOWN	UNKNWON	UNKNWON	0	PK	.	.
1356	.	DSM265_13_01-5132	63	DSM265_13_01	1	250mgDSM265	4	480	480	480	480	HOURS	1	DSM265:::DBS	0.0467	0.0467	ug/mL	0.01	0	0	0	0	.	0	0	ORAL	0	0	250	.	.	601001	5132	Healthy:::Volunteers	1	DSM265	DSM265:::Phase:::1:::First:::In:::Human	.	0	250mgDSM265	4	0	UNKNOWN	UNKNWON	UNKNWON	0	PK	.	.
1358	.	DSM265_13_01-5133	64	DSM265_13_01	1	250mgDSM265	4	0	0	0	0	HOURS	.	DSM265:::Dose	250	0	mg	.	0	1	1	250	1	0	0	ORAL	0	0	250	.	.	601001	5133	Healthy:::Volunteers	1	DSM265	DSM265:::Phase:::1:::First:::In:::Human	.	0	250mgDSM265	4	0	UNKNOWN	UNKNWON	UNKNWON	0	Dose	.	.
1357	.	DSM265_13_01-5133	64	DSM265_13_01	1	250mgDSM265	4	0	0	0	0	HOURS	1	DSM265:::DBS	0.005	0.01	ug/mL	0.01	1	0	0	0	.	0	0	ORAL	0	0	250	.	.	601001	5133	Healthy:::Volunteers	1	DSM265	DSM265:::Phase:::1:::First:::In:::Human	.	0	250mgDSM265	4	0	UNKNOWN	UNKNWON	UNKNWON	0	PK	.	.
1359	.	DSM265_13_01-5133	64	DSM265_13_01	1	250mgDSM265	4	0.5	0.5	0.5	0.5	HOURS	1	DSM265:::DBS	1.28	1.28	ug/mL	0.01	0	0	0	0	.	0	0	ORAL	0	0	250	.	.	601001	5133	Healthy:::Volunteers	1	DSM265	DSM265:::Phase:::1:::First:::In:::Human	.	0	250mgDSM265	4	0	UNKNOWN	UNKNWON	UNKNWON	0	PK	.	.
1360	.	DSM265_13_01-5133	64	DSM265_13_01	1	250mgDSM265	4	1	1	1	1	HOURS	1	DSM265:::DBS	5.34	5.34	ug/mL	0.01	0	0	0	0	.	0	0	ORAL	0	0	250	.	.	601001	5133	Healthy:::Volunteers	1	DSM265	DSM265:::Phase:::1:::First:::In:::Human	.	0	250mgDSM265	4	0	UNKNOWN	UNKNWON	UNKNWON	0	PK	.	.
1361	.	DSM265_13_01-5133	64	DSM265_13_01	1	250mgDSM265	4	2	2	2	2	HOURS	1	DSM265:::DBS	3.74	3.74	ug/mL	0.01	0	0	0	0	.	0	0	ORAL	0	0	250	.	.	601001	5133	Healthy:::Volunteers	1	DSM265	DSM265:::Phase:::1:::First:::In:::Human	.	0	250mgDSM265	4	0	UNKNOWN	UNKNWON	UNKNWON	0	PK	.	.
1362	.	DSM265_13_01-5133	64	DSM265_13_01	1	250mgDSM265	4	4	4	4	4	HOURS	1	DSM265:::DBS	3.17	3.17	ug/mL	0.01	0	0	0	0	.	0	0	ORAL	0	0	250	.	.	601001	5133	Healthy:::Volunteers	1	DSM265	DSM265:::Phase:::1:::First:::In:::Human	.	0	250mgDSM265	4	0	UNKNOWN	UNKNWON	UNKNWON	0	PK	.	.
1363	.	DSM265_13_01-5133	64	DSM265_13_01	1	250mgDSM265	4	6	6	6	6	HOURS	1	DSM265:::DBS	2.65	2.65	ug/mL	0.01	0	0	0	0	.	0	0	ORAL	0	0	250	.	.	601001	5133	Healthy:::Volunteers	1	DSM265	DSM265:::Phase:::1:::First:::In:::Human	.	0	250mgDSM265	4	0	UNKNOWN	UNKNWON	UNKNWON	0	PK	.	.
1364	.	DSM265_13_01-5133	64	DSM265_13_01	1	250mgDSM265	4	8	8	8	8	HOURS	1	DSM265:::DBS	2.61	2.61	ug/mL	0.01	0	0	0	0	.	0	0	ORAL	0	0	250	.	.	601001	5133	Healthy:::Volunteers	1	DSM265	DSM265:::Phase:::1:::First:::In:::Human	.	0	250mgDSM265	4	0	UNKNOWN	UNKNWON	UNKNWON	0	PK	.	.
1365	.	DSM265_13_01-5133	64	DSM265_13_01	1	250mgDSM265	4	12	12	12	12	HOURS	1	DSM265:::DBS	2.6	2.6	ug/mL	0.01	0	0	0	0	.	0	0	ORAL	0	0	250	.	.	601001	5133	Healthy:::Volunteers	1	DSM265	DSM265:::Phase:::1:::First:::In:::Human	.	0	250mgDSM265	4	0	UNKNOWN	UNKNWON	UNKNWON	0	PK	.	.
1366	.	DSM265_13_01-5133	64	DSM265_13_01	1	250mgDSM265	4	24	24	24	24	HOURS	1	DSM265:::DBS	2.3	2.3	ug/mL	0.01	0	0	0	0	.	0	0	ORAL	0	0	250	.	.	601001	5133	Healthy:::Volunteers	1	DSM265	DSM265:::Phase:::1:::First:::In:::Human	.	0	250mgDSM265	4	0	UNKNOWN	UNKNWON	UNKNWON	0	PK	.	.
1367	.	DSM265_13_01-5133	64	DSM265_13_01	1	250mgDSM265	4	48	48	48	48	HOURS	1	DSM265:::DBS	2.4	2.4	ug/mL	0.01	0	0	0	0	.	0	0	ORAL	0	0	250	.	.	601001	5133	Healthy:::Volunteers	1	DSM265	DSM265:::Phase:::1:::First:::In:::Human	.	0	250mgDSM265	4	0	UNKNOWN	UNKNWON	UNKNWON	0	PK	.	.
1368	.	DSM265_13_01-5133	64	DSM265_13_01	1	250mgDSM265	4	96	96	96	96	HOURS	1	DSM265:::DBS	1.81	1.81	ug/mL	0.01	0	0	0	0	.	0	0	ORAL	0	0	250	.	.	601001	5133	Healthy:::Volunteers	1	DSM265	DSM265:::Phase:::1:::First:::In:::Human	.	0	250mgDSM265	4	0	UNKNOWN	UNKNWON	UNKNWON	0	PK	.	.
1369	.	DSM265_13_01-5133	64	DSM265_13_01	1	250mgDSM265	4	144	144	144	144	HOURS	1	DSM265:::DBS	1.44	1.44	ug/mL	0.01	0	0	0	0	.	0	0	ORAL	0	0	250	.	.	601001	5133	Healthy:::Volunteers	1	DSM265	DSM265:::Phase:::1:::First:::In:::Human	.	0	250mgDSM265	4	0	UNKNOWN	UNKNWON	UNKNWON	0	PK	.	.
1370	.	DSM265_13_01-5133	64	DSM265_13_01	1	250mgDSM265	4	216	216	216	216	HOURS	1	DSM265:::DBS	0.792	0.792	ug/mL	0.01	0	0	0	0	.	0	0	ORAL	0	0	250	.	.	601001	5133	Healthy:::Volunteers	1	DSM265	DSM265:::Phase:::1:::First:::In:::Human	.	0	250mgDSM265	4	0	UNKNOWN	UNKNWON	UNKNWON	0	PK	.	.
1371	.	DSM265_13_01-5133	64	DSM265_13_01	1	250mgDSM265	4	312	312	312	312	HOURS	1	DSM265:::DBS	0.488	0.488	ug/mL	0.01	0	0	0	0	.	0	0	ORAL	0	0	250	.	.	601001	5133	Healthy:::Volunteers	1	DSM265	DSM265:::Phase:::1:::First:::In:::Human	.	0	250mgDSM265	4	0	UNKNOWN	UNKNWON	UNKNWON	0	PK	.	.
1372	.	DSM265_13_01-5133	64	DSM265_13_01	1	250mgDSM265	4	480	480	480	480	HOURS	1	DSM265:::DBS	0.276	0.276	ug/mL	0.01	0	0	0	0	.	0	0	ORAL	0	0	250	.	.	601001	5133	Healthy:::Volunteers	1	DSM265	DSM265:::Phase:::1:::First:::In:::Human	.	0	250mgDSM265	4	0	UNKNOWN	UNKNWON	UNKNWON	0	PK	.	.
1374	.	DSM265_13_01-5134	65	DSM265_13_01	1	250mgDSM265	4	0	0	0	0	HOURS	.	DSM265:::Dose	250	0	mg	.	0	1	1	250	1	0	0	ORAL	0	0	250	.	.	601001	5134	Healthy:::Volunteers	1	DSM265	DSM265:::Phase:::1:::First:::In:::Human	.	0	250mgDSM265	4	0	UNKNOWN	UNKNWON	UNKNWON	0	Dose	.	.
1373	.	DSM265_13_01-5134	65	DSM265_13_01	1	250mgDSM265	4	0	0	0	0	HOURS	1	DSM265:::DBS	0.005	0.01	ug/mL	0.01	1	0	0	0	.	0	0	ORAL	0	0	250	.	.	601001	5134	Healthy:::Volunteers	1	DSM265	DSM265:::Phase:::1:::First:::In:::Human	.	0	250mgDSM265	4	0	UNKNOWN	UNKNWON	UNKNWON	0	PK	.	.
1375	.	DSM265_13_01-5134	65	DSM265_13_01	1	250mgDSM265	4	0.5	0.5	0.5	0.5	HOURS	1	DSM265:::DBS	1.18	1.18	ug/mL	0.01	0	0	0	0	.	0	0	ORAL	0	0	250	.	.	601001	5134	Healthy:::Volunteers	1	DSM265	DSM265:::Phase:::1:::First:::In:::Human	.	0	250mgDSM265	4	0	UNKNOWN	UNKNWON	UNKNWON	0	PK	.	.
1376	.	DSM265_13_01-5134	65	DSM265_13_01	1	250mgDSM265	4	1	1	1	1	HOURS	1	DSM265:::DBS	6.62	6.62	ug/mL	0.01	0	0	0	0	.	0	0	ORAL	0	0	250	.	.	601001	5134	Healthy:::Volunteers	1	DSM265	DSM265:::Phase:::1:::First:::In:::Human	.	0	250mgDSM265	4	0	UNKNOWN	UNKNWON	UNKNWON	0	PK	.	.
1377	.	DSM265_13_01-5134	65	DSM265_13_01	1	250mgDSM265	4	2	2	2	2	HOURS	1	DSM265:::DBS	5.79	5.79	ug/mL	0.01	0	0	0	0	.	0	0	ORAL	0	0	250	.	.	601001	5134	Healthy:::Volunteers	1	DSM265	DSM265:::Phase:::1:::First:::In:::Human	.	0	250mgDSM265	4	0	UNKNOWN	UNKNWON	UNKNWON	0	PK	.	.
1378	.	DSM265_13_01-5134	65	DSM265_13_01	1	250mgDSM265	4	4	4	4	4	HOURS	1	DSM265:::DBS	4	4	ug/mL	0.01	0	0	0	0	.	0	0	ORAL	0	0	250	.	.	601001	5134	Healthy:::Volunteers	1	DSM265	DSM265:::Phase:::1:::First:::In:::Human	.	0	250mgDSM265	4	0	UNKNOWN	UNKNWON	UNKNWON	0	PK	.	.
1379	.	DSM265_13_01-5134	65	DSM265_13_01	1	250mgDSM265	4	6	6	6	6	HOURS	1	DSM265:::DBS	3.73	3.73	ug/mL	0.01	0	0	0	0	.	0	0	ORAL	0	0	250	.	.	601001	5134	Healthy:::Volunteers	1	DSM265	DSM265:::Phase:::1:::First:::In:::Human	.	0	250mgDSM265	4	0	UNKNOWN	UNKNWON	UNKNWON	0	PK	.	.
1380	.	DSM265_13_01-5134	65	DSM265_13_01	1	250mgDSM265	4	8	8	8	8	HOURS	1	DSM265:::DBS	4.09	4.09	ug/mL	0.01	0	0	0	0	.	0	0	ORAL	0	0	250	.	.	601001	5134	Healthy:::Volunteers	1	DSM265	DSM265:::Phase:::1:::First:::In:::Human	.	0	250mgDSM265	4	0	UNKNOWN	UNKNWON	UNKNWON	0	PK	.	.
1381	.	DSM265_13_01-5134	65	DSM265_13_01	1	250mgDSM265	4	12	12	12	12	HOURS	1	DSM265:::DBS	3.3	3.3	ug/mL	0.01	0	0	0	0	.	0	0	ORAL	0	0	250	.	.	601001	5134	Healthy:::Volunteers	1	DSM265	DSM265:::Phase:::1:::First:::In:::Human	.	0	250mgDSM265	4	0	UNKNOWN	UNKNWON	UNKNWON	0	PK	.	.
1382	.	DSM265_13_01-5134	65	DSM265_13_01	1	250mgDSM265	4	24	24	24	24	HOURS	1	DSM265:::DBS	3.01	3.01	ug/mL	0.01	0	0	0	0	.	0	0	ORAL	0	0	250	.	.	601001	5134	Healthy:::Volunteers	1	DSM265	DSM265:::Phase:::1:::First:::In:::Human	.	0	250mgDSM265	4	0	UNKNOWN	UNKNWON	UNKNWON	0	PK	.	.
1383	.	DSM265_13_01-5134	65	DSM265_13_01	1	250mgDSM265	4	48	48	48	48	HOURS	1	DSM265:::DBS	2.91	2.91	ug/mL	0.01	0	0	0	0	.	0	0	ORAL	0	0	250	.	.	601001	5134	Healthy:::Volunteers	1	DSM265	DSM265:::Phase:::1:::First:::In:::Human	.	0	250mgDSM265	4	0	UNKNOWN	UNKNWON	UNKNWON	0	PK	.	.
1384	.	DSM265_13_01-5134	65	DSM265_13_01	1	250mgDSM265	4	96	96	96	96	HOURS	1	DSM265:::DBS	1.55	1.55	ug/mL	0.01	0	0	0	0	.	0	0	ORAL	0	0	250	.	.	601001	5134	Healthy:::Volunteers	1	DSM265	DSM265:::Phase:::1:::First:::In:::Human	.	0	250mgDSM265	4	0	UNKNOWN	UNKNWON	UNKNWON	0	PK	.	.
1385	.	DSM265_13_01-5134	65	DSM265_13_01	1	250mgDSM265	4	144	144	144	144	HOURS	1	DSM265:::DBS	1.57	1.57	ug/mL	0.01	0	0	0	0	.	0	0	ORAL	0	0	250	.	.	601001	5134	Healthy:::Volunteers	1	DSM265	DSM265:::Phase:::1:::First:::In:::Human	.	0	250mgDSM265	4	0	UNKNOWN	UNKNWON	UNKNWON	0	PK	.	.
1386	.	DSM265_13_01-5134	65	DSM265_13_01	1	250mgDSM265	4	216	216	216	216	HOURS	1	DSM265:::DBS	1.23	1.23	ug/mL	0.01	0	0	0	0	.	0	0	ORAL	0	0	250	.	.	601001	5134	Healthy:::Volunteers	1	DSM265	DSM265:::Phase:::1:::First:::In:::Human	.	0	250mgDSM265	4	0	UNKNOWN	UNKNWON	UNKNWON	0	PK	.	.
1387	.	DSM265_13_01-5134	65	DSM265_13_01	1	250mgDSM265	4	312	312	312	312	HOURS	1	DSM265:::DBS	0.86	0.86	ug/mL	0.01	0	0	0	0	.	0	0	ORAL	0	0	250	.	.	601001	5134	Healthy:::Volunteers	1	DSM265	DSM265:::Phase:::1:::First:::In:::Human	.	0	250mgDSM265	4	0	UNKNOWN	UNKNWON	UNKNWON	0	PK	.	.
1388	.	DSM265_13_01-5134	65	DSM265_13_01	1	250mgDSM265	4	480	480	480	480	HOURS	1	DSM265:::DBS	0.269	0.269	ug/mL	0.01	0	0	0	0	.	0	0	ORAL	0	0	250	.	.	601001	5134	Healthy:::Volunteers	1	DSM265	DSM265:::Phase:::1:::First:::In:::Human	.	0	250mgDSM265	4	0	UNKNOWN	UNKNWON	UNKNWON	0	PK	.	.
1390	.	DSM265_13_01-5136	66	DSM265_13_01	1	400mgDSM265	7	0	0	0	0	HOURS	.	DSM265:::Dose	400	0	mg	.	0	1	1	400	1	0	0	ORAL	0	0	400	.	.	601001	5136	Healthy:::Volunteers	1	DSM265	DSM265:::Phase:::1:::First:::In:::Human	.	0	400mgDSM265	7	0	UNKNOWN	UNKNWON	UNKNWON	0	Dose	.	.
1389	.	DSM265_13_01-5136	66	DSM265_13_01	1	400mgDSM265	7	0	0	0	0	HOURS	1	DSM265:::DBS	0.005	0.01	ug/mL	0.01	1	0	0	0	.	0	0	ORAL	0	0	400	.	.	601001	5136	Healthy:::Volunteers	1	DSM265	DSM265:::Phase:::1:::First:::In:::Human	.	0	400mgDSM265	7	0	UNKNOWN	UNKNWON	UNKNWON	0	PK	.	.
1391	.	DSM265_13_01-5136	66	DSM265_13_01	1	400mgDSM265	7	0.5	0.5	0.5	0.5	HOURS	1	DSM265:::DBS	1.5	1.5	ug/mL	0.01	0	0	0	0	.	0	0	ORAL	0	0	400	.	.	601001	5136	Healthy:::Volunteers	1	DSM265	DSM265:::Phase:::1:::First:::In:::Human	.	0	400mgDSM265	7	0	UNKNOWN	UNKNWON	UNKNWON	0	PK	.	.
1392	.	DSM265_13_01-5136	66	DSM265_13_01	1	400mgDSM265	7	1	1	1	1	HOURS	1	DSM265:::DBS	4.92	4.92	ug/mL	0.01	0	0	0	0	.	0	0	ORAL	0	0	400	.	.	601001	5136	Healthy:::Volunteers	1	DSM265	DSM265:::Phase:::1:::First:::In:::Human	.	0	400mgDSM265	7	0	UNKNOWN	UNKNWON	UNKNWON	0	PK	.	.
1393	.	DSM265_13_01-5136	66	DSM265_13_01	1	400mgDSM265	7	2	2	2	2	HOURS	1	DSM265:::DBS	5.44	5.44	ug/mL	0.01	0	0	0	0	.	0	0	ORAL	0	0	400	.	.	601001	5136	Healthy:::Volunteers	1	DSM265	DSM265:::Phase:::1:::First:::In:::Human	.	0	400mgDSM265	7	0	UNKNOWN	UNKNWON	UNKNWON	0	PK	.	.
1394	.	DSM265_13_01-5136	66	DSM265_13_01	1	400mgDSM265	7	4	4	4	4	HOURS	1	DSM265:::DBS	5.63	5.63	ug/mL	0.01	0	0	0	0	.	0	0	ORAL	0	0	400	.	.	601001	5136	Healthy:::Volunteers	1	DSM265	DSM265:::Phase:::1:::First:::In:::Human	.	0	400mgDSM265	7	0	UNKNOWN	UNKNWON	UNKNWON	0	PK	.	.
1395	.	DSM265_13_01-5136	66	DSM265_13_01	1	400mgDSM265	7	6	6	6	6	HOURS	1	DSM265:::DBS	5.1	5.1	ug/mL	0.01	0	0	0	0	.	0	0	ORAL	0	0	400	.	.	601001	5136	Healthy:::Volunteers	1	DSM265	DSM265:::Phase:::1:::First:::In:::Human	.	0	400mgDSM265	7	0	UNKNOWN	UNKNWON	UNKNWON	0	PK	.	.
1396	.	DSM265_13_01-5136	66	DSM265_13_01	1	400mgDSM265	7	8	8	8	8	HOURS	1	DSM265:::DBS	4.89	4.89	ug/mL	0.01	0	0	0	0	.	0	0	ORAL	0	0	400	.	.	601001	5136	Healthy:::Volunteers	1	DSM265	DSM265:::Phase:::1:::First:::In:::Human	.	0	400mgDSM265	7	0	UNKNOWN	UNKNWON	UNKNWON	0	PK	.	.
1397	.	DSM265_13_01-5136	66	DSM265_13_01	1	400mgDSM265	7	12	12	12	12	HOURS	1	DSM265:::DBS	4.9	4.9	ug/mL	0.01	0	0	0	0	.	0	0	ORAL	0	0	400	.	.	601001	5136	Healthy:::Volunteers	1	DSM265	DSM265:::Phase:::1:::First:::In:::Human	.	0	400mgDSM265	7	0	UNKNOWN	UNKNWON	UNKNWON	0	PK	.	.
1398	.	DSM265_13_01-5136	66	DSM265_13_01	1	400mgDSM265	7	24	24	24	24	HOURS	1	DSM265:::DBS	4.85	4.85	ug/mL	0.01	0	0	0	0	.	0	0	ORAL	0	0	400	.	.	601001	5136	Healthy:::Volunteers	1	DSM265	DSM265:::Phase:::1:::First:::In:::Human	.	0	400mgDSM265	7	0	UNKNOWN	UNKNWON	UNKNWON	0	PK	.	.
1399	.	DSM265_13_01-5136	66	DSM265_13_01	1	400mgDSM265	7	48	48	48	48	HOURS	1	DSM265:::DBS	4.38	4.38	ug/mL	0.01	0	0	0	0	.	0	0	ORAL	0	0	400	.	.	601001	5136	Healthy:::Volunteers	1	DSM265	DSM265:::Phase:::1:::First:::In:::Human	.	0	400mgDSM265	7	0	UNKNOWN	UNKNWON	UNKNWON	0	PK	.	.
1400	.	DSM265_13_01-5136	66	DSM265_13_01	1	400mgDSM265	7	96	96	96	96	HOURS	1	DSM265:::DBS	2.15	2.15	ug/mL	0.01	0	0	0	0	.	0	0	ORAL	0	0	400	.	.	601001	5136	Healthy:::Volunteers	1	DSM265	DSM265:::Phase:::1:::First:::In:::Human	.	0	400mgDSM265	7	0	UNKNOWN	UNKNWON	UNKNWON	0	PK	.	.
1401	.	DSM265_13_01-5136	66	DSM265_13_01	1	400mgDSM265	7	144	144	144	144	HOURS	1	DSM265:::DBS	1.94	1.94	ug/mL	0.01	0	0	0	0	.	0	0	ORAL	0	0	400	.	.	601001	5136	Healthy:::Volunteers	1	DSM265	DSM265:::Phase:::1:::First:::In:::Human	.	0	400mgDSM265	7	0	UNKNOWN	UNKNWON	UNKNWON	0	PK	.	.
1402	.	DSM265_13_01-5136	66	DSM265_13_01	1	400mgDSM265	7	216	216	216	216	HOURS	1	DSM265:::DBS	0.789	0.789	ug/mL	0.01	0	0	0	0	.	0	0	ORAL	0	0	400	.	.	601001	5136	Healthy:::Volunteers	1	DSM265	DSM265:::Phase:::1:::First:::In:::Human	.	0	400mgDSM265	7	0	UNKNOWN	UNKNWON	UNKNWON	0	PK	.	.
1403	.	DSM265_13_01-5136	66	DSM265_13_01	1	400mgDSM265	7	312	312	312	312	HOURS	1	DSM265:::DBS	0.671	0.671	ug/mL	0.01	0	0	0	0	.	0	0	ORAL	0	0	400	.	.	601001	5136	Healthy:::Volunteers	1	DSM265	DSM265:::Phase:::1:::First:::In:::Human	.	0	400mgDSM265	7	0	UNKNOWN	UNKNWON	UNKNWON	0	PK	.	.
1404	.	DSM265_13_01-5136	66	DSM265_13_01	1	400mgDSM265	7	480	480	480	480	HOURS	1	DSM265:::DBS	0.21	0.21	ug/mL	0.01	0	0	0	0	.	0	0	ORAL	0	0	400	.	.	601001	5136	Healthy:::Volunteers	1	DSM265	DSM265:::Phase:::1:::First:::In:::Human	.	0	400mgDSM265	7	0	UNKNOWN	UNKNWON	UNKNWON	0	PK	.	.
1406	.	DSM265_13_01-5137	67	DSM265_13_01	1	400mgDSM265	7	0	0	0	0	HOURS	.	DSM265:::Dose	400	0	mg	.	0	1	1	400	1	0	0	ORAL	0	0	400	.	.	601001	5137	Healthy:::Volunteers	1	DSM265	DSM265:::Phase:::1:::First:::In:::Human	.	0	400mgDSM265	7	0	UNKNOWN	UNKNWON	UNKNWON	0	Dose	.	.
1405	.	DSM265_13_01-5137	67	DSM265_13_01	1	400mgDSM265	7	0	0	0	0	HOURS	1	DSM265:::DBS	0.005	0.01	ug/mL	0.01	1	0	0	0	.	0	0	ORAL	0	0	400	.	.	601001	5137	Healthy:::Volunteers	1	DSM265	DSM265:::Phase:::1:::First:::In:::Human	.	0	400mgDSM265	7	0	UNKNOWN	UNKNWON	UNKNWON	0	PK	.	.
1407	.	DSM265_13_01-5137	67	DSM265_13_01	1	400mgDSM265	7	0.5	0.5	0.5	0.5	HOURS	1	DSM265:::DBS	4.2	4.2	ug/mL	0.01	0	0	0	0	.	0	0	ORAL	0	0	400	.	.	601001	5137	Healthy:::Volunteers	1	DSM265	DSM265:::Phase:::1:::First:::In:::Human	.	0	400mgDSM265	7	0	UNKNOWN	UNKNWON	UNKNWON	0	PK	.	.
1408	.	DSM265_13_01-5137	67	DSM265_13_01	1	400mgDSM265	7	1	1	1	1	HOURS	1	DSM265:::DBS	3.8	3.8	ug/mL	0.01	0	0	0	0	.	0	0	ORAL	0	0	400	.	.	601001	5137	Healthy:::Volunteers	1	DSM265	DSM265:::Phase:::1:::First:::In:::Human	.	0	400mgDSM265	7	0	UNKNOWN	UNKNWON	UNKNWON	0	PK	.	.
1409	.	DSM265_13_01-5137	67	DSM265_13_01	1	400mgDSM265	7	2	2	2	2	HOURS	1	DSM265:::DBS	3.03	3.03	ug/mL	0.01	0	0	0	0	.	0	0	ORAL	0	0	400	.	.	601001	5137	Healthy:::Volunteers	1	DSM265	DSM265:::Phase:::1:::First:::In:::Human	.	0	400mgDSM265	7	0	UNKNOWN	UNKNWON	UNKNWON	0	PK	.	.
1410	.	DSM265_13_01-5137	67	DSM265_13_01	1	400mgDSM265	7	4	4	4	4	HOURS	1	DSM265:::DBS	3.34	3.34	ug/mL	0.01	0	0	0	0	.	0	0	ORAL	0	0	400	.	.	601001	5137	Healthy:::Volunteers	1	DSM265	DSM265:::Phase:::1:::First:::In:::Human	.	0	400mgDSM265	7	0	UNKNOWN	UNKNWON	UNKNWON	0	PK	.	.
1411	.	DSM265_13_01-5137	67	DSM265_13_01	1	400mgDSM265	7	6	6	6	6	HOURS	1	DSM265:::DBS	6.02	6.02	ug/mL	0.01	0	0	0	0	.	0	0	ORAL	0	0	400	.	.	601001	5137	Healthy:::Volunteers	1	DSM265	DSM265:::Phase:::1:::First:::In:::Human	.	0	400mgDSM265	7	0	UNKNOWN	UNKNWON	UNKNWON	0	PK	.	.
1412	.	DSM265_13_01-5137	67	DSM265_13_01	1	400mgDSM265	7	8	8	8	8	HOURS	1	DSM265:::DBS	5.81	5.81	ug/mL	0.01	0	0	0	0	.	0	0	ORAL	0	0	400	.	.	601001	5137	Healthy:::Volunteers	1	DSM265	DSM265:::Phase:::1:::First:::In:::Human	.	0	400mgDSM265	7	0	UNKNOWN	UNKNWON	UNKNWON	0	PK	.	.
1413	.	DSM265_13_01-5137	67	DSM265_13_01	1	400mgDSM265	7	12	12	12	12	HOURS	1	DSM265:::DBS	6.08	6.08	ug/mL	0.01	0	0	0	0	.	0	0	ORAL	0	0	400	.	.	601001	5137	Healthy:::Volunteers	1	DSM265	DSM265:::Phase:::1:::First:::In:::Human	.	0	400mgDSM265	7	0	UNKNOWN	UNKNWON	UNKNWON	0	PK	.	.
1414	.	DSM265_13_01-5137	67	DSM265_13_01	1	400mgDSM265	7	24	24	24	24	HOURS	1	DSM265:::DBS	5.36	5.36	ug/mL	0.01	0	0	0	0	.	0	0	ORAL	0	0	400	.	.	601001	5137	Healthy:::Volunteers	1	DSM265	DSM265:::Phase:::1:::First:::In:::Human	.	0	400mgDSM265	7	0	UNKNOWN	UNKNWON	UNKNWON	0	PK	.	.
1415	.	DSM265_13_01-5137	67	DSM265_13_01	1	400mgDSM265	7	48	48	48	48	HOURS	1	DSM265:::DBS	3.94	3.94	ug/mL	0.01	0	0	0	0	.	0	0	ORAL	0	0	400	.	.	601001	5137	Healthy:::Volunteers	1	DSM265	DSM265:::Phase:::1:::First:::In:::Human	.	0	400mgDSM265	7	0	UNKNOWN	UNKNWON	UNKNWON	0	PK	.	.
1416	.	DSM265_13_01-5137	67	DSM265_13_01	1	400mgDSM265	7	96	96	96	96	HOURS	1	DSM265:::DBS	2.11	2.11	ug/mL	0.01	0	0	0	0	.	0	0	ORAL	0	0	400	.	.	601001	5137	Healthy:::Volunteers	1	DSM265	DSM265:::Phase:::1:::First:::In:::Human	.	0	400mgDSM265	7	0	UNKNOWN	UNKNWON	UNKNWON	0	PK	.	.
1417	.	DSM265_13_01-5137	67	DSM265_13_01	1	400mgDSM265	7	144	144	144	144	HOURS	1	DSM265:::DBS	1.21	1.21	ug/mL	0.01	0	0	0	0	.	0	0	ORAL	0	0	400	.	.	601001	5137	Healthy:::Volunteers	1	DSM265	DSM265:::Phase:::1:::First:::In:::Human	.	0	400mgDSM265	7	0	UNKNOWN	UNKNWON	UNKNWON	0	PK	.	.
1418	.	DSM265_13_01-5137	67	DSM265_13_01	1	400mgDSM265	7	216	216	216	216	HOURS	1	DSM265:::DBS	0.448	0.448	ug/mL	0.01	0	0	0	0	.	0	0	ORAL	0	0	400	.	.	601001	5137	Healthy:::Volunteers	1	DSM265	DSM265:::Phase:::1:::First:::In:::Human	.	0	400mgDSM265	7	0	UNKNOWN	UNKNWON	UNKNWON	0	PK	.	.
1419	.	DSM265_13_01-5137	67	DSM265_13_01	1	400mgDSM265	7	312	312	312	312	HOURS	1	DSM265:::DBS	0.17	0.17	ug/mL	0.01	0	0	0	0	.	0	0	ORAL	0	0	400	.	.	601001	5137	Healthy:::Volunteers	1	DSM265	DSM265:::Phase:::1:::First:::In:::Human	.	0	400mgDSM265	7	0	UNKNOWN	UNKNWON	UNKNWON	0	PK	.	.
1420	.	DSM265_13_01-5137	67	DSM265_13_01	1	400mgDSM265	7	480	480	480	480	HOURS	1	DSM265:::DBS	0.0177	0.0177	ug/mL	0.01	0	0	0	0	.	0	0	ORAL	0	0	400	.	.	601001	5137	Healthy:::Volunteers	1	DSM265	DSM265:::Phase:::1:::First:::In:::Human	.	0	400mgDSM265	7	0	UNKNOWN	UNKNWON	UNKNWON	0	PK	.	.
1422	.	DSM265_13_01-5138	68	DSM265_13_01	1	400mgDSM265	7	0	0	0	0	HOURS	.	DSM265:::Dose	400	0	mg	.	0	1	1	400	1	0	0	ORAL	0	0	400	.	.	601001	5138	Healthy:::Volunteers	1	DSM265	DSM265:::Phase:::1:::First:::In:::Human	.	0	400mgDSM265	7	0	UNKNOWN	UNKNWON	UNKNWON	0	Dose	.	.
1421	.	DSM265_13_01-5138	68	DSM265_13_01	1	400mgDSM265	7	0	0	0	0	HOURS	1	DSM265:::DBS	0.005	0.01	ug/mL	0.01	1	0	0	0	.	0	0	ORAL	0	0	400	.	.	601001	5138	Healthy:::Volunteers	1	DSM265	DSM265:::Phase:::1:::First:::In:::Human	.	0	400mgDSM265	7	0	UNKNOWN	UNKNWON	UNKNWON	0	PK	.	.
1423	.	DSM265_13_01-5138	68	DSM265_13_01	1	400mgDSM265	7	0.5	0.5	0.5	0.5	HOURS	1	DSM265:::DBS	3.66	3.66	ug/mL	0.01	0	0	0	0	.	0	0	ORAL	0	0	400	.	.	601001	5138	Healthy:::Volunteers	1	DSM265	DSM265:::Phase:::1:::First:::In:::Human	.	0	400mgDSM265	7	0	UNKNOWN	UNKNWON	UNKNWON	0	PK	.	.
1424	.	DSM265_13_01-5138	68	DSM265_13_01	1	400mgDSM265	7	1	1	1	1	HOURS	1	DSM265:::DBS	4.42	4.42	ug/mL	0.01	0	0	0	0	.	0	0	ORAL	0	0	400	.	.	601001	5138	Healthy:::Volunteers	1	DSM265	DSM265:::Phase:::1:::First:::In:::Human	.	0	400mgDSM265	7	0	UNKNOWN	UNKNWON	UNKNWON	0	PK	.	.
1425	.	DSM265_13_01-5138	68	DSM265_13_01	1	400mgDSM265	7	2	2	2	2	HOURS	1	DSM265:::DBS	3.76	3.76	ug/mL	0.01	0	0	0	0	.	0	0	ORAL	0	0	400	.	.	601001	5138	Healthy:::Volunteers	1	DSM265	DSM265:::Phase:::1:::First:::In:::Human	.	0	400mgDSM265	7	0	UNKNOWN	UNKNWON	UNKNWON	0	PK	.	.
1426	.	DSM265_13_01-5138	68	DSM265_13_01	1	400mgDSM265	7	4	4	4	4	HOURS	1	DSM265:::DBS	6.09	6.09	ug/mL	0.01	0	0	0	0	.	0	0	ORAL	0	0	400	.	.	601001	5138	Healthy:::Volunteers	1	DSM265	DSM265:::Phase:::1:::First:::In:::Human	.	0	400mgDSM265	7	0	UNKNOWN	UNKNWON	UNKNWON	0	PK	.	.
1427	.	DSM265_13_01-5138	68	DSM265_13_01	1	400mgDSM265	7	6	6	6	6	HOURS	1	DSM265:::DBS	3.94	3.94	ug/mL	0.01	0	0	0	0	.	0	0	ORAL	0	0	400	.	.	601001	5138	Healthy:::Volunteers	1	DSM265	DSM265:::Phase:::1:::First:::In:::Human	.	0	400mgDSM265	7	0	UNKNOWN	UNKNWON	UNKNWON	0	PK	.	.
1428	.	DSM265_13_01-5138	68	DSM265_13_01	1	400mgDSM265	7	8	8	8	8	HOURS	1	DSM265:::DBS	3.62	3.62	ug/mL	0.01	0	0	0	0	.	0	0	ORAL	0	0	400	.	.	601001	5138	Healthy:::Volunteers	1	DSM265	DSM265:::Phase:::1:::First:::In:::Human	.	0	400mgDSM265	7	0	UNKNOWN	UNKNWON	UNKNWON	0	PK	.	.
1429	.	DSM265_13_01-5138	68	DSM265_13_01	1	400mgDSM265	7	12	12	12	12	HOURS	1	DSM265:::DBS	3.83	3.83	ug/mL	0.01	0	0	0	0	.	0	0	ORAL	0	0	400	.	.	601001	5138	Healthy:::Volunteers	1	DSM265	DSM265:::Phase:::1:::First:::In:::Human	.	0	400mgDSM265	7	0	UNKNOWN	UNKNWON	UNKNWON	0	PK	.	.
1430	.	DSM265_13_01-5138	68	DSM265_13_01	1	400mgDSM265	7	24	24	24	24	HOURS	1	DSM265:::DBS	3.62	3.62	ug/mL	0.01	0	0	0	0	.	0	0	ORAL	0	0	400	.	.	601001	5138	Healthy:::Volunteers	1	DSM265	DSM265:::Phase:::1:::First:::In:::Human	.	0	400mgDSM265	7	0	UNKNOWN	UNKNWON	UNKNWON	0	PK	.	.
1431	.	DSM265_13_01-5138	68	DSM265_13_01	1	400mgDSM265	7	48	48	48	48	HOURS	1	DSM265:::DBS	4.02	4.02	ug/mL	0.01	0	0	0	0	.	0	0	ORAL	0	0	400	.	.	601001	5138	Healthy:::Volunteers	1	DSM265	DSM265:::Phase:::1:::First:::In:::Human	.	0	400mgDSM265	7	0	UNKNOWN	UNKNWON	UNKNWON	0	PK	.	.
1432	.	DSM265_13_01-5138	68	DSM265_13_01	1	400mgDSM265	7	96	96	96	96	HOURS	1	DSM265:::DBS	2.26	2.26	ug/mL	0.01	0	0	0	0	.	0	0	ORAL	0	0	400	.	.	601001	5138	Healthy:::Volunteers	1	DSM265	DSM265:::Phase:::1:::First:::In:::Human	.	0	400mgDSM265	7	0	UNKNOWN	UNKNWON	UNKNWON	0	PK	.	.
1433	.	DSM265_13_01-5138	68	DSM265_13_01	1	400mgDSM265	7	144	144	144	144	HOURS	1	DSM265:::DBS	2.23	2.23	ug/mL	0.01	0	0	0	0	.	0	0	ORAL	0	0	400	.	.	601001	5138	Healthy:::Volunteers	1	DSM265	DSM265:::Phase:::1:::First:::In:::Human	.	0	400mgDSM265	7	0	UNKNOWN	UNKNWON	UNKNWON	0	PK	.	.
1434	.	DSM265_13_01-5138	68	DSM265_13_01	1	400mgDSM265	7	216	216	216	216	HOURS	1	DSM265:::DBS	1.33	1.33	ug/mL	0.01	0	0	0	0	.	0	0	ORAL	0	0	400	.	.	601001	5138	Healthy:::Volunteers	1	DSM265	DSM265:::Phase:::1:::First:::In:::Human	.	0	400mgDSM265	7	0	UNKNOWN	UNKNWON	UNKNWON	0	PK	.	.
1435	.	DSM265_13_01-5138	68	DSM265_13_01	1	400mgDSM265	7	312	312	312	312	HOURS	1	DSM265:::DBS	0.849	0.849	ug/mL	0.01	0	0	0	0	.	0	0	ORAL	0	0	400	.	.	601001	5138	Healthy:::Volunteers	1	DSM265	DSM265:::Phase:::1:::First:::In:::Human	.	0	400mgDSM265	7	0	UNKNOWN	UNKNWON	UNKNWON	0	PK	.	.
1436	.	DSM265_13_01-5138	68	DSM265_13_01	1	400mgDSM265	7	480	480	480	480	HOURS	1	DSM265:::DBS	0.232	0.232	ug/mL	0.01	0	0	0	0	.	0	0	ORAL	0	0	400	.	.	601001	5138	Healthy:::Volunteers	1	DSM265	DSM265:::Phase:::1:::First:::In:::Human	.	0	400mgDSM265	7	0	UNKNOWN	UNKNWON	UNKNWON	0	PK	.	.
1438	.	DSM265_13_01-5140	69	DSM265_13_01	1	400mgDSM265	7	0	0	0	0	HOURS	.	DSM265:::Dose	400	0	mg	.	0	1	1	400	1	0	0	ORAL	0	0	400	.	.	601001	5140	Healthy:::Volunteers	1	DSM265	DSM265:::Phase:::1:::First:::In:::Human	.	0	400mgDSM265	7	0	UNKNOWN	UNKNWON	UNKNWON	0	Dose	.	.
1437	.	DSM265_13_01-5140	69	DSM265_13_01	1	400mgDSM265	7	0	0	0	0	HOURS	1	DSM265:::DBS	0.005	0.01	ug/mL	0.01	1	0	0	0	.	0	0	ORAL	0	0	400	.	.	601001	5140	Healthy:::Volunteers	1	DSM265	DSM265:::Phase:::1:::First:::In:::Human	.	0	400mgDSM265	7	0	UNKNOWN	UNKNWON	UNKNWON	0	PK	.	.
1439	.	DSM265_13_01-5140	69	DSM265_13_01	1	400mgDSM265	7	0.5	0.5	0.5	0.5	HOURS	1	DSM265:::DBS	2.13	2.13	ug/mL	0.01	0	0	0	0	.	0	0	ORAL	0	0	400	.	.	601001	5140	Healthy:::Volunteers	1	DSM265	DSM265:::Phase:::1:::First:::In:::Human	.	0	400mgDSM265	7	0	UNKNOWN	UNKNWON	UNKNWON	0	PK	.	.
1440	.	DSM265_13_01-5140	69	DSM265_13_01	1	400mgDSM265	7	1	1	1	1	HOURS	1	DSM265:::DBS	2.92	2.92	ug/mL	0.01	0	0	0	0	.	0	0	ORAL	0	0	400	.	.	601001	5140	Healthy:::Volunteers	1	DSM265	DSM265:::Phase:::1:::First:::In:::Human	.	0	400mgDSM265	7	0	UNKNOWN	UNKNWON	UNKNWON	0	PK	.	.
1441	.	DSM265_13_01-5140	69	DSM265_13_01	1	400mgDSM265	7	2	2	2	2	HOURS	1	DSM265:::DBS	2.32	2.32	ug/mL	0.01	0	0	0	0	.	0	0	ORAL	0	0	400	.	.	601001	5140	Healthy:::Volunteers	1	DSM265	DSM265:::Phase:::1:::First:::In:::Human	.	0	400mgDSM265	7	0	UNKNOWN	UNKNWON	UNKNWON	0	PK	.	.
1442	.	DSM265_13_01-5140	69	DSM265_13_01	1	400mgDSM265	7	4	4	4	4	HOURS	1	DSM265:::DBS	4.3	4.3	ug/mL	0.01	0	0	0	0	.	0	0	ORAL	0	0	400	.	.	601001	5140	Healthy:::Volunteers	1	DSM265	DSM265:::Phase:::1:::First:::In:::Human	.	0	400mgDSM265	7	0	UNKNOWN	UNKNWON	UNKNWON	0	PK	.	.
1443	.	DSM265_13_01-5140	69	DSM265_13_01	1	400mgDSM265	7	6	6	6	6	HOURS	1	DSM265:::DBS	4.2	4.2	ug/mL	0.01	0	0	0	0	.	0	0	ORAL	0	0	400	.	.	601001	5140	Healthy:::Volunteers	1	DSM265	DSM265:::Phase:::1:::First:::In:::Human	.	0	400mgDSM265	7	0	UNKNOWN	UNKNWON	UNKNWON	0	PK	.	.
1444	.	DSM265_13_01-5140	69	DSM265_13_01	1	400mgDSM265	7	8	8	8	8	HOURS	1	DSM265:::DBS	4.45	4.45	ug/mL	0.01	0	0	0	0	.	0	0	ORAL	0	0	400	.	.	601001	5140	Healthy:::Volunteers	1	DSM265	DSM265:::Phase:::1:::First:::In:::Human	.	0	400mgDSM265	7	0	UNKNOWN	UNKNWON	UNKNWON	0	PK	.	.
1445	.	DSM265_13_01-5140	69	DSM265_13_01	1	400mgDSM265	7	12	12	12	12	HOURS	1	DSM265:::DBS	3.41	3.41	ug/mL	0.01	0	0	0	0	.	0	0	ORAL	0	0	400	.	.	601001	5140	Healthy:::Volunteers	1	DSM265	DSM265:::Phase:::1:::First:::In:::Human	.	0	400mgDSM265	7	0	UNKNOWN	UNKNWON	UNKNWON	0	PK	.	.
1446	.	DSM265_13_01-5140	69	DSM265_13_01	1	400mgDSM265	7	24	24	24	24	HOURS	1	DSM265:::DBS	3.57	3.57	ug/mL	0.01	0	0	0	0	.	0	0	ORAL	0	0	400	.	.	601001	5140	Healthy:::Volunteers	1	DSM265	DSM265:::Phase:::1:::First:::In:::Human	.	0	400mgDSM265	7	0	UNKNOWN	UNKNWON	UNKNWON	0	PK	.	.
1447	.	DSM265_13_01-5140	69	DSM265_13_01	1	400mgDSM265	7	48	48	48	48	HOURS	1	DSM265:::DBS	4	4	ug/mL	0.01	0	0	0	0	.	0	0	ORAL	0	0	400	.	.	601001	5140	Healthy:::Volunteers	1	DSM265	DSM265:::Phase:::1:::First:::In:::Human	.	0	400mgDSM265	7	0	UNKNOWN	UNKNWON	UNKNWON	0	PK	.	.
1448	.	DSM265_13_01-5140	69	DSM265_13_01	1	400mgDSM265	7	96	96	96	96	HOURS	1	DSM265:::DBS	2.2	2.2	ug/mL	0.01	0	0	0	0	.	0	0	ORAL	0	0	400	.	.	601001	5140	Healthy:::Volunteers	1	DSM265	DSM265:::Phase:::1:::First:::In:::Human	.	0	400mgDSM265	7	0	UNKNOWN	UNKNWON	UNKNWON	0	PK	.	.
1449	.	DSM265_13_01-5140	69	DSM265_13_01	1	400mgDSM265	7	144	144	144	144	HOURS	1	DSM265:::DBS	2.32	2.32	ug/mL	0.01	0	0	0	0	.	0	0	ORAL	0	0	400	.	.	601001	5140	Healthy:::Volunteers	1	DSM265	DSM265:::Phase:::1:::First:::In:::Human	.	0	400mgDSM265	7	0	UNKNOWN	UNKNWON	UNKNWON	0	PK	.	.
1450	.	DSM265_13_01-5140	69	DSM265_13_01	1	400mgDSM265	7	216	216	216	216	HOURS	1	DSM265:::DBS	1.63	1.63	ug/mL	0.01	0	0	0	0	.	0	0	ORAL	0	0	400	.	.	601001	5140	Healthy:::Volunteers	1	DSM265	DSM265:::Phase:::1:::First:::In:::Human	.	0	400mgDSM265	7	0	UNKNOWN	UNKNWON	UNKNWON	0	PK	.	.
1451	.	DSM265_13_01-5140	69	DSM265_13_01	1	400mgDSM265	7	312	312	312	312	HOURS	1	DSM265:::DBS	1.15	1.15	ug/mL	0.01	0	0	0	0	.	0	0	ORAL	0	0	400	.	.	601001	5140	Healthy:::Volunteers	1	DSM265	DSM265:::Phase:::1:::First:::In:::Human	.	0	400mgDSM265	7	0	UNKNOWN	UNKNWON	UNKNWON	0	PK	.	.
1452	.	DSM265_13_01-5140	69	DSM265_13_01	1	400mgDSM265	7	480	480	480	480	HOURS	1	DSM265:::DBS	0.387	0.387	ug/mL	0.01	0	0	0	0	.	0	0	ORAL	0	0	400	.	.	601001	5140	Healthy:::Volunteers	1	DSM265	DSM265:::Phase:::1:::First:::In:::Human	.	0	400mgDSM265	7	0	UNKNOWN	UNKNWON	UNKNWON	0	PK	.	.
1454	.	DSM265_13_01-5141	70	DSM265_13_01	1	400mgDSM265	7	0	0	0	0	HOURS	.	DSM265:::Dose	400	0	mg	.	0	1	1	400	1	0	0	ORAL	0	0	400	.	.	601001	5141	Healthy:::Volunteers	1	DSM265	DSM265:::Phase:::1:::First:::In:::Human	.	0	400mgDSM265	7	0	UNKNOWN	UNKNWON	UNKNWON	0	Dose	.	.
1453	.	DSM265_13_01-5141	70	DSM265_13_01	1	400mgDSM265	7	0	0	0	0	HOURS	1	DSM265:::DBS	0.005	0.01	ug/mL	0.01	1	0	0	0	.	0	0	ORAL	0	0	400	.	.	601001	5141	Healthy:::Volunteers	1	DSM265	DSM265:::Phase:::1:::First:::In:::Human	.	0	400mgDSM265	7	0	UNKNOWN	UNKNWON	UNKNWON	0	PK	.	.
1455	.	DSM265_13_01-5141	70	DSM265_13_01	1	400mgDSM265	7	0.5	0.5	0.5	0.5	HOURS	1	DSM265:::DBS	1.55	1.55	ug/mL	0.01	0	0	0	0	.	0	0	ORAL	0	0	400	.	.	601001	5141	Healthy:::Volunteers	1	DSM265	DSM265:::Phase:::1:::First:::In:::Human	.	0	400mgDSM265	7	0	UNKNOWN	UNKNWON	UNKNWON	0	PK	.	.
1456	.	DSM265_13_01-5141	70	DSM265_13_01	1	400mgDSM265	7	1	1	1	1	HOURS	1	DSM265:::DBS	1.99	1.99	ug/mL	0.01	0	0	0	0	.	0	0	ORAL	0	0	400	.	.	601001	5141	Healthy:::Volunteers	1	DSM265	DSM265:::Phase:::1:::First:::In:::Human	.	0	400mgDSM265	7	0	UNKNOWN	UNKNWON	UNKNWON	0	PK	.	.
1457	.	DSM265_13_01-5141	70	DSM265_13_01	1	400mgDSM265	7	2	2	2	2	HOURS	1	DSM265:::DBS	1.44	1.44	ug/mL	0.01	0	0	0	0	.	0	0	ORAL	0	0	400	.	.	601001	5141	Healthy:::Volunteers	1	DSM265	DSM265:::Phase:::1:::First:::In:::Human	.	0	400mgDSM265	7	0	UNKNOWN	UNKNWON	UNKNWON	0	PK	.	.
1458	.	DSM265_13_01-5141	70	DSM265_13_01	1	400mgDSM265	7	4	4	4	4	HOURS	1	DSM265:::DBS	3.74	3.74	ug/mL	0.01	0	0	0	0	.	0	0	ORAL	0	0	400	.	.	601001	5141	Healthy:::Volunteers	1	DSM265	DSM265:::Phase:::1:::First:::In:::Human	.	0	400mgDSM265	7	0	UNKNOWN	UNKNWON	UNKNWON	0	PK	.	.
1459	.	DSM265_13_01-5141	70	DSM265_13_01	1	400mgDSM265	7	6	6	6	6	HOURS	1	DSM265:::DBS	2.6	2.6	ug/mL	0.01	0	0	0	0	.	0	0	ORAL	0	0	400	.	.	601001	5141	Healthy:::Volunteers	1	DSM265	DSM265:::Phase:::1:::First:::In:::Human	.	0	400mgDSM265	7	0	UNKNOWN	UNKNWON	UNKNWON	0	PK	.	.
1460	.	DSM265_13_01-5141	70	DSM265_13_01	1	400mgDSM265	7	8	8	8	8	HOURS	1	DSM265:::DBS	2.58	2.58	ug/mL	0.01	0	0	0	0	.	0	0	ORAL	0	0	400	.	.	601001	5141	Healthy:::Volunteers	1	DSM265	DSM265:::Phase:::1:::First:::In:::Human	.	0	400mgDSM265	7	0	UNKNOWN	UNKNWON	UNKNWON	0	PK	.	.
1461	.	DSM265_13_01-5141	70	DSM265_13_01	1	400mgDSM265	7	12	12	12	12	HOURS	1	DSM265:::DBS	2.67	2.67	ug/mL	0.01	0	0	0	0	.	0	0	ORAL	0	0	400	.	.	601001	5141	Healthy:::Volunteers	1	DSM265	DSM265:::Phase:::1:::First:::In:::Human	.	0	400mgDSM265	7	0	UNKNOWN	UNKNWON	UNKNWON	0	PK	.	.
1462	.	DSM265_13_01-5141	70	DSM265_13_01	1	400mgDSM265	7	24	24	24	24	HOURS	1	DSM265:::DBS	3.14	3.14	ug/mL	0.01	0	0	0	0	.	0	0	ORAL	0	0	400	.	.	601001	5141	Healthy:::Volunteers	1	DSM265	DSM265:::Phase:::1:::First:::In:::Human	.	0	400mgDSM265	7	0	UNKNOWN	UNKNWON	UNKNWON	0	PK	.	.
1463	.	DSM265_13_01-5141	70	DSM265_13_01	1	400mgDSM265	7	48	48	48	48	HOURS	1	DSM265:::DBS	3.47	3.47	ug/mL	0.01	0	0	0	0	.	0	0	ORAL	0	0	400	.	.	601001	5141	Healthy:::Volunteers	1	DSM265	DSM265:::Phase:::1:::First:::In:::Human	.	0	400mgDSM265	7	0	UNKNOWN	UNKNWON	UNKNWON	0	PK	.	.
1464	.	DSM265_13_01-5141	70	DSM265_13_01	1	400mgDSM265	7	96	96	96	96	HOURS	1	DSM265:::DBS	1.59	1.59	ug/mL	0.01	0	0	0	0	.	0	0	ORAL	0	0	400	.	.	601001	5141	Healthy:::Volunteers	1	DSM265	DSM265:::Phase:::1:::First:::In:::Human	.	0	400mgDSM265	7	0	UNKNOWN	UNKNWON	UNKNWON	0	PK	.	.
1465	.	DSM265_13_01-5141	70	DSM265_13_01	1	400mgDSM265	7	144	144	144	144	HOURS	1	DSM265:::DBS	1.28	1.28	ug/mL	0.01	0	0	0	0	.	0	0	ORAL	0	0	400	.	.	601001	5141	Healthy:::Volunteers	1	DSM265	DSM265:::Phase:::1:::First:::In:::Human	.	0	400mgDSM265	7	0	UNKNOWN	UNKNWON	UNKNWON	0	PK	.	.
1466	.	DSM265_13_01-5141	70	DSM265_13_01	1	400mgDSM265	7	216	216	216	216	HOURS	1	DSM265:::DBS	0.553	0.553	ug/mL	0.01	0	0	0	0	.	0	0	ORAL	0	0	400	.	.	601001	5141	Healthy:::Volunteers	1	DSM265	DSM265:::Phase:::1:::First:::In:::Human	.	0	400mgDSM265	7	0	UNKNOWN	UNKNWON	UNKNWON	0	PK	.	.
1467	.	DSM265_13_01-5141	70	DSM265_13_01	1	400mgDSM265	7	312	312	312	312	HOURS	1	DSM265:::DBS	0.432	0.432	ug/mL	0.01	0	0	0	0	.	0	0	ORAL	0	0	400	.	.	601001	5141	Healthy:::Volunteers	1	DSM265	DSM265:::Phase:::1:::First:::In:::Human	.	0	400mgDSM265	7	0	UNKNOWN	UNKNWON	UNKNWON	0	PK	.	.
1468	.	DSM265_13_01-5141	70	DSM265_13_01	1	400mgDSM265	7	480	480	480	480	HOURS	1	DSM265:::DBS	0.0754	0.0754	ug/mL	0.01	0	0	0	0	.	0	0	ORAL	0	0	400	.	.	601001	5141	Healthy:::Volunteers	1	DSM265	DSM265:::Phase:::1:::First:::In:::Human	.	0	400mgDSM265	7	0	UNKNOWN	UNKNWON	UNKNWON	0	PK	.	.
1470	.	DSM265_13_01-5142	71	DSM265_13_01	1	400mgDSM265	7	0	0	0	0	HOURS	.	DSM265:::Dose	400	0	mg	.	0	1	1	400	1	0	0	ORAL	0	0	400	.	.	601001	5142	Healthy:::Volunteers	1	DSM265	DSM265:::Phase:::1:::First:::In:::Human	.	0	400mgDSM265	7	0	UNKNOWN	UNKNWON	UNKNWON	0	Dose	.	.
1469	.	DSM265_13_01-5142	71	DSM265_13_01	1	400mgDSM265	7	0	0	0	0	HOURS	1	DSM265:::DBS	0.005	0.01	ug/mL	0.01	1	0	0	0	.	0	0	ORAL	0	0	400	.	.	601001	5142	Healthy:::Volunteers	1	DSM265	DSM265:::Phase:::1:::First:::In:::Human	.	0	400mgDSM265	7	0	UNKNOWN	UNKNWON	UNKNWON	0	PK	.	.
1471	.	DSM265_13_01-5142	71	DSM265_13_01	1	400mgDSM265	7	0.5	0.5	0.5	0.5	HOURS	1	DSM265:::DBS	4.93	4.93	ug/mL	0.01	0	0	0	0	.	0	0	ORAL	0	0	400	.	.	601001	5142	Healthy:::Volunteers	1	DSM265	DSM265:::Phase:::1:::First:::In:::Human	.	0	400mgDSM265	7	0	UNKNOWN	UNKNWON	UNKNWON	0	PK	.	.
1472	.	DSM265_13_01-5142	71	DSM265_13_01	1	400mgDSM265	7	1	1	1	1	HOURS	1	DSM265:::DBS	12.6	12.6	ug/mL	0.01	0	0	0	0	.	0	0	ORAL	0	0	400	.	.	601001	5142	Healthy:::Volunteers	1	DSM265	DSM265:::Phase:::1:::First:::In:::Human	.	0	400mgDSM265	7	0	UNKNOWN	UNKNWON	UNKNWON	0	PK	.	.
1473	.	DSM265_13_01-5142	71	DSM265_13_01	1	400mgDSM265	7	2	2	2	2	HOURS	1	DSM265:::DBS	10.9	10.9	ug/mL	0.01	0	0	0	0	.	0	0	ORAL	0	0	400	.	.	601001	5142	Healthy:::Volunteers	1	DSM265	DSM265:::Phase:::1:::First:::In:::Human	.	0	400mgDSM265	7	0	UNKNOWN	UNKNWON	UNKNWON	0	PK	.	.
1474	.	DSM265_13_01-5142	71	DSM265_13_01	1	400mgDSM265	7	4	4	4	4	HOURS	1	DSM265:::DBS	8.92	8.92	ug/mL	0.01	0	0	0	0	.	0	0	ORAL	0	0	400	.	.	601001	5142	Healthy:::Volunteers	1	DSM265	DSM265:::Phase:::1:::First:::In:::Human	.	0	400mgDSM265	7	0	UNKNOWN	UNKNWON	UNKNWON	0	PK	.	.
1475	.	DSM265_13_01-5142	71	DSM265_13_01	1	400mgDSM265	7	6	6	6	6	HOURS	1	DSM265:::DBS	7.87	7.87	ug/mL	0.01	0	0	0	0	.	0	0	ORAL	0	0	400	.	.	601001	5142	Healthy:::Volunteers	1	DSM265	DSM265:::Phase:::1:::First:::In:::Human	.	0	400mgDSM265	7	0	UNKNOWN	UNKNWON	UNKNWON	0	PK	.	.
1476	.	DSM265_13_01-5142	71	DSM265_13_01	1	400mgDSM265	7	8	8	8	8	HOURS	1	DSM265:::DBS	7.94	7.94	ug/mL	0.01	0	0	0	0	.	0	0	ORAL	0	0	400	.	.	601001	5142	Healthy:::Volunteers	1	DSM265	DSM265:::Phase:::1:::First:::In:::Human	.	0	400mgDSM265	7	0	UNKNOWN	UNKNWON	UNKNWON	0	PK	.	.
1477	.	DSM265_13_01-5142	71	DSM265_13_01	1	400mgDSM265	7	12	12	12	12	HOURS	1	DSM265:::DBS	6.99	6.99	ug/mL	0.01	0	0	0	0	.	0	0	ORAL	0	0	400	.	.	601001	5142	Healthy:::Volunteers	1	DSM265	DSM265:::Phase:::1:::First:::In:::Human	.	0	400mgDSM265	7	0	UNKNOWN	UNKNWON	UNKNWON	0	PK	.	.
1478	.	DSM265_13_01-5142	71	DSM265_13_01	1	400mgDSM265	7	24	24	24	24	HOURS	1	DSM265:::DBS	6.52	6.52	ug/mL	0.01	0	0	0	0	.	0	0	ORAL	0	0	400	.	.	601001	5142	Healthy:::Volunteers	1	DSM265	DSM265:::Phase:::1:::First:::In:::Human	.	0	400mgDSM265	7	0	UNKNOWN	UNKNWON	UNKNWON	0	PK	.	.
1479	.	DSM265_13_01-5142	71	DSM265_13_01	1	400mgDSM265	7	48	48	48	48	HOURS	1	DSM265:::DBS	5.11	5.11	ug/mL	0.01	0	0	0	0	.	0	0	ORAL	0	0	400	.	.	601001	5142	Healthy:::Volunteers	1	DSM265	DSM265:::Phase:::1:::First:::In:::Human	.	0	400mgDSM265	7	0	UNKNOWN	UNKNWON	UNKNWON	0	PK	.	.
1480	.	DSM265_13_01-5142	71	DSM265_13_01	1	400mgDSM265	7	96	96	96	96	HOURS	1	DSM265:::DBS	3.53	3.53	ug/mL	0.01	0	0	0	0	.	0	0	ORAL	0	0	400	.	.	601001	5142	Healthy:::Volunteers	1	DSM265	DSM265:::Phase:::1:::First:::In:::Human	.	0	400mgDSM265	7	0	UNKNOWN	UNKNWON	UNKNWON	0	PK	.	.
1481	.	DSM265_13_01-5142	71	DSM265_13_01	1	400mgDSM265	7	144	144	144	144	HOURS	1	DSM265:::DBS	2.23	2.23	ug/mL	0.01	0	0	0	0	.	0	0	ORAL	0	0	400	.	.	601001	5142	Healthy:::Volunteers	1	DSM265	DSM265:::Phase:::1:::First:::In:::Human	.	0	400mgDSM265	7	0	UNKNOWN	UNKNWON	UNKNWON	0	PK	.	.
1482	.	DSM265_13_01-5142	71	DSM265_13_01	1	400mgDSM265	7	216	216	216	216	HOURS	1	DSM265:::DBS	1.59	1.59	ug/mL	0.01	0	0	0	0	.	0	0	ORAL	0	0	400	.	.	601001	5142	Healthy:::Volunteers	1	DSM265	DSM265:::Phase:::1:::First:::In:::Human	.	0	400mgDSM265	7	0	UNKNOWN	UNKNWON	UNKNWON	0	PK	.	.
1483	.	DSM265_13_01-5142	71	DSM265_13_01	1	400mgDSM265	7	312	312	312	312	HOURS	1	DSM265:::DBS	0.219	0.219	ug/mL	0.01	0	0	0	0	.	0	0	ORAL	0	0	400	.	.	601001	5142	Healthy:::Volunteers	1	DSM265	DSM265:::Phase:::1:::First:::In:::Human	.	0	400mgDSM265	7	0	UNKNOWN	UNKNWON	UNKNWON	0	PK	.	.
1484	.	DSM265_13_01-5142	71	DSM265_13_01	1	400mgDSM265	7	480	480	480	480	HOURS	1	DSM265:::DBS	1	1	ug/mL	0.01	0	0	0	0	.	0	0	ORAL	0	0	400	.	.	601001	5142	Healthy:::Volunteers	1	DSM265	DSM265:::Phase:::1:::First:::In:::Human	.	0	400mgDSM265	7	0	UNKNOWN	UNKNWON	UNKNWON	0	PK	.	.
1486	.	DSM265_13_01-5143	72	DSM265_13_01	1	600mgDSM265	8	0	0	0	0	HOURS	.	DSM265:::Dose	600	0	mg	.	0	1	1	600	1	0	0	ORAL	0	0	600	.	.	601001	5143	Healthy:::Volunteers	1	DSM265	DSM265:::Phase:::1:::First:::In:::Human	.	0	600mgDSM265	8	0	UNKNOWN	UNKNWON	UNKNWON	0	Dose	.	.
1485	.	DSM265_13_01-5143	72	DSM265_13_01	1	600mgDSM265	8	0	0	0	0	HOURS	1	DSM265:::DBS	0.005	0.01	ug/mL	0.01	1	0	0	0	.	0	0	ORAL	0	0	600	.	.	601001	5143	Healthy:::Volunteers	1	DSM265	DSM265:::Phase:::1:::First:::In:::Human	.	0	600mgDSM265	8	0	UNKNOWN	UNKNWON	UNKNWON	0	PK	.	.
1487	.	DSM265_13_01-5143	72	DSM265_13_01	1	600mgDSM265	8	0.5	0.5	0.5	0.5	HOURS	1	DSM265:::DBS	3.74	3.74	ug/mL	0.01	0	0	0	0	.	0	0	ORAL	0	0	600	.	.	601001	5143	Healthy:::Volunteers	1	DSM265	DSM265:::Phase:::1:::First:::In:::Human	.	0	600mgDSM265	8	0	UNKNOWN	UNKNWON	UNKNWON	0	PK	.	.
1488	.	DSM265_13_01-5143	72	DSM265_13_01	1	600mgDSM265	8	1	1	1	1	HOURS	1	DSM265:::DBS	3.4	3.4	ug/mL	0.01	0	0	0	0	.	0	0	ORAL	0	0	600	.	.	601001	5143	Healthy:::Volunteers	1	DSM265	DSM265:::Phase:::1:::First:::In:::Human	.	0	600mgDSM265	8	0	UNKNOWN	UNKNWON	UNKNWON	0	PK	.	.
1489	.	DSM265_13_01-5143	72	DSM265_13_01	1	600mgDSM265	8	2	2	2	2	HOURS	1	DSM265:::DBS	6.98	6.98	ug/mL	0.01	0	0	0	0	.	0	0	ORAL	0	0	600	.	.	601001	5143	Healthy:::Volunteers	1	DSM265	DSM265:::Phase:::1:::First:::In:::Human	.	0	600mgDSM265	8	0	UNKNOWN	UNKNWON	UNKNWON	0	PK	.	.
1490	.	DSM265_13_01-5143	72	DSM265_13_01	1	600mgDSM265	8	4	4	4	4	HOURS	1	DSM265:::DBS	8.68	8.68	ug/mL	0.01	0	0	0	0	.	0	0	ORAL	0	0	600	.	.	601001	5143	Healthy:::Volunteers	1	DSM265	DSM265:::Phase:::1:::First:::In:::Human	.	0	600mgDSM265	8	0	UNKNOWN	UNKNWON	UNKNWON	0	PK	.	.
1491	.	DSM265_13_01-5143	72	DSM265_13_01	1	600mgDSM265	8	6	6	6	6	HOURS	1	DSM265:::DBS	6.76	6.76	ug/mL	0.01	0	0	0	0	.	0	0	ORAL	0	0	600	.	.	601001	5143	Healthy:::Volunteers	1	DSM265	DSM265:::Phase:::1:::First:::In:::Human	.	0	600mgDSM265	8	0	UNKNOWN	UNKNWON	UNKNWON	0	PK	.	.
1492	.	DSM265_13_01-5143	72	DSM265_13_01	1	600mgDSM265	8	8	8	8	8	HOURS	1	DSM265:::DBS	7.15	7.15	ug/mL	0.01	0	0	0	0	.	0	0	ORAL	0	0	600	.	.	601001	5143	Healthy:::Volunteers	1	DSM265	DSM265:::Phase:::1:::First:::In:::Human	.	0	600mgDSM265	8	0	UNKNOWN	UNKNWON	UNKNWON	0	PK	.	.
1493	.	DSM265_13_01-5143	72	DSM265_13_01	1	600mgDSM265	8	12	12	12	12	HOURS	1	DSM265:::DBS	6.16	6.16	ug/mL	0.01	0	0	0	0	.	0	0	ORAL	0	0	600	.	.	601001	5143	Healthy:::Volunteers	1	DSM265	DSM265:::Phase:::1:::First:::In:::Human	.	0	600mgDSM265	8	0	UNKNOWN	UNKNWON	UNKNWON	0	PK	.	.
1494	.	DSM265_13_01-5143	72	DSM265_13_01	1	600mgDSM265	8	24	24	24	24	HOURS	1	DSM265:::DBS	6.44	6.44	ug/mL	0.01	0	0	0	0	.	0	0	ORAL	0	0	600	.	.	601001	5143	Healthy:::Volunteers	1	DSM265	DSM265:::Phase:::1:::First:::In:::Human	.	0	600mgDSM265	8	0	UNKNOWN	UNKNWON	UNKNWON	0	PK	.	.
1495	.	DSM265_13_01-5143	72	DSM265_13_01	1	600mgDSM265	8	48	48	48	48	HOURS	1	DSM265:::DBS	6.52	6.52	ug/mL	0.01	0	0	0	0	.	0	0	ORAL	0	0	600	.	.	601001	5143	Healthy:::Volunteers	1	DSM265	DSM265:::Phase:::1:::First:::In:::Human	.	0	600mgDSM265	8	0	UNKNOWN	UNKNWON	UNKNWON	0	PK	.	.
1496	.	DSM265_13_01-5143	72	DSM265_13_01	1	600mgDSM265	8	96	96	96	96	HOURS	1	DSM265:::DBS	3.72	3.72	ug/mL	0.01	0	0	0	0	.	0	0	ORAL	0	0	600	.	.	601001	5143	Healthy:::Volunteers	1	DSM265	DSM265:::Phase:::1:::First:::In:::Human	.	0	600mgDSM265	8	0	UNKNOWN	UNKNWON	UNKNWON	0	PK	.	.
1497	.	DSM265_13_01-5143	72	DSM265_13_01	1	600mgDSM265	8	144	144	144	144	HOURS	1	DSM265:::DBS	2.92	2.92	ug/mL	0.01	0	0	0	0	.	0	0	ORAL	0	0	600	.	.	601001	5143	Healthy:::Volunteers	1	DSM265	DSM265:::Phase:::1:::First:::In:::Human	.	0	600mgDSM265	8	0	UNKNOWN	UNKNWON	UNKNWON	0	PK	.	.
1498	.	DSM265_13_01-5143	72	DSM265_13_01	1	600mgDSM265	8	216	216	216	216	HOURS	1	DSM265:::DBS	2.19	2.19	ug/mL	0.01	0	0	0	0	.	0	0	ORAL	0	0	600	.	.	601001	5143	Healthy:::Volunteers	1	DSM265	DSM265:::Phase:::1:::First:::In:::Human	.	0	600mgDSM265	8	0	UNKNOWN	UNKNWON	UNKNWON	0	PK	.	.
1499	.	DSM265_13_01-5143	72	DSM265_13_01	1	600mgDSM265	8	312	312	312	312	HOURS	1	DSM265:::DBS	0.849	0.849	ug/mL	0.01	0	0	0	0	.	0	0	ORAL	0	0	600	.	.	601001	5143	Healthy:::Volunteers	1	DSM265	DSM265:::Phase:::1:::First:::In:::Human	.	0	600mgDSM265	8	0	UNKNOWN	UNKNWON	UNKNWON	0	PK	.	.
1500	.	DSM265_13_01-5143	72	DSM265_13_01	1	600mgDSM265	8	480	480	480	480	HOURS	1	DSM265:::DBS	0.269	0.269	ug/mL	0.01	0	0	0	0	.	0	0	ORAL	0	0	600	.	.	601001	5143	Healthy:::Volunteers	1	DSM265	DSM265:::Phase:::1:::First:::In:::Human	.	0	600mgDSM265	8	0	UNKNOWN	UNKNWON	UNKNWON	0	PK	.	.
1502	.	DSM265_13_01-5145	73	DSM265_13_01	1	600mgDSM265	8	0	0	0	0	HOURS	.	DSM265:::Dose	600	0	mg	.	0	1	1	600	1	0	0	ORAL	0	0	600	.	.	601001	5145	Healthy:::Volunteers	1	DSM265	DSM265:::Phase:::1:::First:::In:::Human	.	0	600mgDSM265	8	0	UNKNOWN	UNKNWON	UNKNWON	0	Dose	.	.
1501	.	DSM265_13_01-5145	73	DSM265_13_01	1	600mgDSM265	8	0	0	0	0	HOURS	1	DSM265:::DBS	0.005	0.01	ug/mL	0.01	1	0	0	0	.	0	0	ORAL	0	0	600	.	.	601001	5145	Healthy:::Volunteers	1	DSM265	DSM265:::Phase:::1:::First:::In:::Human	.	0	600mgDSM265	8	0	UNKNOWN	UNKNWON	UNKNWON	0	PK	.	.
1503	.	DSM265_13_01-5145	73	DSM265_13_01	1	600mgDSM265	8	0.5	0.5	0.5	0.5	HOURS	1	DSM265:::DBS	3.87	3.87	ug/mL	0.01	0	0	0	0	.	0	0	ORAL	0	0	600	.	.	601001	5145	Healthy:::Volunteers	1	DSM265	DSM265:::Phase:::1:::First:::In:::Human	.	0	600mgDSM265	8	0	UNKNOWN	UNKNWON	UNKNWON	0	PK	.	.
1504	.	DSM265_13_01-5145	73	DSM265_13_01	1	600mgDSM265	8	1	1	1	1	HOURS	1	DSM265:::DBS	6.01	6.01	ug/mL	0.01	0	0	0	0	.	0	0	ORAL	0	0	600	.	.	601001	5145	Healthy:::Volunteers	1	DSM265	DSM265:::Phase:::1:::First:::In:::Human	.	0	600mgDSM265	8	0	UNKNOWN	UNKNWON	UNKNWON	0	PK	.	.
1505	.	DSM265_13_01-5145	73	DSM265_13_01	1	600mgDSM265	8	2	2	2	2	HOURS	1	DSM265:::DBS	3.58	3.58	ug/mL	0.01	0	0	0	0	.	0	0	ORAL	0	0	600	.	.	601001	5145	Healthy:::Volunteers	1	DSM265	DSM265:::Phase:::1:::First:::In:::Human	.	0	600mgDSM265	8	0	UNKNOWN	UNKNWON	UNKNWON	0	PK	.	.
1506	.	DSM265_13_01-5145	73	DSM265_13_01	1	600mgDSM265	8	4	4	4	4	HOURS	1	DSM265:::DBS	8.96	8.96	ug/mL	0.01	0	0	0	0	.	0	0	ORAL	0	0	600	.	.	601001	5145	Healthy:::Volunteers	1	DSM265	DSM265:::Phase:::1:::First:::In:::Human	.	0	600mgDSM265	8	0	UNKNOWN	UNKNWON	UNKNWON	0	PK	.	.
1507	.	DSM265_13_01-5145	73	DSM265_13_01	1	600mgDSM265	8	6	6	6	6	HOURS	1	DSM265:::DBS	5.39	5.39	ug/mL	0.01	0	0	0	0	.	0	0	ORAL	0	0	600	.	.	601001	5145	Healthy:::Volunteers	1	DSM265	DSM265:::Phase:::1:::First:::In:::Human	.	0	600mgDSM265	8	0	UNKNOWN	UNKNWON	UNKNWON	0	PK	.	.
1508	.	DSM265_13_01-5145	73	DSM265_13_01	1	600mgDSM265	8	8	8	8	8	HOURS	1	DSM265:::DBS	4.47	4.47	ug/mL	0.01	0	0	0	0	.	0	0	ORAL	0	0	600	.	.	601001	5145	Healthy:::Volunteers	1	DSM265	DSM265:::Phase:::1:::First:::In:::Human	.	0	600mgDSM265	8	0	UNKNOWN	UNKNWON	UNKNWON	0	PK	.	.
1509	.	DSM265_13_01-5145	73	DSM265_13_01	1	600mgDSM265	8	12	12	12	12	HOURS	1	DSM265:::DBS	4.73	4.73	ug/mL	0.01	0	0	0	0	.	0	0	ORAL	0	0	600	.	.	601001	5145	Healthy:::Volunteers	1	DSM265	DSM265:::Phase:::1:::First:::In:::Human	.	0	600mgDSM265	8	0	UNKNOWN	UNKNWON	UNKNWON	0	PK	.	.
1510	.	DSM265_13_01-5145	73	DSM265_13_01	1	600mgDSM265	8	24	24	24	24	HOURS	1	DSM265:::DBS	4.14	4.14	ug/mL	0.01	0	0	0	0	.	0	0	ORAL	0	0	600	.	.	601001	5145	Healthy:::Volunteers	1	DSM265	DSM265:::Phase:::1:::First:::In:::Human	.	0	600mgDSM265	8	0	UNKNOWN	UNKNWON	UNKNWON	0	PK	.	.
1511	.	DSM265_13_01-5145	73	DSM265_13_01	1	600mgDSM265	8	48	48	48	48	HOURS	1	DSM265:::DBS	4.44	4.44	ug/mL	0.01	0	0	0	0	.	0	0	ORAL	0	0	600	.	.	601001	5145	Healthy:::Volunteers	1	DSM265	DSM265:::Phase:::1:::First:::In:::Human	.	0	600mgDSM265	8	0	UNKNOWN	UNKNWON	UNKNWON	0	PK	.	.
1512	.	DSM265_13_01-5145	73	DSM265_13_01	1	600mgDSM265	8	96	96	96	96	HOURS	1	DSM265:::DBS	3.31	3.31	ug/mL	0.01	0	0	0	0	.	0	0	ORAL	0	0	600	.	.	601001	5145	Healthy:::Volunteers	1	DSM265	DSM265:::Phase:::1:::First:::In:::Human	.	0	600mgDSM265	8	0	UNKNOWN	UNKNWON	UNKNWON	0	PK	.	.
1513	.	DSM265_13_01-5145	73	DSM265_13_01	1	600mgDSM265	8	144	144	144	144	HOURS	1	DSM265:::DBS	2.63	2.63	ug/mL	0.01	0	0	0	0	.	0	0	ORAL	0	0	600	.	.	601001	5145	Healthy:::Volunteers	1	DSM265	DSM265:::Phase:::1:::First:::In:::Human	.	0	600mgDSM265	8	0	UNKNOWN	UNKNWON	UNKNWON	0	PK	.	.
1514	.	DSM265_13_01-5145	73	DSM265_13_01	1	600mgDSM265	8	216	216	216	216	HOURS	1	DSM265:::DBS	1.7	1.7	ug/mL	0.01	0	0	0	0	.	0	0	ORAL	0	0	600	.	.	601001	5145	Healthy:::Volunteers	1	DSM265	DSM265:::Phase:::1:::First:::In:::Human	.	0	600mgDSM265	8	0	UNKNOWN	UNKNWON	UNKNWON	0	PK	.	.
1515	.	DSM265_13_01-5145	73	DSM265_13_01	1	600mgDSM265	8	312	312	312	312	HOURS	1	DSM265:::DBS	0.822	0.822	ug/mL	0.01	0	0	0	0	.	0	0	ORAL	0	0	600	.	.	601001	5145	Healthy:::Volunteers	1	DSM265	DSM265:::Phase:::1:::First:::In:::Human	.	0	600mgDSM265	8	0	UNKNOWN	UNKNWON	UNKNWON	0	PK	.	.
1516	.	DSM265_13_01-5145	73	DSM265_13_01	1	600mgDSM265	8	480	480	480	480	HOURS	1	DSM265:::DBS	0.407	0.407	ug/mL	0.01	0	0	0	0	.	0	0	ORAL	0	0	600	.	.	601001	5145	Healthy:::Volunteers	1	DSM265	DSM265:::Phase:::1:::First:::In:::Human	.	0	600mgDSM265	8	0	UNKNOWN	UNKNWON	UNKNWON	0	PK	.	.
1518	.	DSM265_13_01-5146	74	DSM265_13_01	1	600mgDSM265	8	0	0	0	0	HOURS	.	DSM265:::Dose	600	0	mg	.	0	1	1	600	1	0	0	ORAL	0	0	600	.	.	601001	5146	Healthy:::Volunteers	1	DSM265	DSM265:::Phase:::1:::First:::In:::Human	.	0	600mgDSM265	8	0	UNKNOWN	UNKNWON	UNKNWON	0	Dose	.	.
1517	.	DSM265_13_01-5146	74	DSM265_13_01	1	600mgDSM265	8	0	0	0	0	HOURS	1	DSM265:::DBS	0.005	0.01	ug/mL	0.01	1	0	0	0	.	0	0	ORAL	0	0	600	.	.	601001	5146	Healthy:::Volunteers	1	DSM265	DSM265:::Phase:::1:::First:::In:::Human	.	0	600mgDSM265	8	0	UNKNOWN	UNKNWON	UNKNWON	0	PK	.	.
1519	.	DSM265_13_01-5146	74	DSM265_13_01	1	600mgDSM265	8	0.5	0.5	0.5	0.5	HOURS	1	DSM265:::DBS	4.31	4.31	ug/mL	0.01	0	0	0	0	.	0	0	ORAL	0	0	600	.	.	601001	5146	Healthy:::Volunteers	1	DSM265	DSM265:::Phase:::1:::First:::In:::Human	.	0	600mgDSM265	8	0	UNKNOWN	UNKNWON	UNKNWON	0	PK	.	.
1520	.	DSM265_13_01-5146	74	DSM265_13_01	1	600mgDSM265	8	1	1	1	1	HOURS	1	DSM265:::DBS	4.31	4.31	ug/mL	0.01	0	0	0	0	.	0	0	ORAL	0	0	600	.	.	601001	5146	Healthy:::Volunteers	1	DSM265	DSM265:::Phase:::1:::First:::In:::Human	.	0	600mgDSM265	8	0	UNKNOWN	UNKNWON	UNKNWON	0	PK	.	.
1521	.	DSM265_13_01-5146	74	DSM265_13_01	1	600mgDSM265	8	2	2	2	2	HOURS	1	DSM265:::DBS	4.54	4.54	ug/mL	0.01	0	0	0	0	.	0	0	ORAL	0	0	600	.	.	601001	5146	Healthy:::Volunteers	1	DSM265	DSM265:::Phase:::1:::First:::In:::Human	.	0	600mgDSM265	8	0	UNKNOWN	UNKNWON	UNKNWON	0	PK	.	.
1522	.	DSM265_13_01-5146	74	DSM265_13_01	1	600mgDSM265	8	4	4	4	4	HOURS	1	DSM265:::DBS	7.3	7.3	ug/mL	0.01	0	0	0	0	.	0	0	ORAL	0	0	600	.	.	601001	5146	Healthy:::Volunteers	1	DSM265	DSM265:::Phase:::1:::First:::In:::Human	.	0	600mgDSM265	8	0	UNKNOWN	UNKNWON	UNKNWON	0	PK	.	.
1523	.	DSM265_13_01-5146	74	DSM265_13_01	1	600mgDSM265	8	6	6	6	6	HOURS	1	DSM265:::DBS	5.82	5.82	ug/mL	0.01	0	0	0	0	.	0	0	ORAL	0	0	600	.	.	601001	5146	Healthy:::Volunteers	1	DSM265	DSM265:::Phase:::1:::First:::In:::Human	.	0	600mgDSM265	8	0	UNKNOWN	UNKNWON	UNKNWON	0	PK	.	.
1524	.	DSM265_13_01-5146	74	DSM265_13_01	1	600mgDSM265	8	8	8	8	8	HOURS	1	DSM265:::DBS	6.9	6.9	ug/mL	0.01	0	0	0	0	.	0	0	ORAL	0	0	600	.	.	601001	5146	Healthy:::Volunteers	1	DSM265	DSM265:::Phase:::1:::First:::In:::Human	.	0	600mgDSM265	8	0	UNKNOWN	UNKNWON	UNKNWON	0	PK	.	.
1525	.	DSM265_13_01-5146	74	DSM265_13_01	1	600mgDSM265	8	12	12	12	12	HOURS	1	DSM265:::DBS	6.5	6.5	ug/mL	0.01	0	0	0	0	.	0	0	ORAL	0	0	600	.	.	601001	5146	Healthy:::Volunteers	1	DSM265	DSM265:::Phase:::1:::First:::In:::Human	.	0	600mgDSM265	8	0	UNKNOWN	UNKNWON	UNKNWON	0	PK	.	.
1526	.	DSM265_13_01-5146	74	DSM265_13_01	1	600mgDSM265	8	24	24	24	24	HOURS	1	DSM265:::DBS	6.12	6.12	ug/mL	0.01	0	0	0	0	.	0	0	ORAL	0	0	600	.	.	601001	5146	Healthy:::Volunteers	1	DSM265	DSM265:::Phase:::1:::First:::In:::Human	.	0	600mgDSM265	8	0	UNKNOWN	UNKNWON	UNKNWON	0	PK	.	.
1527	.	DSM265_13_01-5146	74	DSM265_13_01	1	600mgDSM265	8	48	48	48	48	HOURS	1	DSM265:::DBS	6.12	6.12	ug/mL	0.01	0	0	0	0	.	0	0	ORAL	0	0	600	.	.	601001	5146	Healthy:::Volunteers	1	DSM265	DSM265:::Phase:::1:::First:::In:::Human	.	0	600mgDSM265	8	0	UNKNOWN	UNKNWON	UNKNWON	0	PK	.	.
1528	.	DSM265_13_01-5146	74	DSM265_13_01	1	600mgDSM265	8	96	96	96	96	HOURS	1	DSM265:::DBS	4.96	4.96	ug/mL	0.01	0	0	0	0	.	0	0	ORAL	0	0	600	.	.	601001	5146	Healthy:::Volunteers	1	DSM265	DSM265:::Phase:::1:::First:::In:::Human	.	0	600mgDSM265	8	0	UNKNOWN	UNKNWON	UNKNWON	0	PK	.	.
1529	.	DSM265_13_01-5146	74	DSM265_13_01	1	600mgDSM265	8	144	144	144	144	HOURS	1	DSM265:::DBS	3.38	3.38	ug/mL	0.01	0	0	0	0	.	0	0	ORAL	0	0	600	.	.	601001	5146	Healthy:::Volunteers	1	DSM265	DSM265:::Phase:::1:::First:::In:::Human	.	0	600mgDSM265	8	0	UNKNOWN	UNKNWON	UNKNWON	0	PK	.	.
1530	.	DSM265_13_01-5146	74	DSM265_13_01	1	600mgDSM265	8	216	216	216	216	HOURS	1	DSM265:::DBS	2.59	2.59	ug/mL	0.01	0	0	0	0	.	0	0	ORAL	0	0	600	.	.	601001	5146	Healthy:::Volunteers	1	DSM265	DSM265:::Phase:::1:::First:::In:::Human	.	0	600mgDSM265	8	0	UNKNOWN	UNKNWON	UNKNWON	0	PK	.	.
1531	.	DSM265_13_01-5146	74	DSM265_13_01	1	600mgDSM265	8	312	312	312	312	HOURS	1	DSM265:::DBS	1.49	1.49	ug/mL	0.01	0	0	0	0	.	0	0	ORAL	0	0	600	.	.	601001	5146	Healthy:::Volunteers	1	DSM265	DSM265:::Phase:::1:::First:::In:::Human	.	0	600mgDSM265	8	0	UNKNOWN	UNKNWON	UNKNWON	0	PK	.	.
1532	.	DSM265_13_01-5146	74	DSM265_13_01	1	600mgDSM265	8	480	480	480	480	HOURS	1	DSM265:::DBS	0.78	0.78	ug/mL	0.01	0	0	0	0	.	0	0	ORAL	0	0	600	.	.	601001	5146	Healthy:::Volunteers	1	DSM265	DSM265:::Phase:::1:::First:::In:::Human	.	0	600mgDSM265	8	0	UNKNOWN	UNKNWON	UNKNWON	0	PK	.	.
1534	.	DSM265_13_01-5147	75	DSM265_13_01	1	600mgDSM265	8	0	0	0	0	HOURS	.	DSM265:::Dose	600	0	mg	.	0	1	1	600	1	0	0	ORAL	0	0	600	.	.	601001	5147	Healthy:::Volunteers	1	DSM265	DSM265:::Phase:::1:::First:::In:::Human	.	0	600mgDSM265	8	0	UNKNOWN	UNKNWON	UNKNWON	0	Dose	.	.
1533	.	DSM265_13_01-5147	75	DSM265_13_01	1	600mgDSM265	8	0	0	0	0	HOURS	1	DSM265:::DBS	0.005	0.01	ug/mL	0.01	1	0	0	0	.	0	0	ORAL	0	0	600	.	.	601001	5147	Healthy:::Volunteers	1	DSM265	DSM265:::Phase:::1:::First:::In:::Human	.	0	600mgDSM265	8	0	UNKNOWN	UNKNWON	UNKNWON	0	PK	.	.
1535	.	DSM265_13_01-5147	75	DSM265_13_01	1	600mgDSM265	8	0.5	0.5	0.5	0.5	HOURS	1	DSM265:::DBS	3.55	3.55	ug/mL	0.01	0	0	0	0	.	0	0	ORAL	0	0	600	.	.	601001	5147	Healthy:::Volunteers	1	DSM265	DSM265:::Phase:::1:::First:::In:::Human	.	0	600mgDSM265	8	0	UNKNOWN	UNKNWON	UNKNWON	0	PK	.	.
1536	.	DSM265_13_01-5147	75	DSM265_13_01	1	600mgDSM265	8	2	2	2	2	HOURS	1	DSM265:::DBS	3.83	3.83	ug/mL	0.01	0	0	0	0	.	0	0	ORAL	0	0	600	.	.	601001	5147	Healthy:::Volunteers	1	DSM265	DSM265:::Phase:::1:::First:::In:::Human	.	0	600mgDSM265	8	0	UNKNOWN	UNKNWON	UNKNWON	0	PK	.	.
1537	.	DSM265_13_01-5147	75	DSM265_13_01	1	600mgDSM265	8	4	4	4	4	HOURS	1	DSM265:::DBS	11.5	11.5	ug/mL	0.01	0	0	0	0	.	0	0	ORAL	0	0	600	.	.	601001	5147	Healthy:::Volunteers	1	DSM265	DSM265:::Phase:::1:::First:::In:::Human	.	0	600mgDSM265	8	0	UNKNOWN	UNKNWON	UNKNWON	0	PK	.	.
1538	.	DSM265_13_01-5147	75	DSM265_13_01	1	600mgDSM265	8	6	6	6	6	HOURS	1	DSM265:::DBS	8.48	8.48	ug/mL	0.01	0	0	0	0	.	0	0	ORAL	0	0	600	.	.	601001	5147	Healthy:::Volunteers	1	DSM265	DSM265:::Phase:::1:::First:::In:::Human	.	0	600mgDSM265	8	0	UNKNOWN	UNKNWON	UNKNWON	0	PK	.	.
1539	.	DSM265_13_01-5147	75	DSM265_13_01	1	600mgDSM265	8	8	8	8	8	HOURS	1	DSM265:::DBS	8.99	8.99	ug/mL	0.01	0	0	0	0	.	0	0	ORAL	0	0	600	.	.	601001	5147	Healthy:::Volunteers	1	DSM265	DSM265:::Phase:::1:::First:::In:::Human	.	0	600mgDSM265	8	0	UNKNOWN	UNKNWON	UNKNWON	0	PK	.	.
1540	.	DSM265_13_01-5147	75	DSM265_13_01	1	600mgDSM265	8	12	12	12	12	HOURS	1	DSM265:::DBS	9.46	9.46	ug/mL	0.01	0	0	0	0	.	0	0	ORAL	0	0	600	.	.	601001	5147	Healthy:::Volunteers	1	DSM265	DSM265:::Phase:::1:::First:::In:::Human	.	0	600mgDSM265	8	0	UNKNOWN	UNKNWON	UNKNWON	0	PK	.	.
1541	.	DSM265_13_01-5147	75	DSM265_13_01	1	600mgDSM265	8	24	24	24	24	HOURS	1	DSM265:::DBS	9.16	9.16	ug/mL	0.01	0	0	0	0	.	0	0	ORAL	0	0	600	.	.	601001	5147	Healthy:::Volunteers	1	DSM265	DSM265:::Phase:::1:::First:::In:::Human	.	0	600mgDSM265	8	0	UNKNOWN	UNKNWON	UNKNWON	0	PK	.	.
1542	.	DSM265_13_01-5147	75	DSM265_13_01	1	600mgDSM265	8	48	48	48	48	HOURS	1	DSM265:::DBS	8.22	8.22	ug/mL	0.01	0	0	0	0	.	0	0	ORAL	0	0	600	.	.	601001	5147	Healthy:::Volunteers	1	DSM265	DSM265:::Phase:::1:::First:::In:::Human	.	0	600mgDSM265	8	0	UNKNOWN	UNKNWON	UNKNWON	0	PK	.	.
1543	.	DSM265_13_01-5147	75	DSM265_13_01	1	600mgDSM265	8	96	96	96	96	HOURS	1	DSM265:::DBS	6.34	6.34	ug/mL	0.01	0	0	0	0	.	0	0	ORAL	0	0	600	.	.	601001	5147	Healthy:::Volunteers	1	DSM265	DSM265:::Phase:::1:::First:::In:::Human	.	0	600mgDSM265	8	0	UNKNOWN	UNKNWON	UNKNWON	0	PK	.	.
1544	.	DSM265_13_01-5147	75	DSM265_13_01	1	600mgDSM265	8	144	144	144	144	HOURS	1	DSM265:::DBS	4.51	4.51	ug/mL	0.01	0	0	0	0	.	0	0	ORAL	0	0	600	.	.	601001	5147	Healthy:::Volunteers	1	DSM265	DSM265:::Phase:::1:::First:::In:::Human	.	0	600mgDSM265	8	0	UNKNOWN	UNKNWON	UNKNWON	0	PK	.	.
1545	.	DSM265_13_01-5147	75	DSM265_13_01	1	600mgDSM265	8	216	216	216	216	HOURS	1	DSM265:::DBS	2.9	2.9	ug/mL	0.01	0	0	0	0	.	0	0	ORAL	0	0	600	.	.	601001	5147	Healthy:::Volunteers	1	DSM265	DSM265:::Phase:::1:::First:::In:::Human	.	0	600mgDSM265	8	0	UNKNOWN	UNKNWON	UNKNWON	0	PK	.	.
1546	.	DSM265_13_01-5147	75	DSM265_13_01	1	600mgDSM265	8	312	312	312	312	HOURS	1	DSM265:::DBS	1.27	1.27	ug/mL	0.01	0	0	0	0	.	0	0	ORAL	0	0	600	.	.	601001	5147	Healthy:::Volunteers	1	DSM265	DSM265:::Phase:::1:::First:::In:::Human	.	0	600mgDSM265	8	0	UNKNOWN	UNKNWON	UNKNWON	0	PK	.	.
1547	.	DSM265_13_01-5147	75	DSM265_13_01	1	600mgDSM265	8	480	480	480	480	HOURS	1	DSM265:::DBS	0.566	0.566	ug/mL	0.01	0	0	0	0	.	0	0	ORAL	0	0	600	.	.	601001	5147	Healthy:::Volunteers	1	DSM265	DSM265:::Phase:::1:::First:::In:::Human	.	0	600mgDSM265	8	0	UNKNOWN	UNKNWON	UNKNWON	0	PK	.	.
1549	.	DSM265_13_01-5149	76	DSM265_13_01	1	600mgDSM265	8	0	0	0	0	HOURS	.	DSM265:::Dose	600	0	mg	.	0	1	1	600	1	0	0	ORAL	0	0	600	.	.	601001	5149	Healthy:::Volunteers	1	DSM265	DSM265:::Phase:::1:::First:::In:::Human	.	0	600mgDSM265	8	0	UNKNOWN	UNKNWON	UNKNWON	0	Dose	.	.
1548	.	DSM265_13_01-5149	76	DSM265_13_01	1	600mgDSM265	8	0	0	0	0	HOURS	1	DSM265:::DBS	0.005	0.01	ug/mL	0.01	1	0	0	0	.	0	0	ORAL	0	0	600	.	.	601001	5149	Healthy:::Volunteers	1	DSM265	DSM265:::Phase:::1:::First:::In:::Human	.	0	600mgDSM265	8	0	UNKNOWN	UNKNWON	UNKNWON	0	PK	.	.
1550	.	DSM265_13_01-5149	76	DSM265_13_01	1	600mgDSM265	8	0.5	0.5	0.5	0.5	HOURS	1	DSM265:::DBS	3.78	3.78	ug/mL	0.01	0	0	0	0	.	0	0	ORAL	0	0	600	.	.	601001	5149	Healthy:::Volunteers	1	DSM265	DSM265:::Phase:::1:::First:::In:::Human	.	0	600mgDSM265	8	0	UNKNOWN	UNKNWON	UNKNWON	0	PK	.	.
1551	.	DSM265_13_01-5149	76	DSM265_13_01	1	600mgDSM265	8	1	1	1	1	HOURS	1	DSM265:::DBS	1.91	1.91	ug/mL	0.01	0	0	0	0	.	0	0	ORAL	0	0	600	.	.	601001	5149	Healthy:::Volunteers	1	DSM265	DSM265:::Phase:::1:::First:::In:::Human	.	0	600mgDSM265	8	0	UNKNOWN	UNKNWON	UNKNWON	0	PK	.	.
1552	.	DSM265_13_01-5149	76	DSM265_13_01	1	600mgDSM265	8	2	2	2	2	HOURS	1	DSM265:::DBS	2.9	2.9	ug/mL	0.01	0	0	0	0	.	0	0	ORAL	0	0	600	.	.	601001	5149	Healthy:::Volunteers	1	DSM265	DSM265:::Phase:::1:::First:::In:::Human	.	0	600mgDSM265	8	0	UNKNOWN	UNKNWON	UNKNWON	0	PK	.	.
1553	.	DSM265_13_01-5149	76	DSM265_13_01	1	600mgDSM265	8	4	4	4	4	HOURS	1	DSM265:::DBS	6.01	6.01	ug/mL	0.01	0	0	0	0	.	0	0	ORAL	0	0	600	.	.	601001	5149	Healthy:::Volunteers	1	DSM265	DSM265:::Phase:::1:::First:::In:::Human	.	0	600mgDSM265	8	0	UNKNOWN	UNKNWON	UNKNWON	0	PK	.	.
1554	.	DSM265_13_01-5149	76	DSM265_13_01	1	600mgDSM265	8	6	6	6	6	HOURS	1	DSM265:::DBS	4.37	4.37	ug/mL	0.01	0	0	0	0	.	0	0	ORAL	0	0	600	.	.	601001	5149	Healthy:::Volunteers	1	DSM265	DSM265:::Phase:::1:::First:::In:::Human	.	0	600mgDSM265	8	0	UNKNOWN	UNKNWON	UNKNWON	0	PK	.	.
1555	.	DSM265_13_01-5149	76	DSM265_13_01	1	600mgDSM265	8	8	8	8	8	HOURS	1	DSM265:::DBS	4.94	4.94	ug/mL	0.01	0	0	0	0	.	0	0	ORAL	0	0	600	.	.	601001	5149	Healthy:::Volunteers	1	DSM265	DSM265:::Phase:::1:::First:::In:::Human	.	0	600mgDSM265	8	0	UNKNOWN	UNKNWON	UNKNWON	0	PK	.	.
1556	.	DSM265_13_01-5149	76	DSM265_13_01	1	600mgDSM265	8	12	12	12	12	HOURS	1	DSM265:::DBS	4.4	4.4	ug/mL	0.01	0	0	0	0	.	0	0	ORAL	0	0	600	.	.	601001	5149	Healthy:::Volunteers	1	DSM265	DSM265:::Phase:::1:::First:::In:::Human	.	0	600mgDSM265	8	0	UNKNOWN	UNKNWON	UNKNWON	0	PK	.	.
1557	.	DSM265_13_01-5149	76	DSM265_13_01	1	600mgDSM265	8	24	24	24	24	HOURS	1	DSM265:::DBS	4.92	4.92	ug/mL	0.01	0	0	0	0	.	0	0	ORAL	0	0	600	.	.	601001	5149	Healthy:::Volunteers	1	DSM265	DSM265:::Phase:::1:::First:::In:::Human	.	0	600mgDSM265	8	0	UNKNOWN	UNKNWON	UNKNWON	0	PK	.	.
1558	.	DSM265_13_01-5149	76	DSM265_13_01	1	600mgDSM265	8	48	48	48	48	HOURS	1	DSM265:::DBS	5.22	5.22	ug/mL	0.01	0	0	0	0	.	0	0	ORAL	0	0	600	.	.	601001	5149	Healthy:::Volunteers	1	DSM265	DSM265:::Phase:::1:::First:::In:::Human	.	0	600mgDSM265	8	0	UNKNOWN	UNKNWON	UNKNWON	0	PK	.	.
1559	.	DSM265_13_01-5149	76	DSM265_13_01	1	600mgDSM265	8	96	96	96	96	HOURS	1	DSM265:::DBS	3.7	3.7	ug/mL	0.01	0	0	0	0	.	0	0	ORAL	0	0	600	.	.	601001	5149	Healthy:::Volunteers	1	DSM265	DSM265:::Phase:::1:::First:::In:::Human	.	0	600mgDSM265	8	0	UNKNOWN	UNKNWON	UNKNWON	0	PK	.	.
1560	.	DSM265_13_01-5149	76	DSM265_13_01	1	600mgDSM265	8	144	144	144	144	HOURS	1	DSM265:::DBS	2.66	2.66	ug/mL	0.01	0	0	0	0	.	0	0	ORAL	0	0	600	.	.	601001	5149	Healthy:::Volunteers	1	DSM265	DSM265:::Phase:::1:::First:::In:::Human	.	0	600mgDSM265	8	0	UNKNOWN	UNKNWON	UNKNWON	0	PK	.	.
1561	.	DSM265_13_01-5149	76	DSM265_13_01	1	600mgDSM265	8	216	216	216	216	HOURS	1	DSM265:::DBS	1.21	1.21	ug/mL	0.01	0	0	0	0	.	0	0	ORAL	0	0	600	.	.	601001	5149	Healthy:::Volunteers	1	DSM265	DSM265:::Phase:::1:::First:::In:::Human	.	0	600mgDSM265	8	0	UNKNOWN	UNKNWON	UNKNWON	0	PK	.	.
1562	.	DSM265_13_01-5149	76	DSM265_13_01	1	600mgDSM265	8	312	312	312	312	HOURS	1	DSM265:::DBS	0.836	0.836	ug/mL	0.01	0	0	0	0	.	0	0	ORAL	0	0	600	.	.	601001	5149	Healthy:::Volunteers	1	DSM265	DSM265:::Phase:::1:::First:::In:::Human	.	0	600mgDSM265	8	0	UNKNOWN	UNKNWON	UNKNWON	0	PK	.	.
1563	.	DSM265_13_01-5149	76	DSM265_13_01	1	600mgDSM265	8	480	480	480	480	HOURS	1	DSM265:::DBS	0.358	0.358	ug/mL	0.01	0	0	0	0	.	0	0	ORAL	0	0	600	.	.	601001	5149	Healthy:::Volunteers	1	DSM265	DSM265:::Phase:::1:::First:::In:::Human	.	0	600mgDSM265	8	0	UNKNOWN	UNKNWON	UNKNWON	0	PK	.	.
1565	.	DSM265_13_01-5150	77	DSM265_13_01	1	600mgDSM265	8	0	0	0	0	HOURS	.	DSM265:::Dose	600	0	mg	.	0	1	1	600	1	0	0	ORAL	0	0	600	.	.	601001	5150	Healthy:::Volunteers	1	DSM265	DSM265:::Phase:::1:::First:::In:::Human	.	0	600mgDSM265	8	0	UNKNOWN	UNKNWON	UNKNWON	0	Dose	.	.
1564	.	DSM265_13_01-5150	77	DSM265_13_01	1	600mgDSM265	8	0	0	0	0	HOURS	1	DSM265:::DBS	0.005	0.01	ug/mL	0.01	1	0	0	0	.	0	0	ORAL	0	0	600	.	.	601001	5150	Healthy:::Volunteers	1	DSM265	DSM265:::Phase:::1:::First:::In:::Human	.	0	600mgDSM265	8	0	UNKNOWN	UNKNWON	UNKNWON	0	PK	.	.
1566	.	DSM265_13_01-5150	77	DSM265_13_01	1	600mgDSM265	8	0.5	0.5	0.5	0.5	HOURS	1	DSM265:::DBS	3.59	3.59	ug/mL	0.01	0	0	0	0	.	0	0	ORAL	0	0	600	.	.	601001	5150	Healthy:::Volunteers	1	DSM265	DSM265:::Phase:::1:::First:::In:::Human	.	0	600mgDSM265	8	0	UNKNOWN	UNKNWON	UNKNWON	0	PK	.	.
1567	.	DSM265_13_01-5150	77	DSM265_13_01	1	600mgDSM265	8	1	1	1	1	HOURS	1	DSM265:::DBS	5.04	5.04	ug/mL	0.01	0	0	0	0	.	0	0	ORAL	0	0	600	.	.	601001	5150	Healthy:::Volunteers	1	DSM265	DSM265:::Phase:::1:::First:::In:::Human	.	0	600mgDSM265	8	0	UNKNOWN	UNKNWON	UNKNWON	0	PK	.	.
1568	.	DSM265_13_01-5150	77	DSM265_13_01	1	600mgDSM265	8	2	2	2	2	HOURS	1	DSM265:::DBS	9.63	9.63	ug/mL	0.01	0	0	0	0	.	0	0	ORAL	0	0	600	.	.	601001	5150	Healthy:::Volunteers	1	DSM265	DSM265:::Phase:::1:::First:::In:::Human	.	0	600mgDSM265	8	0	UNKNOWN	UNKNWON	UNKNWON	0	PK	.	.
1569	.	DSM265_13_01-5150	77	DSM265_13_01	1	600mgDSM265	8	4	4	4	4	HOURS	1	DSM265:::DBS	8.72	8.72	ug/mL	0.01	0	0	0	0	.	0	0	ORAL	0	0	600	.	.	601001	5150	Healthy:::Volunteers	1	DSM265	DSM265:::Phase:::1:::First:::In:::Human	.	0	600mgDSM265	8	0	UNKNOWN	UNKNWON	UNKNWON	0	PK	.	.
1570	.	DSM265_13_01-5150	77	DSM265_13_01	1	600mgDSM265	8	6	6	6	6	HOURS	1	DSM265:::DBS	5.39	5.39	ug/mL	0.01	0	0	0	0	.	0	0	ORAL	0	0	600	.	.	601001	5150	Healthy:::Volunteers	1	DSM265	DSM265:::Phase:::1:::First:::In:::Human	.	0	600mgDSM265	8	0	UNKNOWN	UNKNWON	UNKNWON	0	PK	.	.
1571	.	DSM265_13_01-5150	77	DSM265_13_01	1	600mgDSM265	8	8	8	8	8	HOURS	1	DSM265:::DBS	6.26	6.26	ug/mL	0.01	0	0	0	0	.	0	0	ORAL	0	0	600	.	.	601001	5150	Healthy:::Volunteers	1	DSM265	DSM265:::Phase:::1:::First:::In:::Human	.	0	600mgDSM265	8	0	UNKNOWN	UNKNWON	UNKNWON	0	PK	.	.
1572	.	DSM265_13_01-5150	77	DSM265_13_01	1	600mgDSM265	8	12	12	12	12	HOURS	1	DSM265:::DBS	5.51	5.51	ug/mL	0.01	0	0	0	0	.	0	0	ORAL	0	0	600	.	.	601001	5150	Healthy:::Volunteers	1	DSM265	DSM265:::Phase:::1:::First:::In:::Human	.	0	600mgDSM265	8	0	UNKNOWN	UNKNWON	UNKNWON	0	PK	.	.
1573	.	DSM265_13_01-5150	77	DSM265_13_01	1	600mgDSM265	8	24	24	24	24	HOURS	1	DSM265:::DBS	5.63	5.63	ug/mL	0.01	0	0	0	0	.	0	0	ORAL	0	0	600	.	.	601001	5150	Healthy:::Volunteers	1	DSM265	DSM265:::Phase:::1:::First:::In:::Human	.	0	600mgDSM265	8	0	UNKNOWN	UNKNWON	UNKNWON	0	PK	.	.
1574	.	DSM265_13_01-5150	77	DSM265_13_01	1	600mgDSM265	8	48	48	48	48	HOURS	1	DSM265:::DBS	5.05	5.05	ug/mL	0.01	0	0	0	0	.	0	0	ORAL	0	0	600	.	.	601001	5150	Healthy:::Volunteers	1	DSM265	DSM265:::Phase:::1:::First:::In:::Human	.	0	600mgDSM265	8	0	UNKNOWN	UNKNWON	UNKNWON	0	PK	.	.
1575	.	DSM265_13_01-5150	77	DSM265_13_01	1	600mgDSM265	8	96	96	96	96	HOURS	1	DSM265:::DBS	3.35	3.35	ug/mL	0.01	0	0	0	0	.	0	0	ORAL	0	0	600	.	.	601001	5150	Healthy:::Volunteers	1	DSM265	DSM265:::Phase:::1:::First:::In:::Human	.	0	600mgDSM265	8	0	UNKNOWN	UNKNWON	UNKNWON	0	PK	.	.
1576	.	DSM265_13_01-5150	77	DSM265_13_01	1	600mgDSM265	8	144	144	144	144	HOURS	1	DSM265:::DBS	2.26	2.26	ug/mL	0.01	0	0	0	0	.	0	0	ORAL	0	0	600	.	.	601001	5150	Healthy:::Volunteers	1	DSM265	DSM265:::Phase:::1:::First:::In:::Human	.	0	600mgDSM265	8	0	UNKNOWN	UNKNWON	UNKNWON	0	PK	.	.
1577	.	DSM265_13_01-5150	77	DSM265_13_01	1	600mgDSM265	8	216	216	216	216	HOURS	1	DSM265:::DBS	1.63	1.63	ug/mL	0.01	0	0	0	0	.	0	0	ORAL	0	0	600	.	.	601001	5150	Healthy:::Volunteers	1	DSM265	DSM265:::Phase:::1:::First:::In:::Human	.	0	600mgDSM265	8	0	UNKNOWN	UNKNWON	UNKNWON	0	PK	.	.
1578	.	DSM265_13_01-5150	77	DSM265_13_01	1	600mgDSM265	8	312	312	312	312	HOURS	1	DSM265:::DBS	0.736	0.736	ug/mL	0.01	0	0	0	0	.	0	0	ORAL	0	0	600	.	.	601001	5150	Healthy:::Volunteers	1	DSM265	DSM265:::Phase:::1:::First:::In:::Human	.	0	600mgDSM265	8	0	UNKNOWN	UNKNWON	UNKNWON	0	PK	.	.
1579	.	DSM265_13_01-5150	77	DSM265_13_01	1	600mgDSM265	8	480	480	480	480	HOURS	1	DSM265:::DBS	0.236	0.236	ug/mL	0.01	0	0	0	0	.	0	0	ORAL	0	0	600	.	.	601001	5150	Healthy:::Volunteers	1	DSM265	DSM265:::Phase:::1:::First:::In:::Human	.	0	600mgDSM265	8	0	UNKNOWN	UNKNWON	UNKNWON	0	PK	.	.
1581	.	DSM265_13_01-5151	78	DSM265_13_01	1	400mgDSM265	7	0	0	0	0	HOURS	.	DSM265:::Dose	400	0	mg	.	0	1	1	400	1	0	0	ORAL	0	0	400	.	.	601001	5151	Healthy:::Volunteers	1	DSM265	DSM265:::Phase:::1:::First:::In:::Human	.	0	400mgDSM265	7	0	UNKNOWN	UNKNWON	UNKNWON	0	Dose	.	.
1580	.	DSM265_13_01-5151	78	DSM265_13_01	1	400mgDSM265	7	0	0	0	0	HOURS	1	DSM265:::DBS	0.005	0.01	ug/mL	0.01	1	0	0	0	.	0	0	ORAL	0	0	400	.	.	601001	5151	Healthy:::Volunteers	1	DSM265	DSM265:::Phase:::1:::First:::In:::Human	.	0	400mgDSM265	7	0	UNKNOWN	UNKNWON	UNKNWON	0	PK	.	.
1582	.	DSM265_13_01-5151	78	DSM265_13_01	1	400mgDSM265	7	0.5	0.5	0.5	0.5	HOURS	1	DSM265:::DBS	3.82	3.82	ug/mL	0.01	0	0	0	0	.	0	0	ORAL	0	0	400	.	.	601001	5151	Healthy:::Volunteers	1	DSM265	DSM265:::Phase:::1:::First:::In:::Human	.	0	400mgDSM265	7	0	UNKNOWN	UNKNWON	UNKNWON	0	PK	.	.
1583	.	DSM265_13_01-5151	78	DSM265_13_01	1	400mgDSM265	7	1	1	1	1	HOURS	1	DSM265:::DBS	5.48	5.48	ug/mL	0.01	0	0	0	0	.	0	0	ORAL	0	0	400	.	.	601001	5151	Healthy:::Volunteers	1	DSM265	DSM265:::Phase:::1:::First:::In:::Human	.	0	400mgDSM265	7	0	UNKNOWN	UNKNWON	UNKNWON	0	PK	.	.
1584	.	DSM265_13_01-5151	78	DSM265_13_01	1	400mgDSM265	7	2	2	2	2	HOURS	1	DSM265:::DBS	5.17	5.17	ug/mL	0.01	0	0	0	0	.	0	0	ORAL	0	0	400	.	.	601001	5151	Healthy:::Volunteers	1	DSM265	DSM265:::Phase:::1:::First:::In:::Human	.	0	400mgDSM265	7	0	UNKNOWN	UNKNWON	UNKNWON	0	PK	.	.
1585	.	DSM265_13_01-5151	78	DSM265_13_01	1	400mgDSM265	7	4	4	4	4	HOURS	1	DSM265:::DBS	6.12	6.12	ug/mL	0.01	0	0	0	0	.	0	0	ORAL	0	0	400	.	.	601001	5151	Healthy:::Volunteers	1	DSM265	DSM265:::Phase:::1:::First:::In:::Human	.	0	400mgDSM265	7	0	UNKNOWN	UNKNWON	UNKNWON	0	PK	.	.
1586	.	DSM265_13_01-5151	78	DSM265_13_01	1	400mgDSM265	7	6	6	6	6	HOURS	1	DSM265:::DBS	4.51	4.51	ug/mL	0.01	0	0	0	0	.	0	0	ORAL	0	0	400	.	.	601001	5151	Healthy:::Volunteers	1	DSM265	DSM265:::Phase:::1:::First:::In:::Human	.	0	400mgDSM265	7	0	UNKNOWN	UNKNWON	UNKNWON	0	PK	.	.
1587	.	DSM265_13_01-5151	78	DSM265_13_01	1	400mgDSM265	7	8	8	8	8	HOURS	1	DSM265:::DBS	5.55	5.55	ug/mL	0.01	0	0	0	0	.	0	0	ORAL	0	0	400	.	.	601001	5151	Healthy:::Volunteers	1	DSM265	DSM265:::Phase:::1:::First:::In:::Human	.	0	400mgDSM265	7	0	UNKNOWN	UNKNWON	UNKNWON	0	PK	.	.
1588	.	DSM265_13_01-5151	78	DSM265_13_01	1	400mgDSM265	7	12	12	12	12	HOURS	1	DSM265:::DBS	4.55	4.55	ug/mL	0.01	0	0	0	0	.	0	0	ORAL	0	0	400	.	.	601001	5151	Healthy:::Volunteers	1	DSM265	DSM265:::Phase:::1:::First:::In:::Human	.	0	400mgDSM265	7	0	UNKNOWN	UNKNWON	UNKNWON	0	PK	.	.
1589	.	DSM265_13_01-5151	78	DSM265_13_01	1	400mgDSM265	7	24	24	24	24	HOURS	1	DSM265:::DBS	5.87	5.87	ug/mL	0.01	0	0	0	0	.	0	0	ORAL	0	0	400	.	.	601001	5151	Healthy:::Volunteers	1	DSM265	DSM265:::Phase:::1:::First:::In:::Human	.	0	400mgDSM265	7	0	UNKNOWN	UNKNWON	UNKNWON	0	PK	.	.
1590	.	DSM265_13_01-5151	78	DSM265_13_01	1	400mgDSM265	7	48	48	48	48	HOURS	1	DSM265:::DBS	4.69	4.69	ug/mL	0.01	0	0	0	0	.	0	0	ORAL	0	0	400	.	.	601001	5151	Healthy:::Volunteers	1	DSM265	DSM265:::Phase:::1:::First:::In:::Human	.	0	400mgDSM265	7	0	UNKNOWN	UNKNWON	UNKNWON	0	PK	.	.
1591	.	DSM265_13_01-5151	78	DSM265_13_01	1	400mgDSM265	7	96	96	96	96	HOURS	1	DSM265:::DBS	4.14	4.14	ug/mL	0.01	0	0	0	0	.	0	0	ORAL	0	0	400	.	.	601001	5151	Healthy:::Volunteers	1	DSM265	DSM265:::Phase:::1:::First:::In:::Human	.	0	400mgDSM265	7	0	UNKNOWN	UNKNWON	UNKNWON	0	PK	.	.
1592	.	DSM265_13_01-5151	78	DSM265_13_01	1	400mgDSM265	7	144	144	144	144	HOURS	1	DSM265:::DBS	2.67	2.67	ug/mL	0.01	0	0	0	0	.	0	0	ORAL	0	0	400	.	.	601001	5151	Healthy:::Volunteers	1	DSM265	DSM265:::Phase:::1:::First:::In:::Human	.	0	400mgDSM265	7	0	UNKNOWN	UNKNWON	UNKNWON	0	PK	.	.
1593	.	DSM265_13_01-5151	78	DSM265_13_01	1	400mgDSM265	7	216	216	216	216	HOURS	1	DSM265:::DBS	1.93	1.93	ug/mL	0.01	0	0	0	0	.	0	0	ORAL	0	0	400	.	.	601001	5151	Healthy:::Volunteers	1	DSM265	DSM265:::Phase:::1:::First:::In:::Human	.	0	400mgDSM265	7	0	UNKNOWN	UNKNWON	UNKNWON	0	PK	.	.
1594	.	DSM265_13_01-5151	78	DSM265_13_01	1	400mgDSM265	7	312	312	312	312	HOURS	1	DSM265:::DBS	1.25	1.25	ug/mL	0.01	0	0	0	0	.	0	0	ORAL	0	0	400	.	.	601001	5151	Healthy:::Volunteers	1	DSM265	DSM265:::Phase:::1:::First:::In:::Human	.	0	400mgDSM265	7	0	UNKNOWN	UNKNWON	UNKNWON	0	PK	.	.
1595	.	DSM265_13_01-5151	78	DSM265_13_01	1	400mgDSM265	7	480	480	480	480	HOURS	1	DSM265:::DBS	0.609	0.609	ug/mL	0.01	0	0	0	0	.	0	0	ORAL	0	0	400	.	.	601001	5151	Healthy:::Volunteers	1	DSM265	DSM265:::Phase:::1:::First:::In:::Human	.	0	400mgDSM265	7	0	UNKNOWN	UNKNWON	UNKNWON	0	PK	.	.
1597	.	DSM265_13_01-5152	79	DSM265_13_01	1	400mgDSM265	7	0	0	0	0	HOURS	.	DSM265:::Dose	400	0	mg	.	0	1	1	400	1	0	0	ORAL	0	0	400	.	.	601001	5152	Healthy:::Volunteers	1	DSM265	DSM265:::Phase:::1:::First:::In:::Human	.	0	400mgDSM265	7	0	UNKNOWN	UNKNWON	UNKNWON	0	Dose	.	.
1596	.	DSM265_13_01-5152	79	DSM265_13_01	1	400mgDSM265	7	0	0	0	0	HOURS	1	DSM265:::DBS	0.005	0.01	ug/mL	0.01	1	0	0	0	.	0	0	ORAL	0	0	400	.	.	601001	5152	Healthy:::Volunteers	1	DSM265	DSM265:::Phase:::1:::First:::In:::Human	.	0	400mgDSM265	7	0	UNKNOWN	UNKNWON	UNKNWON	0	PK	.	.
1598	.	DSM265_13_01-5152	79	DSM265_13_01	1	400mgDSM265	7	0.5	0.5	0.5	0.5	HOURS	1	DSM265:::DBS	1.41	1.41	ug/mL	0.01	0	0	0	0	.	0	0	ORAL	0	0	400	.	.	601001	5152	Healthy:::Volunteers	1	DSM265	DSM265:::Phase:::1:::First:::In:::Human	.	0	400mgDSM265	7	0	UNKNOWN	UNKNWON	UNKNWON	0	PK	.	.
1599	.	DSM265_13_01-5152	79	DSM265_13_01	1	400mgDSM265	7	1	1	1	1	HOURS	1	DSM265:::DBS	1.47	1.47	ug/mL	0.01	0	0	0	0	.	0	0	ORAL	0	0	400	.	.	601001	5152	Healthy:::Volunteers	1	DSM265	DSM265:::Phase:::1:::First:::In:::Human	.	0	400mgDSM265	7	0	UNKNOWN	UNKNWON	UNKNWON	0	PK	.	.
1600	.	DSM265_13_01-5152	79	DSM265_13_01	1	400mgDSM265	7	2	2	2	2	HOURS	1	DSM265:::DBS	2.56	2.56	ug/mL	0.01	0	0	0	0	.	0	0	ORAL	0	0	400	.	.	601001	5152	Healthy:::Volunteers	1	DSM265	DSM265:::Phase:::1:::First:::In:::Human	.	0	400mgDSM265	7	0	UNKNOWN	UNKNWON	UNKNWON	0	PK	.	.
1601	.	DSM265_13_01-5152	79	DSM265_13_01	1	400mgDSM265	7	4	4	4	4	HOURS	1	DSM265:::DBS	3.57	3.57	ug/mL	0.01	0	0	0	0	.	0	0	ORAL	0	0	400	.	.	601001	5152	Healthy:::Volunteers	1	DSM265	DSM265:::Phase:::1:::First:::In:::Human	.	0	400mgDSM265	7	0	UNKNOWN	UNKNWON	UNKNWON	0	PK	.	.
1602	.	DSM265_13_01-5152	79	DSM265_13_01	1	400mgDSM265	7	6	6	6	6	HOURS	1	DSM265:::DBS	3.45	3.45	ug/mL	0.01	0	0	0	0	.	0	0	ORAL	0	0	400	.	.	601001	5152	Healthy:::Volunteers	1	DSM265	DSM265:::Phase:::1:::First:::In:::Human	.	0	400mgDSM265	7	0	UNKNOWN	UNKNWON	UNKNWON	0	PK	.	.
1603	.	DSM265_13_01-5152	79	DSM265_13_01	1	400mgDSM265	7	8	8	8	8	HOURS	1	DSM265:::DBS	3.56	3.56	ug/mL	0.01	0	0	0	0	.	0	0	ORAL	0	0	400	.	.	601001	5152	Healthy:::Volunteers	1	DSM265	DSM265:::Phase:::1:::First:::In:::Human	.	0	400mgDSM265	7	0	UNKNOWN	UNKNWON	UNKNWON	0	PK	.	.
1604	.	DSM265_13_01-5152	79	DSM265_13_01	1	400mgDSM265	7	12	12	12	12	HOURS	1	DSM265:::DBS	3.75	3.75	ug/mL	0.01	0	0	0	0	.	0	0	ORAL	0	0	400	.	.	601001	5152	Healthy:::Volunteers	1	DSM265	DSM265:::Phase:::1:::First:::In:::Human	.	0	400mgDSM265	7	0	UNKNOWN	UNKNWON	UNKNWON	0	PK	.	.
1605	.	DSM265_13_01-5152	79	DSM265_13_01	1	400mgDSM265	7	24	24	24	24	HOURS	1	DSM265:::DBS	2.65	2.65	ug/mL	0.01	0	0	0	0	.	0	0	ORAL	0	0	400	.	.	601001	5152	Healthy:::Volunteers	1	DSM265	DSM265:::Phase:::1:::First:::In:::Human	.	0	400mgDSM265	7	0	UNKNOWN	UNKNWON	UNKNWON	0	PK	.	.
1606	.	DSM265_13_01-5152	79	DSM265_13_01	1	400mgDSM265	7	48	48	48	48	HOURS	1	DSM265:::DBS	2.65	2.65	ug/mL	0.01	0	0	0	0	.	0	0	ORAL	0	0	400	.	.	601001	5152	Healthy:::Volunteers	1	DSM265	DSM265:::Phase:::1:::First:::In:::Human	.	0	400mgDSM265	7	0	UNKNOWN	UNKNWON	UNKNWON	0	PK	.	.
1607	.	DSM265_13_01-5152	79	DSM265_13_01	1	400mgDSM265	7	96	96	96	96	HOURS	1	DSM265:::DBS	1.83	1.83	ug/mL	0.01	0	0	0	0	.	0	0	ORAL	0	0	400	.	.	601001	5152	Healthy:::Volunteers	1	DSM265	DSM265:::Phase:::1:::First:::In:::Human	.	0	400mgDSM265	7	0	UNKNOWN	UNKNWON	UNKNWON	0	PK	.	.
1608	.	DSM265_13_01-5152	79	DSM265_13_01	1	400mgDSM265	7	144	144	144	144	HOURS	1	DSM265:::DBS	1.31	1.31	ug/mL	0.01	0	0	0	0	.	0	0	ORAL	0	0	400	.	.	601001	5152	Healthy:::Volunteers	1	DSM265	DSM265:::Phase:::1:::First:::In:::Human	.	0	400mgDSM265	7	0	UNKNOWN	UNKNWON	UNKNWON	0	PK	.	.
1609	.	DSM265_13_01-5152	79	DSM265_13_01	1	400mgDSM265	7	216	216	216	216	HOURS	1	DSM265:::DBS	0.712	0.712	ug/mL	0.01	0	0	0	0	.	0	0	ORAL	0	0	400	.	.	601001	5152	Healthy:::Volunteers	1	DSM265	DSM265:::Phase:::1:::First:::In:::Human	.	0	400mgDSM265	7	0	UNKNOWN	UNKNWON	UNKNWON	0	PK	.	.
1610	.	DSM265_13_01-5152	79	DSM265_13_01	1	400mgDSM265	7	312	312	312	312	HOURS	1	DSM265:::DBS	0.294	0.294	ug/mL	0.01	0	0	0	0	.	0	0	ORAL	0	0	400	.	.	601001	5152	Healthy:::Volunteers	1	DSM265	DSM265:::Phase:::1:::First:::In:::Human	.	0	400mgDSM265	7	0	UNKNOWN	UNKNWON	UNKNWON	0	PK	.	.
1611	.	DSM265_13_01-5152	79	DSM265_13_01	1	400mgDSM265	7	480	480	480	480	HOURS	1	DSM265:::DBS	0.0707	0.0707	ug/mL	0.01	0	0	0	0	.	0	0	ORAL	0	0	400	.	.	601001	5152	Healthy:::Volunteers	1	DSM265	DSM265:::Phase:::1:::First:::In:::Human	.	0	400mgDSM265	7	0	UNKNOWN	UNKNWON	UNKNWON	0	PK	.	.
1613	.	DSM265_13_01-5153	80	DSM265_13_01	1	400mgDSM265	7	0	0	0	0	HOURS	.	DSM265:::Dose	400	0	mg	.	0	1	1	400	1	0	0	ORAL	0	0	400	.	.	601001	5153	Healthy:::Volunteers	1	DSM265	DSM265:::Phase:::1:::First:::In:::Human	.	0	400mgDSM265	7	0	UNKNOWN	UNKNWON	UNKNWON	0	Dose	.	.
1612	.	DSM265_13_01-5153	80	DSM265_13_01	1	400mgDSM265	7	0	0	0	0	HOURS	1	DSM265:::DBS	0.005	0.01	ug/mL	0.01	1	0	0	0	.	0	0	ORAL	0	0	400	.	.	601001	5153	Healthy:::Volunteers	1	DSM265	DSM265:::Phase:::1:::First:::In:::Human	.	0	400mgDSM265	7	0	UNKNOWN	UNKNWON	UNKNWON	0	PK	.	.
1614	.	DSM265_13_01-5153	80	DSM265_13_01	1	400mgDSM265	7	0.5	0.5	0.5	0.5	HOURS	1	DSM265:::DBS	1.24	1.24	ug/mL	0.01	0	0	0	0	.	0	0	ORAL	0	0	400	.	.	601001	5153	Healthy:::Volunteers	1	DSM265	DSM265:::Phase:::1:::First:::In:::Human	.	0	400mgDSM265	7	0	UNKNOWN	UNKNWON	UNKNWON	0	PK	.	.
1615	.	DSM265_13_01-5153	80	DSM265_13_01	1	400mgDSM265	7	1	1	1	1	HOURS	1	DSM265:::DBS	8.56	8.56	ug/mL	0.01	0	0	0	0	.	0	0	ORAL	0	0	400	.	.	601001	5153	Healthy:::Volunteers	1	DSM265	DSM265:::Phase:::1:::First:::In:::Human	.	0	400mgDSM265	7	0	UNKNOWN	UNKNWON	UNKNWON	0	PK	.	.
1616	.	DSM265_13_01-5153	80	DSM265_13_01	1	400mgDSM265	7	2	2	2	2	HOURS	1	DSM265:::DBS	7.23	7.23	ug/mL	0.01	0	0	0	0	.	0	0	ORAL	0	0	400	.	.	601001	5153	Healthy:::Volunteers	1	DSM265	DSM265:::Phase:::1:::First:::In:::Human	.	0	400mgDSM265	7	0	UNKNOWN	UNKNWON	UNKNWON	0	PK	.	.
1617	.	DSM265_13_01-5153	80	DSM265_13_01	1	400mgDSM265	7	4	4	4	4	HOURS	1	DSM265:::DBS	4.82	4.82	ug/mL	0.01	0	0	0	0	.	0	0	ORAL	0	0	400	.	.	601001	5153	Healthy:::Volunteers	1	DSM265	DSM265:::Phase:::1:::First:::In:::Human	.	0	400mgDSM265	7	0	UNKNOWN	UNKNWON	UNKNWON	0	PK	.	.
1618	.	DSM265_13_01-5153	80	DSM265_13_01	1	400mgDSM265	7	6	6	6	6	HOURS	1	DSM265:::DBS	5.33	5.33	ug/mL	0.01	0	0	0	0	.	0	0	ORAL	0	0	400	.	.	601001	5153	Healthy:::Volunteers	1	DSM265	DSM265:::Phase:::1:::First:::In:::Human	.	0	400mgDSM265	7	0	UNKNOWN	UNKNWON	UNKNWON	0	PK	.	.
1619	.	DSM265_13_01-5153	80	DSM265_13_01	1	400mgDSM265	7	8	8	8	8	HOURS	1	DSM265:::DBS	5.77	5.77	ug/mL	0.01	0	0	0	0	.	0	0	ORAL	0	0	400	.	.	601001	5153	Healthy:::Volunteers	1	DSM265	DSM265:::Phase:::1:::First:::In:::Human	.	0	400mgDSM265	7	0	UNKNOWN	UNKNWON	UNKNWON	0	PK	.	.
1620	.	DSM265_13_01-5153	80	DSM265_13_01	1	400mgDSM265	7	12	12	12	12	HOURS	1	DSM265:::DBS	4.76	4.76	ug/mL	0.01	0	0	0	0	.	0	0	ORAL	0	0	400	.	.	601001	5153	Healthy:::Volunteers	1	DSM265	DSM265:::Phase:::1:::First:::In:::Human	.	0	400mgDSM265	7	0	UNKNOWN	UNKNWON	UNKNWON	0	PK	.	.
1621	.	DSM265_13_01-5153	80	DSM265_13_01	1	400mgDSM265	7	24	24	24	24	HOURS	1	DSM265:::DBS	4.36	4.36	ug/mL	0.01	0	0	0	0	.	0	0	ORAL	0	0	400	.	.	601001	5153	Healthy:::Volunteers	1	DSM265	DSM265:::Phase:::1:::First:::In:::Human	.	0	400mgDSM265	7	0	UNKNOWN	UNKNWON	UNKNWON	0	PK	.	.
1622	.	DSM265_13_01-5153	80	DSM265_13_01	1	400mgDSM265	7	48	48	48	48	HOURS	1	DSM265:::DBS	3.77	3.77	ug/mL	0.01	0	0	0	0	.	0	0	ORAL	0	0	400	.	.	601001	5153	Healthy:::Volunteers	1	DSM265	DSM265:::Phase:::1:::First:::In:::Human	.	0	400mgDSM265	7	0	UNKNOWN	UNKNWON	UNKNWON	0	PK	.	.
1623	.	DSM265_13_01-5153	80	DSM265_13_01	1	400mgDSM265	7	96	96	96	96	HOURS	1	DSM265:::DBS	2.6	2.6	ug/mL	0.01	0	0	0	0	.	0	0	ORAL	0	0	400	.	.	601001	5153	Healthy:::Volunteers	1	DSM265	DSM265:::Phase:::1:::First:::In:::Human	.	0	400mgDSM265	7	0	UNKNOWN	UNKNWON	UNKNWON	0	PK	.	.
1624	.	DSM265_13_01-5153	80	DSM265_13_01	1	400mgDSM265	7	144	144	144	144	HOURS	1	DSM265:::DBS	1.8	1.8	ug/mL	0.01	0	0	0	0	.	0	0	ORAL	0	0	400	.	.	601001	5153	Healthy:::Volunteers	1	DSM265	DSM265:::Phase:::1:::First:::In:::Human	.	0	400mgDSM265	7	0	UNKNOWN	UNKNWON	UNKNWON	0	PK	.	.
1625	.	DSM265_13_01-5153	80	DSM265_13_01	1	400mgDSM265	7	216	216	216	216	HOURS	1	DSM265:::DBS	1.07	1.07	ug/mL	0.01	0	0	0	0	.	0	0	ORAL	0	0	400	.	.	601001	5153	Healthy:::Volunteers	1	DSM265	DSM265:::Phase:::1:::First:::In:::Human	.	0	400mgDSM265	7	0	UNKNOWN	UNKNWON	UNKNWON	0	PK	.	.
1626	.	DSM265_13_01-5153	80	DSM265_13_01	1	400mgDSM265	7	312	312	312	312	HOURS	1	DSM265:::DBS	0.379	0.379	ug/mL	0.01	0	0	0	0	.	0	0	ORAL	0	0	400	.	.	601001	5153	Healthy:::Volunteers	1	DSM265	DSM265:::Phase:::1:::First:::In:::Human	.	0	400mgDSM265	7	0	UNKNOWN	UNKNWON	UNKNWON	0	PK	.	.
1627	.	DSM265_13_01-5153	80	DSM265_13_01	1	400mgDSM265	7	480	480	480	480	HOURS	1	DSM265:::DBS	0.0826	0.0826	ug/mL	0.01	0	0	0	0	.	0	0	ORAL	0	0	400	.	.	601001	5153	Healthy:::Volunteers	1	DSM265	DSM265:::Phase:::1:::First:::In:::Human	.	0	400mgDSM265	7	0	UNKNOWN	UNKNWON	UNKNWON	0	PK	.	.
1629	.	DSM265_13_01-5155	81	DSM265_13_01	1	400mgDSM265	7	0	0	0	0	HOURS	.	DSM265:::Dose	400	0	mg	.	0	1	1	400	1	0	0	ORAL	0	0	400	.	.	601001	5155	Healthy:::Volunteers	1	DSM265	DSM265:::Phase:::1:::First:::In:::Human	.	0	400mgDSM265	7	0	UNKNOWN	UNKNWON	UNKNWON	0	Dose	.	.
1628	.	DSM265_13_01-5155	81	DSM265_13_01	1	400mgDSM265	7	0	0	0	0	HOURS	1	DSM265:::DBS	0.005	0.01	ug/mL	0.01	1	0	0	0	.	0	0	ORAL	0	0	400	.	.	601001	5155	Healthy:::Volunteers	1	DSM265	DSM265:::Phase:::1:::First:::In:::Human	.	0	400mgDSM265	7	0	UNKNOWN	UNKNWON	UNKNWON	0	PK	.	.
1630	.	DSM265_13_01-5155	81	DSM265_13_01	1	400mgDSM265	7	0.5	0.5	0.5	0.5	HOURS	1	DSM265:::DBS	2.28	2.28	ug/mL	0.01	0	0	0	0	.	0	0	ORAL	0	0	400	.	.	601001	5155	Healthy:::Volunteers	1	DSM265	DSM265:::Phase:::1:::First:::In:::Human	.	0	400mgDSM265	7	0	UNKNOWN	UNKNWON	UNKNWON	0	PK	.	.
1631	.	DSM265_13_01-5155	81	DSM265_13_01	1	400mgDSM265	7	1	1	1	1	HOURS	1	DSM265:::DBS	2.96	2.96	ug/mL	0.01	0	0	0	0	.	0	0	ORAL	0	0	400	.	.	601001	5155	Healthy:::Volunteers	1	DSM265	DSM265:::Phase:::1:::First:::In:::Human	.	0	400mgDSM265	7	0	UNKNOWN	UNKNWON	UNKNWON	0	PK	.	.
1632	.	DSM265_13_01-5155	81	DSM265_13_01	1	400mgDSM265	7	2	2	2	2	HOURS	1	DSM265:::DBS	3.53	3.53	ug/mL	0.01	0	0	0	0	.	0	0	ORAL	0	0	400	.	.	601001	5155	Healthy:::Volunteers	1	DSM265	DSM265:::Phase:::1:::First:::In:::Human	.	0	400mgDSM265	7	0	UNKNOWN	UNKNWON	UNKNWON	0	PK	.	.
1633	.	DSM265_13_01-5155	81	DSM265_13_01	1	400mgDSM265	7	4	4	4	4	HOURS	1	DSM265:::DBS	8.63	8.63	ug/mL	0.01	0	0	0	0	.	0	0	ORAL	0	0	400	.	.	601001	5155	Healthy:::Volunteers	1	DSM265	DSM265:::Phase:::1:::First:::In:::Human	.	0	400mgDSM265	7	0	UNKNOWN	UNKNWON	UNKNWON	0	PK	.	.
1634	.	DSM265_13_01-5155	81	DSM265_13_01	1	400mgDSM265	7	6	6	6	6	HOURS	1	DSM265:::DBS	7.03	7.03	ug/mL	0.01	0	0	0	0	.	0	0	ORAL	0	0	400	.	.	601001	5155	Healthy:::Volunteers	1	DSM265	DSM265:::Phase:::1:::First:::In:::Human	.	0	400mgDSM265	7	0	UNKNOWN	UNKNWON	UNKNWON	0	PK	.	.
1635	.	DSM265_13_01-5155	81	DSM265_13_01	1	400mgDSM265	7	8	8	8	8	HOURS	1	DSM265:::DBS	6.83	6.83	ug/mL	0.01	0	0	0	0	.	0	0	ORAL	0	0	400	.	.	601001	5155	Healthy:::Volunteers	1	DSM265	DSM265:::Phase:::1:::First:::In:::Human	.	0	400mgDSM265	7	0	UNKNOWN	UNKNWON	UNKNWON	0	PK	.	.
1636	.	DSM265_13_01-5155	81	DSM265_13_01	1	400mgDSM265	7	12	12	12	12	HOURS	1	DSM265:::DBS	6.37	6.37	ug/mL	0.01	0	0	0	0	.	0	0	ORAL	0	0	400	.	.	601001	5155	Healthy:::Volunteers	1	DSM265	DSM265:::Phase:::1:::First:::In:::Human	.	0	400mgDSM265	7	0	UNKNOWN	UNKNWON	UNKNWON	0	PK	.	.
1637	.	DSM265_13_01-5155	81	DSM265_13_01	1	400mgDSM265	7	24	24	24	24	HOURS	1	DSM265:::DBS	5	5	ug/mL	0.01	0	0	0	0	.	0	0	ORAL	0	0	400	.	.	601001	5155	Healthy:::Volunteers	1	DSM265	DSM265:::Phase:::1:::First:::In:::Human	.	0	400mgDSM265	7	0	UNKNOWN	UNKNWON	UNKNWON	0	PK	.	.
1638	.	DSM265_13_01-5155	81	DSM265_13_01	1	400mgDSM265	7	48	48	48	48	HOURS	1	DSM265:::DBS	4.7	4.7	ug/mL	0.01	0	0	0	0	.	0	0	ORAL	0	0	400	.	.	601001	5155	Healthy:::Volunteers	1	DSM265	DSM265:::Phase:::1:::First:::In:::Human	.	0	400mgDSM265	7	0	UNKNOWN	UNKNWON	UNKNWON	0	PK	.	.
1639	.	DSM265_13_01-5155	81	DSM265_13_01	1	400mgDSM265	7	96	96	96	96	HOURS	1	DSM265:::DBS	3.55	3.55	ug/mL	0.01	0	0	0	0	.	0	0	ORAL	0	0	400	.	.	601001	5155	Healthy:::Volunteers	1	DSM265	DSM265:::Phase:::1:::First:::In:::Human	.	0	400mgDSM265	7	0	UNKNOWN	UNKNWON	UNKNWON	0	PK	.	.
1640	.	DSM265_13_01-5155	81	DSM265_13_01	1	400mgDSM265	7	144	144	144	144	HOURS	1	DSM265:::DBS	2.16	2.16	ug/mL	0.01	0	0	0	0	.	0	0	ORAL	0	0	400	.	.	601001	5155	Healthy:::Volunteers	1	DSM265	DSM265:::Phase:::1:::First:::In:::Human	.	0	400mgDSM265	7	0	UNKNOWN	UNKNWON	UNKNWON	0	PK	.	.
1641	.	DSM265_13_01-5155	81	DSM265_13_01	1	400mgDSM265	7	216	216	216	216	HOURS	1	DSM265:::DBS	1.29	1.29	ug/mL	0.01	0	0	0	0	.	0	0	ORAL	0	0	400	.	.	601001	5155	Healthy:::Volunteers	1	DSM265	DSM265:::Phase:::1:::First:::In:::Human	.	0	400mgDSM265	7	0	UNKNOWN	UNKNWON	UNKNWON	0	PK	.	.
1642	.	DSM265_13_01-5155	81	DSM265_13_01	1	400mgDSM265	7	312	312	312	312	HOURS	1	DSM265:::DBS	0.408	0.408	ug/mL	0.01	0	0	0	0	.	0	0	ORAL	0	0	400	.	.	601001	5155	Healthy:::Volunteers	1	DSM265	DSM265:::Phase:::1:::First:::In:::Human	.	0	400mgDSM265	7	0	UNKNOWN	UNKNWON	UNKNWON	0	PK	.	.
1643	.	DSM265_13_01-5155	81	DSM265_13_01	1	400mgDSM265	7	480	480	480	480	HOURS	1	DSM265:::DBS	0.12	0.12	ug/mL	0.01	0	0	0	0	.	0	0	ORAL	0	0	400	.	.	601001	5155	Healthy:::Volunteers	1	DSM265	DSM265:::Phase:::1:::First:::In:::Human	.	0	400mgDSM265	7	0	UNKNOWN	UNKNWON	UNKNWON	0	PK	.	.
1645	.	DSM265_13_01-5156	82	DSM265_13_01	1	400mgDSM265	7	0	0	0	0	HOURS	.	DSM265:::Dose	400	0	mg	.	0	1	1	400	1	0	0	ORAL	0	0	400	.	.	601001	5156	Healthy:::Volunteers	1	DSM265	DSM265:::Phase:::1:::First:::In:::Human	.	0	400mgDSM265	7	0	UNKNOWN	UNKNWON	UNKNWON	0	Dose	.	.
1644	.	DSM265_13_01-5156	82	DSM265_13_01	1	400mgDSM265	7	0	0	0	0	HOURS	1	DSM265:::DBS	0.005	0.01	ug/mL	0.01	1	0	0	0	.	0	0	ORAL	0	0	400	.	.	601001	5156	Healthy:::Volunteers	1	DSM265	DSM265:::Phase:::1:::First:::In:::Human	.	0	400mgDSM265	7	0	UNKNOWN	UNKNWON	UNKNWON	0	PK	.	.
1646	.	DSM265_13_01-5156	82	DSM265_13_01	1	400mgDSM265	7	0.5	0.5	0.5	0.5	HOURS	1	DSM265:::DBS	1.75	1.75	ug/mL	0.01	0	0	0	0	.	0	0	ORAL	0	0	400	.	.	601001	5156	Healthy:::Volunteers	1	DSM265	DSM265:::Phase:::1:::First:::In:::Human	.	0	400mgDSM265	7	0	UNKNOWN	UNKNWON	UNKNWON	0	PK	.	.
1647	.	DSM265_13_01-5156	82	DSM265_13_01	1	400mgDSM265	7	1	1	1	1	HOURS	1	DSM265:::DBS	2.88	2.88	ug/mL	0.01	0	0	0	0	.	0	0	ORAL	0	0	400	.	.	601001	5156	Healthy:::Volunteers	1	DSM265	DSM265:::Phase:::1:::First:::In:::Human	.	0	400mgDSM265	7	0	UNKNOWN	UNKNWON	UNKNWON	0	PK	.	.
1648	.	DSM265_13_01-5156	82	DSM265_13_01	1	400mgDSM265	7	2	2	2	2	HOURS	1	DSM265:::DBS	6.36	6.36	ug/mL	0.01	0	0	0	0	.	0	0	ORAL	0	0	400	.	.	601001	5156	Healthy:::Volunteers	1	DSM265	DSM265:::Phase:::1:::First:::In:::Human	.	0	400mgDSM265	7	0	UNKNOWN	UNKNWON	UNKNWON	0	PK	.	.
1649	.	DSM265_13_01-5156	82	DSM265_13_01	1	400mgDSM265	7	4	4	4	4	HOURS	1	DSM265:::DBS	4.7	4.7	ug/mL	0.01	0	0	0	0	.	0	0	ORAL	0	0	400	.	.	601001	5156	Healthy:::Volunteers	1	DSM265	DSM265:::Phase:::1:::First:::In:::Human	.	0	400mgDSM265	7	0	UNKNOWN	UNKNWON	UNKNWON	0	PK	.	.
1650	.	DSM265_13_01-5156	82	DSM265_13_01	1	400mgDSM265	7	6	6	6	6	HOURS	1	DSM265:::DBS	4.06	4.06	ug/mL	0.01	0	0	0	0	.	0	0	ORAL	0	0	400	.	.	601001	5156	Healthy:::Volunteers	1	DSM265	DSM265:::Phase:::1:::First:::In:::Human	.	0	400mgDSM265	7	0	UNKNOWN	UNKNWON	UNKNWON	0	PK	.	.
1651	.	DSM265_13_01-5156	82	DSM265_13_01	1	400mgDSM265	7	8	8	8	8	HOURS	1	DSM265:::DBS	4.22	4.22	ug/mL	0.01	0	0	0	0	.	0	0	ORAL	0	0	400	.	.	601001	5156	Healthy:::Volunteers	1	DSM265	DSM265:::Phase:::1:::First:::In:::Human	.	0	400mgDSM265	7	0	UNKNOWN	UNKNWON	UNKNWON	0	PK	.	.
1652	.	DSM265_13_01-5156	82	DSM265_13_01	1	400mgDSM265	7	12	12	12	12	HOURS	1	DSM265:::DBS	4.25	4.25	ug/mL	0.01	0	0	0	0	.	0	0	ORAL	0	0	400	.	.	601001	5156	Healthy:::Volunteers	1	DSM265	DSM265:::Phase:::1:::First:::In:::Human	.	0	400mgDSM265	7	0	UNKNOWN	UNKNWON	UNKNWON	0	PK	.	.
1653	.	DSM265_13_01-5156	82	DSM265_13_01	1	400mgDSM265	7	24	24	24	24	HOURS	1	DSM265:::DBS	2.96	2.96	ug/mL	0.01	0	0	0	0	.	0	0	ORAL	0	0	400	.	.	601001	5156	Healthy:::Volunteers	1	DSM265	DSM265:::Phase:::1:::First:::In:::Human	.	0	400mgDSM265	7	0	UNKNOWN	UNKNWON	UNKNWON	0	PK	.	.
1654	.	DSM265_13_01-5156	82	DSM265_13_01	1	400mgDSM265	7	48	48	48	48	HOURS	1	DSM265:::DBS	3.17	3.17	ug/mL	0.01	0	0	0	0	.	0	0	ORAL	0	0	400	.	.	601001	5156	Healthy:::Volunteers	1	DSM265	DSM265:::Phase:::1:::First:::In:::Human	.	0	400mgDSM265	7	0	UNKNOWN	UNKNWON	UNKNWON	0	PK	.	.
1655	.	DSM265_13_01-5156	82	DSM265_13_01	1	400mgDSM265	7	96	96	96	96	HOURS	1	DSM265:::DBS	2.21	2.21	ug/mL	0.01	0	0	0	0	.	0	0	ORAL	0	0	400	.	.	601001	5156	Healthy:::Volunteers	1	DSM265	DSM265:::Phase:::1:::First:::In:::Human	.	0	400mgDSM265	7	0	UNKNOWN	UNKNWON	UNKNWON	0	PK	.	.
1656	.	DSM265_13_01-5156	82	DSM265_13_01	1	400mgDSM265	7	144	144	144	144	HOURS	1	DSM265:::DBS	1.56	1.56	ug/mL	0.01	0	0	0	0	.	0	0	ORAL	0	0	400	.	.	601001	5156	Healthy:::Volunteers	1	DSM265	DSM265:::Phase:::1:::First:::In:::Human	.	0	400mgDSM265	7	0	UNKNOWN	UNKNWON	UNKNWON	0	PK	.	.
1657	.	DSM265_13_01-5156	82	DSM265_13_01	1	400mgDSM265	7	216	216	216	216	HOURS	1	DSM265:::DBS	0.742	0.742	ug/mL	0.01	0	0	0	0	.	0	0	ORAL	0	0	400	.	.	601001	5156	Healthy:::Volunteers	1	DSM265	DSM265:::Phase:::1:::First:::In:::Human	.	0	400mgDSM265	7	0	UNKNOWN	UNKNWON	UNKNWON	0	PK	.	.
1658	.	DSM265_13_01-5156	82	DSM265_13_01	1	400mgDSM265	7	312	312	312	312	HOURS	1	DSM265:::DBS	0.422	0.422	ug/mL	0.01	0	0	0	0	.	0	0	ORAL	0	0	400	.	.	601001	5156	Healthy:::Volunteers	1	DSM265	DSM265:::Phase:::1:::First:::In:::Human	.	0	400mgDSM265	7	0	UNKNOWN	UNKNWON	UNKNWON	0	PK	.	.
1659	.	DSM265_13_01-5156	82	DSM265_13_01	1	400mgDSM265	7	480	480	480	480	HOURS	1	DSM265:::DBS	0.124	0.124	ug/mL	0.01	0	0	0	0	.	0	0	ORAL	0	0	400	.	.	601001	5156	Healthy:::Volunteers	1	DSM265	DSM265:::Phase:::1:::First:::In:::Human	.	0	400mgDSM265	7	0	UNKNOWN	UNKNWON	UNKNWON	0	PK	.	.
1661	.	DSM265_13_01-5159	83	DSM265_13_01	1	800mgDSM265	12	0	0	0	0	HOURS	.	DSM265:::Dose	800	0	mg	.	0	1	1	800	1	0	0	ORAL	0	0	800	.	.	601001	5159	Healthy:::Volunteers	1	DSM265	DSM265:::Phase:::1:::First:::In:::Human	.	0	800mgDSM265	12	0	UNKNOWN	UNKNWON	UNKNWON	0	Dose	.	.
1660	.	DSM265_13_01-5159	83	DSM265_13_01	1	800mgDSM265	12	0	0	0	0	HOURS	1	DSM265:::DBS	0.005	0.01	ug/mL	0.01	1	0	0	0	.	0	0	ORAL	0	0	800	.	.	601001	5159	Healthy:::Volunteers	1	DSM265	DSM265:::Phase:::1:::First:::In:::Human	.	0	800mgDSM265	12	0	UNKNOWN	UNKNWON	UNKNWON	0	PK	.	.
1662	.	DSM265_13_01-5159	83	DSM265_13_01	1	800mgDSM265	12	0.5	0.5	0.5	0.5	HOURS	1	DSM265:::DBS	3.14	3.14	ug/mL	0.01	0	0	0	0	.	0	0	ORAL	0	0	800	.	.	601001	5159	Healthy:::Volunteers	1	DSM265	DSM265:::Phase:::1:::First:::In:::Human	.	0	800mgDSM265	12	0	UNKNOWN	UNKNWON	UNKNWON	0	PK	.	.
1663	.	DSM265_13_01-5159	83	DSM265_13_01	1	800mgDSM265	12	1	1	1	1	HOURS	1	DSM265:::DBS	6.85	6.85	ug/mL	0.01	0	0	0	0	.	0	0	ORAL	0	0	800	.	.	601001	5159	Healthy:::Volunteers	1	DSM265	DSM265:::Phase:::1:::First:::In:::Human	.	0	800mgDSM265	12	0	UNKNOWN	UNKNWON	UNKNWON	0	PK	.	.
1664	.	DSM265_13_01-5159	83	DSM265_13_01	1	800mgDSM265	12	4	4	4	4	HOURS	1	DSM265:::DBS	9.05	9.05	ug/mL	0.01	0	0	0	0	.	0	0	ORAL	0	0	800	.	.	601001	5159	Healthy:::Volunteers	1	DSM265	DSM265:::Phase:::1:::First:::In:::Human	.	0	800mgDSM265	12	0	UNKNOWN	UNKNWON	UNKNWON	0	PK	.	.
1665	.	DSM265_13_01-5159	83	DSM265_13_01	1	800mgDSM265	12	6	6	6	6	HOURS	1	DSM265:::DBS	9.25	9.25	ug/mL	0.01	0	0	0	0	.	0	0	ORAL	0	0	800	.	.	601001	5159	Healthy:::Volunteers	1	DSM265	DSM265:::Phase:::1:::First:::In:::Human	.	0	800mgDSM265	12	0	UNKNOWN	UNKNWON	UNKNWON	0	PK	.	.
1666	.	DSM265_13_01-5159	83	DSM265_13_01	1	800mgDSM265	12	24	24	24	24	HOURS	1	DSM265:::DBS	9.5	9.5	ug/mL	0.01	0	0	0	0	.	0	0	ORAL	0	0	800	.	.	601001	5159	Healthy:::Volunteers	1	DSM265	DSM265:::Phase:::1:::First:::In:::Human	.	0	800mgDSM265	12	0	UNKNOWN	UNKNWON	UNKNWON	0	PK	.	.
1667	.	DSM265_13_01-5159	83	DSM265_13_01	1	800mgDSM265	12	48	48	48	48	HOURS	1	DSM265:::DBS	8.83	8.83	ug/mL	0.01	0	0	0	0	.	0	0	ORAL	0	0	800	.	.	601001	5159	Healthy:::Volunteers	1	DSM265	DSM265:::Phase:::1:::First:::In:::Human	.	0	800mgDSM265	12	0	UNKNOWN	UNKNWON	UNKNWON	0	PK	.	.
1668	.	DSM265_13_01-5159	83	DSM265_13_01	1	800mgDSM265	12	96	96	96	96	HOURS	1	DSM265:::DBS	7.78	7.78	ug/mL	0.01	0	0	0	0	.	0	0	ORAL	0	0	800	.	.	601001	5159	Healthy:::Volunteers	1	DSM265	DSM265:::Phase:::1:::First:::In:::Human	.	0	800mgDSM265	12	0	UNKNOWN	UNKNWON	UNKNWON	0	PK	.	.
1669	.	DSM265_13_01-5159	83	DSM265_13_01	1	800mgDSM265	12	144	144	144	144	HOURS	1	DSM265:::DBS	5.71	5.71	ug/mL	0.01	0	0	0	0	.	0	0	ORAL	0	0	800	.	.	601001	5159	Healthy:::Volunteers	1	DSM265	DSM265:::Phase:::1:::First:::In:::Human	.	0	800mgDSM265	12	0	UNKNOWN	UNKNWON	UNKNWON	0	PK	.	.
1670	.	DSM265_13_01-5159	83	DSM265_13_01	1	800mgDSM265	12	216	216	216	216	HOURS	1	DSM265:::DBS	4.09	4.09	ug/mL	0.01	0	0	0	0	.	0	0	ORAL	0	0	800	.	.	601001	5159	Healthy:::Volunteers	1	DSM265	DSM265:::Phase:::1:::First:::In:::Human	.	0	800mgDSM265	12	0	UNKNOWN	UNKNWON	UNKNWON	0	PK	.	.
1671	.	DSM265_13_01-5159	83	DSM265_13_01	1	800mgDSM265	12	312	312	312	312	HOURS	1	DSM265:::DBS	1.83	1.83	ug/mL	0.01	0	0	0	0	.	0	0	ORAL	0	0	800	.	.	601001	5159	Healthy:::Volunteers	1	DSM265	DSM265:::Phase:::1:::First:::In:::Human	.	0	800mgDSM265	12	0	UNKNOWN	UNKNWON	UNKNWON	0	PK	.	.
1672	.	DSM265_13_01-5159	83	DSM265_13_01	1	800mgDSM265	12	480	480	480	480	HOURS	1	DSM265:::DBS	0.606	0.606	ug/mL	0.01	0	0	0	0	.	0	0	ORAL	0	0	800	.	.	601001	5159	Healthy:::Volunteers	1	DSM265	DSM265:::Phase:::1:::First:::In:::Human	.	0	800mgDSM265	12	0	UNKNOWN	UNKNWON	UNKNWON	0	PK	.	.
1674	.	DSM265_13_01-5161	84	DSM265_13_01	1	800mgDSM265	12	0	0	0	0	HOURS	.	DSM265:::Dose	800	0	mg	.	0	1	1	800	1	0	0	ORAL	0	0	800	.	.	601001	5161	Healthy:::Volunteers	1	DSM265	DSM265:::Phase:::1:::First:::In:::Human	.	0	800mgDSM265	12	0	UNKNOWN	UNKNWON	UNKNWON	0	Dose	.	.
1673	.	DSM265_13_01-5161	84	DSM265_13_01	1	800mgDSM265	12	0	0	0	0	HOURS	1	DSM265:::DBS	0.005	0.01	ug/mL	0.01	1	0	0	0	.	0	0	ORAL	0	0	800	.	.	601001	5161	Healthy:::Volunteers	1	DSM265	DSM265:::Phase:::1:::First:::In:::Human	.	0	800mgDSM265	12	0	UNKNOWN	UNKNWON	UNKNWON	0	PK	.	.
1675	.	DSM265_13_01-5161	84	DSM265_13_01	1	800mgDSM265	12	0.5	0.5	0.5	0.5	HOURS	1	DSM265:::DBS	4.04	4.04	ug/mL	0.01	0	0	0	0	.	0	0	ORAL	0	0	800	.	.	601001	5161	Healthy:::Volunteers	1	DSM265	DSM265:::Phase:::1:::First:::In:::Human	.	0	800mgDSM265	12	0	UNKNOWN	UNKNWON	UNKNWON	0	PK	.	.
1676	.	DSM265_13_01-5161	84	DSM265_13_01	1	800mgDSM265	12	1	1	1	1	HOURS	1	DSM265:::DBS	5	5	ug/mL	0.01	0	0	0	0	.	0	0	ORAL	0	0	800	.	.	601001	5161	Healthy:::Volunteers	1	DSM265	DSM265:::Phase:::1:::First:::In:::Human	.	0	800mgDSM265	12	0	UNKNOWN	UNKNWON	UNKNWON	0	PK	.	.
1677	.	DSM265_13_01-5161	84	DSM265_13_01	1	800mgDSM265	12	2	2	2	2	HOURS	1	DSM265:::DBS	7.63	7.63	ug/mL	0.01	0	0	0	0	.	0	0	ORAL	0	0	800	.	.	601001	5161	Healthy:::Volunteers	1	DSM265	DSM265:::Phase:::1:::First:::In:::Human	.	0	800mgDSM265	12	0	UNKNOWN	UNKNWON	UNKNWON	0	PK	.	.
1678	.	DSM265_13_01-5161	84	DSM265_13_01	1	800mgDSM265	12	4	4	4	4	HOURS	1	DSM265:::DBS	6.94	6.94	ug/mL	0.01	0	0	0	0	.	0	0	ORAL	0	0	800	.	.	601001	5161	Healthy:::Volunteers	1	DSM265	DSM265:::Phase:::1:::First:::In:::Human	.	0	800mgDSM265	12	0	UNKNOWN	UNKNWON	UNKNWON	0	PK	.	.
1679	.	DSM265_13_01-5161	84	DSM265_13_01	1	800mgDSM265	12	6	6	6	6	HOURS	1	DSM265:::DBS	6.63	6.63	ug/mL	0.01	0	0	0	0	.	0	0	ORAL	0	0	800	.	.	601001	5161	Healthy:::Volunteers	1	DSM265	DSM265:::Phase:::1:::First:::In:::Human	.	0	800mgDSM265	12	0	UNKNOWN	UNKNWON	UNKNWON	0	PK	.	.
1680	.	DSM265_13_01-5161	84	DSM265_13_01	1	800mgDSM265	12	8	8	8	8	HOURS	1	DSM265:::DBS	7.33	7.33	ug/mL	0.01	0	0	0	0	.	0	0	ORAL	0	0	800	.	.	601001	5161	Healthy:::Volunteers	1	DSM265	DSM265:::Phase:::1:::First:::In:::Human	.	0	800mgDSM265	12	0	UNKNOWN	UNKNWON	UNKNWON	0	PK	.	.
1681	.	DSM265_13_01-5161	84	DSM265_13_01	1	800mgDSM265	12	12	12	12	12	HOURS	1	DSM265:::DBS	5.9	5.9	ug/mL	0.01	0	0	0	0	.	0	0	ORAL	0	0	800	.	.	601001	5161	Healthy:::Volunteers	1	DSM265	DSM265:::Phase:::1:::First:::In:::Human	.	0	800mgDSM265	12	0	UNKNOWN	UNKNWON	UNKNWON	0	PK	.	.
1682	.	DSM265_13_01-5161	84	DSM265_13_01	1	800mgDSM265	12	24	24	24	24	HOURS	1	DSM265:::DBS	6.15	6.15	ug/mL	0.01	0	0	0	0	.	0	0	ORAL	0	0	800	.	.	601001	5161	Healthy:::Volunteers	1	DSM265	DSM265:::Phase:::1:::First:::In:::Human	.	0	800mgDSM265	12	0	UNKNOWN	UNKNWON	UNKNWON	0	PK	.	.
1683	.	DSM265_13_01-5161	84	DSM265_13_01	1	800mgDSM265	12	48	48	48	48	HOURS	1	DSM265:::DBS	5.06	5.06	ug/mL	0.01	0	0	0	0	.	0	0	ORAL	0	0	800	.	.	601001	5161	Healthy:::Volunteers	1	DSM265	DSM265:::Phase:::1:::First:::In:::Human	.	0	800mgDSM265	12	0	UNKNOWN	UNKNWON	UNKNWON	0	PK	.	.
1684	.	DSM265_13_01-5161	84	DSM265_13_01	1	800mgDSM265	12	96	96	96	96	HOURS	1	DSM265:::DBS	4.75	4.75	ug/mL	0.01	0	0	0	0	.	0	0	ORAL	0	0	800	.	.	601001	5161	Healthy:::Volunteers	1	DSM265	DSM265:::Phase:::1:::First:::In:::Human	.	0	800mgDSM265	12	0	UNKNOWN	UNKNWON	UNKNWON	0	PK	.	.
1685	.	DSM265_13_01-5161	84	DSM265_13_01	1	800mgDSM265	12	144	144	144	144	HOURS	1	DSM265:::DBS	3.83	3.83	ug/mL	0.01	0	0	0	0	.	0	0	ORAL	0	0	800	.	.	601001	5161	Healthy:::Volunteers	1	DSM265	DSM265:::Phase:::1:::First:::In:::Human	.	0	800mgDSM265	12	0	UNKNOWN	UNKNWON	UNKNWON	0	PK	.	.
1686	.	DSM265_13_01-5161	84	DSM265_13_01	1	800mgDSM265	12	216	216	216	216	HOURS	1	DSM265:::DBS	2.42	2.42	ug/mL	0.01	0	0	0	0	.	0	0	ORAL	0	0	800	.	.	601001	5161	Healthy:::Volunteers	1	DSM265	DSM265:::Phase:::1:::First:::In:::Human	.	0	800mgDSM265	12	0	UNKNOWN	UNKNWON	UNKNWON	0	PK	.	.
1687	.	DSM265_13_01-5161	84	DSM265_13_01	1	800mgDSM265	12	312	312	312	312	HOURS	1	DSM265:::DBS	1.64	1.64	ug/mL	0.01	0	0	0	0	.	0	0	ORAL	0	0	800	.	.	601001	5161	Healthy:::Volunteers	1	DSM265	DSM265:::Phase:::1:::First:::In:::Human	.	0	800mgDSM265	12	0	UNKNOWN	UNKNWON	UNKNWON	0	PK	.	.
1688	.	DSM265_13_01-5161	84	DSM265_13_01	1	800mgDSM265	12	480	480	480	480	HOURS	1	DSM265:::DBS	0.749	0.749	ug/mL	0.01	0	0	0	0	.	0	0	ORAL	0	0	800	.	.	601001	5161	Healthy:::Volunteers	1	DSM265	DSM265:::Phase:::1:::First:::In:::Human	.	0	800mgDSM265	12	0	UNKNOWN	UNKNWON	UNKNWON	0	PK	.	.
1690	.	DSM265_13_01-5162	85	DSM265_13_01	1	800mgDSM265	12	0	0	0	0	HOURS	.	DSM265:::Dose	800	0	mg	.	0	1	1	800	1	0	0	ORAL	0	0	800	.	.	601001	5162	Healthy:::Volunteers	1	DSM265	DSM265:::Phase:::1:::First:::In:::Human	.	0	800mgDSM265	12	0	UNKNOWN	UNKNWON	UNKNWON	0	Dose	.	.
1689	.	DSM265_13_01-5162	85	DSM265_13_01	1	800mgDSM265	12	0	0	0	0	HOURS	1	DSM265:::DBS	0.005	0.01	ug/mL	0.01	1	0	0	0	.	0	0	ORAL	0	0	800	.	.	601001	5162	Healthy:::Volunteers	1	DSM265	DSM265:::Phase:::1:::First:::In:::Human	.	0	800mgDSM265	12	0	UNKNOWN	UNKNWON	UNKNWON	0	PK	.	.
1691	.	DSM265_13_01-5162	85	DSM265_13_01	1	800mgDSM265	12	0.5	0.5	0.5	0.5	HOURS	1	DSM265:::DBS	4.13	4.13	ug/mL	0.01	0	0	0	0	.	0	0	ORAL	0	0	800	.	.	601001	5162	Healthy:::Volunteers	1	DSM265	DSM265:::Phase:::1:::First:::In:::Human	.	0	800mgDSM265	12	0	UNKNOWN	UNKNWON	UNKNWON	0	PK	.	.
1692	.	DSM265_13_01-5162	85	DSM265_13_01	1	800mgDSM265	12	1	1	1	1	HOURS	1	DSM265:::DBS	5.91	5.91	ug/mL	0.01	0	0	0	0	.	0	0	ORAL	0	0	800	.	.	601001	5162	Healthy:::Volunteers	1	DSM265	DSM265:::Phase:::1:::First:::In:::Human	.	0	800mgDSM265	12	0	UNKNOWN	UNKNWON	UNKNWON	0	PK	.	.
1693	.	DSM265_13_01-5162	85	DSM265_13_01	1	800mgDSM265	12	2	2	2	2	HOURS	1	DSM265:::DBS	8.93	8.93	ug/mL	0.01	0	0	0	0	.	0	0	ORAL	0	0	800	.	.	601001	5162	Healthy:::Volunteers	1	DSM265	DSM265:::Phase:::1:::First:::In:::Human	.	0	800mgDSM265	12	0	UNKNOWN	UNKNWON	UNKNWON	0	PK	.	.
1694	.	DSM265_13_01-5162	85	DSM265_13_01	1	800mgDSM265	12	4	4	4	4	HOURS	1	DSM265:::DBS	7.16	7.16	ug/mL	0.01	0	0	0	0	.	0	0	ORAL	0	0	800	.	.	601001	5162	Healthy:::Volunteers	1	DSM265	DSM265:::Phase:::1:::First:::In:::Human	.	0	800mgDSM265	12	0	UNKNOWN	UNKNWON	UNKNWON	0	PK	.	.
1695	.	DSM265_13_01-5162	85	DSM265_13_01	1	800mgDSM265	12	6	6	6	6	HOURS	1	DSM265:::DBS	6.79	6.79	ug/mL	0.01	0	0	0	0	.	0	0	ORAL	0	0	800	.	.	601001	5162	Healthy:::Volunteers	1	DSM265	DSM265:::Phase:::1:::First:::In:::Human	.	0	800mgDSM265	12	0	UNKNOWN	UNKNWON	UNKNWON	0	PK	.	.
1696	.	DSM265_13_01-5162	85	DSM265_13_01	1	800mgDSM265	12	8	8	8	8	HOURS	1	DSM265:::DBS	5.92	5.92	ug/mL	0.01	0	0	0	0	.	0	0	ORAL	0	0	800	.	.	601001	5162	Healthy:::Volunteers	1	DSM265	DSM265:::Phase:::1:::First:::In:::Human	.	0	800mgDSM265	12	0	UNKNOWN	UNKNWON	UNKNWON	0	PK	.	.
1697	.	DSM265_13_01-5162	85	DSM265_13_01	1	800mgDSM265	12	12	12	12	12	HOURS	1	DSM265:::DBS	6.61	6.61	ug/mL	0.01	0	0	0	0	.	0	0	ORAL	0	0	800	.	.	601001	5162	Healthy:::Volunteers	1	DSM265	DSM265:::Phase:::1:::First:::In:::Human	.	0	800mgDSM265	12	0	UNKNOWN	UNKNWON	UNKNWON	0	PK	.	.
1698	.	DSM265_13_01-5162	85	DSM265_13_01	1	800mgDSM265	12	24	24	24	24	HOURS	1	DSM265:::DBS	6.19	6.19	ug/mL	0.01	0	0	0	0	.	0	0	ORAL	0	0	800	.	.	601001	5162	Healthy:::Volunteers	1	DSM265	DSM265:::Phase:::1:::First:::In:::Human	.	0	800mgDSM265	12	0	UNKNOWN	UNKNWON	UNKNWON	0	PK	.	.
1699	.	DSM265_13_01-5162	85	DSM265_13_01	1	800mgDSM265	12	48	48	48	48	HOURS	1	DSM265:::DBS	5.47	5.47	ug/mL	0.01	0	0	0	0	.	0	0	ORAL	0	0	800	.	.	601001	5162	Healthy:::Volunteers	1	DSM265	DSM265:::Phase:::1:::First:::In:::Human	.	0	800mgDSM265	12	0	UNKNOWN	UNKNWON	UNKNWON	0	PK	.	.
1700	.	DSM265_13_01-5162	85	DSM265_13_01	1	800mgDSM265	12	96	96	96	96	HOURS	1	DSM265:::DBS	3.18	3.18	ug/mL	0.01	0	0	0	0	.	0	0	ORAL	0	0	800	.	.	601001	5162	Healthy:::Volunteers	1	DSM265	DSM265:::Phase:::1:::First:::In:::Human	.	0	800mgDSM265	12	0	UNKNOWN	UNKNWON	UNKNWON	0	PK	.	.
1701	.	DSM265_13_01-5162	85	DSM265_13_01	1	800mgDSM265	12	144	144	144	144	HOURS	1	DSM265:::DBS	2.05	2.05	ug/mL	0.01	0	0	0	0	.	0	0	ORAL	0	0	800	.	.	601001	5162	Healthy:::Volunteers	1	DSM265	DSM265:::Phase:::1:::First:::In:::Human	.	0	800mgDSM265	12	0	UNKNOWN	UNKNWON	UNKNWON	0	PK	.	.
1702	.	DSM265_13_01-5162	85	DSM265_13_01	1	800mgDSM265	12	216	216	216	216	HOURS	1	DSM265:::DBS	0.967	0.967	ug/mL	0.01	0	0	0	0	.	0	0	ORAL	0	0	800	.	.	601001	5162	Healthy:::Volunteers	1	DSM265	DSM265:::Phase:::1:::First:::In:::Human	.	0	800mgDSM265	12	0	UNKNOWN	UNKNWON	UNKNWON	0	PK	.	.
1703	.	DSM265_13_01-5162	85	DSM265_13_01	1	800mgDSM265	12	312	312	312	312	HOURS	1	DSM265:::DBS	0.441	0.441	ug/mL	0.01	0	0	0	0	.	0	0	ORAL	0	0	800	.	.	601001	5162	Healthy:::Volunteers	1	DSM265	DSM265:::Phase:::1:::First:::In:::Human	.	0	800mgDSM265	12	0	UNKNOWN	UNKNWON	UNKNWON	0	PK	.	.
1704	.	DSM265_13_01-5162	85	DSM265_13_01	1	800mgDSM265	12	480	480	480	480	HOURS	1	DSM265:::DBS	0.0978	0.0978	ug/mL	0.01	0	0	0	0	.	0	0	ORAL	0	0	800	.	.	601001	5162	Healthy:::Volunteers	1	DSM265	DSM265:::Phase:::1:::First:::In:::Human	.	0	800mgDSM265	12	0	UNKNOWN	UNKNWON	UNKNWON	0	PK	.	.
1706	.	DSM265_13_01-5163	86	DSM265_13_01	1	800mgDSM265	12	0	0	0	0	HOURS	.	DSM265:::Dose	800	0	mg	.	0	1	1	800	1	0	0	ORAL	0	0	800	.	.	601001	5163	Healthy:::Volunteers	1	DSM265	DSM265:::Phase:::1:::First:::In:::Human	.	0	800mgDSM265	12	0	UNKNOWN	UNKNWON	UNKNWON	0	Dose	.	.
1705	.	DSM265_13_01-5163	86	DSM265_13_01	1	800mgDSM265	12	0	0	0	0	HOURS	1	DSM265:::DBS	0.005	0.01	ug/mL	0.01	1	0	0	0	.	0	0	ORAL	0	0	800	.	.	601001	5163	Healthy:::Volunteers	1	DSM265	DSM265:::Phase:::1:::First:::In:::Human	.	0	800mgDSM265	12	0	UNKNOWN	UNKNWON	UNKNWON	0	PK	.	.
1707	.	DSM265_13_01-5163	86	DSM265_13_01	1	800mgDSM265	12	0.5	0.5	0.5	0.5	HOURS	1	DSM265:::DBS	3.45	3.45	ug/mL	0.01	0	0	0	0	.	0	0	ORAL	0	0	800	.	.	601001	5163	Healthy:::Volunteers	1	DSM265	DSM265:::Phase:::1:::First:::In:::Human	.	0	800mgDSM265	12	0	UNKNOWN	UNKNWON	UNKNWON	0	PK	.	.
1708	.	DSM265_13_01-5163	86	DSM265_13_01	1	800mgDSM265	12	1	1	1	1	HOURS	1	DSM265:::DBS	3.1	3.1	ug/mL	0.01	0	0	0	0	.	0	0	ORAL	0	0	800	.	.	601001	5163	Healthy:::Volunteers	1	DSM265	DSM265:::Phase:::1:::First:::In:::Human	.	0	800mgDSM265	12	0	UNKNOWN	UNKNWON	UNKNWON	0	PK	.	.
1709	.	DSM265_13_01-5163	86	DSM265_13_01	1	800mgDSM265	12	2	2	2	2	HOURS	1	DSM265:::DBS	5.39	5.39	ug/mL	0.01	0	0	0	0	.	0	0	ORAL	0	0	800	.	.	601001	5163	Healthy:::Volunteers	1	DSM265	DSM265:::Phase:::1:::First:::In:::Human	.	0	800mgDSM265	12	0	UNKNOWN	UNKNWON	UNKNWON	0	PK	.	.
1710	.	DSM265_13_01-5163	86	DSM265_13_01	1	800mgDSM265	12	4	4	4	4	HOURS	1	DSM265:::DBS	12.3	12.3	ug/mL	0.01	0	0	0	0	.	0	0	ORAL	0	0	800	.	.	601001	5163	Healthy:::Volunteers	1	DSM265	DSM265:::Phase:::1:::First:::In:::Human	.	0	800mgDSM265	12	0	UNKNOWN	UNKNWON	UNKNWON	0	PK	.	.
1711	.	DSM265_13_01-5163	86	DSM265_13_01	1	800mgDSM265	12	6	6	6	6	HOURS	1	DSM265:::DBS	7.61	7.61	ug/mL	0.01	0	0	0	0	.	0	0	ORAL	0	0	800	.	.	601001	5163	Healthy:::Volunteers	1	DSM265	DSM265:::Phase:::1:::First:::In:::Human	.	0	800mgDSM265	12	0	UNKNOWN	UNKNWON	UNKNWON	0	PK	.	.
1712	.	DSM265_13_01-5163	86	DSM265_13_01	1	800mgDSM265	12	12	12	12	12	HOURS	1	DSM265:::DBS	9.49	9.49	ug/mL	0.01	0	0	0	0	.	0	0	ORAL	0	0	800	.	.	601001	5163	Healthy:::Volunteers	1	DSM265	DSM265:::Phase:::1:::First:::In:::Human	.	0	800mgDSM265	12	0	UNKNOWN	UNKNWON	UNKNWON	0	PK	.	.
1713	.	DSM265_13_01-5163	86	DSM265_13_01	1	800mgDSM265	12	24	24	24	24	HOURS	1	DSM265:::DBS	8.84	8.84	ug/mL	0.01	0	0	0	0	.	0	0	ORAL	0	0	800	.	.	601001	5163	Healthy:::Volunteers	1	DSM265	DSM265:::Phase:::1:::First:::In:::Human	.	0	800mgDSM265	12	0	UNKNOWN	UNKNWON	UNKNWON	0	PK	.	.
1714	.	DSM265_13_01-5163	86	DSM265_13_01	1	800mgDSM265	12	48	48	48	48	HOURS	1	DSM265:::DBS	6.6	6.6	ug/mL	0.01	0	0	0	0	.	0	0	ORAL	0	0	800	.	.	601001	5163	Healthy:::Volunteers	1	DSM265	DSM265:::Phase:::1:::First:::In:::Human	.	0	800mgDSM265	12	0	UNKNOWN	UNKNWON	UNKNWON	0	PK	.	.
1715	.	DSM265_13_01-5163	86	DSM265_13_01	1	800mgDSM265	12	96	96	96	96	HOURS	1	DSM265:::DBS	5.08	5.08	ug/mL	0.01	0	0	0	0	.	0	0	ORAL	0	0	800	.	.	601001	5163	Healthy:::Volunteers	1	DSM265	DSM265:::Phase:::1:::First:::In:::Human	.	0	800mgDSM265	12	0	UNKNOWN	UNKNWON	UNKNWON	0	PK	.	.
1716	.	DSM265_13_01-5163	86	DSM265_13_01	1	800mgDSM265	12	144	144	144	144	HOURS	1	DSM265:::DBS	2.56	2.56	ug/mL	0.01	0	0	0	0	.	0	0	ORAL	0	0	800	.	.	601001	5163	Healthy:::Volunteers	1	DSM265	DSM265:::Phase:::1:::First:::In:::Human	.	0	800mgDSM265	12	0	UNKNOWN	UNKNWON	UNKNWON	0	PK	.	.
1717	.	DSM265_13_01-5163	86	DSM265_13_01	1	800mgDSM265	12	216	216	216	216	HOURS	1	DSM265:::DBS	1.11	1.11	ug/mL	0.01	0	0	0	0	.	0	0	ORAL	0	0	800	.	.	601001	5163	Healthy:::Volunteers	1	DSM265	DSM265:::Phase:::1:::First:::In:::Human	.	0	800mgDSM265	12	0	UNKNOWN	UNKNWON	UNKNWON	0	PK	.	.
1718	.	DSM265_13_01-5163	86	DSM265_13_01	1	800mgDSM265	12	312	312	312	312	HOURS	1	DSM265:::DBS	0.418	0.418	ug/mL	0.01	0	0	0	0	.	0	0	ORAL	0	0	800	.	.	601001	5163	Healthy:::Volunteers	1	DSM265	DSM265:::Phase:::1:::First:::In:::Human	.	0	800mgDSM265	12	0	UNKNOWN	UNKNWON	UNKNWON	0	PK	.	.
1719	.	DSM265_13_01-5163	86	DSM265_13_01	1	800mgDSM265	12	480	480	480	480	HOURS	1	DSM265:::DBS	0.05	0.05	ug/mL	0.01	0	0	0	0	.	0	0	ORAL	0	0	800	.	.	601001	5163	Healthy:::Volunteers	1	DSM265	DSM265:::Phase:::1:::First:::In:::Human	.	0	800mgDSM265	12	0	UNKNOWN	UNKNWON	UNKNWON	0	PK	.	.
1721	.	DSM265_13_01-5164	87	DSM265_13_01	1	800mgDSM265	12	0	0	0	0	HOURS	.	DSM265:::Dose	800	0	mg	.	0	1	1	800	1	0	0	ORAL	0	0	800	.	.	601001	5164	Healthy:::Volunteers	1	DSM265	DSM265:::Phase:::1:::First:::In:::Human	.	0	800mgDSM265	12	0	UNKNOWN	UNKNWON	UNKNWON	0	Dose	.	.
1720	.	DSM265_13_01-5164	87	DSM265_13_01	1	800mgDSM265	12	0	0	0	0	HOURS	1	DSM265:::DBS	0.005	0.01	ug/mL	0.01	1	0	0	0	.	0	0	ORAL	0	0	800	.	.	601001	5164	Healthy:::Volunteers	1	DSM265	DSM265:::Phase:::1:::First:::In:::Human	.	0	800mgDSM265	12	0	UNKNOWN	UNKNWON	UNKNWON	0	PK	.	.
1722	.	DSM265_13_01-5164	87	DSM265_13_01	1	800mgDSM265	12	0.5	0.5	0.5	0.5	HOURS	1	DSM265:::DBS	2.48	2.48	ug/mL	0.01	0	0	0	0	.	0	0	ORAL	0	0	800	.	.	601001	5164	Healthy:::Volunteers	1	DSM265	DSM265:::Phase:::1:::First:::In:::Human	.	0	800mgDSM265	12	0	UNKNOWN	UNKNWON	UNKNWON	0	PK	.	.
1723	.	DSM265_13_01-5164	87	DSM265_13_01	1	800mgDSM265	12	1	1	1	1	HOURS	1	DSM265:::DBS	2.2	2.2	ug/mL	0.01	0	0	0	0	.	0	0	ORAL	0	0	800	.	.	601001	5164	Healthy:::Volunteers	1	DSM265	DSM265:::Phase:::1:::First:::In:::Human	.	0	800mgDSM265	12	0	UNKNOWN	UNKNWON	UNKNWON	0	PK	.	.
1724	.	DSM265_13_01-5164	87	DSM265_13_01	1	800mgDSM265	12	2	2	2	2	HOURS	1	DSM265:::DBS	2.48	2.48	ug/mL	0.01	0	0	0	0	.	0	0	ORAL	0	0	800	.	.	601001	5164	Healthy:::Volunteers	1	DSM265	DSM265:::Phase:::1:::First:::In:::Human	.	0	800mgDSM265	12	0	UNKNOWN	UNKNWON	UNKNWON	0	PK	.	.
1725	.	DSM265_13_01-5164	87	DSM265_13_01	1	800mgDSM265	12	4	4	4	4	HOURS	1	DSM265:::DBS	9.44	9.44	ug/mL	0.01	0	0	0	0	.	0	0	ORAL	0	0	800	.	.	601001	5164	Healthy:::Volunteers	1	DSM265	DSM265:::Phase:::1:::First:::In:::Human	.	0	800mgDSM265	12	0	UNKNOWN	UNKNWON	UNKNWON	0	PK	.	.
1726	.	DSM265_13_01-5164	87	DSM265_13_01	1	800mgDSM265	12	6	6	6	6	HOURS	1	DSM265:::DBS	7.41	7.41	ug/mL	0.01	0	0	0	0	.	0	0	ORAL	0	0	800	.	.	601001	5164	Healthy:::Volunteers	1	DSM265	DSM265:::Phase:::1:::First:::In:::Human	.	0	800mgDSM265	12	0	UNKNOWN	UNKNWON	UNKNWON	0	PK	.	.
1727	.	DSM265_13_01-5164	87	DSM265_13_01	1	800mgDSM265	12	8	8	8	8	HOURS	1	DSM265:::DBS	9.47	9.47	ug/mL	0.01	0	0	0	0	.	0	0	ORAL	0	0	800	.	.	601001	5164	Healthy:::Volunteers	1	DSM265	DSM265:::Phase:::1:::First:::In:::Human	.	0	800mgDSM265	12	0	UNKNOWN	UNKNWON	UNKNWON	0	PK	.	.
1728	.	DSM265_13_01-5164	87	DSM265_13_01	1	800mgDSM265	12	12	12	12	12	HOURS	1	DSM265:::DBS	8.96	8.96	ug/mL	0.01	0	0	0	0	.	0	0	ORAL	0	0	800	.	.	601001	5164	Healthy:::Volunteers	1	DSM265	DSM265:::Phase:::1:::First:::In:::Human	.	0	800mgDSM265	12	0	UNKNOWN	UNKNWON	UNKNWON	0	PK	.	.
1729	.	DSM265_13_01-5164	87	DSM265_13_01	1	800mgDSM265	12	24	24	24	24	HOURS	1	DSM265:::DBS	7.02	7.02	ug/mL	0.01	0	0	0	0	.	0	0	ORAL	0	0	800	.	.	601001	5164	Healthy:::Volunteers	1	DSM265	DSM265:::Phase:::1:::First:::In:::Human	.	0	800mgDSM265	12	0	UNKNOWN	UNKNWON	UNKNWON	0	PK	.	.
1730	.	DSM265_13_01-5164	87	DSM265_13_01	1	800mgDSM265	12	48	48	48	48	HOURS	1	DSM265:::DBS	5.85	5.85	ug/mL	0.01	0	0	0	0	.	0	0	ORAL	0	0	800	.	.	601001	5164	Healthy:::Volunteers	1	DSM265	DSM265:::Phase:::1:::First:::In:::Human	.	0	800mgDSM265	12	0	UNKNOWN	UNKNWON	UNKNWON	0	PK	.	.
1731	.	DSM265_13_01-5164	87	DSM265_13_01	1	800mgDSM265	12	96	96	96	96	HOURS	1	DSM265:::DBS	4.15	4.15	ug/mL	0.01	0	0	0	0	.	0	0	ORAL	0	0	800	.	.	601001	5164	Healthy:::Volunteers	1	DSM265	DSM265:::Phase:::1:::First:::In:::Human	.	0	800mgDSM265	12	0	UNKNOWN	UNKNWON	UNKNWON	0	PK	.	.
1732	.	DSM265_13_01-5164	87	DSM265_13_01	1	800mgDSM265	12	144	144	144	144	HOURS	1	DSM265:::DBS	2.31	2.31	ug/mL	0.01	0	0	0	0	.	0	0	ORAL	0	0	800	.	.	601001	5164	Healthy:::Volunteers	1	DSM265	DSM265:::Phase:::1:::First:::In:::Human	.	0	800mgDSM265	12	0	UNKNOWN	UNKNWON	UNKNWON	0	PK	.	.
1733	.	DSM265_13_01-5164	87	DSM265_13_01	1	800mgDSM265	12	216	216	216	216	HOURS	1	DSM265:::DBS	1.19	1.19	ug/mL	0.01	0	0	0	0	.	0	0	ORAL	0	0	800	.	.	601001	5164	Healthy:::Volunteers	1	DSM265	DSM265:::Phase:::1:::First:::In:::Human	.	0	800mgDSM265	12	0	UNKNOWN	UNKNWON	UNKNWON	0	PK	.	.
1734	.	DSM265_13_01-5164	87	DSM265_13_01	1	800mgDSM265	12	312	312	312	312	HOURS	1	DSM265:::DBS	0.369	0.369	ug/mL	0.01	0	0	0	0	.	0	0	ORAL	0	0	800	.	.	601001	5164	Healthy:::Volunteers	1	DSM265	DSM265:::Phase:::1:::First:::In:::Human	.	0	800mgDSM265	12	0	UNKNOWN	UNKNWON	UNKNWON	0	PK	.	.
1735	.	DSM265_13_01-5164	87	DSM265_13_01	1	800mgDSM265	12	480	480	480	480	HOURS	1	DSM265:::DBS	0.0395	0.0395	ug/mL	0.01	0	0	0	0	.	0	0	ORAL	0	0	800	.	.	601001	5164	Healthy:::Volunteers	1	DSM265	DSM265:::Phase:::1:::First:::In:::Human	.	0	800mgDSM265	12	0	UNKNOWN	UNKNWON	UNKNWON	0	PK	.	.
1737	.	DSM265_13_01-5166	88	DSM265_13_01	1	800mgDSM265	12	0	0	0	0	HOURS	.	DSM265:::Dose	800	0	mg	.	0	1	1	800	1	0	0	ORAL	0	0	800	.	.	601001	5166	Healthy:::Volunteers	1	DSM265	DSM265:::Phase:::1:::First:::In:::Human	.	0	800mgDSM265	12	0	UNKNOWN	UNKNWON	UNKNWON	0	Dose	.	.
1736	.	DSM265_13_01-5166	88	DSM265_13_01	1	800mgDSM265	12	0	0	0	0	HOURS	1	DSM265:::DBS	0.005	0.01	ug/mL	0.01	1	0	0	0	.	0	0	ORAL	0	0	800	.	.	601001	5166	Healthy:::Volunteers	1	DSM265	DSM265:::Phase:::1:::First:::In:::Human	.	0	800mgDSM265	12	0	UNKNOWN	UNKNWON	UNKNWON	0	PK	.	.
1738	.	DSM265_13_01-5166	88	DSM265_13_01	1	800mgDSM265	12	0.5	0.5	0.5	0.5	HOURS	1	DSM265:::DBS	1.61	1.61	ug/mL	0.01	0	0	0	0	.	0	0	ORAL	0	0	800	.	.	601001	5166	Healthy:::Volunteers	1	DSM265	DSM265:::Phase:::1:::First:::In:::Human	.	0	800mgDSM265	12	0	UNKNOWN	UNKNWON	UNKNWON	0	PK	.	.
1739	.	DSM265_13_01-5166	88	DSM265_13_01	1	800mgDSM265	12	1	1	1	1	HOURS	1	DSM265:::DBS	4.34	4.34	ug/mL	0.01	0	0	0	0	.	0	0	ORAL	0	0	800	.	.	601001	5166	Healthy:::Volunteers	1	DSM265	DSM265:::Phase:::1:::First:::In:::Human	.	0	800mgDSM265	12	0	UNKNOWN	UNKNWON	UNKNWON	0	PK	.	.
1740	.	DSM265_13_01-5166	88	DSM265_13_01	1	800mgDSM265	12	2	2	2	2	HOURS	1	DSM265:::DBS	6.48	6.48	ug/mL	0.01	0	0	0	0	.	0	0	ORAL	0	0	800	.	.	601001	5166	Healthy:::Volunteers	1	DSM265	DSM265:::Phase:::1:::First:::In:::Human	.	0	800mgDSM265	12	0	UNKNOWN	UNKNWON	UNKNWON	0	PK	.	.
1741	.	DSM265_13_01-5166	88	DSM265_13_01	1	800mgDSM265	12	4	4	4	4	HOURS	1	DSM265:::DBS	6.02	6.02	ug/mL	0.01	0	0	0	0	.	0	0	ORAL	0	0	800	.	.	601001	5166	Healthy:::Volunteers	1	DSM265	DSM265:::Phase:::1:::First:::In:::Human	.	0	800mgDSM265	12	0	UNKNOWN	UNKNWON	UNKNWON	0	PK	.	.
1742	.	DSM265_13_01-5166	88	DSM265_13_01	1	800mgDSM265	12	6	6	6	6	HOURS	1	DSM265:::DBS	6.63	6.63	ug/mL	0.01	0	0	0	0	.	0	0	ORAL	0	0	800	.	.	601001	5166	Healthy:::Volunteers	1	DSM265	DSM265:::Phase:::1:::First:::In:::Human	.	0	800mgDSM265	12	0	UNKNOWN	UNKNWON	UNKNWON	0	PK	.	.
1743	.	DSM265_13_01-5166	88	DSM265_13_01	1	800mgDSM265	12	8	8	8	8	HOURS	1	DSM265:::DBS	5.62	5.62	ug/mL	0.01	0	0	0	0	.	0	0	ORAL	0	0	800	.	.	601001	5166	Healthy:::Volunteers	1	DSM265	DSM265:::Phase:::1:::First:::In:::Human	.	0	800mgDSM265	12	0	UNKNOWN	UNKNWON	UNKNWON	0	PK	.	.
1744	.	DSM265_13_01-5166	88	DSM265_13_01	1	800mgDSM265	12	12	12	12	12	HOURS	1	DSM265:::DBS	5.45	5.45	ug/mL	0.01	0	0	0	0	.	0	0	ORAL	0	0	800	.	.	601001	5166	Healthy:::Volunteers	1	DSM265	DSM265:::Phase:::1:::First:::In:::Human	.	0	800mgDSM265	12	0	UNKNOWN	UNKNWON	UNKNWON	0	PK	.	.
1745	.	DSM265_13_01-5166	88	DSM265_13_01	1	800mgDSM265	12	24	24	24	24	HOURS	1	DSM265:::DBS	5.73	5.73	ug/mL	0.01	0	0	0	0	.	0	0	ORAL	0	0	800	.	.	601001	5166	Healthy:::Volunteers	1	DSM265	DSM265:::Phase:::1:::First:::In:::Human	.	0	800mgDSM265	12	0	UNKNOWN	UNKNWON	UNKNWON	0	PK	.	.
1746	.	DSM265_13_01-5166	88	DSM265_13_01	1	800mgDSM265	12	48	48	48	48	HOURS	1	DSM265:::DBS	6.31	6.31	ug/mL	0.01	0	0	0	0	.	0	0	ORAL	0	0	800	.	.	601001	5166	Healthy:::Volunteers	1	DSM265	DSM265:::Phase:::1:::First:::In:::Human	.	0	800mgDSM265	12	0	UNKNOWN	UNKNWON	UNKNWON	0	PK	.	.
1747	.	DSM265_13_01-5166	88	DSM265_13_01	1	800mgDSM265	12	96	96	96	96	HOURS	1	DSM265:::DBS	5.55	5.55	ug/mL	0.01	0	0	0	0	.	0	0	ORAL	0	0	800	.	.	601001	5166	Healthy:::Volunteers	1	DSM265	DSM265:::Phase:::1:::First:::In:::Human	.	0	800mgDSM265	12	0	UNKNOWN	UNKNWON	UNKNWON	0	PK	.	.
1748	.	DSM265_13_01-5166	88	DSM265_13_01	1	800mgDSM265	12	144	144	144	144	HOURS	1	DSM265:::DBS	3.48	3.48	ug/mL	0.01	0	0	0	0	.	0	0	ORAL	0	0	800	.	.	601001	5166	Healthy:::Volunteers	1	DSM265	DSM265:::Phase:::1:::First:::In:::Human	.	0	800mgDSM265	12	0	UNKNOWN	UNKNWON	UNKNWON	0	PK	.	.
1749	.	DSM265_13_01-5166	88	DSM265_13_01	1	800mgDSM265	12	216	216	216	216	HOURS	1	DSM265:::DBS	2.94	2.94	ug/mL	0.01	0	0	0	0	.	0	0	ORAL	0	0	800	.	.	601001	5166	Healthy:::Volunteers	1	DSM265	DSM265:::Phase:::1:::First:::In:::Human	.	0	800mgDSM265	12	0	UNKNOWN	UNKNWON	UNKNWON	0	PK	.	.
1750	.	DSM265_13_01-5166	88	DSM265_13_01	1	800mgDSM265	12	312	312	312	312	HOURS	1	DSM265:::DBS	1.68	1.68	ug/mL	0.01	0	0	0	0	.	0	0	ORAL	0	0	800	.	.	601001	5166	Healthy:::Volunteers	1	DSM265	DSM265:::Phase:::1:::First:::In:::Human	.	0	800mgDSM265	12	0	UNKNOWN	UNKNWON	UNKNWON	0	PK	.	.
1751	.	DSM265_13_01-5166	88	DSM265_13_01	1	800mgDSM265	12	480	480	480	480	HOURS	1	DSM265:::DBS	1.05	1.05	ug/mL	0.01	0	0	0	0	.	0	0	ORAL	0	0	800	.	.	601001	5166	Healthy:::Volunteers	1	DSM265	DSM265:::Phase:::1:::First:::In:::Human	.	0	800mgDSM265	12	0	UNKNOWN	UNKNWON	UNKNWON	0	PK	.	.
1753	.	DSM265_13_01-5168	89	DSM265_13_01	1	1200mgDSM265	1	0	0	0	0	HOURS	.	DSM265:::Dose	1200	0	mg	.	0	1	1	1200	1	0	0	ORAL	0	0	1200	.	.	601001	5168	Healthy:::Volunteers	1	DSM265	DSM265:::Phase:::1:::First:::In:::Human	.	0	1200mgDSM265	1	0	UNKNOWN	UNKNWON	UNKNWON	0	Dose	.	.
1752	.	DSM265_13_01-5168	89	DSM265_13_01	1	1200mgDSM265	1	0	0	0	0	HOURS	1	DSM265:::DBS	0.005	0.01	ug/mL	0.01	1	0	0	0	.	0	0	ORAL	0	0	1200	.	.	601001	5168	Healthy:::Volunteers	1	DSM265	DSM265:::Phase:::1:::First:::In:::Human	.	0	1200mgDSM265	1	0	UNKNOWN	UNKNWON	UNKNWON	0	PK	.	.
1754	.	DSM265_13_01-5168	89	DSM265_13_01	1	1200mgDSM265	1	0.5	0.5	0.5	0.5	HOURS	1	DSM265:::DBS	10.6	10.6	ug/mL	0.01	0	0	0	0	.	0	0	ORAL	0	0	1200	.	.	601001	5168	Healthy:::Volunteers	1	DSM265	DSM265:::Phase:::1:::First:::In:::Human	.	0	1200mgDSM265	1	0	UNKNOWN	UNKNWON	UNKNWON	0	PK	.	.
1755	.	DSM265_13_01-5168	89	DSM265_13_01	1	1200mgDSM265	1	1	1	1	1	HOURS	1	DSM265:::DBS	17.3	17.3	ug/mL	0.01	0	0	0	0	.	0	0	ORAL	0	0	1200	.	.	601001	5168	Healthy:::Volunteers	1	DSM265	DSM265:::Phase:::1:::First:::In:::Human	.	0	1200mgDSM265	1	0	UNKNOWN	UNKNWON	UNKNWON	0	PK	.	.
1756	.	DSM265_13_01-5168	89	DSM265_13_01	1	1200mgDSM265	1	2	2	2	2	HOURS	1	DSM265:::DBS	20.5	20.5	ug/mL	0.01	0	0	0	0	.	0	0	ORAL	0	0	1200	.	.	601001	5168	Healthy:::Volunteers	1	DSM265	DSM265:::Phase:::1:::First:::In:::Human	.	0	1200mgDSM265	1	0	UNKNOWN	UNKNWON	UNKNWON	0	PK	.	.
1757	.	DSM265_13_01-5168	89	DSM265_13_01	1	1200mgDSM265	1	4	4	4	4	HOURS	1	DSM265:::DBS	14.8	14.8	ug/mL	0.01	0	0	0	0	.	0	0	ORAL	0	0	1200	.	.	601001	5168	Healthy:::Volunteers	1	DSM265	DSM265:::Phase:::1:::First:::In:::Human	.	0	1200mgDSM265	1	0	UNKNOWN	UNKNWON	UNKNWON	0	PK	.	.
1758	.	DSM265_13_01-5168	89	DSM265_13_01	1	1200mgDSM265	1	6	6	6	6	HOURS	1	DSM265:::DBS	12.4	12.4	ug/mL	0.01	0	0	0	0	.	0	0	ORAL	0	0	1200	.	.	601001	5168	Healthy:::Volunteers	1	DSM265	DSM265:::Phase:::1:::First:::In:::Human	.	0	1200mgDSM265	1	0	UNKNOWN	UNKNWON	UNKNWON	0	PK	.	.
1759	.	DSM265_13_01-5168	89	DSM265_13_01	1	1200mgDSM265	1	8	8	8	8	HOURS	1	DSM265:::DBS	12.6	12.6	ug/mL	0.01	0	0	0	0	.	0	0	ORAL	0	0	1200	.	.	601001	5168	Healthy:::Volunteers	1	DSM265	DSM265:::Phase:::1:::First:::In:::Human	.	0	1200mgDSM265	1	0	UNKNOWN	UNKNWON	UNKNWON	0	PK	.	.
1760	.	DSM265_13_01-5168	89	DSM265_13_01	1	1200mgDSM265	1	12	12	12	12	HOURS	1	DSM265:::DBS	11.2	11.2	ug/mL	0.01	0	0	0	0	.	0	0	ORAL	0	0	1200	.	.	601001	5168	Healthy:::Volunteers	1	DSM265	DSM265:::Phase:::1:::First:::In:::Human	.	0	1200mgDSM265	1	0	UNKNOWN	UNKNWON	UNKNWON	0	PK	.	.
1761	.	DSM265_13_01-5168	89	DSM265_13_01	1	1200mgDSM265	1	24	24	24	24	HOURS	1	DSM265:::DBS	11	11	ug/mL	0.01	0	0	0	0	.	0	0	ORAL	0	0	1200	.	.	601001	5168	Healthy:::Volunteers	1	DSM265	DSM265:::Phase:::1:::First:::In:::Human	.	0	1200mgDSM265	1	0	UNKNOWN	UNKNWON	UNKNWON	0	PK	.	.
1762	.	DSM265_13_01-5168	89	DSM265_13_01	1	1200mgDSM265	1	48	48	48	48	HOURS	1	DSM265:::DBS	9.04	9.04	ug/mL	0.01	0	0	0	0	.	0	0	ORAL	0	0	1200	.	.	601001	5168	Healthy:::Volunteers	1	DSM265	DSM265:::Phase:::1:::First:::In:::Human	.	0	1200mgDSM265	1	0	UNKNOWN	UNKNWON	UNKNWON	0	PK	.	.
1763	.	DSM265_13_01-5168	89	DSM265_13_01	1	1200mgDSM265	1	96	96	96	96	HOURS	1	DSM265:::DBS	6.87	6.87	ug/mL	0.01	0	0	0	0	.	0	0	ORAL	0	0	1200	.	.	601001	5168	Healthy:::Volunteers	1	DSM265	DSM265:::Phase:::1:::First:::In:::Human	.	0	1200mgDSM265	1	0	UNKNOWN	UNKNWON	UNKNWON	0	PK	.	.
1764	.	DSM265_13_01-5168	89	DSM265_13_01	1	1200mgDSM265	1	144	144	144	144	HOURS	1	DSM265:::DBS	3.17	3.17	ug/mL	0.01	0	0	0	0	.	0	0	ORAL	0	0	1200	.	.	601001	5168	Healthy:::Volunteers	1	DSM265	DSM265:::Phase:::1:::First:::In:::Human	.	0	1200mgDSM265	1	0	UNKNOWN	UNKNWON	UNKNWON	0	PK	.	.
1765	.	DSM265_13_01-5168	89	DSM265_13_01	1	1200mgDSM265	1	216	216	216	216	HOURS	1	DSM265:::DBS	3.04	3.04	ug/mL	0.01	0	0	0	0	.	0	0	ORAL	0	0	1200	.	.	601001	5168	Healthy:::Volunteers	1	DSM265	DSM265:::Phase:::1:::First:::In:::Human	.	0	1200mgDSM265	1	0	UNKNOWN	UNKNWON	UNKNWON	0	PK	.	.
1766	.	DSM265_13_01-5168	89	DSM265_13_01	1	1200mgDSM265	1	312	312	312	312	HOURS	1	DSM265:::DBS	1.38	1.38	ug/mL	0.01	0	0	0	0	.	0	0	ORAL	0	0	1200	.	.	601001	5168	Healthy:::Volunteers	1	DSM265	DSM265:::Phase:::1:::First:::In:::Human	.	0	1200mgDSM265	1	0	UNKNOWN	UNKNWON	UNKNWON	0	PK	.	.
1767	.	DSM265_13_01-5168	89	DSM265_13_01	1	1200mgDSM265	1	480	480	480	480	HOURS	1	DSM265:::DBS	0.523	0.523	ug/mL	0.01	0	0	0	0	.	0	0	ORAL	0	0	1200	.	.	601001	5168	Healthy:::Volunteers	1	DSM265	DSM265:::Phase:::1:::First:::In:::Human	.	0	1200mgDSM265	1	0	UNKNOWN	UNKNWON	UNKNWON	0	PK	.	.
1768	.	DSM265_13_01-5168	89	DSM265_13_01	1	1200mgDSM265	1	648	648	648	648	HOURS	1	DSM265:::DBS	0.152	0.152	ug/mL	0.01	0	0	0	0	.	0	0	ORAL	0	0	1200	.	.	601001	5168	Healthy:::Volunteers	1	DSM265	DSM265:::Phase:::1:::First:::In:::Human	.	0	1200mgDSM265	1	0	UNKNOWN	UNKNWON	UNKNWON	0	PK	.	.
1769	.	DSM265_13_01-5168	89	DSM265_13_01	1	1200mgDSM265	1	816	816	816	816	HOURS	1	DSM265:::DBS	0.0369	0.0369	ug/mL	0.01	0	0	0	0	.	0	0	ORAL	0	0	1200	.	.	601001	5168	Healthy:::Volunteers	1	DSM265	DSM265:::Phase:::1:::First:::In:::Human	.	0	1200mgDSM265	1	0	UNKNOWN	UNKNWON	UNKNWON	0	PK	.	.
1771	.	DSM265_13_01-5169	90	DSM265_13_01	1	1200mgDSM265	1	0	0	0	0	HOURS	.	DSM265:::Dose	1200	0	mg	.	0	1	1	1200	1	0	0	ORAL	0	0	1200	.	.	601001	5169	Healthy:::Volunteers	1	DSM265	DSM265:::Phase:::1:::First:::In:::Human	.	0	1200mgDSM265	1	0	UNKNOWN	UNKNWON	UNKNWON	0	Dose	.	.
1770	.	DSM265_13_01-5169	90	DSM265_13_01	1	1200mgDSM265	1	0	0	0	0	HOURS	1	DSM265:::DBS	0.005	0.01	ug/mL	0.01	1	0	0	0	.	0	0	ORAL	0	0	1200	.	.	601001	5169	Healthy:::Volunteers	1	DSM265	DSM265:::Phase:::1:::First:::In:::Human	.	0	1200mgDSM265	1	0	UNKNOWN	UNKNWON	UNKNWON	0	PK	.	.
1772	.	DSM265_13_01-5169	90	DSM265_13_01	1	1200mgDSM265	1	0.5	0.5	0.5	0.5	HOURS	1	DSM265:::DBS	10.2	10.2	ug/mL	0.01	0	0	0	0	.	0	0	ORAL	0	0	1200	.	.	601001	5169	Healthy:::Volunteers	1	DSM265	DSM265:::Phase:::1:::First:::In:::Human	.	0	1200mgDSM265	1	0	UNKNOWN	UNKNWON	UNKNWON	0	PK	.	.
1773	.	DSM265_13_01-5169	90	DSM265_13_01	1	1200mgDSM265	1	1	1	1	1	HOURS	1	DSM265:::DBS	13.3	13.3	ug/mL	0.01	0	0	0	0	.	0	0	ORAL	0	0	1200	.	.	601001	5169	Healthy:::Volunteers	1	DSM265	DSM265:::Phase:::1:::First:::In:::Human	.	0	1200mgDSM265	1	0	UNKNOWN	UNKNWON	UNKNWON	0	PK	.	.
1774	.	DSM265_13_01-5169	90	DSM265_13_01	1	1200mgDSM265	1	2	2	2	2	HOURS	1	DSM265:::DBS	17.7	17.7	ug/mL	0.01	0	0	0	0	.	0	0	ORAL	0	0	1200	.	.	601001	5169	Healthy:::Volunteers	1	DSM265	DSM265:::Phase:::1:::First:::In:::Human	.	0	1200mgDSM265	1	0	UNKNOWN	UNKNWON	UNKNWON	0	PK	.	.
1775	.	DSM265_13_01-5169	90	DSM265_13_01	1	1200mgDSM265	1	4	4	4	4	HOURS	1	DSM265:::DBS	13.2	13.2	ug/mL	0.01	0	0	0	0	.	0	0	ORAL	0	0	1200	.	.	601001	5169	Healthy:::Volunteers	1	DSM265	DSM265:::Phase:::1:::First:::In:::Human	.	0	1200mgDSM265	1	0	UNKNOWN	UNKNWON	UNKNWON	0	PK	.	.
1776	.	DSM265_13_01-5169	90	DSM265_13_01	1	1200mgDSM265	1	6	6	6	6	HOURS	1	DSM265:::DBS	9.88	9.88	ug/mL	0.01	0	0	0	0	.	0	0	ORAL	0	0	1200	.	.	601001	5169	Healthy:::Volunteers	1	DSM265	DSM265:::Phase:::1:::First:::In:::Human	.	0	1200mgDSM265	1	0	UNKNOWN	UNKNWON	UNKNWON	0	PK	.	.
1777	.	DSM265_13_01-5169	90	DSM265_13_01	1	1200mgDSM265	1	8	8	8	8	HOURS	1	DSM265:::DBS	11.8	11.8	ug/mL	0.01	0	0	0	0	.	0	0	ORAL	0	0	1200	.	.	601001	5169	Healthy:::Volunteers	1	DSM265	DSM265:::Phase:::1:::First:::In:::Human	.	0	1200mgDSM265	1	0	UNKNOWN	UNKNWON	UNKNWON	0	PK	.	.
1778	.	DSM265_13_01-5169	90	DSM265_13_01	1	1200mgDSM265	1	12	12	12	12	HOURS	1	DSM265:::DBS	11.9	11.9	ug/mL	0.01	0	0	0	0	.	0	0	ORAL	0	0	1200	.	.	601001	5169	Healthy:::Volunteers	1	DSM265	DSM265:::Phase:::1:::First:::In:::Human	.	0	1200mgDSM265	1	0	UNKNOWN	UNKNWON	UNKNWON	0	PK	.	.
1779	.	DSM265_13_01-5169	90	DSM265_13_01	1	1200mgDSM265	1	24	24	24	24	HOURS	1	DSM265:::DBS	9.99	9.99	ug/mL	0.01	0	0	0	0	.	0	0	ORAL	0	0	1200	.	.	601001	5169	Healthy:::Volunteers	1	DSM265	DSM265:::Phase:::1:::First:::In:::Human	.	0	1200mgDSM265	1	0	UNKNOWN	UNKNWON	UNKNWON	0	PK	.	.
1780	.	DSM265_13_01-5169	90	DSM265_13_01	1	1200mgDSM265	1	48	48	48	48	HOURS	1	DSM265:::DBS	9.21	9.21	ug/mL	0.01	0	0	0	0	.	0	0	ORAL	0	0	1200	.	.	601001	5169	Healthy:::Volunteers	1	DSM265	DSM265:::Phase:::1:::First:::In:::Human	.	0	1200mgDSM265	1	0	UNKNOWN	UNKNWON	UNKNWON	0	PK	.	.
1781	.	DSM265_13_01-5169	90	DSM265_13_01	1	1200mgDSM265	1	96	96	96	96	HOURS	1	DSM265:::DBS	9.21	9.21	ug/mL	0.01	0	0	0	0	.	0	0	ORAL	0	0	1200	.	.	601001	5169	Healthy:::Volunteers	1	DSM265	DSM265:::Phase:::1:::First:::In:::Human	.	0	1200mgDSM265	1	0	UNKNOWN	UNKNWON	UNKNWON	0	PK	.	.
1782	.	DSM265_13_01-5169	90	DSM265_13_01	1	1200mgDSM265	1	144	144	144	144	HOURS	1	DSM265:::DBS	6.29	6.29	ug/mL	0.01	0	0	0	0	.	0	0	ORAL	0	0	1200	.	.	601001	5169	Healthy:::Volunteers	1	DSM265	DSM265:::Phase:::1:::First:::In:::Human	.	0	1200mgDSM265	1	0	UNKNOWN	UNKNWON	UNKNWON	0	PK	.	.
1783	.	DSM265_13_01-5169	90	DSM265_13_01	1	1200mgDSM265	1	216	216	216	216	HOURS	1	DSM265:::DBS	5.12	5.12	ug/mL	0.01	0	0	0	0	.	0	0	ORAL	0	0	1200	.	.	601001	5169	Healthy:::Volunteers	1	DSM265	DSM265:::Phase:::1:::First:::In:::Human	.	0	1200mgDSM265	1	0	UNKNOWN	UNKNWON	UNKNWON	0	PK	.	.
1784	.	DSM265_13_01-5169	90	DSM265_13_01	1	1200mgDSM265	1	312	312	312	312	HOURS	1	DSM265:::DBS	2.35	2.35	ug/mL	0.01	0	0	0	0	.	0	0	ORAL	0	0	1200	.	.	601001	5169	Healthy:::Volunteers	1	DSM265	DSM265:::Phase:::1:::First:::In:::Human	.	0	1200mgDSM265	1	0	UNKNOWN	UNKNWON	UNKNWON	0	PK	.	.
1785	.	DSM265_13_01-5169	90	DSM265_13_01	1	1200mgDSM265	1	480	480	480	480	HOURS	1	DSM265:::DBS	1.05	1.05	ug/mL	0.01	0	0	0	0	.	0	0	ORAL	0	0	1200	.	.	601001	5169	Healthy:::Volunteers	1	DSM265	DSM265:::Phase:::1:::First:::In:::Human	.	0	1200mgDSM265	1	0	UNKNOWN	UNKNWON	UNKNWON	0	PK	.	.
1786	.	DSM265_13_01-5169	90	DSM265_13_01	1	1200mgDSM265	1	816	816	816	816	HOURS	1	DSM265:::DBS	0.0687	0.0687	ug/mL	0.01	0	0	0	0	.	0	0	ORAL	0	0	1200	.	.	601001	5169	Healthy:::Volunteers	1	DSM265	DSM265:::Phase:::1:::First:::In:::Human	.	0	1200mgDSM265	1	0	UNKNOWN	UNKNWON	UNKNWON	0	PK	.	.
1788	.	DSM265_13_01-5170	91	DSM265_13_01	1	1200mgDSM265	1	0	0	0	0	HOURS	.	DSM265:::Dose	1200	0	mg	.	0	1	1	1200	1	0	0	ORAL	0	0	1200	.	.	601001	5170	Healthy:::Volunteers	1	DSM265	DSM265:::Phase:::1:::First:::In:::Human	.	0	1200mgDSM265	1	0	UNKNOWN	UNKNWON	UNKNWON	0	Dose	.	.
1787	.	DSM265_13_01-5170	91	DSM265_13_01	1	1200mgDSM265	1	0	0	0	0	HOURS	1	DSM265:::DBS	0.005	0.01	ug/mL	0.01	1	0	0	0	.	0	0	ORAL	0	0	1200	.	.	601001	5170	Healthy:::Volunteers	1	DSM265	DSM265:::Phase:::1:::First:::In:::Human	.	0	1200mgDSM265	1	0	UNKNOWN	UNKNWON	UNKNWON	0	PK	.	.
1789	.	DSM265_13_01-5170	91	DSM265_13_01	1	1200mgDSM265	1	0.5	0.5	0.5	0.5	HOURS	1	DSM265:::DBS	15.3	15.3	ug/mL	0.01	0	0	0	0	.	0	0	ORAL	0	0	1200	.	.	601001	5170	Healthy:::Volunteers	1	DSM265	DSM265:::Phase:::1:::First:::In:::Human	.	0	1200mgDSM265	1	0	UNKNOWN	UNKNWON	UNKNWON	0	PK	.	.
1790	.	DSM265_13_01-5170	91	DSM265_13_01	1	1200mgDSM265	1	1	1	1	1	HOURS	1	DSM265:::DBS	25.3	25.3	ug/mL	0.01	0	0	0	0	.	0	0	ORAL	0	0	1200	.	.	601001	5170	Healthy:::Volunteers	1	DSM265	DSM265:::Phase:::1:::First:::In:::Human	.	0	1200mgDSM265	1	0	UNKNOWN	UNKNWON	UNKNWON	0	PK	.	.
1791	.	DSM265_13_01-5170	91	DSM265_13_01	1	1200mgDSM265	1	2	2	2	2	HOURS	1	DSM265:::DBS	26.6	26.6	ug/mL	0.01	0	0	0	0	.	0	0	ORAL	0	0	1200	.	.	601001	5170	Healthy:::Volunteers	1	DSM265	DSM265:::Phase:::1:::First:::In:::Human	.	0	1200mgDSM265	1	0	UNKNOWN	UNKNWON	UNKNWON	0	PK	.	.
1792	.	DSM265_13_01-5170	91	DSM265_13_01	1	1200mgDSM265	1	4	4	4	4	HOURS	1	DSM265:::DBS	21.3	21.3	ug/mL	0.01	0	0	0	0	.	0	0	ORAL	0	0	1200	.	.	601001	5170	Healthy:::Volunteers	1	DSM265	DSM265:::Phase:::1:::First:::In:::Human	.	0	1200mgDSM265	1	0	UNKNOWN	UNKNWON	UNKNWON	0	PK	.	.
1793	.	DSM265_13_01-5170	91	DSM265_13_01	1	1200mgDSM265	1	6	6	6	6	HOURS	1	DSM265:::DBS	21.3	21.3	ug/mL	0.01	0	0	0	0	.	0	0	ORAL	0	0	1200	.	.	601001	5170	Healthy:::Volunteers	1	DSM265	DSM265:::Phase:::1:::First:::In:::Human	.	0	1200mgDSM265	1	0	UNKNOWN	UNKNWON	UNKNWON	0	PK	.	.
1794	.	DSM265_13_01-5170	91	DSM265_13_01	1	1200mgDSM265	1	8	8	8	8	HOURS	1	DSM265:::DBS	19.2	19.2	ug/mL	0.01	0	0	0	0	.	0	0	ORAL	0	0	1200	.	.	601001	5170	Healthy:::Volunteers	1	DSM265	DSM265:::Phase:::1:::First:::In:::Human	.	0	1200mgDSM265	1	0	UNKNOWN	UNKNWON	UNKNWON	0	PK	.	.
1795	.	DSM265_13_01-5170	91	DSM265_13_01	1	1200mgDSM265	1	12	12	12	12	HOURS	1	DSM265:::DBS	19.9	19.9	ug/mL	0.01	0	0	0	0	.	0	0	ORAL	0	0	1200	.	.	601001	5170	Healthy:::Volunteers	1	DSM265	DSM265:::Phase:::1:::First:::In:::Human	.	0	1200mgDSM265	1	0	UNKNOWN	UNKNWON	UNKNWON	0	PK	.	.
1796	.	DSM265_13_01-5170	91	DSM265_13_01	1	1200mgDSM265	1	24	24	24	24	HOURS	1	DSM265:::DBS	16.1	16.1	ug/mL	0.01	0	0	0	0	.	0	0	ORAL	0	0	1200	.	.	601001	5170	Healthy:::Volunteers	1	DSM265	DSM265:::Phase:::1:::First:::In:::Human	.	0	1200mgDSM265	1	0	UNKNOWN	UNKNWON	UNKNWON	0	PK	.	.
1797	.	DSM265_13_01-5170	91	DSM265_13_01	1	1200mgDSM265	1	48	48	48	48	HOURS	1	DSM265:::DBS	13.5	13.5	ug/mL	0.01	0	0	0	0	.	0	0	ORAL	0	0	1200	.	.	601001	5170	Healthy:::Volunteers	1	DSM265	DSM265:::Phase:::1:::First:::In:::Human	.	0	1200mgDSM265	1	0	UNKNOWN	UNKNWON	UNKNWON	0	PK	.	.
1798	.	DSM265_13_01-5170	91	DSM265_13_01	1	1200mgDSM265	1	96	96	96	96	HOURS	1	DSM265:::DBS	6.94	6.94	ug/mL	0.01	0	0	0	0	.	0	0	ORAL	0	0	1200	.	.	601001	5170	Healthy:::Volunteers	1	DSM265	DSM265:::Phase:::1:::First:::In:::Human	.	0	1200mgDSM265	1	0	UNKNOWN	UNKNWON	UNKNWON	0	PK	.	.
1799	.	DSM265_13_01-5170	91	DSM265_13_01	1	1200mgDSM265	1	144	144	144	144	HOURS	1	DSM265:::DBS	6.34	6.34	ug/mL	0.01	0	0	0	0	.	0	0	ORAL	0	0	1200	.	.	601001	5170	Healthy:::Volunteers	1	DSM265	DSM265:::Phase:::1:::First:::In:::Human	.	0	1200mgDSM265	1	0	UNKNOWN	UNKNWON	UNKNWON	0	PK	.	.
1800	.	DSM265_13_01-5170	91	DSM265_13_01	1	1200mgDSM265	1	312	312	312	312	HOURS	1	DSM265:::DBS	1.34	1.34	ug/mL	0.01	0	0	0	0	.	0	0	ORAL	0	0	1200	.	.	601001	5170	Healthy:::Volunteers	1	DSM265	DSM265:::Phase:::1:::First:::In:::Human	.	0	1200mgDSM265	1	0	UNKNOWN	UNKNWON	UNKNWON	0	PK	.	.
1801	.	DSM265_13_01-5170	91	DSM265_13_01	1	1200mgDSM265	1	480	480	480	480	HOURS	1	DSM265:::DBS	0.257	0.257	ug/mL	0.01	0	0	0	0	.	0	0	ORAL	0	0	1200	.	.	601001	5170	Healthy:::Volunteers	1	DSM265	DSM265:::Phase:::1:::First:::In:::Human	.	0	1200mgDSM265	1	0	UNKNOWN	UNKNWON	UNKNWON	0	PK	.	.
1802	.	DSM265_13_01-5170	91	DSM265_13_01	1	1200mgDSM265	1	648	648	648	648	HOURS	1	DSM265:::DBS	0.0455	0.0455	ug/mL	0.01	0	0	0	0	.	0	0	ORAL	0	0	1200	.	.	601001	5170	Healthy:::Volunteers	1	DSM265	DSM265:::Phase:::1:::First:::In:::Human	.	0	1200mgDSM265	1	0	UNKNOWN	UNKNWON	UNKNWON	0	PK	.	.
1803	.	DSM265_13_01-5170	91	DSM265_13_01	1	1200mgDSM265	1	816	816	816	816	HOURS	1	DSM265:::DBS	0.0104	0.0104	ug/mL	0.01	0	0	0	0	.	0	0	ORAL	0	0	1200	.	.	601001	5170	Healthy:::Volunteers	1	DSM265	DSM265:::Phase:::1:::First:::In:::Human	.	0	1200mgDSM265	1	0	UNKNOWN	UNKNWON	UNKNWON	0	PK	.	.
1805	.	DSM265_13_01-5171	92	DSM265_13_01	1	1200mgDSM265	1	0	0	0	0	HOURS	.	DSM265:::Dose	1200	0	mg	.	0	1	1	1200	1	0	0	ORAL	0	0	1200	.	.	601001	5171	Healthy:::Volunteers	1	DSM265	DSM265:::Phase:::1:::First:::In:::Human	.	0	1200mgDSM265	1	0	UNKNOWN	UNKNWON	UNKNWON	0	Dose	.	.
1804	.	DSM265_13_01-5171	92	DSM265_13_01	1	1200mgDSM265	1	0	0	0	0	HOURS	1	DSM265:::DBS	0.005	0.01	ug/mL	0.01	1	0	0	0	.	0	0	ORAL	0	0	1200	.	.	601001	5171	Healthy:::Volunteers	1	DSM265	DSM265:::Phase:::1:::First:::In:::Human	.	0	1200mgDSM265	1	0	UNKNOWN	UNKNWON	UNKNWON	0	PK	.	.
1806	.	DSM265_13_01-5171	92	DSM265_13_01	1	1200mgDSM265	1	0.5	0.5	0.5	0.5	HOURS	1	DSM265:::DBS	5.51	5.51	ug/mL	0.01	0	0	0	0	.	0	0	ORAL	0	0	1200	.	.	601001	5171	Healthy:::Volunteers	1	DSM265	DSM265:::Phase:::1:::First:::In:::Human	.	0	1200mgDSM265	1	0	UNKNOWN	UNKNWON	UNKNWON	0	PK	.	.
1807	.	DSM265_13_01-5171	92	DSM265_13_01	1	1200mgDSM265	1	1	1	1	1	HOURS	1	DSM265:::DBS	8.65	8.65	ug/mL	0.01	0	0	0	0	.	0	0	ORAL	0	0	1200	.	.	601001	5171	Healthy:::Volunteers	1	DSM265	DSM265:::Phase:::1:::First:::In:::Human	.	0	1200mgDSM265	1	0	UNKNOWN	UNKNWON	UNKNWON	0	PK	.	.
1808	.	DSM265_13_01-5171	92	DSM265_13_01	1	1200mgDSM265	1	2	2	2	2	HOURS	1	DSM265:::DBS	16	16	ug/mL	0.01	0	0	0	0	.	0	0	ORAL	0	0	1200	.	.	601001	5171	Healthy:::Volunteers	1	DSM265	DSM265:::Phase:::1:::First:::In:::Human	.	0	1200mgDSM265	1	0	UNKNOWN	UNKNWON	UNKNWON	0	PK	.	.
1809	.	DSM265_13_01-5171	92	DSM265_13_01	1	1200mgDSM265	1	4	4	4	4	HOURS	1	DSM265:::DBS	12.2	12.2	ug/mL	0.01	0	0	0	0	.	0	0	ORAL	0	0	1200	.	.	601001	5171	Healthy:::Volunteers	1	DSM265	DSM265:::Phase:::1:::First:::In:::Human	.	0	1200mgDSM265	1	0	UNKNOWN	UNKNWON	UNKNWON	0	PK	.	.
1810	.	DSM265_13_01-5171	92	DSM265_13_01	1	1200mgDSM265	1	6	6	6	6	HOURS	1	DSM265:::DBS	9.36	9.36	ug/mL	0.01	0	0	0	0	.	0	0	ORAL	0	0	1200	.	.	601001	5171	Healthy:::Volunteers	1	DSM265	DSM265:::Phase:::1:::First:::In:::Human	.	0	1200mgDSM265	1	0	UNKNOWN	UNKNWON	UNKNWON	0	PK	.	.
1811	.	DSM265_13_01-5171	92	DSM265_13_01	1	1200mgDSM265	1	8	8	8	8	HOURS	1	DSM265:::DBS	9.55	9.55	ug/mL	0.01	0	0	0	0	.	0	0	ORAL	0	0	1200	.	.	601001	5171	Healthy:::Volunteers	1	DSM265	DSM265:::Phase:::1:::First:::In:::Human	.	0	1200mgDSM265	1	0	UNKNOWN	UNKNWON	UNKNWON	0	PK	.	.
1812	.	DSM265_13_01-5171	92	DSM265_13_01	1	1200mgDSM265	1	12	12	12	12	HOURS	1	DSM265:::DBS	8.38	8.38	ug/mL	0.01	0	0	0	0	.	0	0	ORAL	0	0	1200	.	.	601001	5171	Healthy:::Volunteers	1	DSM265	DSM265:::Phase:::1:::First:::In:::Human	.	0	1200mgDSM265	1	0	UNKNOWN	UNKNWON	UNKNWON	0	PK	.	.
1813	.	DSM265_13_01-5171	92	DSM265_13_01	1	1200mgDSM265	1	24	24	24	24	HOURS	1	DSM265:::DBS	9.16	9.16	ug/mL	0.01	0	0	0	0	.	0	0	ORAL	0	0	1200	.	.	601001	5171	Healthy:::Volunteers	1	DSM265	DSM265:::Phase:::1:::First:::In:::Human	.	0	1200mgDSM265	1	0	UNKNOWN	UNKNWON	UNKNWON	0	PK	.	.
1814	.	DSM265_13_01-5171	92	DSM265_13_01	1	1200mgDSM265	1	48	48	48	48	HOURS	1	DSM265:::DBS	9.37	9.37	ug/mL	0.01	0	0	0	0	.	0	0	ORAL	0	0	1200	.	.	601001	5171	Healthy:::Volunteers	1	DSM265	DSM265:::Phase:::1:::First:::In:::Human	.	0	1200mgDSM265	1	0	UNKNOWN	UNKNWON	UNKNWON	0	PK	.	.
1815	.	DSM265_13_01-5171	92	DSM265_13_01	1	1200mgDSM265	1	96	96	96	96	HOURS	1	DSM265:::DBS	7.58	7.58	ug/mL	0.01	0	0	0	0	.	0	0	ORAL	0	0	1200	.	.	601001	5171	Healthy:::Volunteers	1	DSM265	DSM265:::Phase:::1:::First:::In:::Human	.	0	1200mgDSM265	1	0	UNKNOWN	UNKNWON	UNKNWON	0	PK	.	.
1816	.	DSM265_13_01-5171	92	DSM265_13_01	1	1200mgDSM265	1	144	144	144	144	HOURS	1	DSM265:::DBS	5.07	5.07	ug/mL	0.01	0	0	0	0	.	0	0	ORAL	0	0	1200	.	.	601001	5171	Healthy:::Volunteers	1	DSM265	DSM265:::Phase:::1:::First:::In:::Human	.	0	1200mgDSM265	1	0	UNKNOWN	UNKNWON	UNKNWON	0	PK	.	.
1817	.	DSM265_13_01-5171	92	DSM265_13_01	1	1200mgDSM265	1	216	216	216	216	HOURS	1	DSM265:::DBS	3.13	3.13	ug/mL	0.01	0	0	0	0	.	0	0	ORAL	0	0	1200	.	.	601001	5171	Healthy:::Volunteers	1	DSM265	DSM265:::Phase:::1:::First:::In:::Human	.	0	1200mgDSM265	1	0	UNKNOWN	UNKNWON	UNKNWON	0	PK	.	.
1818	.	DSM265_13_01-5171	92	DSM265_13_01	1	1200mgDSM265	1	312	312	312	312	HOURS	1	DSM265:::DBS	1.19	1.19	ug/mL	0.01	0	0	0	0	.	0	0	ORAL	0	0	1200	.	.	601001	5171	Healthy:::Volunteers	1	DSM265	DSM265:::Phase:::1:::First:::In:::Human	.	0	1200mgDSM265	1	0	UNKNOWN	UNKNWON	UNKNWON	0	PK	.	.
1819	.	DSM265_13_01-5171	92	DSM265_13_01	1	1200mgDSM265	1	480	480	480	480	HOURS	1	DSM265:::DBS	0.509	0.509	ug/mL	0.01	0	0	0	0	.	0	0	ORAL	0	0	1200	.	.	601001	5171	Healthy:::Volunteers	1	DSM265	DSM265:::Phase:::1:::First:::In:::Human	.	0	1200mgDSM265	1	0	UNKNOWN	UNKNWON	UNKNWON	0	PK	.	.
1820	.	DSM265_13_01-5171	92	DSM265_13_01	1	1200mgDSM265	1	648	648	648	648	HOURS	1	DSM265:::DBS	0.149	0.149	ug/mL	0.01	0	0	0	0	.	0	0	ORAL	0	0	1200	.	.	601001	5171	Healthy:::Volunteers	1	DSM265	DSM265:::Phase:::1:::First:::In:::Human	.	0	1200mgDSM265	1	0	UNKNOWN	UNKNWON	UNKNWON	0	PK	.	.
1821	.	DSM265_13_01-5171	92	DSM265_13_01	1	1200mgDSM265	1	816	816	816	816	HOURS	1	DSM265:::DBS	0.0361	0.0361	ug/mL	0.01	0	0	0	0	.	0	0	ORAL	0	0	1200	.	.	601001	5171	Healthy:::Volunteers	1	DSM265	DSM265:::Phase:::1:::First:::In:::Human	.	0	1200mgDSM265	1	0	UNKNOWN	UNKNWON	UNKNWON	0	PK	.	.
1823	.	DSM265_13_01-5173	93	DSM265_13_01	1	1200mgDSM265	1	0	0	0	0	HOURS	.	DSM265:::Dose	1200	0	mg	.	0	1	1	1200	1	0	0	ORAL	0	0	1200	.	.	601001	5173	Healthy:::Volunteers	1	DSM265	DSM265:::Phase:::1:::First:::In:::Human	.	0	1200mgDSM265	1	0	UNKNOWN	UNKNWON	UNKNWON	0	Dose	.	.
1822	.	DSM265_13_01-5173	93	DSM265_13_01	1	1200mgDSM265	1	0	0	0	0	HOURS	1	DSM265:::DBS	0.005	0.01	ug/mL	0.01	1	0	0	0	.	0	0	ORAL	0	0	1200	.	.	601001	5173	Healthy:::Volunteers	1	DSM265	DSM265:::Phase:::1:::First:::In:::Human	.	0	1200mgDSM265	1	0	UNKNOWN	UNKNWON	UNKNWON	0	PK	.	.
1824	.	DSM265_13_01-5173	93	DSM265_13_01	1	1200mgDSM265	1	0.5	0.5	0.5	0.5	HOURS	1	DSM265:::DBS	11.6	11.6	ug/mL	0.01	0	0	0	0	.	0	0	ORAL	0	0	1200	.	.	601001	5173	Healthy:::Volunteers	1	DSM265	DSM265:::Phase:::1:::First:::In:::Human	.	0	1200mgDSM265	1	0	UNKNOWN	UNKNWON	UNKNWON	0	PK	.	.
1825	.	DSM265_13_01-5173	93	DSM265_13_01	1	1200mgDSM265	1	1	1	1	1	HOURS	1	DSM265:::DBS	11.1	11.1	ug/mL	0.01	0	0	0	0	.	0	0	ORAL	0	0	1200	.	.	601001	5173	Healthy:::Volunteers	1	DSM265	DSM265:::Phase:::1:::First:::In:::Human	.	0	1200mgDSM265	1	0	UNKNOWN	UNKNWON	UNKNWON	0	PK	.	.
1826	.	DSM265_13_01-5173	93	DSM265_13_01	1	1200mgDSM265	1	2	2	2	2	HOURS	1	DSM265:::DBS	13.5	13.5	ug/mL	0.01	0	0	0	0	.	0	0	ORAL	0	0	1200	.	.	601001	5173	Healthy:::Volunteers	1	DSM265	DSM265:::Phase:::1:::First:::In:::Human	.	0	1200mgDSM265	1	0	UNKNOWN	UNKNWON	UNKNWON	0	PK	.	.
1827	.	DSM265_13_01-5173	93	DSM265_13_01	1	1200mgDSM265	1	4	4	4	4	HOURS	1	DSM265:::DBS	15.5	15.5	ug/mL	0.01	0	0	0	0	.	0	0	ORAL	0	0	1200	.	.	601001	5173	Healthy:::Volunteers	1	DSM265	DSM265:::Phase:::1:::First:::In:::Human	.	0	1200mgDSM265	1	0	UNKNOWN	UNKNWON	UNKNWON	0	PK	.	.
1828	.	DSM265_13_01-5173	93	DSM265_13_01	1	1200mgDSM265	1	6	6	6	6	HOURS	1	DSM265:::DBS	13.9	13.9	ug/mL	0.01	0	0	0	0	.	0	0	ORAL	0	0	1200	.	.	601001	5173	Healthy:::Volunteers	1	DSM265	DSM265:::Phase:::1:::First:::In:::Human	.	0	1200mgDSM265	1	0	UNKNOWN	UNKNWON	UNKNWON	0	PK	.	.
1829	.	DSM265_13_01-5173	93	DSM265_13_01	1	1200mgDSM265	1	8	8	8	8	HOURS	1	DSM265:::DBS	14.4	14.4	ug/mL	0.01	0	0	0	0	.	0	0	ORAL	0	0	1200	.	.	601001	5173	Healthy:::Volunteers	1	DSM265	DSM265:::Phase:::1:::First:::In:::Human	.	0	1200mgDSM265	1	0	UNKNOWN	UNKNWON	UNKNWON	0	PK	.	.
1830	.	DSM265_13_01-5173	93	DSM265_13_01	1	1200mgDSM265	1	12	12	12	12	HOURS	1	DSM265:::DBS	13.4	13.4	ug/mL	0.01	0	0	0	0	.	0	0	ORAL	0	0	1200	.	.	601001	5173	Healthy:::Volunteers	1	DSM265	DSM265:::Phase:::1:::First:::In:::Human	.	0	1200mgDSM265	1	0	UNKNOWN	UNKNWON	UNKNWON	0	PK	.	.
1831	.	DSM265_13_01-5173	93	DSM265_13_01	1	1200mgDSM265	1	48	48	48	48	HOURS	1	DSM265:::DBS	10.4	10.4	ug/mL	0.01	0	0	0	0	.	0	0	ORAL	0	0	1200	.	.	601001	5173	Healthy:::Volunteers	1	DSM265	DSM265:::Phase:::1:::First:::In:::Human	.	0	1200mgDSM265	1	0	UNKNOWN	UNKNWON	UNKNWON	0	PK	.	.
1832	.	DSM265_13_01-5173	93	DSM265_13_01	1	1200mgDSM265	1	96	96	96	96	HOURS	1	DSM265:::DBS	9.54	9.54	ug/mL	0.01	0	0	0	0	.	0	0	ORAL	0	0	1200	.	.	601001	5173	Healthy:::Volunteers	1	DSM265	DSM265:::Phase:::1:::First:::In:::Human	.	0	1200mgDSM265	1	0	UNKNOWN	UNKNWON	UNKNWON	0	PK	.	.
1833	.	DSM265_13_01-5173	93	DSM265_13_01	1	1200mgDSM265	1	144	144	144	144	HOURS	1	DSM265:::DBS	7.98	7.98	ug/mL	0.01	0	0	0	0	.	0	0	ORAL	0	0	1200	.	.	601001	5173	Healthy:::Volunteers	1	DSM265	DSM265:::Phase:::1:::First:::In:::Human	.	0	1200mgDSM265	1	0	UNKNOWN	UNKNWON	UNKNWON	0	PK	.	.
1834	.	DSM265_13_01-5173	93	DSM265_13_01	1	1200mgDSM265	1	216	216	216	216	HOURS	1	DSM265:::DBS	4.87	4.87	ug/mL	0.01	0	0	0	0	.	0	0	ORAL	0	0	1200	.	.	601001	5173	Healthy:::Volunteers	1	DSM265	DSM265:::Phase:::1:::First:::In:::Human	.	0	1200mgDSM265	1	0	UNKNOWN	UNKNWON	UNKNWON	0	PK	.	.
1835	.	DSM265_13_01-5173	93	DSM265_13_01	1	1200mgDSM265	1	312	312	312	312	HOURS	1	DSM265:::DBS	2.33	2.33	ug/mL	0.01	0	0	0	0	.	0	0	ORAL	0	0	1200	.	.	601001	5173	Healthy:::Volunteers	1	DSM265	DSM265:::Phase:::1:::First:::In:::Human	.	0	1200mgDSM265	1	0	UNKNOWN	UNKNWON	UNKNWON	0	PK	.	.
1836	.	DSM265_13_01-5173	93	DSM265_13_01	1	1200mgDSM265	1	480	480	480	480	HOURS	1	DSM265:::DBS	0.976	0.976	ug/mL	0.01	0	0	0	0	.	0	0	ORAL	0	0	1200	.	.	601001	5173	Healthy:::Volunteers	1	DSM265	DSM265:::Phase:::1:::First:::In:::Human	.	0	1200mgDSM265	1	0	UNKNOWN	UNKNWON	UNKNWON	0	PK	.	.
1837	.	DSM265_13_01-5173	93	DSM265_13_01	1	1200mgDSM265	1	648	648	648	648	HOURS	1	DSM265:::DBS	0.501	0.501	ug/mL	0.01	0	0	0	0	.	0	0	ORAL	0	0	1200	.	.	601001	5173	Healthy:::Volunteers	1	DSM265	DSM265:::Phase:::1:::First:::In:::Human	.	0	1200mgDSM265	1	0	UNKNOWN	UNKNWON	UNKNWON	0	PK	.	.
1838	.	DSM265_13_01-5173	93	DSM265_13_01	1	1200mgDSM265	1	816	816	816	816	HOURS	1	DSM265:::DBS	0.179	0.179	ug/mL	0.01	0	0	0	0	.	0	0	ORAL	0	0	1200	.	.	601001	5173	Healthy:::Volunteers	1	DSM265	DSM265:::Phase:::1:::First:::In:::Human	.	0	1200mgDSM265	1	0	UNKNOWN	UNKNWON	UNKNWON	0	PK	.	.
1840	.	DSM265_13_01-5174	94	DSM265_13_01	1	1200mgDSM265	1	0	0	0	0	HOURS	.	DSM265:::Dose	1200	0	mg	.	0	1	1	1200	1	0	0	ORAL	0	0	1200	.	.	601001	5174	Healthy:::Volunteers	1	DSM265	DSM265:::Phase:::1:::First:::In:::Human	.	0	1200mgDSM265	1	0	UNKNOWN	UNKNWON	UNKNWON	0	Dose	.	.
1839	.	DSM265_13_01-5174	94	DSM265_13_01	1	1200mgDSM265	1	0	0	0	0	HOURS	1	DSM265:::DBS	0.005	0.01	ug/mL	0.01	1	0	0	0	.	0	0	ORAL	0	0	1200	.	.	601001	5174	Healthy:::Volunteers	1	DSM265	DSM265:::Phase:::1:::First:::In:::Human	.	0	1200mgDSM265	1	0	UNKNOWN	UNKNWON	UNKNWON	0	PK	.	.
1841	.	DSM265_13_01-5174	94	DSM265_13_01	1	1200mgDSM265	1	0.5	0.5	0.5	0.5	HOURS	1	DSM265:::DBS	8.97	8.97	ug/mL	0.01	0	0	0	0	.	0	0	ORAL	0	0	1200	.	.	601001	5174	Healthy:::Volunteers	1	DSM265	DSM265:::Phase:::1:::First:::In:::Human	.	0	1200mgDSM265	1	0	UNKNOWN	UNKNWON	UNKNWON	0	PK	.	.
1842	.	DSM265_13_01-5174	94	DSM265_13_01	1	1200mgDSM265	1	1	1	1	1	HOURS	1	DSM265:::DBS	8.81	8.81	ug/mL	0.01	0	0	0	0	.	0	0	ORAL	0	0	1200	.	.	601001	5174	Healthy:::Volunteers	1	DSM265	DSM265:::Phase:::1:::First:::In:::Human	.	0	1200mgDSM265	1	0	UNKNOWN	UNKNWON	UNKNWON	0	PK	.	.
1843	.	DSM265_13_01-5174	94	DSM265_13_01	1	1200mgDSM265	1	2	2	2	2	HOURS	1	DSM265:::DBS	8.14	8.14	ug/mL	0.01	0	0	0	0	.	0	0	ORAL	0	0	1200	.	.	601001	5174	Healthy:::Volunteers	1	DSM265	DSM265:::Phase:::1:::First:::In:::Human	.	0	1200mgDSM265	1	0	UNKNOWN	UNKNWON	UNKNWON	0	PK	.	.
1844	.	DSM265_13_01-5174	94	DSM265_13_01	1	1200mgDSM265	1	4	4	4	4	HOURS	1	DSM265:::DBS	6.88	6.88	ug/mL	0.01	0	0	0	0	.	0	0	ORAL	0	0	1200	.	.	601001	5174	Healthy:::Volunteers	1	DSM265	DSM265:::Phase:::1:::First:::In:::Human	.	0	1200mgDSM265	1	0	UNKNOWN	UNKNWON	UNKNWON	0	PK	.	.
1845	.	DSM265_13_01-5174	94	DSM265_13_01	1	1200mgDSM265	1	6	6	6	6	HOURS	1	DSM265:::DBS	6.28	6.28	ug/mL	0.01	0	0	0	0	.	0	0	ORAL	0	0	1200	.	.	601001	5174	Healthy:::Volunteers	1	DSM265	DSM265:::Phase:::1:::First:::In:::Human	.	0	1200mgDSM265	1	0	UNKNOWN	UNKNWON	UNKNWON	0	PK	.	.
1846	.	DSM265_13_01-5174	94	DSM265_13_01	1	1200mgDSM265	1	8	8	8	8	HOURS	1	DSM265:::DBS	5.49	5.49	ug/mL	0.01	0	0	0	0	.	0	0	ORAL	0	0	1200	.	.	601001	5174	Healthy:::Volunteers	1	DSM265	DSM265:::Phase:::1:::First:::In:::Human	.	0	1200mgDSM265	1	0	UNKNOWN	UNKNWON	UNKNWON	0	PK	.	.
1847	.	DSM265_13_01-5174	94	DSM265_13_01	1	1200mgDSM265	1	12	12	12	12	HOURS	1	DSM265:::DBS	6.64	6.64	ug/mL	0.01	0	0	0	0	.	0	0	ORAL	0	0	1200	.	.	601001	5174	Healthy:::Volunteers	1	DSM265	DSM265:::Phase:::1:::First:::In:::Human	.	0	1200mgDSM265	1	0	UNKNOWN	UNKNWON	UNKNWON	0	PK	.	.
1848	.	DSM265_13_01-5174	94	DSM265_13_01	1	1200mgDSM265	1	24	24	24	24	HOURS	1	DSM265:::DBS	5.17	5.17	ug/mL	0.01	0	0	0	0	.	0	0	ORAL	0	0	1200	.	.	601001	5174	Healthy:::Volunteers	1	DSM265	DSM265:::Phase:::1:::First:::In:::Human	.	0	1200mgDSM265	1	0	UNKNOWN	UNKNWON	UNKNWON	0	PK	.	.
1849	.	DSM265_13_01-5174	94	DSM265_13_01	1	1200mgDSM265	1	48	48	48	48	HOURS	1	DSM265:::DBS	5.26	5.26	ug/mL	0.01	0	0	0	0	.	0	0	ORAL	0	0	1200	.	.	601001	5174	Healthy:::Volunteers	1	DSM265	DSM265:::Phase:::1:::First:::In:::Human	.	0	1200mgDSM265	1	0	UNKNOWN	UNKNWON	UNKNWON	0	PK	.	.
1850	.	DSM265_13_01-5174	94	DSM265_13_01	1	1200mgDSM265	1	96	96	96	96	HOURS	1	DSM265:::DBS	4.4	4.4	ug/mL	0.01	0	0	0	0	.	0	0	ORAL	0	0	1200	.	.	601001	5174	Healthy:::Volunteers	1	DSM265	DSM265:::Phase:::1:::First:::In:::Human	.	0	1200mgDSM265	1	0	UNKNOWN	UNKNWON	UNKNWON	0	PK	.	.
1851	.	DSM265_13_01-5174	94	DSM265_13_01	1	1200mgDSM265	1	144	144	144	144	HOURS	1	DSM265:::DBS	3.74	3.74	ug/mL	0.01	0	0	0	0	.	0	0	ORAL	0	0	1200	.	.	601001	5174	Healthy:::Volunteers	1	DSM265	DSM265:::Phase:::1:::First:::In:::Human	.	0	1200mgDSM265	1	0	UNKNOWN	UNKNWON	UNKNWON	0	PK	.	.
1852	.	DSM265_13_01-5174	94	DSM265_13_01	1	1200mgDSM265	1	216	216	216	216	HOURS	1	DSM265:::DBS	2.9	2.9	ug/mL	0.01	0	0	0	0	.	0	0	ORAL	0	0	1200	.	.	601001	5174	Healthy:::Volunteers	1	DSM265	DSM265:::Phase:::1:::First:::In:::Human	.	0	1200mgDSM265	1	0	UNKNOWN	UNKNWON	UNKNWON	0	PK	.	.
1853	.	DSM265_13_01-5174	94	DSM265_13_01	1	1200mgDSM265	1	312	312	312	312	HOURS	1	DSM265:::DBS	2.4	2.4	ug/mL	0.01	0	0	0	0	.	0	0	ORAL	0	0	1200	.	.	601001	5174	Healthy:::Volunteers	1	DSM265	DSM265:::Phase:::1:::First:::In:::Human	.	0	1200mgDSM265	1	0	UNKNOWN	UNKNWON	UNKNWON	0	PK	.	.
1854	.	DSM265_13_01-5174	94	DSM265_13_01	1	1200mgDSM265	1	480	480	480	480	HOURS	1	DSM265:::DBS	0.667	0.667	ug/mL	0.01	0	0	0	0	.	0	0	ORAL	0	0	1200	.	.	601001	5174	Healthy:::Volunteers	1	DSM265	DSM265:::Phase:::1:::First:::In:::Human	.	0	1200mgDSM265	1	0	UNKNOWN	UNKNWON	UNKNWON	0	PK	.	.
1855	.	DSM265_13_01-5174	94	DSM265_13_01	1	1200mgDSM265	1	648	648	648	648	HOURS	1	DSM265:::DBS	0.749	0.749	ug/mL	0.01	0	0	0	0	.	0	0	ORAL	0	0	1200	.	.	601001	5174	Healthy:::Volunteers	1	DSM265	DSM265:::Phase:::1:::First:::In:::Human	.	0	1200mgDSM265	1	0	UNKNOWN	UNKNWON	UNKNWON	0	PK	.	.
1856	.	DSM265_13_01-5174	94	DSM265_13_01	1	1200mgDSM265	1	816	816	816	816	HOURS	1	DSM265:::DBS	0.561	0.561	ug/mL	0.01	0	0	0	0	.	0	0	ORAL	0	0	1200	.	.	601001	5174	Healthy:::Volunteers	1	DSM265	DSM265:::Phase:::1:::First:::In:::Human	.	0	1200mgDSM265	1	0	UNKNOWN	UNKNWON	UNKNWON	0	PK	.	.
1860	.	DSM265_13_02-F1001	95	DSM265_13_02	2	400mgDSM265	7	0	4.96666666666667	0	0	HOURS	.	DSM265:::Dose	400	0	mg	.	0	1	1	400	1	0	0	ORAL	0	0	400	.	.	301001	F1001	Inoculated:::Pfalciparum:::Treatment	2	DSM265	DSM265:::Phase:::2a:::in:::Peru	.	0	400mgDSM265	7	0	UNKNOWN	UNKNWON	UNKNWON	0	Dose	.	.
1859	.	DSM265_13_02-F1001	95	DSM265_13_02	2	400mgDSM265	7	0	4.96666666666667	0	0	HOURS	1	DSM265:::DBS	0.005	0.01	ug/mL	0.01	1	0	0	0	.	0	0	ORAL	0	0	400	.	.	301001	F1001	Inoculated:::Pfalciparum:::Treatment	2	DSM265	DSM265:::Phase:::2a:::in:::Peru	.	0	400mgDSM265	7	0	UNKNOWN	UNKNWON	UNKNWON	0	PK	.	.
1861	.	DSM265_13_02-F1001	95	DSM265_13_02	2	400mgDSM265	7	0.5	5.46666666666667	0.5	0.5	HOURS	1	DSM265:::DBS	1.06	1.06	ug/mL	0.01	0	0	0	0	.	0	0	ORAL	0	0	400	.	.	301001	F1001	Inoculated:::Pfalciparum:::Treatment	2	DSM265	DSM265:::Phase:::2a:::in:::Peru	.	0	400mgDSM265	7	0	UNKNOWN	UNKNWON	UNKNWON	0	PK	.	.
1863	.	DSM265_13_02-F1001	95	DSM265_13_02	2	400mgDSM265	7	1.05	6.01666666666667	1	1.05	HOURS	1	DSM265:::DBS	2.38	2.38	ug/mL	0.01	0	0	0	0	.	0	0	ORAL	0	0	400	.	.	301001	F1001	Inoculated:::Pfalciparum:::Treatment	2	DSM265	DSM265:::Phase:::2a:::in:::Peru	.	0	400mgDSM265	7	0	UNKNOWN	UNKNWON	UNKNWON	0	PK	.	.
1864	.	DSM265_13_02-F1001	95	DSM265_13_02	2	400mgDSM265	7	2.03	6.99666666666667	2	2.03	HOURS	1	DSM265:::DBS	1.76	1.76	ug/mL	0.01	0	0	0	0	.	0	0	ORAL	0	0	400	.	.	301001	F1001	Inoculated:::Pfalciparum:::Treatment	2	DSM265	DSM265:::Phase:::2a:::in:::Peru	.	0	400mgDSM265	7	0	UNKNOWN	UNKNWON	UNKNWON	0	PK	.	.
1866	.	DSM265_13_02-F1001	95	DSM265_13_02	2	400mgDSM265	7	4.07	9.03666666666667	4	4.07	HOURS	1	DSM265:::DBS	6.33	6.33	ug/mL	0.01	0	0	0	0	.	0	0	ORAL	0	0	400	.	.	301001	F1001	Inoculated:::Pfalciparum:::Treatment	2	DSM265	DSM265:::Phase:::2a:::in:::Peru	.	0	400mgDSM265	7	0	UNKNOWN	UNKNWON	UNKNWON	0	PK	.	.
1867	.	DSM265_13_02-F1001	95	DSM265_13_02	2	400mgDSM265	7	6.08	11.0466666666667	6	6.08	HOURS	1	DSM265:::DBS	3.66	3.66	ug/mL	0.01	0	0	0	0	.	0	0	ORAL	0	0	400	.	.	301001	F1001	Inoculated:::Pfalciparum:::Treatment	2	DSM265	DSM265:::Phase:::2a:::in:::Peru	.	0	400mgDSM265	7	0	UNKNOWN	UNKNWON	UNKNWON	0	PK	.	.
1868	.	DSM265_13_02-F1001	95	DSM265_13_02	2	400mgDSM265	7	8	12.9666666666667	8	8	HOURS	1	DSM265:::DBS	3.62	3.62	ug/mL	0.01	0	0	0	0	.	0	0	ORAL	0	0	400	.	.	301001	F1001	Inoculated:::Pfalciparum:::Treatment	2	DSM265	DSM265:::Phase:::2a:::in:::Peru	.	0	400mgDSM265	7	0	UNKNOWN	UNKNWON	UNKNWON	0	PK	.	.
1871	.	DSM265_13_02-F1001	95	DSM265_13_02	2	400mgDSM265	7	12.07	17.0366666666667	12	12.07	HOURS	1	DSM265:::DBS	3.89	3.89	ug/mL	0.01	0	0	0	0	.	0	0	ORAL	0	0	400	.	.	301001	F1001	Inoculated:::Pfalciparum:::Treatment	2	DSM265	DSM265:::Phase:::2a:::in:::Peru	.	0	400mgDSM265	7	0	UNKNOWN	UNKNWON	UNKNWON	0	PK	.	.
1872	.	DSM265_13_02-F1001	95	DSM265_13_02	2	400mgDSM265	7	16	20.9666666666667	16	16	HOURS	1	DSM265:::DBS	3.79	3.79	ug/mL	0.01	0	0	0	0	.	0	0	ORAL	0	0	400	.	.	301001	F1001	Inoculated:::Pfalciparum:::Treatment	2	DSM265	DSM265:::Phase:::2a:::in:::Peru	.	0	400mgDSM265	7	0	UNKNOWN	UNKNWON	UNKNWON	0	PK	.	.
1876	.	DSM265_13_02-F1001	95	DSM265_13_02	2	400mgDSM265	7	24	28.9666666666667	24	24	HOURS	1	DSM265:::DBS	4.21	4.21	ug/mL	0.01	0	0	0	0	.	0	0	ORAL	0	0	400	.	.	301001	F1001	Inoculated:::Pfalciparum:::Treatment	2	DSM265	DSM265:::Phase:::2a:::in:::Peru	.	0	400mgDSM265	7	0	UNKNOWN	UNKNWON	UNKNWON	0	PK	.	.
1882	.	DSM265_13_02-F1001	95	DSM265_13_02	2	400mgDSM265	7	48	52.9666666666667	48	48	HOURS	1	DSM265:::DBS	5.5	5.5	ug/mL	0.01	0	0	0	0	.	0	0	ORAL	0	0	400	.	.	301001	F1001	Inoculated:::Pfalciparum:::Treatment	2	DSM265	DSM265:::Phase:::2a:::in:::Peru	.	0	400mgDSM265	7	0	UNKNOWN	UNKNWON	UNKNWON	0	PK	.	.
1888	.	DSM265_13_02-F1001	95	DSM265_13_02	2	400mgDSM265	7	72	76.9666666666667	72	72	HOURS	1	DSM265:::DBS	5.02	5.02	ug/mL	0.01	0	0	0	0	.	0	0	ORAL	0	0	400	.	.	301001	F1001	Inoculated:::Pfalciparum:::Treatment	2	DSM265	DSM265:::Phase:::2a:::in:::Peru	.	0	400mgDSM265	7	0	UNKNOWN	UNKNWON	UNKNWON	0	PK	.	.
1893	.	DSM265_13_02-F1001	95	DSM265_13_02	2	400mgDSM265	7	111.67	116.636666666667	111.75	111.67	HOURS	1	DSM265:::DBS	5.34	5.34	ug/mL	0.01	0	0	0	0	.	0	0	ORAL	0	0	400	.	.	301001	F1001	Inoculated:::Pfalciparum:::Treatment	2	DSM265	DSM265:::Phase:::2a:::in:::Peru	.	0	400mgDSM265	7	0	UNKNOWN	UNKNWON	UNKNWON	0	PK	.	.
1894	.	DSM265_13_02-F1001	95	DSM265_13_02	2	400mgDSM265	7	160	164.966666666667	160	160	HOURS	1	DSM265:::DBS	4.23	4.23	ug/mL	0.01	0	0	0	0	.	0	0	ORAL	0	0	400	.	.	301001	F1001	Inoculated:::Pfalciparum:::Treatment	2	DSM265	DSM265:::Phase:::2a:::in:::Peru	.	0	400mgDSM265	7	0	UNKNOWN	UNKNWON	UNKNWON	0	PK	.	.
1897	.	DSM265_13_02-F1001	95	DSM265_13_02	2	400mgDSM265	7	233.33	238.296666666667	233.25	233.33	HOURS	1	DSM265:::DBS	3.47	3.47	ug/mL	0.01	0	0	0	0	.	0	0	ORAL	0	0	400	.	.	301001	F1001	Inoculated:::Pfalciparum:::Treatment	2	DSM265	DSM265:::Phase:::2a:::in:::Peru	.	0	400mgDSM265	7	0	UNKNOWN	UNKNWON	UNKNWON	0	PK	.	.
1900	.	DSM265_13_02-F1001	95	DSM265_13_02	2	400mgDSM265	7	331.5	336.466666666667	331.5	331.5	HOURS	1	DSM265:::DBS	1.9	1.9	ug/mL	0.01	0	0	0	0	.	0	0	ORAL	0	0	400	.	.	301001	F1001	Inoculated:::Pfalciparum:::Treatment	2	DSM265	DSM265:::Phase:::2a:::in:::Peru	.	0	400mgDSM265	7	0	UNKNOWN	UNKNWON	UNKNWON	0	PK	.	.
1906	.	DSM265_13_02-F1001	95	DSM265_13_02	2	400mgDSM265	7	499.13	504.096666666667	499.25	499.13	HOURS	1	DSM265:::DBS	0.814	0.814	ug/mL	0.01	0	0	0	0	.	0	0	ORAL	0	0	400	.	.	301001	F1001	Inoculated:::Pfalciparum:::Treatment	2	DSM265	DSM265:::Phase:::2a:::in:::Peru	.	0	400mgDSM265	7	0	UNKNOWN	UNKNWON	UNKNWON	0	PK	.	.
1908	.	DSM265_13_02-F1001	95	DSM265_13_02	2	400mgDSM265	7	667.15	672.116666666667	667.25	667.15	HOURS	1	DSM265:::DBS	0.359	0.359	ug/mL	0.01	0	0	0	0	.	0	0	ORAL	0	0	400	.	.	301001	F1001	Inoculated:::Pfalciparum:::Treatment	2	DSM265	DSM265:::Phase:::2a:::in:::Peru	.	0	400mgDSM265	7	0	UNKNOWN	UNKNWON	UNKNWON	0	PK	.	.
1914	.	DSM265_13_02-F1002	96	DSM265_13_02	2	400mgDSM265	7	0	3.5	0	0	HOURS	.	DSM265:::Dose	400	0	mg	.	0	1	1	400	1	0	0	ORAL	0	0	400	.	.	301001	F1002	Inoculated:::Pfalciparum:::Treatment	2	DSM265	DSM265:::Phase:::2a:::in:::Peru	.	0	400mgDSM265	7	0	UNKNOWN	UNKNWON	UNKNWON	0	Dose	.	.
1913	.	DSM265_13_02-F1002	96	DSM265_13_02	2	400mgDSM265	7	0	3.5	0	0	HOURS	1	DSM265:::DBS	0.005	0.01	ug/mL	0.01	1	0	0	0	.	0	0	ORAL	0	0	400	.	.	301001	F1002	Inoculated:::Pfalciparum:::Treatment	2	DSM265	DSM265:::Phase:::2a:::in:::Peru	.	0	400mgDSM265	7	0	UNKNOWN	UNKNWON	UNKNWON	0	PK	.	.
1916	.	DSM265_13_02-F1002	96	DSM265_13_02	2	400mgDSM265	7	0.52	4.02	0.5	0.52	HOURS	1	DSM265:::DBS	1.61	1.61	ug/mL	0.01	0	0	0	0	.	0	0	ORAL	0	0	400	.	.	301001	F1002	Inoculated:::Pfalciparum:::Treatment	2	DSM265	DSM265:::Phase:::2a:::in:::Peru	.	0	400mgDSM265	7	0	UNKNOWN	UNKNWON	UNKNWON	0	PK	.	.
1917	.	DSM265_13_02-F1002	96	DSM265_13_02	2	400mgDSM265	7	1	4.5	1	1	HOURS	1	DSM265:::DBS	2.55	2.55	ug/mL	0.01	0	0	0	0	.	0	0	ORAL	0	0	400	.	.	301001	F1002	Inoculated:::Pfalciparum:::Treatment	2	DSM265	DSM265:::Phase:::2a:::in:::Peru	.	0	400mgDSM265	7	0	UNKNOWN	UNKNWON	UNKNWON	0	PK	.	.
1918	.	DSM265_13_02-F1002	96	DSM265_13_02	2	400mgDSM265	7	2.03	5.53	2	2.03	HOURS	1	DSM265:::DBS	4.76	4.76	ug/mL	0.01	0	0	0	0	.	0	0	ORAL	0	0	400	.	.	301001	F1002	Inoculated:::Pfalciparum:::Treatment	2	DSM265	DSM265:::Phase:::2a:::in:::Peru	.	0	400mgDSM265	7	0	UNKNOWN	UNKNWON	UNKNWON	0	PK	.	.
1919	.	DSM265_13_02-F1002	96	DSM265_13_02	2	400mgDSM265	7	4.03	7.53	4	4.03	HOURS	1	DSM265:::DBS	7.71	7.71	ug/mL	0.01	0	0	0	0	.	0	0	ORAL	0	0	400	.	.	301001	F1002	Inoculated:::Pfalciparum:::Treatment	2	DSM265	DSM265:::Phase:::2a:::in:::Peru	.	0	400mgDSM265	7	0	UNKNOWN	UNKNWON	UNKNWON	0	PK	.	.
1921	.	DSM265_13_02-F1002	96	DSM265_13_02	2	400mgDSM265	7	6.05	9.55	6	6.05	HOURS	1	DSM265:::DBS	7.47	7.47	ug/mL	0.01	0	0	0	0	.	0	0	ORAL	0	0	400	.	.	301001	F1002	Inoculated:::Pfalciparum:::Treatment	2	DSM265	DSM265:::Phase:::2a:::in:::Peru	.	0	400mgDSM265	7	0	UNKNOWN	UNKNWON	UNKNWON	0	PK	.	.
1922	.	DSM265_13_02-F1002	96	DSM265_13_02	2	400mgDSM265	7	8	11.5	8	8	HOURS	1	DSM265:::DBS	6.71	6.71	ug/mL	0.01	0	0	0	0	.	0	0	ORAL	0	0	400	.	.	301001	F1002	Inoculated:::Pfalciparum:::Treatment	2	DSM265	DSM265:::Phase:::2a:::in:::Peru	.	0	400mgDSM265	7	0	UNKNOWN	UNKNWON	UNKNWON	0	PK	.	.
1925	.	DSM265_13_02-F1002	96	DSM265_13_02	2	400mgDSM265	7	12.02	15.52	12	12.02	HOURS	1	DSM265:::DBS	5.81	5.81	ug/mL	0.01	0	0	0	0	.	0	0	ORAL	0	0	400	.	.	301001	F1002	Inoculated:::Pfalciparum:::Treatment	2	DSM265	DSM265:::Phase:::2a:::in:::Peru	.	0	400mgDSM265	7	0	UNKNOWN	UNKNWON	UNKNWON	0	PK	.	.
1926	.	DSM265_13_02-F1002	96	DSM265_13_02	2	400mgDSM265	7	16	19.5	16	16	HOURS	1	DSM265:::DBS	6.48	6.48	ug/mL	0.01	0	0	0	0	.	0	0	ORAL	0	0	400	.	.	301001	F1002	Inoculated:::Pfalciparum:::Treatment	2	DSM265	DSM265:::Phase:::2a:::in:::Peru	.	0	400mgDSM265	7	0	UNKNOWN	UNKNWON	UNKNWON	0	PK	.	.
1930	.	DSM265_13_02-F1002	96	DSM265_13_02	2	400mgDSM265	7	24.05	27.55	24	24.05	HOURS	1	DSM265:::DBS	6.02	6.02	ug/mL	0.01	0	0	0	0	.	0	0	ORAL	0	0	400	.	.	301001	F1002	Inoculated:::Pfalciparum:::Treatment	2	DSM265	DSM265:::Phase:::2a:::in:::Peru	.	0	400mgDSM265	7	0	UNKNOWN	UNKNWON	UNKNWON	0	PK	.	.
1936	.	DSM265_13_02-F1002	96	DSM265_13_02	2	400mgDSM265	7	48.05	51.55	48	48.05	HOURS	1	DSM265:::DBS	4.81	4.81	ug/mL	0.01	0	0	0	0	.	0	0	ORAL	0	0	400	.	.	301001	F1002	Inoculated:::Pfalciparum:::Treatment	2	DSM265	DSM265:::Phase:::2a:::in:::Peru	.	0	400mgDSM265	7	0	UNKNOWN	UNKNWON	UNKNWON	0	PK	.	.
1942	.	DSM265_13_02-F1002	96	DSM265_13_02	2	400mgDSM265	7	72.13	75.63	72.25	72.13	HOURS	1	DSM265:::DBS	4.48	4.48	ug/mL	0.01	0	0	0	0	.	0	0	ORAL	0	0	400	.	.	301001	F1002	Inoculated:::Pfalciparum:::Treatment	2	DSM265	DSM265:::Phase:::2a:::in:::Peru	.	0	400mgDSM265	7	0	UNKNOWN	UNKNWON	UNKNWON	0	PK	.	.
1947	.	DSM265_13_02-F1002	96	DSM265_13_02	2	400mgDSM265	7	109.87	113.37	109.75	109.87	HOURS	1	DSM265:::DBS	3.87	3.87	ug/mL	0.01	0	0	0	0	.	0	0	ORAL	0	0	400	.	.	301001	F1002	Inoculated:::Pfalciparum:::Treatment	2	DSM265	DSM265:::Phase:::2a:::in:::Peru	.	0	400mgDSM265	7	0	UNKNOWN	UNKNWON	UNKNWON	0	PK	.	.
1948	.	DSM265_13_02-F1002	96	DSM265_13_02	2	400mgDSM265	7	161.95	165.45	162	161.95	HOURS	1	DSM265:::DBS	1.69	1.69	ug/mL	0.01	0	0	0	0	.	0	0	ORAL	0	0	400	.	.	301001	F1002	Inoculated:::Pfalciparum:::Treatment	2	DSM265	DSM265:::Phase:::2a:::in:::Peru	.	0	400mgDSM265	7	0	UNKNOWN	UNKNWON	UNKNWON	0	PK	.	.
1953	.	DSM265_13_02-F1002	96	DSM265_13_02	2	400mgDSM265	7	232.37	235.87	232.25	232.37	HOURS	1	DSM265:::DBS	1.31	1.31	ug/mL	0.01	0	0	0	0	.	0	0	ORAL	0	0	400	.	.	301001	F1002	Inoculated:::Pfalciparum:::Treatment	2	DSM265	DSM265:::Phase:::2a:::in:::Peru	.	0	400mgDSM265	7	0	UNKNOWN	UNKNWON	UNKNWON	0	PK	.	.
1954	.	DSM265_13_02-F1002	96	DSM265_13_02	2	400mgDSM265	7	330.53	334.03	330.5	330.53	HOURS	1	DSM265:::DBS	0.596	0.596	ug/mL	0.01	0	0	0	0	.	0	0	ORAL	0	0	400	.	.	301001	F1002	Inoculated:::Pfalciparum:::Treatment	2	DSM265	DSM265:::Phase:::2a:::in:::Peru	.	0	400mgDSM265	7	0	UNKNOWN	UNKNWON	UNKNWON	0	PK	.	.
1960	.	DSM265_13_02-F1002	96	DSM265_13_02	2	400mgDSM265	7	493.87	497.37	493.75	493.87	HOURS	1	DSM265:::DBS	0.179	0.179	ug/mL	0.01	0	0	0	0	.	0	0	ORAL	0	0	400	.	.	301001	F1002	Inoculated:::Pfalciparum:::Treatment	2	DSM265	DSM265:::Phase:::2a:::in:::Peru	.	0	400mgDSM265	7	0	UNKNOWN	UNKNWON	UNKNWON	0	PK	.	.
1962	.	DSM265_13_02-F1002	96	DSM265_13_02	2	400mgDSM265	7	663.53	667.03	663.5	663.53	HOURS	1	DSM265:::DBS	0.0444	0.0444	ug/mL	0.01	0	0	0	0	.	0	0	ORAL	0	0	400	.	.	301001	F1002	Inoculated:::Pfalciparum:::Treatment	2	DSM265	DSM265:::Phase:::2a:::in:::Peru	.	0	400mgDSM265	7	0	UNKNOWN	UNKNWON	UNKNWON	0	PK	.	.
1968	.	DSM265_13_02-F1003	97	DSM265_13_02	2	400mgDSM265	7	0	0.5	0	0	HOURS	.	DSM265:::Dose	400	0	mg	.	0	1	1	400	1	0	0	ORAL	0	0	400	.	.	301001	F1003	Inoculated:::Pfalciparum:::Treatment	2	DSM265	DSM265:::Phase:::2a:::in:::Peru	.	0	400mgDSM265	7	0	UNKNOWN	UNKNWON	UNKNWON	0	Dose	.	.
1967	.	DSM265_13_02-F1003	97	DSM265_13_02	2	400mgDSM265	7	0	0.5	0	0	HOURS	1	DSM265:::DBS	0.005	0.01	ug/mL	0.01	1	0	0	0	.	0	0	ORAL	0	0	400	.	.	301001	F1003	Inoculated:::Pfalciparum:::Treatment	2	DSM265	DSM265:::Phase:::2a:::in:::Peru	.	0	400mgDSM265	7	0	UNKNOWN	UNKNWON	UNKNWON	0	PK	.	.
1969	.	DSM265_13_02-F1003	97	DSM265_13_02	2	400mgDSM265	7	0.58	1.08	0.5	0.58	HOURS	1	DSM265:::DBS	2.34	2.34	ug/mL	0.01	0	0	0	0	.	0	0	ORAL	0	0	400	.	.	301001	F1003	Inoculated:::Pfalciparum:::Treatment	2	DSM265	DSM265:::Phase:::2a:::in:::Peru	.	0	400mgDSM265	7	0	UNKNOWN	UNKNWON	UNKNWON	0	PK	.	.
1971	.	DSM265_13_02-F1003	97	DSM265_13_02	2	400mgDSM265	7	1.03	1.53	1	1.03	HOURS	1	DSM265:::DBS	2.88	2.88	ug/mL	0.01	0	0	0	0	.	0	0	ORAL	0	0	400	.	.	301001	F1003	Inoculated:::Pfalciparum:::Treatment	2	DSM265	DSM265:::Phase:::2a:::in:::Peru	.	0	400mgDSM265	7	0	UNKNOWN	UNKNWON	UNKNWON	0	PK	.	.
1972	.	DSM265_13_02-F1003	97	DSM265_13_02	2	400mgDSM265	7	2.05	2.55	2	2.05	HOURS	1	DSM265:::DBS	4.38	4.38	ug/mL	0.01	0	0	0	0	.	0	0	ORAL	0	0	400	.	.	301001	F1003	Inoculated:::Pfalciparum:::Treatment	2	DSM265	DSM265:::Phase:::2a:::in:::Peru	.	0	400mgDSM265	7	0	UNKNOWN	UNKNWON	UNKNWON	0	PK	.	.
1973	.	DSM265_13_02-F1003	97	DSM265_13_02	2	400mgDSM265	7	4	4.5	4	4	HOURS	1	DSM265:::DBS	4.22	4.22	ug/mL	0.01	0	0	0	0	.	0	0	ORAL	0	0	400	.	.	301001	F1003	Inoculated:::Pfalciparum:::Treatment	2	DSM265	DSM265:::Phase:::2a:::in:::Peru	.	0	400mgDSM265	7	0	UNKNOWN	UNKNWON	UNKNWON	0	PK	.	.
1975	.	DSM265_13_02-F1003	97	DSM265_13_02	2	400mgDSM265	7	6.03	6.53	6	6.03	HOURS	1	DSM265:::DBS	5.78	5.78	ug/mL	0.01	0	0	0	0	.	0	0	ORAL	0	0	400	.	.	301001	F1003	Inoculated:::Pfalciparum:::Treatment	2	DSM265	DSM265:::Phase:::2a:::in:::Peru	.	0	400mgDSM265	7	0	UNKNOWN	UNKNWON	UNKNWON	0	PK	.	.
1977	.	DSM265_13_02-F1003	97	DSM265_13_02	2	400mgDSM265	7	8.02	8.52	8	8.02	HOURS	1	DSM265:::DBS	5.25	5.25	ug/mL	0.01	0	0	0	0	.	0	0	ORAL	0	0	400	.	.	301001	F1003	Inoculated:::Pfalciparum:::Treatment	2	DSM265	DSM265:::Phase:::2a:::in:::Peru	.	0	400mgDSM265	7	0	UNKNOWN	UNKNWON	UNKNWON	0	PK	.	.
1979	.	DSM265_13_02-F1003	97	DSM265_13_02	2	400mgDSM265	7	12.02	12.52	12	12.02	HOURS	1	DSM265:::DBS	5.17	5.17	ug/mL	0.01	0	0	0	0	.	0	0	ORAL	0	0	400	.	.	301001	F1003	Inoculated:::Pfalciparum:::Treatment	2	DSM265	DSM265:::Phase:::2a:::in:::Peru	.	0	400mgDSM265	7	0	UNKNOWN	UNKNWON	UNKNWON	0	PK	.	.
1980	.	DSM265_13_02-F1003	97	DSM265_13_02	2	400mgDSM265	7	16	16.5	16	16	HOURS	1	DSM265:::DBS	4.42	4.42	ug/mL	0.01	0	0	0	0	.	0	0	ORAL	0	0	400	.	.	301001	F1003	Inoculated:::Pfalciparum:::Treatment	2	DSM265	DSM265:::Phase:::2a:::in:::Peru	.	0	400mgDSM265	7	0	UNKNOWN	UNKNWON	UNKNWON	0	PK	.	.
1985	.	DSM265_13_02-F1003	97	DSM265_13_02	2	400mgDSM265	7	24.05	24.55	24	24.05	HOURS	1	DSM265:::DBS	4.07	4.07	ug/mL	0.01	0	0	0	0	.	0	0	ORAL	0	0	400	.	.	301001	F1003	Inoculated:::Pfalciparum:::Treatment	2	DSM265	DSM265:::Phase:::2a:::in:::Peru	.	0	400mgDSM265	7	0	UNKNOWN	UNKNWON	UNKNWON	0	PK	.	.
1991	.	DSM265_13_02-F1003	97	DSM265_13_02	2	400mgDSM265	7	48.07	48.57	48	48.07	HOURS	1	DSM265:::DBS	4.45	4.45	ug/mL	0.01	0	0	0	0	.	0	0	ORAL	0	0	400	.	.	301001	F1003	Inoculated:::Pfalciparum:::Treatment	2	DSM265	DSM265:::Phase:::2a:::in:::Peru	.	0	400mgDSM265	7	0	UNKNOWN	UNKNWON	UNKNWON	0	PK	.	.
1995	.	DSM265_13_02-F1003	97	DSM265_13_02	2	400mgDSM265	7	72.05	72.55	72	72.05	HOURS	1	DSM265:::DBS	3.86	3.86	ug/mL	0.01	0	0	0	0	.	0	0	ORAL	0	0	400	.	.	301001	F1003	Inoculated:::Pfalciparum:::Treatment	2	DSM265	DSM265:::Phase:::2a:::in:::Peru	.	0	400mgDSM265	7	0	UNKNOWN	UNKNWON	UNKNWON	0	PK	.	.
1998	.	DSM265_13_02-F1003	97	DSM265_13_02	2	400mgDSM265	7	117.8	118.3	117.75	117.8	HOURS	1	DSM265:::DBS	3.05	3.05	ug/mL	0.01	0	0	0	0	.	0	0	ORAL	0	0	400	.	.	301001	F1003	Inoculated:::Pfalciparum:::Treatment	2	DSM265	DSM265:::Phase:::2a:::in:::Peru	.	0	400mgDSM265	7	0	UNKNOWN	UNKNWON	UNKNWON	0	PK	.	.
2001	.	DSM265_13_02-F1003	97	DSM265_13_02	2	400mgDSM265	7	165.13	165.63	165.25	165.13	HOURS	1	DSM265:::DBS	2.13	2.13	ug/mL	0.01	0	0	0	0	.	0	0	ORAL	0	0	400	.	.	301001	F1003	Inoculated:::Pfalciparum:::Treatment	2	DSM265	DSM265:::Phase:::2a:::in:::Peru	.	0	400mgDSM265	7	0	UNKNOWN	UNKNWON	UNKNWON	0	PK	.	.
2004	.	DSM265_13_02-F1003	97	DSM265_13_02	2	400mgDSM265	7	235.38	235.88	235.5	235.38	HOURS	1	DSM265:::DBS	1.25	1.25	ug/mL	0.01	0	0	0	0	.	0	0	ORAL	0	0	400	.	.	301001	F1003	Inoculated:::Pfalciparum:::Treatment	2	DSM265	DSM265:::Phase:::2a:::in:::Peru	.	0	400mgDSM265	7	0	UNKNOWN	UNKNWON	UNKNWON	0	PK	.	.
2009	.	DSM265_13_02-F1003	97	DSM265_13_02	2	400mgDSM265	7	333.47	333.97	333.5	333.47	HOURS	1	DSM265:::DBS	0.677	0.677	ug/mL	0.01	0	0	0	0	.	0	0	ORAL	0	0	400	.	.	301001	F1003	Inoculated:::Pfalciparum:::Treatment	2	DSM265	DSM265:::Phase:::2a:::in:::Peru	.	0	400mgDSM265	7	0	UNKNOWN	UNKNWON	UNKNWON	0	PK	.	.
2011	.	DSM265_13_02-F1003	97	DSM265_13_02	2	400mgDSM265	7	501.55	502.05	501.5	501.55	HOURS	1	DSM265:::DBS	0.286	0.286	ug/mL	0.01	0	0	0	0	.	0	0	ORAL	0	0	400	.	.	301001	F1003	Inoculated:::Pfalciparum:::Treatment	2	DSM265	DSM265:::Phase:::2a:::in:::Peru	.	0	400mgDSM265	7	0	UNKNOWN	UNKNWON	UNKNWON	0	PK	.	.
2017	.	DSM265_13_02-F1003	97	DSM265_13_02	2	400mgDSM265	7	669.27	669.77	669.25	669.27	HOURS	1	DSM265:::DBS	0.0685	0.0685	ug/mL	0.01	0	0	0	0	.	0	0	ORAL	0	0	400	.	.	301001	F1003	Inoculated:::Pfalciparum:::Treatment	2	DSM265	DSM265:::Phase:::2a:::in:::Peru	.	0	400mgDSM265	7	0	UNKNOWN	UNKNWON	UNKNWON	0	PK	.	.
2021	.	DSM265_13_02-F1004	98	DSM265_13_02	2	400mgDSM265	7	0	0.516666666666667	0	0	HOURS	.	DSM265:::Dose	400	0	mg	.	0	1	1	400	1	0	0	ORAL	0	0	400	.	.	301001	F1004	Inoculated:::Pfalciparum:::Treatment	2	DSM265	DSM265:::Phase:::2a:::in:::Peru	.	0	400mgDSM265	7	0	UNKNOWN	UNKNWON	UNKNWON	0	Dose	.	.
2020	.	DSM265_13_02-F1004	98	DSM265_13_02	2	400mgDSM265	7	0	0.516666666666667	0	0	HOURS	1	DSM265:::DBS	0.005	0.01	ug/mL	0.01	1	0	0	0	.	0	0	ORAL	0	0	400	.	.	301001	F1004	Inoculated:::Pfalciparum:::Treatment	2	DSM265	DSM265:::Phase:::2a:::in:::Peru	.	0	400mgDSM265	7	0	UNKNOWN	UNKNWON	UNKNWON	0	PK	.	.
2022	.	DSM265_13_02-F1004	98	DSM265_13_02	2	400mgDSM265	7	0.5	1.01666666666667	0.5	0.5	HOURS	1	DSM265:::DBS	1.15	1.15	ug/mL	0.01	0	0	0	0	.	0	0	ORAL	0	0	400	.	.	301001	F1004	Inoculated:::Pfalciparum:::Treatment	2	DSM265	DSM265:::Phase:::2a:::in:::Peru	.	0	400mgDSM265	7	0	UNKNOWN	UNKNWON	UNKNWON	0	PK	.	.
2024	.	DSM265_13_02-F1004	98	DSM265_13_02	2	400mgDSM265	7	1	1.51666666666667	1	1	HOURS	1	DSM265:::DBS	2.61	2.61	ug/mL	0.01	0	0	0	0	.	0	0	ORAL	0	0	400	.	.	301001	F1004	Inoculated:::Pfalciparum:::Treatment	2	DSM265	DSM265:::Phase:::2a:::in:::Peru	.	0	400mgDSM265	7	0	UNKNOWN	UNKNWON	UNKNWON	0	PK	.	.
2025	.	DSM265_13_02-F1004	98	DSM265_13_02	2	400mgDSM265	7	2.02	2.53666666666667	2	2.02	HOURS	1	DSM265:::DBS	6.11	6.11	ug/mL	0.01	0	0	0	0	.	0	0	ORAL	0	0	400	.	.	301001	F1004	Inoculated:::Pfalciparum:::Treatment	2	DSM265	DSM265:::Phase:::2a:::in:::Peru	.	0	400mgDSM265	7	0	UNKNOWN	UNKNWON	UNKNWON	0	PK	.	.
2026	.	DSM265_13_02-F1004	98	DSM265_13_02	2	400mgDSM265	7	4.03	4.54666666666667	4	4.03	HOURS	1	DSM265:::DBS	4.74	4.74	ug/mL	0.01	0	0	0	0	.	0	0	ORAL	0	0	400	.	.	301001	F1004	Inoculated:::Pfalciparum:::Treatment	2	DSM265	DSM265:::Phase:::2a:::in:::Peru	.	0	400mgDSM265	7	0	UNKNOWN	UNKNWON	UNKNWON	0	PK	.	.
2028	.	DSM265_13_02-F1004	98	DSM265_13_02	2	400mgDSM265	7	5.97	6.48666666666667	6	5.97	HOURS	1	DSM265:::DBS	4.8	4.8	ug/mL	0.01	0	0	0	0	.	0	0	ORAL	0	0	400	.	.	301001	F1004	Inoculated:::Pfalciparum:::Treatment	2	DSM265	DSM265:::Phase:::2a:::in:::Peru	.	0	400mgDSM265	7	0	UNKNOWN	UNKNWON	UNKNWON	0	PK	.	.
2030	.	DSM265_13_02-F1004	98	DSM265_13_02	2	400mgDSM265	7	8.02	8.53666666666667	8	8.02	HOURS	1	DSM265:::DBS	4.1	4.1	ug/mL	0.01	0	0	0	0	.	0	0	ORAL	0	0	400	.	.	301001	F1004	Inoculated:::Pfalciparum:::Treatment	2	DSM265	DSM265:::Phase:::2a:::in:::Peru	.	0	400mgDSM265	7	0	UNKNOWN	UNKNWON	UNKNWON	0	PK	.	.
2031	.	DSM265_13_02-F1004	98	DSM265_13_02	2	400mgDSM265	7	12	12.5166666666667	12	12	HOURS	1	DSM265:::DBS	3.81	3.81	ug/mL	0.01	0	0	0	0	.	0	0	ORAL	0	0	400	.	.	301001	F1004	Inoculated:::Pfalciparum:::Treatment	2	DSM265	DSM265:::Phase:::2a:::in:::Peru	.	0	400mgDSM265	7	0	UNKNOWN	UNKNWON	UNKNWON	0	PK	.	.
2035	.	DSM265_13_02-F1004	98	DSM265_13_02	2	400mgDSM265	7	16.02	16.5366666666667	16	16.02	HOURS	1	DSM265:::DBS	3.76	3.76	ug/mL	0.01	0	0	0	0	.	0	0	ORAL	0	0	400	.	.	301001	F1004	Inoculated:::Pfalciparum:::Treatment	2	DSM265	DSM265:::Phase:::2a:::in:::Peru	.	0	400mgDSM265	7	0	UNKNOWN	UNKNWON	UNKNWON	0	PK	.	.
2037	.	DSM265_13_02-F1004	98	DSM265_13_02	2	400mgDSM265	7	24	24.5166666666667	24	24	HOURS	1	DSM265:::DBS	3.75	3.75	ug/mL	0.01	0	0	0	0	.	0	0	ORAL	0	0	400	.	.	301001	F1004	Inoculated:::Pfalciparum:::Treatment	2	DSM265	DSM265:::Phase:::2a:::in:::Peru	.	0	400mgDSM265	7	0	UNKNOWN	UNKNWON	UNKNWON	0	PK	.	.
2043	.	DSM265_13_02-F1004	98	DSM265_13_02	2	400mgDSM265	7	48.08	48.5966666666667	48	48.08	HOURS	1	DSM265:::DBS	3.68	3.68	ug/mL	0.01	0	0	0	0	.	0	0	ORAL	0	0	400	.	.	301001	F1004	Inoculated:::Pfalciparum:::Treatment	2	DSM265	DSM265:::Phase:::2a:::in:::Peru	.	0	400mgDSM265	7	0	UNKNOWN	UNKNWON	UNKNWON	0	PK	.	.
2049	.	DSM265_13_02-F1004	98	DSM265_13_02	2	400mgDSM265	7	72.1	72.6166666666667	72	72.1	HOURS	1	DSM265:::DBS	3.37	3.37	ug/mL	0.01	0	0	0	0	.	0	0	ORAL	0	0	400	.	.	301001	F1004	Inoculated:::Pfalciparum:::Treatment	2	DSM265	DSM265:::Phase:::2a:::in:::Peru	.	0	400mgDSM265	7	0	UNKNOWN	UNKNWON	UNKNWON	0	PK	.	.
2054	.	DSM265_13_02-F1004	98	DSM265_13_02	2	400mgDSM265	7	162.02	162.536666666667	162	162.02	HOURS	1	DSM265:::DBS	2.6	2.6	ug/mL	0.01	0	0	0	0	.	0	0	ORAL	0	0	400	.	.	301001	F1004	Inoculated:::Pfalciparum:::Treatment	2	DSM265	DSM265:::Phase:::2a:::in:::Peru	.	0	400mgDSM265	7	0	UNKNOWN	UNKNWON	UNKNWON	0	PK	.	.
2057	.	DSM265_13_02-F1004	98	DSM265_13_02	2	400mgDSM265	7	230	230.516666666667	230	230	HOURS	1	DSM265:::DBS	2.05	2.05	ug/mL	0.01	0	0	0	0	.	0	0	ORAL	0	0	400	.	.	301001	F1004	Inoculated:::Pfalciparum:::Treatment	2	DSM265	DSM265:::Phase:::2a:::in:::Peru	.	0	400mgDSM265	7	0	UNKNOWN	UNKNWON	UNKNWON	0	PK	.	.
2060	.	DSM265_13_02-F1004	98	DSM265_13_02	2	400mgDSM265	7	330.52	331.036666666667	330.5	330.52	HOURS	1	DSM265:::DBS	1.5	1.5	ug/mL	0.01	0	0	0	0	.	0	0	ORAL	0	0	400	.	.	301001	F1004	Inoculated:::Pfalciparum:::Treatment	2	DSM265	DSM265:::Phase:::2a:::in:::Peru	.	0	400mgDSM265	7	0	UNKNOWN	UNKNWON	UNKNWON	0	PK	.	.
2064	.	DSM265_13_02-F1004	98	DSM265_13_02	2	400mgDSM265	7	499.47	499.986666666667	499.5	499.47	HOURS	1	DSM265:::DBS	0.844	0.844	ug/mL	0.01	0	0	0	0	.	0	0	ORAL	0	0	400	.	.	301001	F1004	Inoculated:::Pfalciparum:::Treatment	2	DSM265	DSM265:::Phase:::2a:::in:::Peru	.	0	400mgDSM265	7	0	UNKNOWN	UNKNWON	UNKNWON	0	PK	.	.
2068	.	DSM265_13_02-F1004	98	DSM265_13_02	2	400mgDSM265	7	663.47	663.986666666667	663.5	663.47	HOURS	1	DSM265:::DBS	0.481	0.481	ug/mL	0.01	0	0	0	0	.	0	0	ORAL	0	0	400	.	.	301001	F1004	Inoculated:::Pfalciparum:::Treatment	2	DSM265	DSM265:::Phase:::2a:::in:::Peru	.	0	400mgDSM265	7	0	UNKNOWN	UNKNWON	UNKNWON	0	PK	.	.
2072	.	DSM265_13_02-F1005	99	DSM265_13_02	2	400mgDSM265	7	0	0.466666666666667	0	0	HOURS	.	DSM265:::Dose	400	0	mg	.	0	1	1	400	1	0	0	ORAL	0	0	400	.	.	301001	F1005	Inoculated:::Pfalciparum:::Treatment	2	DSM265	DSM265:::Phase:::2a:::in:::Peru	.	0	400mgDSM265	7	0	UNKNOWN	UNKNWON	UNKNWON	0	Dose	.	.
2071	.	DSM265_13_02-F1005	99	DSM265_13_02	2	400mgDSM265	7	0	0.466666666666667	0	0	HOURS	1	DSM265:::DBS	0.005	0.01	ug/mL	0.01	1	0	0	0	.	0	0	ORAL	0	0	400	.	.	301001	F1005	Inoculated:::Pfalciparum:::Treatment	2	DSM265	DSM265:::Phase:::2a:::in:::Peru	.	0	400mgDSM265	7	0	UNKNOWN	UNKNWON	UNKNWON	0	PK	.	.
2073	.	DSM265_13_02-F1005	99	DSM265_13_02	2	400mgDSM265	7	0.53	0.996666666666667	0.5	0.53	HOURS	1	DSM265:::DBS	1.54	1.54	ug/mL	0.01	0	0	0	0	.	0	0	ORAL	0	0	400	.	.	301001	F1005	Inoculated:::Pfalciparum:::Treatment	2	DSM265	DSM265:::Phase:::2a:::in:::Peru	.	0	400mgDSM265	7	0	UNKNOWN	UNKNWON	UNKNWON	0	PK	.	.
2075	.	DSM265_13_02-F1005	99	DSM265_13_02	2	400mgDSM265	7	1.02	1.48666666666667	1	1.02	HOURS	1	DSM265:::DBS	2.2	2.2	ug/mL	0.01	0	0	0	0	.	0	0	ORAL	0	0	400	.	.	301001	F1005	Inoculated:::Pfalciparum:::Treatment	2	DSM265	DSM265:::Phase:::2a:::in:::Peru	.	0	400mgDSM265	7	0	UNKNOWN	UNKNWON	UNKNWON	0	PK	.	.
2076	.	DSM265_13_02-F1005	99	DSM265_13_02	2	400mgDSM265	7	2.02	2.48666666666667	2	2.02	HOURS	1	DSM265:::DBS	4.06	4.06	ug/mL	0.01	0	0	0	0	.	0	0	ORAL	0	0	400	.	.	301001	F1005	Inoculated:::Pfalciparum:::Treatment	2	DSM265	DSM265:::Phase:::2a:::in:::Peru	.	0	400mgDSM265	7	0	UNKNOWN	UNKNWON	UNKNWON	0	PK	.	.
2077	.	DSM265_13_02-F1005	99	DSM265_13_02	2	400mgDSM265	7	4.05	4.51666666666667	4	4.05	HOURS	1	DSM265:::DBS	6.06	6.06	ug/mL	0.01	0	0	0	0	.	0	0	ORAL	0	0	400	.	.	301001	F1005	Inoculated:::Pfalciparum:::Treatment	2	DSM265	DSM265:::Phase:::2a:::in:::Peru	.	0	400mgDSM265	7	0	UNKNOWN	UNKNWON	UNKNWON	0	PK	.	.
2079	.	DSM265_13_02-F1005	99	DSM265_13_02	2	400mgDSM265	7	6.02	6.48666666666667	6	6.02	HOURS	1	DSM265:::DBS	5.62	5.62	ug/mL	0.01	0	0	0	0	.	0	0	ORAL	0	0	400	.	.	301001	F1005	Inoculated:::Pfalciparum:::Treatment	2	DSM265	DSM265:::Phase:::2a:::in:::Peru	.	0	400mgDSM265	7	0	UNKNOWN	UNKNWON	UNKNWON	0	PK	.	.
2081	.	DSM265_13_02-F1005	99	DSM265_13_02	2	400mgDSM265	7	8.02	8.48666666666667	8	8.02	HOURS	1	DSM265:::DBS	4.6	4.6	ug/mL	0.01	0	0	0	0	.	0	0	ORAL	0	0	400	.	.	301001	F1005	Inoculated:::Pfalciparum:::Treatment	2	DSM265	DSM265:::Phase:::2a:::in:::Peru	.	0	400mgDSM265	7	0	UNKNOWN	UNKNWON	UNKNWON	0	PK	.	.
2082	.	DSM265_13_02-F1005	99	DSM265_13_02	2	400mgDSM265	7	12.03	12.4966666666667	12	12.03	HOURS	1	DSM265:::DBS	4.34	4.34	ug/mL	0.01	0	0	0	0	.	0	0	ORAL	0	0	400	.	.	301001	F1005	Inoculated:::Pfalciparum:::Treatment	2	DSM265	DSM265:::Phase:::2a:::in:::Peru	.	0	400mgDSM265	7	0	UNKNOWN	UNKNWON	UNKNWON	0	PK	.	.
2084	.	DSM265_13_02-F1005	99	DSM265_13_02	2	400mgDSM265	7	16.03	16.4966666666667	16	16.03	HOURS	1	DSM265:::DBS	4.21	4.21	ug/mL	0.01	0	0	0	0	.	0	0	ORAL	0	0	400	.	.	301001	F1005	Inoculated:::Pfalciparum:::Treatment	2	DSM265	DSM265:::Phase:::2a:::in:::Peru	.	0	400mgDSM265	7	0	UNKNOWN	UNKNWON	UNKNWON	0	PK	.	.
2088	.	DSM265_13_02-F1005	99	DSM265_13_02	2	400mgDSM265	7	24.08	24.5466666666667	24	24.08	HOURS	1	DSM265:::DBS	3.98	3.98	ug/mL	0.01	0	0	0	0	.	0	0	ORAL	0	0	400	.	.	301001	F1005	Inoculated:::Pfalciparum:::Treatment	2	DSM265	DSM265:::Phase:::2a:::in:::Peru	.	0	400mgDSM265	7	0	UNKNOWN	UNKNWON	UNKNWON	0	PK	.	.
2096	.	DSM265_13_02-F1005	99	DSM265_13_02	2	400mgDSM265	7	48.1	48.5666666666667	48	48.1	HOURS	1	DSM265:::DBS	3.32	3.32	ug/mL	0.01	0	0	0	0	.	0	0	ORAL	0	0	400	.	.	301001	F1005	Inoculated:::Pfalciparum:::Treatment	2	DSM265	DSM265:::Phase:::2a:::in:::Peru	.	0	400mgDSM265	7	0	UNKNOWN	UNKNWON	UNKNWON	0	PK	.	.
2102	.	DSM265_13_02-F1005	99	DSM265_13_02	2	400mgDSM265	7	72.03	72.4966666666667	72	72.03	HOURS	1	DSM265:::DBS	3.16	3.16	ug/mL	0.01	0	0	0	0	.	0	0	ORAL	0	0	400	.	.	301001	F1005	Inoculated:::Pfalciparum:::Treatment	2	DSM265	DSM265:::Phase:::2a:::in:::Peru	.	0	400mgDSM265	7	0	UNKNOWN	UNKNWON	UNKNWON	0	PK	.	.
2105	.	DSM265_13_02-F1005	99	DSM265_13_02	2	400mgDSM265	7	113.28	113.746666666667	113.25	113.28	HOURS	1	DSM265:::DBS	3.22	3.22	ug/mL	0.01	0	0	0	0	.	0	0	ORAL	0	0	400	.	.	301001	F1005	Inoculated:::Pfalciparum:::Treatment	2	DSM265	DSM265:::Phase:::2a:::in:::Peru	.	0	400mgDSM265	7	0	UNKNOWN	UNKNWON	UNKNWON	0	PK	.	.
2108	.	DSM265_13_02-F1005	99	DSM265_13_02	2	400mgDSM265	7	158.28	158.746666666667	158.25	158.28	HOURS	1	DSM265:::DBS	1.94	1.94	ug/mL	0.01	0	0	0	0	.	0	0	ORAL	0	0	400	.	.	301001	F1005	Inoculated:::Pfalciparum:::Treatment	2	DSM265	DSM265:::Phase:::2a:::in:::Peru	.	0	400mgDSM265	7	0	UNKNOWN	UNKNWON	UNKNWON	0	PK	.	.
2111	.	DSM265_13_02-F1005	99	DSM265_13_02	2	400mgDSM265	7	228.7	229.166666666667	228.75	228.7	HOURS	1	DSM265:::DBS	1.15	1.15	ug/mL	0.01	0	0	0	0	.	0	0	ORAL	0	0	400	.	.	301001	F1005	Inoculated:::Pfalciparum:::Treatment	2	DSM265	DSM265:::Phase:::2a:::in:::Peru	.	0	400mgDSM265	7	0	UNKNOWN	UNKNWON	UNKNWON	0	PK	.	.
2114	.	DSM265_13_02-F1005	99	DSM265_13_02	2	400mgDSM265	7	325.12	325.586666666667	325	325.12	HOURS	1	DSM265:::DBS	0.673	0.673	ug/mL	0.01	0	0	0	0	.	0	0	ORAL	0	0	400	.	.	301001	F1005	Inoculated:::Pfalciparum:::Treatment	2	DSM265	DSM265:::Phase:::2a:::in:::Peru	.	0	400mgDSM265	7	0	UNKNOWN	UNKNWON	UNKNWON	0	PK	.	.
2118	.	DSM265_13_02-F1005	99	DSM265_13_02	2	400mgDSM265	7	492.28	492.746666666667	492.25	492.28	HOURS	1	DSM265:::DBS	0.343	0.343	ug/mL	0.01	0	0	0	0	.	0	0	ORAL	0	0	400	.	.	301001	F1005	Inoculated:::Pfalciparum:::Treatment	2	DSM265	DSM265:::Phase:::2a:::in:::Peru	.	0	400mgDSM265	7	0	UNKNOWN	UNKNWON	UNKNWON	0	PK	.	.
2122	.	DSM265_13_02-F1005	99	DSM265_13_02	2	400mgDSM265	7	662.78	663.246666666667	662.75	662.78	HOURS	1	DSM265:::DBS	0.113	0.113	ug/mL	0.01	0	0	0	0	.	0	0	ORAL	0	0	400	.	.	301001	F1005	Inoculated:::Pfalciparum:::Treatment	2	DSM265	DSM265:::Phase:::2a:::in:::Peru	.	0	400mgDSM265	7	0	UNKNOWN	UNKNWON	UNKNWON	0	PK	.	.
2126	.	DSM265_13_02-F1006	100	DSM265_13_02	2	400mgDSM265	7	0	0.5	0	0	HOURS	.	DSM265:::Dose	400	0	mg	.	0	1	1	400	1	0	0	ORAL	0	0	400	.	.	301001	F1006	Inoculated:::Pfalciparum:::Treatment	2	DSM265	DSM265:::Phase:::2a:::in:::Peru	.	0	400mgDSM265	7	0	UNKNOWN	UNKNWON	UNKNWON	0	Dose	.	.
2125	.	DSM265_13_02-F1006	100	DSM265_13_02	2	400mgDSM265	7	0	0.5	0	0	HOURS	1	DSM265:::DBS	0.005	0.01	ug/mL	0.01	1	0	0	0	.	0	0	ORAL	0	0	400	.	.	301001	F1006	Inoculated:::Pfalciparum:::Treatment	2	DSM265	DSM265:::Phase:::2a:::in:::Peru	.	0	400mgDSM265	7	0	UNKNOWN	UNKNWON	UNKNWON	0	PK	.	.
2127	.	DSM265_13_02-F1006	100	DSM265_13_02	2	400mgDSM265	7	0.5	1	0.5	0.5	HOURS	1	DSM265:::DBS	0.175	0.175	ug/mL	0.01	0	0	0	0	.	0	0	ORAL	0	0	400	.	.	301001	F1006	Inoculated:::Pfalciparum:::Treatment	2	DSM265	DSM265:::Phase:::2a:::in:::Peru	.	0	400mgDSM265	7	0	UNKNOWN	UNKNWON	UNKNWON	0	PK	.	.
2129	.	DSM265_13_02-F1006	100	DSM265_13_02	2	400mgDSM265	7	1	1.5	1	1	HOURS	1	DSM265:::DBS	0.335	0.335	ug/mL	0.01	0	0	0	0	.	0	0	ORAL	0	0	400	.	.	301001	F1006	Inoculated:::Pfalciparum:::Treatment	2	DSM265	DSM265:::Phase:::2a:::in:::Peru	.	0	400mgDSM265	7	0	UNKNOWN	UNKNWON	UNKNWON	0	PK	.	.
2130	.	DSM265_13_02-F1006	100	DSM265_13_02	2	400mgDSM265	7	2.03	2.53	2	2.03	HOURS	1	DSM265:::DBS	0.924	0.924	ug/mL	0.01	0	0	0	0	.	0	0	ORAL	0	0	400	.	.	301001	F1006	Inoculated:::Pfalciparum:::Treatment	2	DSM265	DSM265:::Phase:::2a:::in:::Peru	.	0	400mgDSM265	7	0	UNKNOWN	UNKNWON	UNKNWON	0	PK	.	.
2131	.	DSM265_13_02-F1006	100	DSM265_13_02	2	400mgDSM265	7	4.08	4.58	4	4.08	HOURS	1	DSM265:::DBS	3.79	3.79	ug/mL	0.01	0	0	0	0	.	0	0	ORAL	0	0	400	.	.	301001	F1006	Inoculated:::Pfalciparum:::Treatment	2	DSM265	DSM265:::Phase:::2a:::in:::Peru	.	0	400mgDSM265	7	0	UNKNOWN	UNKNWON	UNKNWON	0	PK	.	.
2133	.	DSM265_13_02-F1006	100	DSM265_13_02	2	400mgDSM265	7	6.07	6.57	6	6.07	HOURS	1	DSM265:::DBS	4.34	4.34	ug/mL	0.01	0	0	0	0	.	0	0	ORAL	0	0	400	.	.	301001	F1006	Inoculated:::Pfalciparum:::Treatment	2	DSM265	DSM265:::Phase:::2a:::in:::Peru	.	0	400mgDSM265	7	0	UNKNOWN	UNKNWON	UNKNWON	0	PK	.	.
2135	.	DSM265_13_02-F1006	100	DSM265_13_02	2	400mgDSM265	7	8.02	8.52	8	8.02	HOURS	1	DSM265:::DBS	4.57	4.57	ug/mL	0.01	0	0	0	0	.	0	0	ORAL	0	0	400	.	.	301001	F1006	Inoculated:::Pfalciparum:::Treatment	2	DSM265	DSM265:::Phase:::2a:::in:::Peru	.	0	400mgDSM265	7	0	UNKNOWN	UNKNWON	UNKNWON	0	PK	.	.
2137	.	DSM265_13_02-F1006	100	DSM265_13_02	2	400mgDSM265	7	12.07	12.57	12	12.07	HOURS	1	DSM265:::DBS	4.32	4.32	ug/mL	0.01	0	0	0	0	.	0	0	ORAL	0	0	400	.	.	301001	F1006	Inoculated:::Pfalciparum:::Treatment	2	DSM265	DSM265:::Phase:::2a:::in:::Peru	.	0	400mgDSM265	7	0	UNKNOWN	UNKNWON	UNKNWON	0	PK	.	.
2138	.	DSM265_13_02-F1006	100	DSM265_13_02	2	400mgDSM265	7	16.05	16.55	16	16.05	HOURS	1	DSM265:::DBS	4.7	4.7	ug/mL	0.01	0	0	0	0	.	0	0	ORAL	0	0	400	.	.	301001	F1006	Inoculated:::Pfalciparum:::Treatment	2	DSM265	DSM265:::Phase:::2a:::in:::Peru	.	0	400mgDSM265	7	0	UNKNOWN	UNKNWON	UNKNWON	0	PK	.	.
2142	.	DSM265_13_02-F1006	100	DSM265_13_02	2	400mgDSM265	7	24.08	24.58	24	24.08	HOURS	1	DSM265:::DBS	4.06	4.06	ug/mL	0.01	0	0	0	0	.	0	0	ORAL	0	0	400	.	.	301001	F1006	Inoculated:::Pfalciparum:::Treatment	2	DSM265	DSM265:::Phase:::2a:::in:::Peru	.	0	400mgDSM265	7	0	UNKNOWN	UNKNWON	UNKNWON	0	PK	.	.
2148	.	DSM265_13_02-F1006	100	DSM265_13_02	2	400mgDSM265	7	48.03	48.53	48	48.03	HOURS	1	DSM265:::DBS	3.48	3.48	ug/mL	0.01	0	0	0	0	.	0	0	ORAL	0	0	400	.	.	301001	F1006	Inoculated:::Pfalciparum:::Treatment	2	DSM265	DSM265:::Phase:::2a:::in:::Peru	.	0	400mgDSM265	7	0	UNKNOWN	UNKNWON	UNKNWON	0	PK	.	.
2156	.	DSM265_13_02-F1006	100	DSM265_13_02	2	400mgDSM265	7	72.07	72.57	72	72.07	HOURS	1	DSM265:::DBS	3.11	3.11	ug/mL	0.01	0	0	0	0	.	0	0	ORAL	0	0	400	.	.	301001	F1006	Inoculated:::Pfalciparum:::Treatment	2	DSM265	DSM265:::Phase:::2a:::in:::Peru	.	0	400mgDSM265	7	0	UNKNOWN	UNKNWON	UNKNWON	0	PK	.	.
2157	.	DSM265_13_02-F1006	100	DSM265_13_02	2	400mgDSM265	7	118.6	119.1	118.5	118.6	HOURS	1	DSM265:::DBS	2.8	2.8	ug/mL	0.01	0	0	0	0	.	0	0	ORAL	0	0	400	.	.	301001	F1006	Inoculated:::Pfalciparum:::Treatment	2	DSM265	DSM265:::Phase:::2a:::in:::Peru	.	0	400mgDSM265	7	0	UNKNOWN	UNKNWON	UNKNWON	0	PK	.	.
2160	.	DSM265_13_02-F1006	100	DSM265_13_02	2	400mgDSM265	7	163.35	163.85	163.25	163.35	HOURS	1	DSM265:::DBS	1.84	1.84	ug/mL	0.01	0	0	0	0	.	0	0	ORAL	0	0	400	.	.	301001	F1006	Inoculated:::Pfalciparum:::Treatment	2	DSM265	DSM265:::Phase:::2a:::in:::Peru	.	0	400mgDSM265	7	0	UNKNOWN	UNKNWON	UNKNWON	0	PK	.	.
2165	.	DSM265_13_02-F1006	100	DSM265_13_02	2	400mgDSM265	7	236.02	236.52	236	236.02	HOURS	1	DSM265:::DBS	0.973	0.973	ug/mL	0.01	0	0	0	0	.	0	0	ORAL	0	0	400	.	.	301001	F1006	Inoculated:::Pfalciparum:::Treatment	2	DSM265	DSM265:::Phase:::2a:::in:::Peru	.	0	400mgDSM265	7	0	UNKNOWN	UNKNWON	UNKNWON	0	PK	.	.
2168	.	DSM265_13_02-F1006	100	DSM265_13_02	2	400mgDSM265	7	331.52	332.02	331.5	331.52	HOURS	1	DSM265:::DBS	0.532	0.532	ug/mL	0.01	0	0	0	0	.	0	0	ORAL	0	0	400	.	.	301001	F1006	Inoculated:::Pfalciparum:::Treatment	2	DSM265	DSM265:::Phase:::2a:::in:::Peru	.	0	400mgDSM265	7	0	UNKNOWN	UNKNWON	UNKNWON	0	PK	.	.
2170	.	DSM265_13_02-F1006	100	DSM265_13_02	2	400mgDSM265	7	498.68	499.18	498.75	498.68	HOURS	1	DSM265:::DBS	0.176	0.176	ug/mL	0.01	0	0	0	0	.	0	0	ORAL	0	0	400	.	.	301001	F1006	Inoculated:::Pfalciparum:::Treatment	2	DSM265	DSM265:::Phase:::2a:::in:::Peru	.	0	400mgDSM265	7	0	UNKNOWN	UNKNWON	UNKNWON	0	PK	.	.
2174	.	DSM265_13_02-F1006	100	DSM265_13_02	2	400mgDSM265	7	666.93	667.43	667	666.93	HOURS	1	DSM265:::DBS	0.0662	0.0662	ug/mL	0.01	0	0	0	0	.	0	0	ORAL	0	0	400	.	.	301001	F1006	Inoculated:::Pfalciparum:::Treatment	2	DSM265	DSM265:::Phase:::2a:::in:::Peru	.	0	400mgDSM265	7	0	UNKNOWN	UNKNWON	UNKNWON	0	PK	.	.
2181	.	DSM265_13_02-F1007	101	DSM265_13_02	2	400mgDSM265	7	0	16	0	0	HOURS	.	DSM265:::Dose	400	0	mg	.	0	1	1	400	1	0	0	ORAL	0	0	400	.	.	301001	F1007	Inoculated:::Pfalciparum:::Treatment	2	DSM265	DSM265:::Phase:::2a:::in:::Peru	.	0	400mgDSM265	7	0	UNKNOWN	UNKNWON	UNKNWON	0	Dose	.	.
2180	.	DSM265_13_02-F1007	101	DSM265_13_02	2	400mgDSM265	7	0	16	0	0	HOURS	1	DSM265:::DBS	0.005	0.01	ug/mL	0.01	1	0	0	0	.	0	0	ORAL	0	0	400	.	.	301001	F1007	Inoculated:::Pfalciparum:::Treatment	2	DSM265	DSM265:::Phase:::2a:::in:::Peru	.	0	400mgDSM265	7	0	UNKNOWN	UNKNWON	UNKNWON	0	PK	.	.
2182	.	DSM265_13_02-F1007	101	DSM265_13_02	2	400mgDSM265	7	0.5	16.5	0.5	0.5	HOURS	1	DSM265:::DBS	1.21	1.21	ug/mL	0.01	0	0	0	0	.	0	0	ORAL	0	0	400	.	.	301001	F1007	Inoculated:::Pfalciparum:::Treatment	2	DSM265	DSM265:::Phase:::2a:::in:::Peru	.	0	400mgDSM265	7	0	UNKNOWN	UNKNWON	UNKNWON	0	PK	.	.
2184	.	DSM265_13_02-F1007	101	DSM265_13_02	2	400mgDSM265	7	1	17	1	1	HOURS	1	DSM265:::DBS	1.19	1.19	ug/mL	0.01	0	0	0	0	.	0	0	ORAL	0	0	400	.	.	301001	F1007	Inoculated:::Pfalciparum:::Treatment	2	DSM265	DSM265:::Phase:::2a:::in:::Peru	.	0	400mgDSM265	7	0	UNKNOWN	UNKNWON	UNKNWON	0	PK	.	.
2185	.	DSM265_13_02-F1007	101	DSM265_13_02	2	400mgDSM265	7	2.05	18.05	2	2.05	HOURS	1	DSM265:::DBS	2.24	2.24	ug/mL	0.01	0	0	0	0	.	0	0	ORAL	0	0	400	.	.	301001	F1007	Inoculated:::Pfalciparum:::Treatment	2	DSM265	DSM265:::Phase:::2a:::in:::Peru	.	0	400mgDSM265	7	0	UNKNOWN	UNKNWON	UNKNWON	0	PK	.	.
2186	.	DSM265_13_02-F1007	101	DSM265_13_02	2	400mgDSM265	7	4.08	20.08	4	4.08	HOURS	1	DSM265:::DBS	4.81	4.81	ug/mL	0.01	0	0	0	0	.	0	0	ORAL	0	0	400	.	.	301001	F1007	Inoculated:::Pfalciparum:::Treatment	2	DSM265	DSM265:::Phase:::2a:::in:::Peru	.	0	400mgDSM265	7	0	UNKNOWN	UNKNWON	UNKNWON	0	PK	.	.
2188	.	DSM265_13_02-F1007	101	DSM265_13_02	2	400mgDSM265	7	6.07	22.07	6	6.07	HOURS	1	DSM265:::DBS	3.02	3.02	ug/mL	0.01	0	0	0	0	.	0	0	ORAL	0	0	400	.	.	301001	F1007	Inoculated:::Pfalciparum:::Treatment	2	DSM265	DSM265:::Phase:::2a:::in:::Peru	.	0	400mgDSM265	7	0	UNKNOWN	UNKNWON	UNKNWON	0	PK	.	.
2189	.	DSM265_13_02-F1007	101	DSM265_13_02	2	400mgDSM265	7	8	24	8	8	HOURS	1	DSM265:::DBS	5.53	5.53	ug/mL	0.01	0	0	0	0	.	0	0	ORAL	0	0	400	.	.	301001	F1007	Inoculated:::Pfalciparum:::Treatment	2	DSM265	DSM265:::Phase:::2a:::in:::Peru	.	0	400mgDSM265	7	0	UNKNOWN	UNKNWON	UNKNWON	0	PK	.	.
2191	.	DSM265_13_02-F1007	101	DSM265_13_02	2	400mgDSM265	7	12.02	28.02	12	12.02	HOURS	1	DSM265:::DBS	9.32	9.32	ug/mL	0.01	0	0	0	0	.	0	0	ORAL	0	0	400	.	.	301001	F1007	Inoculated:::Pfalciparum:::Treatment	2	DSM265	DSM265:::Phase:::2a:::in:::Peru	.	0	400mgDSM265	7	0	UNKNOWN	UNKNWON	UNKNWON	0	PK	.	.
2192	.	DSM265_13_02-F1007	101	DSM265_13_02	2	400mgDSM265	7	16.03	32.03	16	16.03	HOURS	1	DSM265:::DBS	7.13	7.13	ug/mL	0.01	0	0	0	0	.	0	0	ORAL	0	0	400	.	.	301001	F1007	Inoculated:::Pfalciparum:::Treatment	2	DSM265	DSM265:::Phase:::2a:::in:::Peru	.	0	400mgDSM265	7	0	UNKNOWN	UNKNWON	UNKNWON	0	PK	.	.
2198	.	DSM265_13_02-F1007	101	DSM265_13_02	2	400mgDSM265	7	24.07	40.07	24	24.07	HOURS	1	DSM265:::DBS	6.03	6.03	ug/mL	0.01	0	0	0	0	.	0	0	ORAL	0	0	400	.	.	301001	F1007	Inoculated:::Pfalciparum:::Treatment	2	DSM265	DSM265:::Phase:::2a:::in:::Peru	.	0	400mgDSM265	7	0	UNKNOWN	UNKNWON	UNKNWON	0	PK	.	.
2204	.	DSM265_13_02-F1007	101	DSM265_13_02	2	400mgDSM265	7	48.12	64.12	48	48.12	HOURS	1	DSM265:::DBS	5.08	5.08	ug/mL	0.01	0	0	0	0	.	0	0	ORAL	0	0	400	.	.	301001	F1007	Inoculated:::Pfalciparum:::Treatment	2	DSM265	DSM265:::Phase:::2a:::in:::Peru	.	0	400mgDSM265	7	0	UNKNOWN	UNKNWON	UNKNWON	0	PK	.	.
2208	.	DSM265_13_02-F1007	101	DSM265_13_02	2	400mgDSM265	7	72.05	88.05	72	72.05	HOURS	1	DSM265:::DBS	4.69	4.69	ug/mL	0.01	0	0	0	0	.	0	0	ORAL	0	0	400	.	.	301001	F1007	Inoculated:::Pfalciparum:::Treatment	2	DSM265	DSM265:::Phase:::2a:::in:::Peru	.	0	400mgDSM265	7	0	UNKNOWN	UNKNWON	UNKNWON	0	PK	.	.
2211	.	DSM265_13_02-F1007	101	DSM265_13_02	2	400mgDSM265	7	112.08	128.08	112	112.08	HOURS	1	DSM265:::DBS	3.74	3.74	ug/mL	0.01	0	0	0	0	.	0	0	ORAL	0	0	400	.	.	301001	F1007	Inoculated:::Pfalciparum:::Treatment	2	DSM265	DSM265:::Phase:::2a:::in:::Peru	.	0	400mgDSM265	7	0	UNKNOWN	UNKNWON	UNKNWON	0	PK	.	.
2214	.	DSM265_13_02-F1007	101	DSM265_13_02	2	400mgDSM265	7	160	176	160	160	HOURS	1	DSM265:::DBS	3.12	3.12	ug/mL	0.01	0	0	0	0	.	0	0	ORAL	0	0	400	.	.	301001	F1007	Inoculated:::Pfalciparum:::Treatment	2	DSM265	DSM265:::Phase:::2a:::in:::Peru	.	0	400mgDSM265	7	0	UNKNOWN	UNKNWON	UNKNWON	0	PK	.	.
2217	.	DSM265_13_02-F1007	101	DSM265_13_02	2	400mgDSM265	7	233.08	249.08	233	233.08	HOURS	1	DSM265:::DBS	1.67	1.67	ug/mL	0.01	0	0	0	0	.	0	0	ORAL	0	0	400	.	.	301001	F1007	Inoculated:::Pfalciparum:::Treatment	2	DSM265	DSM265:::Phase:::2a:::in:::Peru	.	0	400mgDSM265	7	0	UNKNOWN	UNKNWON	UNKNWON	0	PK	.	.
2220	.	DSM265_13_02-F1007	101	DSM265_13_02	2	400mgDSM265	7	327.75	343.75	327.75	327.75	HOURS	1	DSM265:::DBS	0.818	0.818	ug/mL	0.01	0	0	0	0	.	0	0	ORAL	0	0	400	.	.	301001	F1007	Inoculated:::Pfalciparum:::Treatment	2	DSM265	DSM265:::Phase:::2a:::in:::Peru	.	0	400mgDSM265	7	0	UNKNOWN	UNKNWON	UNKNWON	0	PK	.	.
2226	.	DSM265_13_02-F1007	101	DSM265_13_02	2	400mgDSM265	7	496.17	512.17	496.25	496.17	HOURS	1	DSM265:::DBS	0.322	0.322	ug/mL	0.01	0	0	0	0	.	0	0	ORAL	0	0	400	.	.	301001	F1007	Inoculated:::Pfalciparum:::Treatment	2	DSM265	DSM265:::Phase:::2a:::in:::Peru	.	0	400mgDSM265	7	0	UNKNOWN	UNKNWON	UNKNWON	0	PK	.	.
2228	.	DSM265_13_02-F1007	101	DSM265_13_02	2	400mgDSM265	7	664.08	680.08	664	664.08	HOURS	1	DSM265:::DBS	0.0859	0.0859	ug/mL	0.01	0	0	0	0	.	0	0	ORAL	0	0	400	.	.	301001	F1007	Inoculated:::Pfalciparum:::Treatment	2	DSM265	DSM265:::Phase:::2a:::in:::Peru	.	0	400mgDSM265	7	0	UNKNOWN	UNKNWON	UNKNWON	0	PK	.	.
2234	.	DSM265_13_02-F1008	102	DSM265_13_02	2	400mgDSM265	7	0	0.5	0	0	HOURS	.	DSM265:::Dose	400	0	mg	.	0	1	1	400	1	0	0	ORAL	0	0	400	.	.	301001	F1008	Inoculated:::Pfalciparum:::Treatment	2	DSM265	DSM265:::Phase:::2a:::in:::Peru	.	0	400mgDSM265	7	0	UNKNOWN	UNKNWON	UNKNWON	0	Dose	.	.
2233	.	DSM265_13_02-F1008	102	DSM265_13_02	2	400mgDSM265	7	0	0.5	0	0	HOURS	1	DSM265:::DBS	0.005	0.01	ug/mL	0.01	1	0	0	0	.	0	0	ORAL	0	0	400	.	.	301001	F1008	Inoculated:::Pfalciparum:::Treatment	2	DSM265	DSM265:::Phase:::2a:::in:::Peru	.	0	400mgDSM265	7	0	UNKNOWN	UNKNWON	UNKNWON	0	PK	.	.
2235	.	DSM265_13_02-F1008	102	DSM265_13_02	2	400mgDSM265	7	0.5	1	0.5	0.5	HOURS	1	DSM265:::DBS	2.01	2.01	ug/mL	0.01	0	0	0	0	.	0	0	ORAL	0	0	400	.	.	301001	F1008	Inoculated:::Pfalciparum:::Treatment	2	DSM265	DSM265:::Phase:::2a:::in:::Peru	.	0	400mgDSM265	7	0	UNKNOWN	UNKNWON	UNKNWON	0	PK	.	.
2237	.	DSM265_13_02-F1008	102	DSM265_13_02	2	400mgDSM265	7	1	1.5	1	1	HOURS	1	DSM265:::DBS	6.74	6.74	ug/mL	0.01	0	0	0	0	.	0	0	ORAL	0	0	400	.	.	301001	F1008	Inoculated:::Pfalciparum:::Treatment	2	DSM265	DSM265:::Phase:::2a:::in:::Peru	.	0	400mgDSM265	7	0	UNKNOWN	UNKNWON	UNKNWON	0	PK	.	.
2238	.	DSM265_13_02-F1008	102	DSM265_13_02	2	400mgDSM265	7	2.02	2.52	2	2.02	HOURS	1	DSM265:::DBS	6.62	6.62	ug/mL	0.01	0	0	0	0	.	0	0	ORAL	0	0	400	.	.	301001	F1008	Inoculated:::Pfalciparum:::Treatment	2	DSM265	DSM265:::Phase:::2a:::in:::Peru	.	0	400mgDSM265	7	0	UNKNOWN	UNKNWON	UNKNWON	0	PK	.	.
2239	.	DSM265_13_02-F1008	102	DSM265_13_02	2	400mgDSM265	7	4.03	4.53	4	4.03	HOURS	1	DSM265:::DBS	6.63	6.63	ug/mL	0.01	0	0	0	0	.	0	0	ORAL	0	0	400	.	.	301001	F1008	Inoculated:::Pfalciparum:::Treatment	2	DSM265	DSM265:::Phase:::2a:::in:::Peru	.	0	400mgDSM265	7	0	UNKNOWN	UNKNWON	UNKNWON	0	PK	.	.
2241	.	DSM265_13_02-F1008	102	DSM265_13_02	2	400mgDSM265	7	6	6.5	6	6	HOURS	1	DSM265:::DBS	6.68	6.68	ug/mL	0.01	0	0	0	0	.	0	0	ORAL	0	0	400	.	.	301001	F1008	Inoculated:::Pfalciparum:::Treatment	2	DSM265	DSM265:::Phase:::2a:::in:::Peru	.	0	400mgDSM265	7	0	UNKNOWN	UNKNWON	UNKNWON	0	PK	.	.
2243	.	DSM265_13_02-F1008	102	DSM265_13_02	2	400mgDSM265	7	8.02	8.52	8	8.02	HOURS	1	DSM265:::DBS	6.67	6.67	ug/mL	0.01	0	0	0	0	.	0	0	ORAL	0	0	400	.	.	301001	F1008	Inoculated:::Pfalciparum:::Treatment	2	DSM265	DSM265:::Phase:::2a:::in:::Peru	.	0	400mgDSM265	7	0	UNKNOWN	UNKNWON	UNKNWON	0	PK	.	.
2244	.	DSM265_13_02-F1008	102	DSM265_13_02	2	400mgDSM265	7	12.05	12.55	12	12.05	HOURS	1	DSM265:::DBS	7.31	7.31	ug/mL	0.01	0	0	0	0	.	0	0	ORAL	0	0	400	.	.	301001	F1008	Inoculated:::Pfalciparum:::Treatment	2	DSM265	DSM265:::Phase:::2a:::in:::Peru	.	0	400mgDSM265	7	0	UNKNOWN	UNKNWON	UNKNWON	0	PK	.	.
2246	.	DSM265_13_02-F1008	102	DSM265_13_02	2	400mgDSM265	7	16	16.5	16	16	HOURS	1	DSM265:::DBS	6.94	6.94	ug/mL	0.01	0	0	0	0	.	0	0	ORAL	0	0	400	.	.	301001	F1008	Inoculated:::Pfalciparum:::Treatment	2	DSM265	DSM265:::Phase:::2a:::in:::Peru	.	0	400mgDSM265	7	0	UNKNOWN	UNKNWON	UNKNWON	0	PK	.	.
2250	.	DSM265_13_02-F1008	102	DSM265_13_02	2	400mgDSM265	7	24	24.5	24	24	HOURS	1	DSM265:::DBS	6.77	6.77	ug/mL	0.01	0	0	0	0	.	0	0	ORAL	0	0	400	.	.	301001	F1008	Inoculated:::Pfalciparum:::Treatment	2	DSM265	DSM265:::Phase:::2a:::in:::Peru	.	0	400mgDSM265	7	0	UNKNOWN	UNKNWON	UNKNWON	0	PK	.	.
2256	.	DSM265_13_02-F1008	102	DSM265_13_02	2	400mgDSM265	7	48	48.5	48	48	HOURS	1	DSM265:::DBS	4.25	4.25	ug/mL	0.01	0	0	0	0	.	0	0	ORAL	0	0	400	.	.	301001	F1008	Inoculated:::Pfalciparum:::Treatment	2	DSM265	DSM265:::Phase:::2a:::in:::Peru	.	0	400mgDSM265	7	0	UNKNOWN	UNKNWON	UNKNWON	0	PK	.	.
2262	.	DSM265_13_02-F1008	102	DSM265_13_02	2	400mgDSM265	7	72	72.5	72	72	HOURS	1	DSM265:::DBS	2.59	2.59	ug/mL	0.01	0	0	0	0	.	0	0	ORAL	0	0	400	.	.	301001	F1008	Inoculated:::Pfalciparum:::Treatment	2	DSM265	DSM265:::Phase:::2a:::in:::Peru	.	0	400mgDSM265	7	0	UNKNOWN	UNKNWON	UNKNWON	0	PK	.	.
2265	.	DSM265_13_02-F1008	102	DSM265_13_02	2	400mgDSM265	7	111.08	111.58	111	111.08	HOURS	1	DSM265:::DBS	1.34	1.34	ug/mL	0.01	0	0	0	0	.	0	0	ORAL	0	0	400	.	.	301001	F1008	Inoculated:::Pfalciparum:::Treatment	2	DSM265	DSM265:::Phase:::2a:::in:::Peru	.	0	400mgDSM265	7	0	UNKNOWN	UNKNWON	UNKNWON	0	PK	.	.
2270	.	DSM265_13_02-F1008	102	DSM265_13_02	2	400mgDSM265	7	159.17	159.67	159.25	159.17	HOURS	1	DSM265:::DBS	0.543	0.543	ug/mL	0.01	0	0	0	0	.	0	0	ORAL	0	0	400	.	.	301001	F1008	Inoculated:::Pfalciparum:::Treatment	2	DSM265	DSM265:::Phase:::2a:::in:::Peru	.	0	400mgDSM265	7	0	UNKNOWN	UNKNWON	UNKNWON	0	PK	.	.
2271	.	DSM265_13_02-F1008	102	DSM265_13_02	2	400mgDSM265	7	231.08	231.58	231	231.08	HOURS	1	DSM265:::DBS	0.257	0.257	ug/mL	0.01	0	0	0	0	.	0	0	ORAL	0	0	400	.	.	301001	F1008	Inoculated:::Pfalciparum:::Treatment	2	DSM265	DSM265:::Phase:::2a:::in:::Peru	.	0	400mgDSM265	7	0	UNKNOWN	UNKNWON	UNKNWON	0	PK	.	.
2274	.	DSM265_13_02-F1008	102	DSM265_13_02	2	400mgDSM265	7	326	326.5	326	326	HOURS	1	DSM265:::DBS	0.0815	0.0815	ug/mL	0.01	0	0	0	0	.	0	0	ORAL	0	0	400	.	.	301001	F1008	Inoculated:::Pfalciparum:::Treatment	2	DSM265	DSM265:::Phase:::2a:::in:::Peru	.	0	400mgDSM265	7	0	UNKNOWN	UNKNWON	UNKNWON	0	PK	.	.
2278	.	DSM265_13_02-F1008	102	DSM265_13_02	2	400mgDSM265	7	446.83	447.33	446.75	446.83	HOURS	1	DSM265:::DBS	0.0185	0.0185	ug/mL	0.01	0	0	0	0	.	0	0	ORAL	0	0	400	.	.	301001	F1008	Inoculated:::Pfalciparum:::Treatment	2	DSM265	DSM265:::Phase:::2a:::in:::Peru	.	0	400mgDSM265	7	0	UNKNOWN	UNKNWON	UNKNWON	0	PK	.	.
2284	.	DSM265_13_02-F1009	103	DSM265_13_02	2	400mgDSM265	7	0	0.5	0	0	HOURS	.	DSM265:::Dose	400	0	mg	.	0	1	1	400	1	0	0	ORAL	0	0	400	.	.	301001	F1009	Inoculated:::Pfalciparum:::Treatment	2	DSM265	DSM265:::Phase:::2a:::in:::Peru	.	0	400mgDSM265	7	0	UNKNOWN	UNKNWON	UNKNWON	0	Dose	.	.
2283	.	DSM265_13_02-F1009	103	DSM265_13_02	2	400mgDSM265	7	0	0.5	0	0	HOURS	1	DSM265:::DBS	0.005	0.01	ug/mL	0.01	1	0	0	0	.	0	0	ORAL	0	0	400	.	.	301001	F1009	Inoculated:::Pfalciparum:::Treatment	2	DSM265	DSM265:::Phase:::2a:::in:::Peru	.	0	400mgDSM265	7	0	UNKNOWN	UNKNWON	UNKNWON	0	PK	.	.
2285	.	DSM265_13_02-F1009	103	DSM265_13_02	2	400mgDSM265	7	0.5	1	0.5	0.5	HOURS	1	DSM265:::DBS	5.19	5.19	ug/mL	0.01	0	0	0	0	.	0	0	ORAL	0	0	400	.	.	301001	F1009	Inoculated:::Pfalciparum:::Treatment	2	DSM265	DSM265:::Phase:::2a:::in:::Peru	.	0	400mgDSM265	7	0	UNKNOWN	UNKNWON	UNKNWON	0	PK	.	.
2287	.	DSM265_13_02-F1009	103	DSM265_13_02	2	400mgDSM265	7	1	1.5	1	1	HOURS	1	DSM265:::DBS	8.37	8.37	ug/mL	0.01	0	0	0	0	.	0	0	ORAL	0	0	400	.	.	301001	F1009	Inoculated:::Pfalciparum:::Treatment	2	DSM265	DSM265:::Phase:::2a:::in:::Peru	.	0	400mgDSM265	7	0	UNKNOWN	UNKNWON	UNKNWON	0	PK	.	.
2288	.	DSM265_13_02-F1009	103	DSM265_13_02	2	400mgDSM265	7	2.03	2.53	2	2.03	HOURS	1	DSM265:::DBS	8.93	8.93	ug/mL	0.01	0	0	0	0	.	0	0	ORAL	0	0	400	.	.	301001	F1009	Inoculated:::Pfalciparum:::Treatment	2	DSM265	DSM265:::Phase:::2a:::in:::Peru	.	0	400mgDSM265	7	0	UNKNOWN	UNKNWON	UNKNWON	0	PK	.	.
2290	.	DSM265_13_02-F1009	103	DSM265_13_02	2	400mgDSM265	7	4.02	4.52	4	4.02	HOURS	1	DSM265:::DBS	9.54	9.54	ug/mL	0.01	0	0	0	0	.	0	0	ORAL	0	0	400	.	.	301001	F1009	Inoculated:::Pfalciparum:::Treatment	2	DSM265	DSM265:::Phase:::2a:::in:::Peru	.	0	400mgDSM265	7	0	UNKNOWN	UNKNWON	UNKNWON	0	PK	.	.
2291	.	DSM265_13_02-F1009	103	DSM265_13_02	2	400mgDSM265	7	6.05	6.55	6	6.05	HOURS	1	DSM265:::DBS	10.1	10.1	ug/mL	0.01	0	0	0	0	.	0	0	ORAL	0	0	400	.	.	301001	F1009	Inoculated:::Pfalciparum:::Treatment	2	DSM265	DSM265:::Phase:::2a:::in:::Peru	.	0	400mgDSM265	7	0	UNKNOWN	UNKNWON	UNKNWON	0	PK	.	.
2293	.	DSM265_13_02-F1009	103	DSM265_13_02	2	400mgDSM265	7	8.07	8.57	8	8.07	HOURS	1	DSM265:::DBS	11.1	11.1	ug/mL	0.01	0	0	0	0	.	0	0	ORAL	0	0	400	.	.	301001	F1009	Inoculated:::Pfalciparum:::Treatment	2	DSM265	DSM265:::Phase:::2a:::in:::Peru	.	0	400mgDSM265	7	0	UNKNOWN	UNKNWON	UNKNWON	0	PK	.	.
2294	.	DSM265_13_02-F1009	103	DSM265_13_02	2	400mgDSM265	7	12.05	12.55	12	12.05	HOURS	1	DSM265:::DBS	9.16	9.16	ug/mL	0.01	0	0	0	0	.	0	0	ORAL	0	0	400	.	.	301001	F1009	Inoculated:::Pfalciparum:::Treatment	2	DSM265	DSM265:::Phase:::2a:::in:::Peru	.	0	400mgDSM265	7	0	UNKNOWN	UNKNWON	UNKNWON	0	PK	.	.
2296	.	DSM265_13_02-F1009	103	DSM265_13_02	2	400mgDSM265	7	16	16.5	16	16	HOURS	1	DSM265:::DBS	9.07	9.07	ug/mL	0.01	0	0	0	0	.	0	0	ORAL	0	0	400	.	.	301001	F1009	Inoculated:::Pfalciparum:::Treatment	2	DSM265	DSM265:::Phase:::2a:::in:::Peru	.	0	400mgDSM265	7	0	UNKNOWN	UNKNWON	UNKNWON	0	PK	.	.
2300	.	DSM265_13_02-F1009	103	DSM265_13_02	2	400mgDSM265	7	24	24.5	24	24	HOURS	1	DSM265:::DBS	8.06	8.06	ug/mL	0.01	0	0	0	0	.	0	0	ORAL	0	0	400	.	.	301001	F1009	Inoculated:::Pfalciparum:::Treatment	2	DSM265	DSM265:::Phase:::2a:::in:::Peru	.	0	400mgDSM265	7	0	UNKNOWN	UNKNWON	UNKNWON	0	PK	.	.
2306	.	DSM265_13_02-F1009	103	DSM265_13_02	2	400mgDSM265	7	48	48.5	48	48	HOURS	1	DSM265:::DBS	6.34	6.34	ug/mL	0.01	0	0	0	0	.	0	0	ORAL	0	0	400	.	.	301001	F1009	Inoculated:::Pfalciparum:::Treatment	2	DSM265	DSM265:::Phase:::2a:::in:::Peru	.	0	400mgDSM265	7	0	UNKNOWN	UNKNWON	UNKNWON	0	PK	.	.
2312	.	DSM265_13_02-F1009	103	DSM265_13_02	2	400mgDSM265	7	72	72.5	72	72	HOURS	1	DSM265:::DBS	4.41	4.41	ug/mL	0.01	0	0	0	0	.	0	0	ORAL	0	0	400	.	.	301001	F1009	Inoculated:::Pfalciparum:::Treatment	2	DSM265	DSM265:::Phase:::2a:::in:::Peru	.	0	400mgDSM265	7	0	UNKNOWN	UNKNWON	UNKNWON	0	PK	.	.
2315	.	DSM265_13_02-F1009	103	DSM265_13_02	2	400mgDSM265	7	114	114.5	114	114	HOURS	1	DSM265:::DBS	2.23	2.23	ug/mL	0.01	0	0	0	0	.	0	0	ORAL	0	0	400	.	.	301001	F1009	Inoculated:::Pfalciparum:::Treatment	2	DSM265	DSM265:::Phase:::2a:::in:::Peru	.	0	400mgDSM265	7	0	UNKNOWN	UNKNWON	UNKNWON	0	PK	.	.
2318	.	DSM265_13_02-F1009	103	DSM265_13_02	2	400mgDSM265	7	162.83	163.33	162.75	162.83	HOURS	1	DSM265:::DBS	1.14	1.14	ug/mL	0.01	0	0	0	0	.	0	0	ORAL	0	0	400	.	.	301001	F1009	Inoculated:::Pfalciparum:::Treatment	2	DSM265	DSM265:::Phase:::2a:::in:::Peru	.	0	400mgDSM265	7	0	UNKNOWN	UNKNWON	UNKNWON	0	PK	.	.
2321	.	DSM265_13_02-F1009	103	DSM265_13_02	2	400mgDSM265	7	259.58	260.08	259.5	259.58	HOURS	1	DSM265:::DBS	0.434	0.434	ug/mL	0.01	0	0	0	0	.	0	0	ORAL	0	0	400	.	.	301001	F1009	Inoculated:::Pfalciparum:::Treatment	2	DSM265	DSM265:::Phase:::2a:::in:::Peru	.	0	400mgDSM265	7	0	UNKNOWN	UNKNWON	UNKNWON	0	PK	.	.
2327	.	DSM265_13_02-F1010	104	DSM265_13_02	2	400mgDSM265	7	0	4.08333333333333	0	0	HOURS	.	DSM265:::Dose	400	0	mg	.	0	1	1	400	1	0	0	ORAL	0	0	400	.	.	301001	F1010	Inoculated:::Pfalciparum:::Treatment	2	DSM265	DSM265:::Phase:::2a:::in:::Peru	.	0	400mgDSM265	7	0	UNKNOWN	UNKNWON	UNKNWON	0	Dose	.	.
2326	.	DSM265_13_02-F1010	104	DSM265_13_02	2	400mgDSM265	7	0	4.08333333333333	0	0	HOURS	1	DSM265:::DBS	0.005	0.01	ug/mL	0.01	1	0	0	0	.	0	0	ORAL	0	0	400	.	.	301001	F1010	Inoculated:::Pfalciparum:::Treatment	2	DSM265	DSM265:::Phase:::2a:::in:::Peru	.	0	400mgDSM265	7	0	UNKNOWN	UNKNWON	UNKNWON	0	PK	.	.
2328	.	DSM265_13_02-F1010	104	DSM265_13_02	2	400mgDSM265	7	0.5	4.58333333333333	0.5	0.5	HOURS	1	DSM265:::DBS	0.244	0.244	ug/mL	0.01	0	0	0	0	.	0	0	ORAL	0	0	400	.	.	301001	F1010	Inoculated:::Pfalciparum:::Treatment	2	DSM265	DSM265:::Phase:::2a:::in:::Peru	.	0	400mgDSM265	7	0	UNKNOWN	UNKNWON	UNKNWON	0	PK	.	.
2330	.	DSM265_13_02-F1010	104	DSM265_13_02	2	400mgDSM265	7	1	5.08333333333333	1	1	HOURS	1	DSM265:::DBS	0.387	0.387	ug/mL	0.01	0	0	0	0	.	0	0	ORAL	0	0	400	.	.	301001	F1010	Inoculated:::Pfalciparum:::Treatment	2	DSM265	DSM265:::Phase:::2a:::in:::Peru	.	0	400mgDSM265	7	0	UNKNOWN	UNKNWON	UNKNWON	0	PK	.	.
2331	.	DSM265_13_02-F1010	104	DSM265_13_02	2	400mgDSM265	7	2.03	6.11333333333333	2	2.03	HOURS	1	DSM265:::DBS	0.661	0.661	ug/mL	0.01	0	0	0	0	.	0	0	ORAL	0	0	400	.	.	301001	F1010	Inoculated:::Pfalciparum:::Treatment	2	DSM265	DSM265:::Phase:::2a:::in:::Peru	.	0	400mgDSM265	7	0	UNKNOWN	UNKNWON	UNKNWON	0	PK	.	.
2332	.	DSM265_13_02-F1010	104	DSM265_13_02	2	400mgDSM265	7	4	8.08333333333333	4	4	HOURS	1	DSM265:::DBS	1.89	1.89	ug/mL	0.01	0	0	0	0	.	0	0	ORAL	0	0	400	.	.	301001	F1010	Inoculated:::Pfalciparum:::Treatment	2	DSM265	DSM265:::Phase:::2a:::in:::Peru	.	0	400mgDSM265	7	0	UNKNOWN	UNKNWON	UNKNWON	0	PK	.	.
2334	.	DSM265_13_02-F1010	104	DSM265_13_02	2	400mgDSM265	7	6.05	10.1333333333333	6	6.05	HOURS	1	DSM265:::DBS	3.87	3.87	ug/mL	0.01	0	0	0	0	.	0	0	ORAL	0	0	400	.	.	301001	F1010	Inoculated:::Pfalciparum:::Treatment	2	DSM265	DSM265:::Phase:::2a:::in:::Peru	.	0	400mgDSM265	7	0	UNKNOWN	UNKNWON	UNKNWON	0	PK	.	.
2335	.	DSM265_13_02-F1010	104	DSM265_13_02	2	400mgDSM265	7	8.03	12.1133333333333	8	8.03	HOURS	1	DSM265:::DBS	3.95	3.95	ug/mL	0.01	0	0	0	0	.	0	0	ORAL	0	0	400	.	.	301001	F1010	Inoculated:::Pfalciparum:::Treatment	2	DSM265	DSM265:::Phase:::2a:::in:::Peru	.	0	400mgDSM265	7	0	UNKNOWN	UNKNWON	UNKNWON	0	PK	.	.
2337	.	DSM265_13_02-F1010	104	DSM265_13_02	2	400mgDSM265	7	12.08	16.1633333333333	12	12.08	HOURS	1	DSM265:::DBS	4.04	4.04	ug/mL	0.01	0	0	0	0	.	0	0	ORAL	0	0	400	.	.	301001	F1010	Inoculated:::Pfalciparum:::Treatment	2	DSM265	DSM265:::Phase:::2a:::in:::Peru	.	0	400mgDSM265	7	0	UNKNOWN	UNKNWON	UNKNWON	0	PK	.	.
2339	.	DSM265_13_02-F1010	104	DSM265_13_02	2	400mgDSM265	7	16	20.0833333333333	16	16	HOURS	1	DSM265:::DBS	3.9	3.9	ug/mL	0.01	0	0	0	0	.	0	0	ORAL	0	0	400	.	.	301001	F1010	Inoculated:::Pfalciparum:::Treatment	2	DSM265	DSM265:::Phase:::2a:::in:::Peru	.	0	400mgDSM265	7	0	UNKNOWN	UNKNWON	UNKNWON	0	PK	.	.
2343	.	DSM265_13_02-F1010	104	DSM265_13_02	2	400mgDSM265	7	24	28.0833333333333	24	24	HOURS	1	DSM265:::DBS	4.28	4.28	ug/mL	0.01	0	0	0	0	.	0	0	ORAL	0	0	400	.	.	301001	F1010	Inoculated:::Pfalciparum:::Treatment	2	DSM265	DSM265:::Phase:::2a:::in:::Peru	.	0	400mgDSM265	7	0	UNKNOWN	UNKNWON	UNKNWON	0	PK	.	.
2350	.	DSM265_13_02-F1010	104	DSM265_13_02	2	400mgDSM265	7	48.15	52.2333333333333	48.25	48.15	HOURS	1	DSM265:::DBS	2.93	2.93	ug/mL	0.01	0	0	0	0	.	0	0	ORAL	0	0	400	.	.	301001	F1010	Inoculated:::Pfalciparum:::Treatment	2	DSM265	DSM265:::Phase:::2a:::in:::Peru	.	0	400mgDSM265	7	0	UNKNOWN	UNKNWON	UNKNWON	0	PK	.	.
2355	.	DSM265_13_02-F1010	104	DSM265_13_02	2	400mgDSM265	7	72	76.0833333333333	72	72	HOURS	1	DSM265:::DBS	2.67	2.67	ug/mL	0.01	0	0	0	0	.	0	0	ORAL	0	0	400	.	.	301001	F1010	Inoculated:::Pfalciparum:::Treatment	2	DSM265	DSM265:::Phase:::2a:::in:::Peru	.	0	400mgDSM265	7	0	UNKNOWN	UNKNWON	UNKNWON	0	PK	.	.
2358	.	DSM265_13_02-F1010	104	DSM265_13_02	2	400mgDSM265	7	111.83	115.913333333333	111.75	111.83	HOURS	1	DSM265:::DBS	2.01	2.01	ug/mL	0.01	0	0	0	0	.	0	0	ORAL	0	0	400	.	.	301001	F1010	Inoculated:::Pfalciparum:::Treatment	2	DSM265	DSM265:::Phase:::2a:::in:::Peru	.	0	400mgDSM265	7	0	UNKNOWN	UNKNWON	UNKNWON	0	PK	.	.
2361	.	DSM265_13_02-F1010	104	DSM265_13_02	2	400mgDSM265	7	156.5	160.583333333333	156.5	156.5	HOURS	1	DSM265:::DBS	0.902	0.902	ug/mL	0.01	0	0	0	0	.	0	0	ORAL	0	0	400	.	.	301001	F1010	Inoculated:::Pfalciparum:::Treatment	2	DSM265	DSM265:::Phase:::2a:::in:::Peru	.	0	400mgDSM265	7	0	UNKNOWN	UNKNWON	UNKNWON	0	PK	.	.
2364	.	DSM265_13_02-F1010	104	DSM265_13_02	2	400mgDSM265	7	228.5	232.583333333333	228.5	228.5	HOURS	1	DSM265:::DBS	0.568	0.568	ug/mL	0.01	0	0	0	0	.	0	0	ORAL	0	0	400	.	.	301001	F1010	Inoculated:::Pfalciparum:::Treatment	2	DSM265	DSM265:::Phase:::2a:::in:::Peru	.	0	400mgDSM265	7	0	UNKNOWN	UNKNWON	UNKNWON	0	PK	.	.
2369	.	DSM265_13_02-F1010	104	DSM265_13_02	2	400mgDSM265	7	254.67	258.753333333333	254.75	254.67	HOURS	1	DSM265:::DBS	0.482	0.482	ug/mL	0.01	0	0	0	0	.	0	0	ORAL	0	0	400	.	.	301001	F1010	Inoculated:::Pfalciparum:::Treatment	2	DSM265	DSM265:::Phase:::2a:::in:::Peru	.	0	400mgDSM265	7	0	UNKNOWN	UNKNWON	UNKNWON	0	PK	.	.
2374	.	DSM265_13_02-F1908	105	DSM265_13_02	2	400mgDSM265	7	0	6.11666666666667	0	0	HOURS	.	DSM265:::Dose	400	0	mg	.	0	1	1	400	1	0	0	ORAL	0	0	400	.	.	301001	F1908	Inoculated:::Pfalciparum:::Treatment	2	DSM265	DSM265:::Phase:::2a:::in:::Peru	.	0	400mgDSM265	7	0	UNKNOWN	UNKNWON	UNKNWON	0	Dose	.	.
2373	.	DSM265_13_02-F1908	105	DSM265_13_02	2	400mgDSM265	7	0	6.11666666666667	0	0	HOURS	1	DSM265:::DBS	0.005	0.01	ug/mL	0.01	1	0	0	0	.	0	0	ORAL	0	0	400	.	.	301001	F1908	Inoculated:::Pfalciparum:::Treatment	2	DSM265	DSM265:::Phase:::2a:::in:::Peru	.	0	400mgDSM265	7	0	UNKNOWN	UNKNWON	UNKNWON	0	PK	.	.
2375	.	DSM265_13_02-F1908	105	DSM265_13_02	2	400mgDSM265	7	0.5	6.61666666666667	0.5	0.5	HOURS	1	DSM265:::DBS	0.292	0.292	ug/mL	0.01	0	0	0	0	.	0	0	ORAL	0	0	400	.	.	301001	F1908	Inoculated:::Pfalciparum:::Treatment	2	DSM265	DSM265:::Phase:::2a:::in:::Peru	.	0	400mgDSM265	7	0	UNKNOWN	UNKNWON	UNKNWON	0	PK	.	.
2376	.	DSM265_13_02-F1908	105	DSM265_13_02	2	400mgDSM265	7	1	7.11666666666667	1	1	HOURS	1	DSM265:::DBS	0.742	0.742	ug/mL	0.01	0	0	0	0	.	0	0	ORAL	0	0	400	.	.	301001	F1908	Inoculated:::Pfalciparum:::Treatment	2	DSM265	DSM265:::Phase:::2a:::in:::Peru	.	0	400mgDSM265	7	0	UNKNOWN	UNKNWON	UNKNWON	0	PK	.	.
2377	.	DSM265_13_02-F1908	105	DSM265_13_02	2	400mgDSM265	7	2	8.11666666666667	2	2	HOURS	1	DSM265:::DBS	2.22	2.22	ug/mL	0.01	0	0	0	0	.	0	0	ORAL	0	0	400	.	.	301001	F1908	Inoculated:::Pfalciparum:::Treatment	2	DSM265	DSM265:::Phase:::2a:::in:::Peru	.	0	400mgDSM265	7	0	UNKNOWN	UNKNWON	UNKNWON	0	PK	.	.
2378	.	DSM265_13_02-F1908	105	DSM265_13_02	2	400mgDSM265	7	4	10.1166666666667	4	4	HOURS	1	DSM265:::DBS	6.9	6.9	ug/mL	0.01	0	0	0	0	.	0	0	ORAL	0	0	400	.	.	301001	F1908	Inoculated:::Pfalciparum:::Treatment	2	DSM265	DSM265:::Phase:::2a:::in:::Peru	.	0	400mgDSM265	7	0	UNKNOWN	UNKNWON	UNKNWON	0	PK	.	.
2380	.	DSM265_13_02-F1908	105	DSM265_13_02	2	400mgDSM265	7	6.03	12.1466666666667	6	6.03	HOURS	1	DSM265:::DBS	6.75	6.75	ug/mL	0.01	0	0	0	0	.	0	0	ORAL	0	0	400	.	.	301001	F1908	Inoculated:::Pfalciparum:::Treatment	2	DSM265	DSM265:::Phase:::2a:::in:::Peru	.	0	400mgDSM265	7	0	UNKNOWN	UNKNWON	UNKNWON	0	PK	.	.
2382	.	DSM265_13_02-F1908	105	DSM265_13_02	2	400mgDSM265	7	8.07	14.1866666666667	8	8.07	HOURS	1	DSM265:::DBS	6.57	6.57	ug/mL	0.01	0	0	0	0	.	0	0	ORAL	0	0	400	.	.	301001	F1908	Inoculated:::Pfalciparum:::Treatment	2	DSM265	DSM265:::Phase:::2a:::in:::Peru	.	0	400mgDSM265	7	0	UNKNOWN	UNKNWON	UNKNWON	0	PK	.	.
2383	.	DSM265_13_02-F1908	105	DSM265_13_02	2	400mgDSM265	7	12.05	18.1666666666667	12	12.05	HOURS	1	DSM265:::DBS	5.84	5.84	ug/mL	0.01	0	0	0	0	.	0	0	ORAL	0	0	400	.	.	301001	F1908	Inoculated:::Pfalciparum:::Treatment	2	DSM265	DSM265:::Phase:::2a:::in:::Peru	.	0	400mgDSM265	7	0	UNKNOWN	UNKNWON	UNKNWON	0	PK	.	.
2387	.	DSM265_13_02-F1908	105	DSM265_13_02	2	400mgDSM265	7	16.02	22.1366666666667	16	16.02	HOURS	1	DSM265:::DBS	6.39	6.39	ug/mL	0.01	0	0	0	0	.	0	0	ORAL	0	0	400	.	.	301001	F1908	Inoculated:::Pfalciparum:::Treatment	2	DSM265	DSM265:::Phase:::2a:::in:::Peru	.	0	400mgDSM265	7	0	UNKNOWN	UNKNWON	UNKNWON	0	PK	.	.
2389	.	DSM265_13_02-F1908	105	DSM265_13_02	2	400mgDSM265	7	24	30.1166666666667	24	24	HOURS	1	DSM265:::DBS	6.09	6.09	ug/mL	0.01	0	0	0	0	.	0	0	ORAL	0	0	400	.	.	301001	F1908	Inoculated:::Pfalciparum:::Treatment	2	DSM265	DSM265:::Phase:::2a:::in:::Peru	.	0	400mgDSM265	7	0	UNKNOWN	UNKNWON	UNKNWON	0	PK	.	.
2395	.	DSM265_13_02-F1908	105	DSM265_13_02	2	400mgDSM265	7	48	54.1166666666667	48	48	HOURS	1	DSM265:::DBS	4.75	4.75	ug/mL	0.01	0	0	0	0	.	0	0	ORAL	0	0	400	.	.	301001	F1908	Inoculated:::Pfalciparum:::Treatment	2	DSM265	DSM265:::Phase:::2a:::in:::Peru	.	0	400mgDSM265	7	0	UNKNOWN	UNKNWON	UNKNWON	0	PK	.	.
2401	.	DSM265_13_02-F1908	105	DSM265_13_02	2	400mgDSM265	7	72	78.1166666666667	72	72	HOURS	1	DSM265:::DBS	5.02	5.02	ug/mL	0.01	0	0	0	0	.	0	0	ORAL	0	0	400	.	.	301001	F1908	Inoculated:::Pfalciparum:::Treatment	2	DSM265	DSM265:::Phase:::2a:::in:::Peru	.	0	400mgDSM265	7	0	UNKNOWN	UNKNWON	UNKNWON	0	PK	.	.
2404	.	DSM265_13_02-F1908	105	DSM265_13_02	2	400mgDSM265	7	107.93	114.046666666667	108	107.93	HOURS	1	DSM265:::DBS	4.31	4.31	ug/mL	0.01	0	0	0	0	.	0	0	ORAL	0	0	400	.	.	301001	F1908	Inoculated:::Pfalciparum:::Treatment	2	DSM265	DSM265:::Phase:::2a:::in:::Peru	.	0	400mgDSM265	7	0	UNKNOWN	UNKNWON	UNKNWON	0	PK	.	.
2409	.	DSM265_13_02-F1908	105	DSM265_13_02	2	400mgDSM265	7	160.42	166.536666666667	160.5	160.42	HOURS	1	DSM265:::DBS	3.64	3.64	ug/mL	0.01	0	0	0	0	.	0	0	ORAL	0	0	400	.	.	301001	F1908	Inoculated:::Pfalciparum:::Treatment	2	DSM265	DSM265:::Phase:::2a:::in:::Peru	.	0	400mgDSM265	7	0	UNKNOWN	UNKNWON	UNKNWON	0	PK	.	.
2412	.	DSM265_13_02-F1908	105	DSM265_13_02	2	400mgDSM265	7	230.57	236.686666666667	230.5	230.57	HOURS	1	DSM265:::DBS	2.04	2.04	ug/mL	0.01	0	0	0	0	.	0	0	ORAL	0	0	400	.	.	301001	F1908	Inoculated:::Pfalciparum:::Treatment	2	DSM265	DSM265:::Phase:::2a:::in:::Peru	.	0	400mgDSM265	7	0	UNKNOWN	UNKNWON	UNKNWON	0	PK	.	.
2413	.	DSM265_13_02-F1908	105	DSM265_13_02	2	400mgDSM265	7	331.78	337.896666666667	331.75	331.78	HOURS	1	DSM265:::DBS	0.896	0.896	ug/mL	0.01	0	0	0	0	.	0	0	ORAL	0	0	400	.	.	301001	F1908	Inoculated:::Pfalciparum:::Treatment	2	DSM265	DSM265:::Phase:::2a:::in:::Peru	.	0	400mgDSM265	7	0	UNKNOWN	UNKNWON	UNKNWON	0	PK	.	.
2417	.	DSM265_13_02-F1908	105	DSM265_13_02	2	400mgDSM265	7	500.58	506.696666666667	500.5	500.58	HOURS	1	DSM265:::DBS	0.269	0.269	ug/mL	0.01	0	0	0	0	.	0	0	ORAL	0	0	400	.	.	301001	F1908	Inoculated:::Pfalciparum:::Treatment	2	DSM265	DSM265:::Phase:::2a:::in:::Peru	.	0	400mgDSM265	7	0	UNKNOWN	UNKNWON	UNKNWON	0	PK	.	.
2421	.	DSM265_13_02-F1908	105	DSM265_13_02	2	400mgDSM265	7	669.33	675.446666666667	669.25	669.33	HOURS	1	DSM265:::DBS	0.0815	0.0815	ug/mL	0.01	0	0	0	0	.	0	0	ORAL	0	0	400	.	.	301001	F1908	Inoculated:::Pfalciparum:::Treatment	2	DSM265	DSM265:::Phase:::2a:::in:::Peru	.	0	400mgDSM265	7	0	UNKNOWN	UNKNWON	UNKNWON	0	PK	.	.
2424	.	DSM265_13_02-F1908	105	DSM265_13_02	2	400mgDSM265	7	830.17	836.286666666667	830.25	830.17	HOURS	1	DSM265:::DBS	0.0261	0.0261	ug/mL	0.01	0	0	0	0	.	0	0	ORAL	0	0	400	.	.	301001	F1908	Inoculated:::Pfalciparum:::Treatment	2	DSM265	DSM265:::Phase:::2a:::in:::Peru	.	0	400mgDSM265	7	0	UNKNOWN	UNKNWON	UNKNWON	0	PK	.	.
2429	.	DSM265_13_02-F1909	106	DSM265_13_02	2	400mgDSM265	7	0	5.5	0	0	HOURS	.	DSM265:::Dose	400	0	mg	.	0	1	1	400	1	0	0	ORAL	0	0	400	.	.	301001	F1909	Inoculated:::Pfalciparum:::Treatment	2	DSM265	DSM265:::Phase:::2a:::in:::Peru	.	0	400mgDSM265	7	0	UNKNOWN	UNKNWON	UNKNWON	0	Dose	.	.
2428	.	DSM265_13_02-F1909	106	DSM265_13_02	2	400mgDSM265	7	0	5.5	0	0	HOURS	1	DSM265:::DBS	0.005	0.01	ug/mL	0.01	1	0	0	0	.	0	0	ORAL	0	0	400	.	.	301001	F1909	Inoculated:::Pfalciparum:::Treatment	2	DSM265	DSM265:::Phase:::2a:::in:::Peru	.	0	400mgDSM265	7	0	UNKNOWN	UNKNWON	UNKNWON	0	PK	.	.
2430	.	DSM265_13_02-F1909	106	DSM265_13_02	2	400mgDSM265	7	0.5	6	0.5	0.5	HOURS	1	DSM265:::DBS	3.93	3.93	ug/mL	0.01	0	0	0	0	.	0	0	ORAL	0	0	400	.	.	301001	F1909	Inoculated:::Pfalciparum:::Treatment	2	DSM265	DSM265:::Phase:::2a:::in:::Peru	.	0	400mgDSM265	7	0	UNKNOWN	UNKNWON	UNKNWON	0	PK	.	.
2431	.	DSM265_13_02-F1909	106	DSM265_13_02	2	400mgDSM265	7	1	6.5	1	1	HOURS	1	DSM265:::DBS	3.76	3.76	ug/mL	0.01	0	0	0	0	.	0	0	ORAL	0	0	400	.	.	301001	F1909	Inoculated:::Pfalciparum:::Treatment	2	DSM265	DSM265:::Phase:::2a:::in:::Peru	.	0	400mgDSM265	7	0	UNKNOWN	UNKNWON	UNKNWON	0	PK	.	.
2432	.	DSM265_13_02-F1909	106	DSM265_13_02	2	400mgDSM265	7	2	7.5	2	2	HOURS	1	DSM265:::DBS	3.85	3.85	ug/mL	0.01	0	0	0	0	.	0	0	ORAL	0	0	400	.	.	301001	F1909	Inoculated:::Pfalciparum:::Treatment	2	DSM265	DSM265:::Phase:::2a:::in:::Peru	.	0	400mgDSM265	7	0	UNKNOWN	UNKNWON	UNKNWON	0	PK	.	.
2433	.	DSM265_13_02-F1909	106	DSM265_13_02	2	400mgDSM265	7	4.03	9.53	4	4.03	HOURS	1	DSM265:::DBS	5.39	5.39	ug/mL	0.01	0	0	0	0	.	0	0	ORAL	0	0	400	.	.	301001	F1909	Inoculated:::Pfalciparum:::Treatment	2	DSM265	DSM265:::Phase:::2a:::in:::Peru	.	0	400mgDSM265	7	0	UNKNOWN	UNKNWON	UNKNWON	0	PK	.	.
2435	.	DSM265_13_02-F1909	106	DSM265_13_02	2	400mgDSM265	7	6.02	11.52	6	6.02	HOURS	1	DSM265:::DBS	9.56	9.56	ug/mL	0.01	0	0	0	0	.	0	0	ORAL	0	0	400	.	.	301001	F1909	Inoculated:::Pfalciparum:::Treatment	2	DSM265	DSM265:::Phase:::2a:::in:::Peru	.	0	400mgDSM265	7	0	UNKNOWN	UNKNWON	UNKNWON	0	PK	.	.
2437	.	DSM265_13_02-F1909	106	DSM265_13_02	2	400mgDSM265	7	8.07	13.57	8	8.07	HOURS	1	DSM265:::DBS	10.4	10.4	ug/mL	0.01	0	0	0	0	.	0	0	ORAL	0	0	400	.	.	301001	F1909	Inoculated:::Pfalciparum:::Treatment	2	DSM265	DSM265:::Phase:::2a:::in:::Peru	.	0	400mgDSM265	7	0	UNKNOWN	UNKNWON	UNKNWON	0	PK	.	.
2438	.	DSM265_13_02-F1909	106	DSM265_13_02	2	400mgDSM265	7	12	17.5	12	12	HOURS	1	DSM265:::DBS	9.88	9.88	ug/mL	0.01	0	0	0	0	.	0	0	ORAL	0	0	400	.	.	301001	F1909	Inoculated:::Pfalciparum:::Treatment	2	DSM265	DSM265:::Phase:::2a:::in:::Peru	.	0	400mgDSM265	7	0	UNKNOWN	UNKNWON	UNKNWON	0	PK	.	.
2442	.	DSM265_13_02-F1909	106	DSM265_13_02	2	400mgDSM265	7	16.02	21.52	16	16.02	HOURS	1	DSM265:::DBS	8.64	8.64	ug/mL	0.01	0	0	0	0	.	0	0	ORAL	0	0	400	.	.	301001	F1909	Inoculated:::Pfalciparum:::Treatment	2	DSM265	DSM265:::Phase:::2a:::in:::Peru	.	0	400mgDSM265	7	0	UNKNOWN	UNKNWON	UNKNWON	0	PK	.	.
2444	.	DSM265_13_02-F1909	106	DSM265_13_02	2	400mgDSM265	7	24	29.5	24	24	HOURS	1	DSM265:::DBS	9.16	9.16	ug/mL	0.01	0	0	0	0	.	0	0	ORAL	0	0	400	.	.	301001	F1909	Inoculated:::Pfalciparum:::Treatment	2	DSM265	DSM265:::Phase:::2a:::in:::Peru	.	0	400mgDSM265	7	0	UNKNOWN	UNKNWON	UNKNWON	0	PK	.	.
2450	.	DSM265_13_02-F1909	106	DSM265_13_02	2	400mgDSM265	7	48	53.5	48	48	HOURS	1	DSM265:::DBS	7.18	7.18	ug/mL	0.01	0	0	0	0	.	0	0	ORAL	0	0	400	.	.	301001	F1909	Inoculated:::Pfalciparum:::Treatment	2	DSM265	DSM265:::Phase:::2a:::in:::Peru	.	0	400mgDSM265	7	0	UNKNOWN	UNKNWON	UNKNWON	0	PK	.	.
2456	.	DSM265_13_02-F1909	106	DSM265_13_02	2	400mgDSM265	7	72	77.5	72	72	HOURS	1	DSM265:::DBS	6.2	6.2	ug/mL	0.01	0	0	0	0	.	0	0	ORAL	0	0	400	.	.	301001	F1909	Inoculated:::Pfalciparum:::Treatment	2	DSM265	DSM265:::Phase:::2a:::in:::Peru	.	0	400mgDSM265	7	0	UNKNOWN	UNKNWON	UNKNWON	0	PK	.	.
2459	.	DSM265_13_02-F1909	106	DSM265_13_02	2	400mgDSM265	7	112.65	118.15	112.75	112.65	HOURS	1	DSM265:::DBS	3.13	3.13	ug/mL	0.01	0	0	0	0	.	0	0	ORAL	0	0	400	.	.	301001	F1909	Inoculated:::Pfalciparum:::Treatment	2	DSM265	DSM265:::Phase:::2a:::in:::Peru	.	0	400mgDSM265	7	0	UNKNOWN	UNKNWON	UNKNWON	0	PK	.	.
2462	.	DSM265_13_02-F1909	106	DSM265_13_02	2	400mgDSM265	7	159.83	165.33	159.75	159.83	HOURS	1	DSM265:::DBS	1.15	1.15	ug/mL	0.01	0	0	0	0	.	0	0	ORAL	0	0	400	.	.	301001	F1909	Inoculated:::Pfalciparum:::Treatment	2	DSM265	DSM265:::Phase:::2a:::in:::Peru	.	0	400mgDSM265	7	0	UNKNOWN	UNKNWON	UNKNWON	0	PK	.	.
2465	.	DSM265_13_02-F1909	106	DSM265_13_02	2	400mgDSM265	7	232.28	237.78	232.25	232.28	HOURS	1	DSM265:::DBS	0.457	0.457	ug/mL	0.01	0	0	0	0	.	0	0	ORAL	0	0	400	.	.	301001	F1909	Inoculated:::Pfalciparum:::Treatment	2	DSM265	DSM265:::Phase:::2a:::in:::Peru	.	0	400mgDSM265	7	0	UNKNOWN	UNKNWON	UNKNWON	0	PK	.	.
2470	.	DSM265_13_02-F1909	106	DSM265_13_02	2	400mgDSM265	7	329.92	335.42	330	329.92	HOURS	1	DSM265:::DBS	0.141	0.141	ug/mL	0.01	0	0	0	0	.	0	0	ORAL	0	0	400	.	.	301001	F1909	Inoculated:::Pfalciparum:::Treatment	2	DSM265	DSM265:::Phase:::2a:::in:::Peru	.	0	400mgDSM265	7	0	UNKNOWN	UNKNWON	UNKNWON	0	PK	.	.
2472	.	DSM265_13_02-F1909	106	DSM265_13_02	2	400mgDSM265	7	496.43	501.93	496.5	496.43	HOURS	1	DSM265:::DBS	0.0232	0.0232	ug/mL	0.01	0	0	0	0	.	0	0	ORAL	0	0	400	.	.	301001	F1909	Inoculated:::Pfalciparum:::Treatment	2	DSM265	DSM265:::Phase:::2a:::in:::Peru	.	0	400mgDSM265	7	0	UNKNOWN	UNKNWON	UNKNWON	0	PK	.	.
2476	.	DSM265_13_02-F1909	106	DSM265_13_02	2	400mgDSM265	7	664.5	670	664.5	664.5	HOURS	1	DSM265:::DBS	0.005	0.01	ug/mL	0.01	1	0	0	0	.	0	0	ORAL	0	0	400	.	.	301001	F1909	Inoculated:::Pfalciparum:::Treatment	2	DSM265	DSM265:::Phase:::2a:::in:::Peru	.	0	400mgDSM265	7	0	UNKNOWN	UNKNWON	UNKNWON	0	PK	.	.
2479	.	DSM265_13_02-F1909	106	DSM265_13_02	2	400mgDSM265	7	831.57	837.07	831.5	831.57	HOURS	1	DSM265:::DBS	0.005	0.01	ug/mL	0.01	1	0	0	0	.	0	0	ORAL	0	0	400	.	.	301001	F1909	Inoculated:::Pfalciparum:::Treatment	2	DSM265	DSM265:::Phase:::2a:::in:::Peru	.	0	400mgDSM265	7	0	UNKNOWN	UNKNWON	UNKNWON	0	PK	.	.
2484	.	DSM265_13_02-F1910	107	DSM265_13_02	2	400mgDSM265	7	0	6.21666666666667	0	0	HOURS	.	DSM265:::Dose	400	0	mg	.	0	1	1	400	1	0	0	ORAL	0	0	400	.	.	301001	F1910	Inoculated:::Pfalciparum:::Treatment	2	DSM265	DSM265:::Phase:::2a:::in:::Peru	.	0	400mgDSM265	7	0	UNKNOWN	UNKNWON	UNKNWON	0	Dose	.	.
2483	.	DSM265_13_02-F1910	107	DSM265_13_02	2	400mgDSM265	7	0	6.21666666666667	0	0	HOURS	1	DSM265:::DBS	0.005	0.01	ug/mL	0.01	1	0	0	0	.	0	0	ORAL	0	0	400	.	.	301001	F1910	Inoculated:::Pfalciparum:::Treatment	2	DSM265	DSM265:::Phase:::2a:::in:::Peru	.	0	400mgDSM265	7	0	UNKNOWN	UNKNWON	UNKNWON	0	PK	.	.
2485	.	DSM265_13_02-F1910	107	DSM265_13_02	2	400mgDSM265	7	0.5	6.71666666666667	0.5	0.5	HOURS	1	DSM265:::DBS	0.613	0.613	ug/mL	0.01	0	0	0	0	.	0	0	ORAL	0	0	400	.	.	301001	F1910	Inoculated:::Pfalciparum:::Treatment	2	DSM265	DSM265:::Phase:::2a:::in:::Peru	.	0	400mgDSM265	7	0	UNKNOWN	UNKNWON	UNKNWON	0	PK	.	.
2486	.	DSM265_13_02-F1910	107	DSM265_13_02	2	400mgDSM265	7	1	7.21666666666667	1	1	HOURS	1	DSM265:::DBS	1.23	1.23	ug/mL	0.01	0	0	0	0	.	0	0	ORAL	0	0	400	.	.	301001	F1910	Inoculated:::Pfalciparum:::Treatment	2	DSM265	DSM265:::Phase:::2a:::in:::Peru	.	0	400mgDSM265	7	0	UNKNOWN	UNKNWON	UNKNWON	0	PK	.	.
2487	.	DSM265_13_02-F1910	107	DSM265_13_02	2	400mgDSM265	7	2	8.21666666666667	2	2	HOURS	1	DSM265:::DBS	4.38	4.38	ug/mL	0.01	0	0	0	0	.	0	0	ORAL	0	0	400	.	.	301001	F1910	Inoculated:::Pfalciparum:::Treatment	2	DSM265	DSM265:::Phase:::2a:::in:::Peru	.	0	400mgDSM265	7	0	UNKNOWN	UNKNWON	UNKNWON	0	PK	.	.
2488	.	DSM265_13_02-F1910	107	DSM265_13_02	2	400mgDSM265	7	4.05	10.2666666666667	4	4.05	HOURS	1	DSM265:::DBS	8.05	8.05	ug/mL	0.01	0	0	0	0	.	0	0	ORAL	0	0	400	.	.	301001	F1910	Inoculated:::Pfalciparum:::Treatment	2	DSM265	DSM265:::Phase:::2a:::in:::Peru	.	0	400mgDSM265	7	0	UNKNOWN	UNKNWON	UNKNWON	0	PK	.	.
2490	.	DSM265_13_02-F1910	107	DSM265_13_02	2	400mgDSM265	7	6.03	12.2466666666667	6	6.03	HOURS	1	DSM265:::DBS	7.28	7.28	ug/mL	0.01	0	0	0	0	.	0	0	ORAL	0	0	400	.	.	301001	F1910	Inoculated:::Pfalciparum:::Treatment	2	DSM265	DSM265:::Phase:::2a:::in:::Peru	.	0	400mgDSM265	7	0	UNKNOWN	UNKNWON	UNKNWON	0	PK	.	.
2492	.	DSM265_13_02-F1910	107	DSM265_13_02	2	400mgDSM265	7	8.07	14.2866666666667	8	8.07	HOURS	1	DSM265:::DBS	8.95	8.95	ug/mL	0.01	0	0	0	0	.	0	0	ORAL	0	0	400	.	.	301001	F1910	Inoculated:::Pfalciparum:::Treatment	2	DSM265	DSM265:::Phase:::2a:::in:::Peru	.	0	400mgDSM265	7	0	UNKNOWN	UNKNWON	UNKNWON	0	PK	.	.
2494	.	DSM265_13_02-F1910	107	DSM265_13_02	2	400mgDSM265	7	12.02	18.2366666666667	12	12.02	HOURS	1	DSM265:::DBS	7.02	7.02	ug/mL	0.01	0	0	0	0	.	0	0	ORAL	0	0	400	.	.	301001	F1910	Inoculated:::Pfalciparum:::Treatment	2	DSM265	DSM265:::Phase:::2a:::in:::Peru	.	0	400mgDSM265	7	0	UNKNOWN	UNKNWON	UNKNWON	0	PK	.	.
2495	.	DSM265_13_02-F1910	107	DSM265_13_02	2	400mgDSM265	7	16	22.2166666666667	16	16	HOURS	1	DSM265:::DBS	7.15	7.15	ug/mL	0.01	0	0	0	0	.	0	0	ORAL	0	0	400	.	.	301001	F1910	Inoculated:::Pfalciparum:::Treatment	2	DSM265	DSM265:::Phase:::2a:::in:::Peru	.	0	400mgDSM265	7	0	UNKNOWN	UNKNWON	UNKNWON	0	PK	.	.
2499	.	DSM265_13_02-F1910	107	DSM265_13_02	2	400mgDSM265	7	24	30.2166666666667	24	24	HOURS	1	DSM265:::DBS	7.51	7.51	ug/mL	0.01	0	0	0	0	.	0	0	ORAL	0	0	400	.	.	301001	F1910	Inoculated:::Pfalciparum:::Treatment	2	DSM265	DSM265:::Phase:::2a:::in:::Peru	.	0	400mgDSM265	7	0	UNKNOWN	UNKNWON	UNKNWON	0	PK	.	.
2505	.	DSM265_13_02-F1910	107	DSM265_13_02	2	400mgDSM265	7	48	54.2166666666667	48	48	HOURS	1	DSM265:::DBS	6.6	6.6	ug/mL	0.01	0	0	0	0	.	0	0	ORAL	0	0	400	.	.	301001	F1910	Inoculated:::Pfalciparum:::Treatment	2	DSM265	DSM265:::Phase:::2a:::in:::Peru	.	0	400mgDSM265	7	0	UNKNOWN	UNKNWON	UNKNWON	0	PK	.	.
2511	.	DSM265_13_02-F1910	107	DSM265_13_02	2	400mgDSM265	7	72	78.2166666666667	72	72	HOURS	1	DSM265:::DBS	5.47	5.47	ug/mL	0.01	0	0	0	0	.	0	0	ORAL	0	0	400	.	.	301001	F1910	Inoculated:::Pfalciparum:::Treatment	2	DSM265	DSM265:::Phase:::2a:::in:::Peru	.	0	400mgDSM265	7	0	UNKNOWN	UNKNWON	UNKNWON	0	PK	.	.
2514	.	DSM265_13_02-F1910	107	DSM265_13_02	2	400mgDSM265	7	111.95	118.166666666667	112	111.95	HOURS	1	DSM265:::DBS	3.94	3.94	ug/mL	0.01	0	0	0	0	.	0	0	ORAL	0	0	400	.	.	301001	F1910	Inoculated:::Pfalciparum:::Treatment	2	DSM265	DSM265:::Phase:::2a:::in:::Peru	.	0	400mgDSM265	7	0	UNKNOWN	UNKNWON	UNKNWON	0	PK	.	.
2519	.	DSM265_13_02-F1910	107	DSM265_13_02	2	400mgDSM265	7	160.92	167.136666666667	161	160.92	HOURS	1	DSM265:::DBS	1.88	1.88	ug/mL	0.01	0	0	0	0	.	0	0	ORAL	0	0	400	.	.	301001	F1910	Inoculated:::Pfalciparum:::Treatment	2	DSM265	DSM265:::Phase:::2a:::in:::Peru	.	0	400mgDSM265	7	0	UNKNOWN	UNKNWON	UNKNWON	0	PK	.	.
2520	.	DSM265_13_02-F1910	107	DSM265_13_02	2	400mgDSM265	7	229.83	236.046666666667	229.75	229.83	HOURS	1	DSM265:::DBS	0.993	0.993	ug/mL	0.01	0	0	0	0	.	0	0	ORAL	0	0	400	.	.	301001	F1910	Inoculated:::Pfalciparum:::Treatment	2	DSM265	DSM265:::Phase:::2a:::in:::Peru	.	0	400mgDSM265	7	0	UNKNOWN	UNKNWON	UNKNWON	0	PK	.	.
2523	.	DSM265_13_02-F1910	107	DSM265_13_02	2	400mgDSM265	7	325.83	332.046666666667	325.75	325.83	HOURS	1	DSM265:::DBS	0.386	0.386	ug/mL	0.01	0	0	0	0	.	0	0	ORAL	0	0	400	.	.	301001	F1910	Inoculated:::Pfalciparum:::Treatment	2	DSM265	DSM265:::Phase:::2a:::in:::Peru	.	0	400mgDSM265	7	0	UNKNOWN	UNKNWON	UNKNWON	0	PK	.	.
2529	.	DSM265_13_02-F1910	107	DSM265_13_02	2	400mgDSM265	7	494.17	500.386666666667	494.25	494.17	HOURS	1	DSM265:::DBS	0.0673	0.0673	ug/mL	0.01	0	0	0	0	.	0	0	ORAL	0	0	400	.	.	301001	F1910	Inoculated:::Pfalciparum:::Treatment	2	DSM265	DSM265:::Phase:::2a:::in:::Peru	.	0	400mgDSM265	7	0	UNKNOWN	UNKNWON	UNKNWON	0	PK	.	.
2531	.	DSM265_13_02-F1910	107	DSM265_13_02	2	400mgDSM265	7	684.5	690.716666666667	684.5	684.5	HOURS	1	DSM265:::DBS	0.0145	0.0145	ug/mL	0.01	0	0	0	0	.	0	0	ORAL	0	0	400	.	.	301001	F1910	Inoculated:::Pfalciparum:::Treatment	2	DSM265	DSM265:::Phase:::2a:::in:::Peru	.	0	400mgDSM265	7	0	UNKNOWN	UNKNWON	UNKNWON	0	PK	.	.
2534	.	DSM265_13_02-F1910	107	DSM265_13_02	2	400mgDSM265	7	830.93	837.146666666667	831	830.93	HOURS	1	DSM265:::DBS	0.005	0.01	ug/mL	0.01	1	0	0	0	.	0	0	ORAL	0	0	400	.	.	301001	F1910	Inoculated:::Pfalciparum:::Treatment	2	DSM265	DSM265:::Phase:::2a:::in:::Peru	.	0	400mgDSM265	7	0	UNKNOWN	UNKNWON	UNKNWON	0	PK	.	.
2539	.	DSM265_13_02-F2001	108	DSM265_13_02	2	250mgDSM265	4	0	2.48333333333333	0	0	HOURS	.	DSM265:::Dose	250	0	mg	.	0	1	1	250	1	0	0	ORAL	0	0	250	.	.	301001	F2001	Inoculated:::Pfalciparum:::Treatment	2	DSM265	DSM265:::Phase:::2a:::in:::Peru	.	0	250mgDSM265	4	0	UNKNOWN	UNKNWON	UNKNWON	0	Dose	.	.
2538	.	DSM265_13_02-F2001	108	DSM265_13_02	2	250mgDSM265	4	0	2.48333333333333	0	0	HOURS	1	DSM265:::DBS	0.005	0.01	ug/mL	0.01	1	0	0	0	.	0	0	ORAL	0	0	250	.	.	301001	F2001	Inoculated:::Pfalciparum:::Treatment	2	DSM265	DSM265:::Phase:::2a:::in:::Peru	.	0	250mgDSM265	4	0	UNKNOWN	UNKNWON	UNKNWON	0	PK	.	.
2540	.	DSM265_13_02-F2001	108	DSM265_13_02	2	250mgDSM265	4	0.5	2.98333333333333	0.5	0.5	HOURS	1	DSM265:::DBS	3.26	3.26	ug/mL	0.01	0	0	0	0	.	0	0	ORAL	0	0	250	.	.	301001	F2001	Inoculated:::Pfalciparum:::Treatment	2	DSM265	DSM265:::Phase:::2a:::in:::Peru	.	0	250mgDSM265	4	0	UNKNOWN	UNKNWON	UNKNWON	0	PK	.	.
2541	.	DSM265_13_02-F2001	108	DSM265_13_02	2	250mgDSM265	4	1	3.48333333333333	1	1	HOURS	1	DSM265:::DBS	2.43	2.43	ug/mL	0.01	0	0	0	0	.	0	0	ORAL	0	0	250	.	.	301001	F2001	Inoculated:::Pfalciparum:::Treatment	2	DSM265	DSM265:::Phase:::2a:::in:::Peru	.	0	250mgDSM265	4	0	UNKNOWN	UNKNWON	UNKNWON	0	PK	.	.
2542	.	DSM265_13_02-F2001	108	DSM265_13_02	2	250mgDSM265	4	2	4.48333333333333	2	2	HOURS	1	DSM265:::DBS	2.54	2.54	ug/mL	0.01	0	0	0	0	.	0	0	ORAL	0	0	250	.	.	301001	F2001	Inoculated:::Pfalciparum:::Treatment	2	DSM265	DSM265:::Phase:::2a:::in:::Peru	.	0	250mgDSM265	4	0	UNKNOWN	UNKNWON	UNKNWON	0	PK	.	.
2543	.	DSM265_13_02-F2001	108	DSM265_13_02	2	250mgDSM265	4	4.03	6.51333333333333	4	4.03	HOURS	1	DSM265:::DBS	3.93	3.93	ug/mL	0.01	0	0	0	0	.	0	0	ORAL	0	0	250	.	.	301001	F2001	Inoculated:::Pfalciparum:::Treatment	2	DSM265	DSM265:::Phase:::2a:::in:::Peru	.	0	250mgDSM265	4	0	UNKNOWN	UNKNWON	UNKNWON	0	PK	.	.
2545	.	DSM265_13_02-F2001	108	DSM265_13_02	2	250mgDSM265	4	6.05	8.53333333333333	6	6.05	HOURS	1	DSM265:::DBS	4.84	4.84	ug/mL	0.01	0	0	0	0	.	0	0	ORAL	0	0	250	.	.	301001	F2001	Inoculated:::Pfalciparum:::Treatment	2	DSM265	DSM265:::Phase:::2a:::in:::Peru	.	0	250mgDSM265	4	0	UNKNOWN	UNKNWON	UNKNWON	0	PK	.	.
2547	.	DSM265_13_02-F2001	108	DSM265_13_02	2	250mgDSM265	4	8.02	10.5033333333333	8	8.02	HOURS	1	DSM265:::DBS	5.24	5.24	ug/mL	0.01	0	0	0	0	.	0	0	ORAL	0	0	250	.	.	301001	F2001	Inoculated:::Pfalciparum:::Treatment	2	DSM265	DSM265:::Phase:::2a:::in:::Peru	.	0	250mgDSM265	4	0	UNKNOWN	UNKNWON	UNKNWON	0	PK	.	.
2549	.	DSM265_13_02-F2001	108	DSM265_13_02	2	250mgDSM265	4	12.07	14.5533333333333	12	12.07	HOURS	1	DSM265:::DBS	3.89	3.89	ug/mL	0.01	0	0	0	0	.	0	0	ORAL	0	0	250	.	.	301001	F2001	Inoculated:::Pfalciparum:::Treatment	2	DSM265	DSM265:::Phase:::2a:::in:::Peru	.	0	250mgDSM265	4	0	UNKNOWN	UNKNWON	UNKNWON	0	PK	.	.
2552	.	DSM265_13_02-F2001	108	DSM265_13_02	2	250mgDSM265	4	16.02	18.5033333333333	16	16.02	HOURS	1	DSM265:::DBS	4.86	4.86	ug/mL	0.01	0	0	0	0	.	0	0	ORAL	0	0	250	.	.	301001	F2001	Inoculated:::Pfalciparum:::Treatment	2	DSM265	DSM265:::Phase:::2a:::in:::Peru	.	0	250mgDSM265	4	0	UNKNOWN	UNKNWON	UNKNWON	0	PK	.	.
2554	.	DSM265_13_02-F2001	108	DSM265_13_02	2	250mgDSM265	4	24	26.4833333333333	24	24	HOURS	1	DSM265:::DBS	4.34	4.34	ug/mL	0.01	0	0	0	0	.	0	0	ORAL	0	0	250	.	.	301001	F2001	Inoculated:::Pfalciparum:::Treatment	2	DSM265	DSM265:::Phase:::2a:::in:::Peru	.	0	250mgDSM265	4	0	UNKNOWN	UNKNWON	UNKNWON	0	PK	.	.
2560	.	DSM265_13_02-F2001	108	DSM265_13_02	2	250mgDSM265	4	48.03	50.5133333333333	48	48.03	HOURS	1	DSM265:::DBS	3.95	3.95	ug/mL	0.01	0	0	0	0	.	0	0	ORAL	0	0	250	.	.	301001	F2001	Inoculated:::Pfalciparum:::Treatment	2	DSM265	DSM265:::Phase:::2a:::in:::Peru	.	0	250mgDSM265	4	0	UNKNOWN	UNKNWON	UNKNWON	0	PK	.	.
2566	.	DSM265_13_02-F2001	108	DSM265_13_02	2	250mgDSM265	4	72	74.4833333333333	72	72	HOURS	1	DSM265:::DBS	1.91	1.91	ug/mL	0.01	0	0	0	0	.	0	0	ORAL	0	0	250	.	.	301001	F2001	Inoculated:::Pfalciparum:::Treatment	2	DSM265	DSM265:::Phase:::2a:::in:::Peru	.	0	250mgDSM265	4	0	UNKNOWN	UNKNWON	UNKNWON	0	PK	.	.
2569	.	DSM265_13_02-F2001	108	DSM265_13_02	2	250mgDSM265	4	111.6	114.083333333333	111.5	111.6	HOURS	1	DSM265:::DBS	1.26	1.26	ug/mL	0.01	0	0	0	0	.	0	0	ORAL	0	0	250	.	.	301001	F2001	Inoculated:::Pfalciparum:::Treatment	2	DSM265	DSM265:::Phase:::2a:::in:::Peru	.	0	250mgDSM265	4	0	UNKNOWN	UNKNWON	UNKNWON	0	PK	.	.
2572	.	DSM265_13_02-F2001	108	DSM265_13_02	2	250mgDSM265	4	159.75	162.233333333333	159.75	159.75	HOURS	1	DSM265:::DBS	0.627	0.627	ug/mL	0.01	0	0	0	0	.	0	0	ORAL	0	0	250	.	.	301001	F2001	Inoculated:::Pfalciparum:::Treatment	2	DSM265	DSM265:::Phase:::2a:::in:::Peru	.	0	250mgDSM265	4	0	UNKNOWN	UNKNWON	UNKNWON	0	PK	.	.
2575	.	DSM265_13_02-F2001	108	DSM265_13_02	2	250mgDSM265	4	231.03	233.513333333333	231	231.03	HOURS	1	DSM265:::DBS	0.21	0.21	ug/mL	0.01	0	0	0	0	.	0	0	ORAL	0	0	250	.	.	301001	F2001	Inoculated:::Pfalciparum:::Treatment	2	DSM265	DSM265:::Phase:::2a:::in:::Peru	.	0	250mgDSM265	4	0	UNKNOWN	UNKNWON	UNKNWON	0	PK	.	.
2578	.	DSM265_13_02-F2001	108	DSM265_13_02	2	250mgDSM265	4	327.83	330.313333333333	327.75	327.83	HOURS	1	DSM265:::DBS	0.0514	0.0514	ug/mL	0.01	0	0	0	0	.	0	0	ORAL	0	0	250	.	.	301001	F2001	Inoculated:::Pfalciparum:::Treatment	2	DSM265	DSM265:::Phase:::2a:::in:::Peru	.	0	250mgDSM265	4	0	UNKNOWN	UNKNWON	UNKNWON	0	PK	.	.
2582	.	DSM265_13_02-F2001	108	DSM265_13_02	2	250mgDSM265	4	495.25	497.733333333333	495.25	495.25	HOURS	1	DSM265:::DBS	0.0146	0.0146	ug/mL	0.01	0	0	0	0	.	0	0	ORAL	0	0	250	.	.	301001	F2001	Inoculated:::Pfalciparum:::Treatment	2	DSM265	DSM265:::Phase:::2a:::in:::Peru	.	0	250mgDSM265	4	0	UNKNOWN	UNKNWON	UNKNWON	0	PK	.	.
2587	.	DSM265_13_02-F2001	108	DSM265_13_02	2	250mgDSM265	4	523.07	525.553333333333	523	523.07	HOURS	1	DSM265:::DBS	0.0101	0.0101	ug/mL	0.01	0	0	0	0	.	0	0	ORAL	0	0	250	.	.	301001	F2001	Inoculated:::Pfalciparum:::Treatment	2	DSM265	DSM265:::Phase:::2a:::in:::Peru	.	0	250mgDSM265	4	0	UNKNOWN	UNKNWON	UNKNWON	0	PK	.	.
2588	.	DSM265_13_02-F2001	108	DSM265_13_02	2	250mgDSM265	4	836.92	839.403333333333	837	836.92	HOURS	1	DSM265:::DBS	0.005	0.01	ug/mL	0.01	1	0	0	0	.	0	0	ORAL	0	0	250	.	.	301001	F2001	Inoculated:::Pfalciparum:::Treatment	2	DSM265	DSM265:::Phase:::2a:::in:::Peru	.	0	250mgDSM265	4	0	UNKNOWN	UNKNWON	UNKNWON	0	PK	.	.
2593	.	DSM265_13_02-F2002	109	DSM265_13_02	2	250mgDSM265	4	0	6.5	0	0	HOURS	.	DSM265:::Dose	250	0	mg	.	0	1	1	250	1	0	0	ORAL	0	0	250	.	.	301001	F2002	Inoculated:::Pfalciparum:::Treatment	2	DSM265	DSM265:::Phase:::2a:::in:::Peru	.	0	250mgDSM265	4	0	UNKNOWN	UNKNWON	UNKNWON	0	Dose	.	.
2592	.	DSM265_13_02-F2002	109	DSM265_13_02	2	250mgDSM265	4	0	6.5	0	0	HOURS	1	DSM265:::DBS	0.005	0.01	ug/mL	0.01	1	0	0	0	.	0	0	ORAL	0	0	250	.	.	301001	F2002	Inoculated:::Pfalciparum:::Treatment	2	DSM265	DSM265:::Phase:::2a:::in:::Peru	.	0	250mgDSM265	4	0	UNKNOWN	UNKNWON	UNKNWON	0	PK	.	.
2594	.	DSM265_13_02-F2002	109	DSM265_13_02	2	250mgDSM265	4	0.5	7	0.5	0.5	HOURS	1	DSM265:::DBS	1.68	1.68	ug/mL	0.01	0	0	0	0	.	0	0	ORAL	0	0	250	.	.	301001	F2002	Inoculated:::Pfalciparum:::Treatment	2	DSM265	DSM265:::Phase:::2a:::in:::Peru	.	0	250mgDSM265	4	0	UNKNOWN	UNKNWON	UNKNWON	0	PK	.	.
2595	.	DSM265_13_02-F2002	109	DSM265_13_02	2	250mgDSM265	4	1	7.5	1	1	HOURS	1	DSM265:::DBS	1.97	1.97	ug/mL	0.01	0	0	0	0	.	0	0	ORAL	0	0	250	.	.	301001	F2002	Inoculated:::Pfalciparum:::Treatment	2	DSM265	DSM265:::Phase:::2a:::in:::Peru	.	0	250mgDSM265	4	0	UNKNOWN	UNKNWON	UNKNWON	0	PK	.	.
2596	.	DSM265_13_02-F2002	109	DSM265_13_02	2	250mgDSM265	4	2	8.5	2	2	HOURS	1	DSM265:::DBS	1.89	1.89	ug/mL	0.01	0	0	0	0	.	0	0	ORAL	0	0	250	.	.	301001	F2002	Inoculated:::Pfalciparum:::Treatment	2	DSM265	DSM265:::Phase:::2a:::in:::Peru	.	0	250mgDSM265	4	0	UNKNOWN	UNKNWON	UNKNWON	0	PK	.	.
2597	.	DSM265_13_02-F2002	109	DSM265_13_02	2	250mgDSM265	4	4.03	10.53	4	4.03	HOURS	1	DSM265:::DBS	5.15	5.15	ug/mL	0.01	0	0	0	0	.	0	0	ORAL	0	0	250	.	.	301001	F2002	Inoculated:::Pfalciparum:::Treatment	2	DSM265	DSM265:::Phase:::2a:::in:::Peru	.	0	250mgDSM265	4	0	UNKNOWN	UNKNWON	UNKNWON	0	PK	.	.
2599	.	DSM265_13_02-F2002	109	DSM265_13_02	2	250mgDSM265	4	6.02	12.52	6	6.02	HOURS	1	DSM265:::DBS	4.5	4.5	ug/mL	0.01	0	0	0	0	.	0	0	ORAL	0	0	250	.	.	301001	F2002	Inoculated:::Pfalciparum:::Treatment	2	DSM265	DSM265:::Phase:::2a:::in:::Peru	.	0	250mgDSM265	4	0	UNKNOWN	UNKNWON	UNKNWON	0	PK	.	.
2600	.	DSM265_13_02-F2002	109	DSM265_13_02	2	250mgDSM265	4	8.05	14.55	8	8.05	HOURS	1	DSM265:::DBS	3.85	3.85	ug/mL	0.01	0	0	0	0	.	0	0	ORAL	0	0	250	.	.	301001	F2002	Inoculated:::Pfalciparum:::Treatment	2	DSM265	DSM265:::Phase:::2a:::in:::Peru	.	0	250mgDSM265	4	0	UNKNOWN	UNKNWON	UNKNWON	0	PK	.	.
2602	.	DSM265_13_02-F2002	109	DSM265_13_02	2	250mgDSM265	4	12.03	18.53	12	12.03	HOURS	1	DSM265:::DBS	2.82	2.82	ug/mL	0.01	0	0	0	0	.	0	0	ORAL	0	0	250	.	.	301001	F2002	Inoculated:::Pfalciparum:::Treatment	2	DSM265	DSM265:::Phase:::2a:::in:::Peru	.	0	250mgDSM265	4	0	UNKNOWN	UNKNWON	UNKNWON	0	PK	.	.
2604	.	DSM265_13_02-F2002	109	DSM265_13_02	2	250mgDSM265	4	16	22.5	16	16	HOURS	1	DSM265:::DBS	3.87	3.87	ug/mL	0.01	0	0	0	0	.	0	0	ORAL	0	0	250	.	.	301001	F2002	Inoculated:::Pfalciparum:::Treatment	2	DSM265	DSM265:::Phase:::2a:::in:::Peru	.	0	250mgDSM265	4	0	UNKNOWN	UNKNWON	UNKNWON	0	PK	.	.
2608	.	DSM265_13_02-F2002	109	DSM265_13_02	2	250mgDSM265	4	24	30.5	24	24	HOURS	1	DSM265:::DBS	4.82	4.82	ug/mL	0.01	0	0	0	0	.	0	0	ORAL	0	0	250	.	.	301001	F2002	Inoculated:::Pfalciparum:::Treatment	2	DSM265	DSM265:::Phase:::2a:::in:::Peru	.	0	250mgDSM265	4	0	UNKNOWN	UNKNWON	UNKNWON	0	PK	.	.
2614	.	DSM265_13_02-F2002	109	DSM265_13_02	2	250mgDSM265	4	48	54.5	48	48	HOURS	1	DSM265:::DBS	2.64	2.64	ug/mL	0.01	0	0	0	0	.	0	0	ORAL	0	0	250	.	.	301001	F2002	Inoculated:::Pfalciparum:::Treatment	2	DSM265	DSM265:::Phase:::2a:::in:::Peru	.	0	250mgDSM265	4	0	UNKNOWN	UNKNWON	UNKNWON	0	PK	.	.
2620	.	DSM265_13_02-F2002	109	DSM265_13_02	2	250mgDSM265	4	72	78.5	72	72	HOURS	1	DSM265:::DBS	3.08	3.08	ug/mL	0.01	0	0	0	0	.	0	0	ORAL	0	0	250	.	.	301001	F2002	Inoculated:::Pfalciparum:::Treatment	2	DSM265	DSM265:::Phase:::2a:::in:::Peru	.	0	250mgDSM265	4	0	UNKNOWN	UNKNWON	UNKNWON	0	PK	.	.
2623	.	DSM265_13_02-F2002	109	DSM265_13_02	2	250mgDSM265	4	111.3	117.8	111.25	111.3	HOURS	1	DSM265:::DBS	2.9	2.9	ug/mL	0.01	0	0	0	0	.	0	0	ORAL	0	0	250	.	.	301001	F2002	Inoculated:::Pfalciparum:::Treatment	2	DSM265	DSM265:::Phase:::2a:::in:::Peru	.	0	250mgDSM265	4	0	UNKNOWN	UNKNWON	UNKNWON	0	PK	.	.
2628	.	DSM265_13_02-F2002	109	DSM265_13_02	2	250mgDSM265	4	158.97	165.47	159	158.97	HOURS	1	DSM265:::DBS	1.93	1.93	ug/mL	0.01	0	0	0	0	.	0	0	ORAL	0	0	250	.	.	301001	F2002	Inoculated:::Pfalciparum:::Treatment	2	DSM265	DSM265:::Phase:::2a:::in:::Peru	.	0	250mgDSM265	4	0	UNKNOWN	UNKNWON	UNKNWON	0	PK	.	.
2631	.	DSM265_13_02-F2002	109	DSM265_13_02	2	250mgDSM265	4	229.97	236.47	230	229.97	HOURS	1	DSM265:::DBS	0.827	0.827	ug/mL	0.01	0	0	0	0	.	0	0	ORAL	0	0	250	.	.	301001	F2002	Inoculated:::Pfalciparum:::Treatment	2	DSM265	DSM265:::Phase:::2a:::in:::Peru	.	0	250mgDSM265	4	0	UNKNOWN	UNKNWON	UNKNWON	0	PK	.	.
2632	.	DSM265_13_02-F2002	109	DSM265_13_02	2	250mgDSM265	4	329.7	336.2	329.75	329.7	HOURS	1	DSM265:::DBS	0.48	0.48	ug/mL	0.01	0	0	0	0	.	0	0	ORAL	0	0	250	.	.	301001	F2002	Inoculated:::Pfalciparum:::Treatment	2	DSM265	DSM265:::Phase:::2a:::in:::Peru	.	0	250mgDSM265	4	0	UNKNOWN	UNKNWON	UNKNWON	0	PK	.	.
2638	.	DSM265_13_02-F2002	109	DSM265_13_02	2	250mgDSM265	4	497.97	504.47	498	497.97	HOURS	1	DSM265:::DBS	0.151	0.151	ug/mL	0.01	0	0	0	0	.	0	0	ORAL	0	0	250	.	.	301001	F2002	Inoculated:::Pfalciparum:::Treatment	2	DSM265	DSM265:::Phase:::2a:::in:::Peru	.	0	250mgDSM265	4	0	UNKNOWN	UNKNWON	UNKNWON	0	PK	.	.
2640	.	DSM265_13_02-F2002	109	DSM265_13_02	2	250mgDSM265	4	664.88	671.38	665	664.88	HOURS	1	DSM265:::DBS	0.0782	0.0782	ug/mL	0.01	0	0	0	0	.	0	0	ORAL	0	0	250	.	.	301001	F2002	Inoculated:::Pfalciparum:::Treatment	2	DSM265	DSM265:::Phase:::2a:::in:::Peru	.	0	250mgDSM265	4	0	UNKNOWN	UNKNWON	UNKNWON	0	PK	.	.
2643	.	DSM265_13_02-F2002	109	DSM265_13_02	2	250mgDSM265	4	831.68	838.18	831.75	831.68	HOURS	1	DSM265:::DBS	0.0286	0.0286	ug/mL	0.01	0	0	0	0	.	0	0	ORAL	0	0	250	.	.	301001	F2002	Inoculated:::Pfalciparum:::Treatment	2	DSM265	DSM265:::Phase:::2a:::in:::Peru	.	0	250mgDSM265	4	0	UNKNOWN	UNKNWON	UNKNWON	0	PK	.	.
2648	.	DSM265_13_02-F2003	110	DSM265_13_02	2	250mgDSM265	4	0	3.5	0	0	HOURS	.	DSM265:::Dose	250	0	mg	.	0	1	1	250	1	0	0	ORAL	0	0	250	.	.	301001	F2003	Inoculated:::Pfalciparum:::Treatment	2	DSM265	DSM265:::Phase:::2a:::in:::Peru	.	0	250mgDSM265	4	0	UNKNOWN	UNKNWON	UNKNWON	0	Dose	.	.
2647	.	DSM265_13_02-F2003	110	DSM265_13_02	2	250mgDSM265	4	0	3.5	0	0	HOURS	1	DSM265:::DBS	0.005	0.01	ug/mL	0.01	1	0	0	0	.	0	0	ORAL	0	0	250	.	.	301001	F2003	Inoculated:::Pfalciparum:::Treatment	2	DSM265	DSM265:::Phase:::2a:::in:::Peru	.	0	250mgDSM265	4	0	UNKNOWN	UNKNWON	UNKNWON	0	PK	.	.
2649	.	DSM265_13_02-F2003	110	DSM265_13_02	2	250mgDSM265	4	0.5	4	0.5	0.5	HOURS	1	DSM265:::DBS	0.252	0.252	ug/mL	0.01	0	0	0	0	.	0	0	ORAL	0	0	250	.	.	301001	F2003	Inoculated:::Pfalciparum:::Treatment	2	DSM265	DSM265:::Phase:::2a:::in:::Peru	.	0	250mgDSM265	4	0	UNKNOWN	UNKNWON	UNKNWON	0	PK	.	.
2650	.	DSM265_13_02-F2003	110	DSM265_13_02	2	250mgDSM265	4	1	4.5	1	1	HOURS	1	DSM265:::DBS	0.447	0.447	ug/mL	0.01	0	0	0	0	.	0	0	ORAL	0	0	250	.	.	301001	F2003	Inoculated:::Pfalciparum:::Treatment	2	DSM265	DSM265:::Phase:::2a:::in:::Peru	.	0	250mgDSM265	4	0	UNKNOWN	UNKNWON	UNKNWON	0	PK	.	.
2651	.	DSM265_13_02-F2003	110	DSM265_13_02	2	250mgDSM265	4	2	5.5	2	2	HOURS	1	DSM265:::DBS	0.697	0.697	ug/mL	0.01	0	0	0	0	.	0	0	ORAL	0	0	250	.	.	301001	F2003	Inoculated:::Pfalciparum:::Treatment	2	DSM265	DSM265:::Phase:::2a:::in:::Peru	.	0	250mgDSM265	4	0	UNKNOWN	UNKNWON	UNKNWON	0	PK	.	.
2652	.	DSM265_13_02-F2003	110	DSM265_13_02	2	250mgDSM265	4	4.03	7.53	4	4.03	HOURS	1	DSM265:::DBS	2	2	ug/mL	0.01	0	0	0	0	.	0	0	ORAL	0	0	250	.	.	301001	F2003	Inoculated:::Pfalciparum:::Treatment	2	DSM265	DSM265:::Phase:::2a:::in:::Peru	.	0	250mgDSM265	4	0	UNKNOWN	UNKNWON	UNKNWON	0	PK	.	.
2653	.	DSM265_13_02-F2003	110	DSM265_13_02	2	250mgDSM265	4	6.07	9.57	6	6.07	HOURS	1	DSM265:::DBS	1.71	1.71	ug/mL	0.01	0	0	0	0	.	0	0	ORAL	0	0	250	.	.	301001	F2003	Inoculated:::Pfalciparum:::Treatment	2	DSM265	DSM265:::Phase:::2a:::in:::Peru	.	0	250mgDSM265	4	0	UNKNOWN	UNKNWON	UNKNWON	0	PK	.	.
2655	.	DSM265_13_02-F2003	110	DSM265_13_02	2	250mgDSM265	4	8.05	11.55	8	8.05	HOURS	1	DSM265:::DBS	1.48	1.48	ug/mL	0.01	0	0	0	0	.	0	0	ORAL	0	0	250	.	.	301001	F2003	Inoculated:::Pfalciparum:::Treatment	2	DSM265	DSM265:::Phase:::2a:::in:::Peru	.	0	250mgDSM265	4	0	UNKNOWN	UNKNWON	UNKNWON	0	PK	.	.
2658	.	DSM265_13_02-F2003	110	DSM265_13_02	2	250mgDSM265	4	12.02	15.52	12	12.02	HOURS	1	DSM265:::DBS	1.29	1.29	ug/mL	0.01	0	0	0	0	.	0	0	ORAL	0	0	250	.	.	301001	F2003	Inoculated:::Pfalciparum:::Treatment	2	DSM265	DSM265:::Phase:::2a:::in:::Peru	.	0	250mgDSM265	4	0	UNKNOWN	UNKNWON	UNKNWON	0	PK	.	.
2659	.	DSM265_13_02-F2003	110	DSM265_13_02	2	250mgDSM265	4	16	19.5	16	16	HOURS	1	DSM265:::DBS	2.47	2.47	ug/mL	0.01	0	0	0	0	.	0	0	ORAL	0	0	250	.	.	301001	F2003	Inoculated:::Pfalciparum:::Treatment	2	DSM265	DSM265:::Phase:::2a:::in:::Peru	.	0	250mgDSM265	4	0	UNKNOWN	UNKNWON	UNKNWON	0	PK	.	.
2663	.	DSM265_13_02-F2003	110	DSM265_13_02	2	250mgDSM265	4	24	27.5	24	24	HOURS	1	DSM265:::DBS	2.56	2.56	ug/mL	0.01	0	0	0	0	.	0	0	ORAL	0	0	250	.	.	301001	F2003	Inoculated:::Pfalciparum:::Treatment	2	DSM265	DSM265:::Phase:::2a:::in:::Peru	.	0	250mgDSM265	4	0	UNKNOWN	UNKNWON	UNKNWON	0	PK	.	.
2668	.	DSM265_13_02-F2003	110	DSM265_13_02	2	250mgDSM265	4	38.5	42	38.5	38.5	HOURS	1	DSM265:::DBS	1.9	1.9	ug/mL	0.01	0	0	0	0	.	0	0	ORAL	0	0	250	.	.	301001	F2003	Inoculated:::Pfalciparum:::Treatment	2	DSM265	DSM265:::Phase:::2a:::in:::Peru	.	0	250mgDSM265	4	0	UNKNOWN	UNKNWON	UNKNWON	0	PK	.	.
2671	.	DSM265_13_02-F2003	110	DSM265_13_02	2	250mgDSM265	4	206.5	210	206.5	206.5	HOURS	1	DSM265:::DBS	0.306	0.306	ug/mL	0.01	0	0	0	0	.	0	0	ORAL	0	0	250	.	.	301001	F2003	Inoculated:::Pfalciparum:::Treatment	2	DSM265	DSM265:::Phase:::2a:::in:::Peru	.	0	250mgDSM265	4	0	UNKNOWN	UNKNWON	UNKNWON	0	PK	.	.
2676	.	DSM265_13_02-F2004	111	DSM265_13_02	2	250mgDSM265	4	0	3.15	0	0	HOURS	.	DSM265:::Dose	250	0	mg	.	0	1	1	250	1	0	0	ORAL	0	0	250	.	.	301001	F2004	Inoculated:::Pfalciparum:::Treatment	2	DSM265	DSM265:::Phase:::2a:::in:::Peru	.	0	250mgDSM265	4	0	UNKNOWN	UNKNWON	UNKNWON	0	Dose	.	.
2675	.	DSM265_13_02-F2004	111	DSM265_13_02	2	250mgDSM265	4	0	3.15	0	0	HOURS	1	DSM265:::DBS	0.005	0.01	ug/mL	0.01	1	0	0	0	.	0	0	ORAL	0	0	250	.	.	301001	F2004	Inoculated:::Pfalciparum:::Treatment	2	DSM265	DSM265:::Phase:::2a:::in:::Peru	.	0	250mgDSM265	4	0	UNKNOWN	UNKNWON	UNKNWON	0	PK	.	.
2677	.	DSM265_13_02-F2004	111	DSM265_13_02	2	250mgDSM265	4	0.5	3.65	0.5	0.5	HOURS	1	DSM265:::DBS	0.718	0.718	ug/mL	0.01	0	0	0	0	.	0	0	ORAL	0	0	250	.	.	301001	F2004	Inoculated:::Pfalciparum:::Treatment	2	DSM265	DSM265:::Phase:::2a:::in:::Peru	.	0	250mgDSM265	4	0	UNKNOWN	UNKNWON	UNKNWON	0	PK	.	.
2678	.	DSM265_13_02-F2004	111	DSM265_13_02	2	250mgDSM265	4	1	4.15	1	1	HOURS	1	DSM265:::DBS	2.85	2.85	ug/mL	0.01	0	0	0	0	.	0	0	ORAL	0	0	250	.	.	301001	F2004	Inoculated:::Pfalciparum:::Treatment	2	DSM265	DSM265:::Phase:::2a:::in:::Peru	.	0	250mgDSM265	4	0	UNKNOWN	UNKNWON	UNKNWON	0	PK	.	.
2679	.	DSM265_13_02-F2004	111	DSM265_13_02	2	250mgDSM265	4	2	5.15	2	2	HOURS	1	DSM265:::DBS	3.6	3.6	ug/mL	0.01	0	0	0	0	.	0	0	ORAL	0	0	250	.	.	301001	F2004	Inoculated:::Pfalciparum:::Treatment	2	DSM265	DSM265:::Phase:::2a:::in:::Peru	.	0	250mgDSM265	4	0	UNKNOWN	UNKNWON	UNKNWON	0	PK	.	.
2680	.	DSM265_13_02-F2004	111	DSM265_13_02	2	250mgDSM265	4	4.03	7.18	4	4.03	HOURS	1	DSM265:::DBS	4.61	4.61	ug/mL	0.01	0	0	0	0	.	0	0	ORAL	0	0	250	.	.	301001	F2004	Inoculated:::Pfalciparum:::Treatment	2	DSM265	DSM265:::Phase:::2a:::in:::Peru	.	0	250mgDSM265	4	0	UNKNOWN	UNKNWON	UNKNWON	0	PK	.	.
2682	.	DSM265_13_02-F2004	111	DSM265_13_02	2	250mgDSM265	4	6.07	9.22	6	6.07	HOURS	1	DSM265:::DBS	4.35	4.35	ug/mL	0.01	0	0	0	0	.	0	0	ORAL	0	0	250	.	.	301001	F2004	Inoculated:::Pfalciparum:::Treatment	2	DSM265	DSM265:::Phase:::2a:::in:::Peru	.	0	250mgDSM265	4	0	UNKNOWN	UNKNWON	UNKNWON	0	PK	.	.
2684	.	DSM265_13_02-F2004	111	DSM265_13_02	2	250mgDSM265	4	8.02	11.17	8	8.02	HOURS	1	DSM265:::DBS	4.15	4.15	ug/mL	0.01	0	0	0	0	.	0	0	ORAL	0	0	250	.	.	301001	F2004	Inoculated:::Pfalciparum:::Treatment	2	DSM265	DSM265:::Phase:::2a:::in:::Peru	.	0	250mgDSM265	4	0	UNKNOWN	UNKNWON	UNKNWON	0	PK	.	.
2685	.	DSM265_13_02-F2004	111	DSM265_13_02	2	250mgDSM265	4	12.05	15.2	12	12.05	HOURS	1	DSM265:::DBS	5.16	5.16	ug/mL	0.01	0	0	0	0	.	0	0	ORAL	0	0	250	.	.	301001	F2004	Inoculated:::Pfalciparum:::Treatment	2	DSM265	DSM265:::Phase:::2a:::in:::Peru	.	0	250mgDSM265	4	0	UNKNOWN	UNKNWON	UNKNWON	0	PK	.	.
2689	.	DSM265_13_02-F2004	111	DSM265_13_02	2	250mgDSM265	4	16.07	19.22	16	16.07	HOURS	1	DSM265:::DBS	4.17	4.17	ug/mL	0.01	0	0	0	0	.	0	0	ORAL	0	0	250	.	.	301001	F2004	Inoculated:::Pfalciparum:::Treatment	2	DSM265	DSM265:::Phase:::2a:::in:::Peru	.	0	250mgDSM265	4	0	UNKNOWN	UNKNWON	UNKNWON	0	PK	.	.
2691	.	DSM265_13_02-F2004	111	DSM265_13_02	2	250mgDSM265	4	24	27.15	24	24	HOURS	1	DSM265:::DBS	3.49	3.49	ug/mL	0.01	0	0	0	0	.	0	0	ORAL	0	0	250	.	.	301001	F2004	Inoculated:::Pfalciparum:::Treatment	2	DSM265	DSM265:::Phase:::2a:::in:::Peru	.	0	250mgDSM265	4	0	UNKNOWN	UNKNWON	UNKNWON	0	PK	.	.
2697	.	DSM265_13_02-F2004	111	DSM265_13_02	2	250mgDSM265	4	48	51.15	48	48	HOURS	1	DSM265:::DBS	3.67	3.67	ug/mL	0.01	0	0	0	0	.	0	0	ORAL	0	0	250	.	.	301001	F2004	Inoculated:::Pfalciparum:::Treatment	2	DSM265	DSM265:::Phase:::2a:::in:::Peru	.	0	250mgDSM265	4	0	UNKNOWN	UNKNWON	UNKNWON	0	PK	.	.
2703	.	DSM265_13_02-F2004	111	DSM265_13_02	2	250mgDSM265	4	72	75.15	72	72	HOURS	1	DSM265:::DBS	2.66	2.66	ug/mL	0.01	0	0	0	0	.	0	0	ORAL	0	0	250	.	.	301001	F2004	Inoculated:::Pfalciparum:::Treatment	2	DSM265	DSM265:::Phase:::2a:::in:::Peru	.	0	250mgDSM265	4	0	UNKNOWN	UNKNWON	UNKNWON	0	PK	.	.
2706	.	DSM265_13_02-F2004	111	DSM265_13_02	2	250mgDSM265	4	111.5	114.65	111.5	111.5	HOURS	1	DSM265:::DBS	2.12	2.12	ug/mL	0.01	0	0	0	0	.	0	0	ORAL	0	0	250	.	.	301001	F2004	Inoculated:::Pfalciparum:::Treatment	2	DSM265	DSM265:::Phase:::2a:::in:::Peru	.	0	250mgDSM265	4	0	UNKNOWN	UNKNWON	UNKNWON	0	PK	.	.
2709	.	DSM265_13_02-F2004	111	DSM265_13_02	2	250mgDSM265	4	160.25	163.4	160.25	160.25	HOURS	1	DSM265:::DBS	1.16	1.16	ug/mL	0.01	0	0	0	0	.	0	0	ORAL	0	0	250	.	.	301001	F2004	Inoculated:::Pfalciparum:::Treatment	2	DSM265	DSM265:::Phase:::2a:::in:::Peru	.	0	250mgDSM265	4	0	UNKNOWN	UNKNWON	UNKNWON	0	PK	.	.
2712	.	DSM265_13_02-F2004	111	DSM265_13_02	2	250mgDSM265	4	255.58	258.73	255.5	255.58	HOURS	1	DSM265:::DBS	0.351	0.351	ug/mL	0.01	0	0	0	0	.	0	0	ORAL	0	0	250	.	.	301001	F2004	Inoculated:::Pfalciparum:::Treatment	2	DSM265	DSM265:::Phase:::2a:::in:::Peru	.	0	250mgDSM265	4	0	UNKNOWN	UNKNWON	UNKNWON	0	PK	.	.
2715	.	DSM265_13_02-F2004	111	DSM265_13_02	2	250mgDSM265	4	330.58	333.73	330.5	330.58	HOURS	1	DSM265:::DBS	0.11	0.11	ug/mL	0.01	0	0	0	0	.	0	0	ORAL	0	0	250	.	.	301001	F2004	Inoculated:::Pfalciparum:::Treatment	2	DSM265	DSM265:::Phase:::2a:::in:::Peru	.	0	250mgDSM265	4	0	UNKNOWN	UNKNWON	UNKNWON	0	PK	.	.
2719	.	DSM265_13_02-F2004	111	DSM265_13_02	2	250mgDSM265	4	497.58	500.73	497.5	497.58	HOURS	1	DSM265:::DBS	0.0109	0.0109	ug/mL	0.01	0	0	0	0	.	0	0	ORAL	0	0	250	.	.	301001	F2004	Inoculated:::Pfalciparum:::Treatment	2	DSM265	DSM265:::Phase:::2a:::in:::Peru	.	0	250mgDSM265	4	0	UNKNOWN	UNKNWON	UNKNWON	0	PK	.	.
2725	.	DSM265_13_02-F2004	111	DSM265_13_02	2	250mgDSM265	4	666.27	669.42	666.25	666.27	HOURS	1	DSM265:::DBS	0.005	0.01	ug/mL	0.01	1	0	0	0	.	0	0	ORAL	0	0	250	.	.	301001	F2004	Inoculated:::Pfalciparum:::Treatment	2	DSM265	DSM265:::Phase:::2a:::in:::Peru	.	0	250mgDSM265	4	0	UNKNOWN	UNKNWON	UNKNWON	0	PK	.	.
2726	.	DSM265_13_02-F2004	111	DSM265_13_02	2	250mgDSM265	4	836.08	839.23	836	836.08	HOURS	1	DSM265:::DBS	0.005	0.01	ug/mL	0.01	1	0	0	0	.	0	0	ORAL	0	0	250	.	.	301001	F2004	Inoculated:::Pfalciparum:::Treatment	2	DSM265	DSM265:::Phase:::2a:::in:::Peru	.	0	250mgDSM265	4	0	UNKNOWN	UNKNWON	UNKNWON	0	PK	.	.
2731	.	DSM265_13_02-F2005	112	DSM265_13_02	2	250mgDSM265	4	0	4.78333333333333	0	0	HOURS	.	DSM265:::Dose	250	0	mg	.	0	1	1	250	1	0	0	ORAL	0	0	250	.	.	301001	F2005	Inoculated:::Pfalciparum:::Treatment	2	DSM265	DSM265:::Phase:::2a:::in:::Peru	.	0	250mgDSM265	4	0	UNKNOWN	UNKNWON	UNKNWON	0	Dose	.	.
2730	.	DSM265_13_02-F2005	112	DSM265_13_02	2	250mgDSM265	4	0	4.78333333333333	0	0	HOURS	1	DSM265:::DBS	0.005	0.01	ug/mL	0.01	1	0	0	0	.	0	0	ORAL	0	0	250	.	.	301001	F2005	Inoculated:::Pfalciparum:::Treatment	2	DSM265	DSM265:::Phase:::2a:::in:::Peru	.	0	250mgDSM265	4	0	UNKNOWN	UNKNWON	UNKNWON	0	PK	.	.
2732	.	DSM265_13_02-F2005	112	DSM265_13_02	2	250mgDSM265	4	0.5	5.28333333333333	0.5	0.5	HOURS	1	DSM265:::DBS	0.746	0.746	ug/mL	0.01	0	0	0	0	.	0	0	ORAL	0	0	250	.	.	301001	F2005	Inoculated:::Pfalciparum:::Treatment	2	DSM265	DSM265:::Phase:::2a:::in:::Peru	.	0	250mgDSM265	4	0	UNKNOWN	UNKNWON	UNKNWON	0	PK	.	.
2733	.	DSM265_13_02-F2005	112	DSM265_13_02	2	250mgDSM265	4	1	5.78333333333333	1	1	HOURS	1	DSM265:::DBS	1.34	1.34	ug/mL	0.01	0	0	0	0	.	0	0	ORAL	0	0	250	.	.	301001	F2005	Inoculated:::Pfalciparum:::Treatment	2	DSM265	DSM265:::Phase:::2a:::in:::Peru	.	0	250mgDSM265	4	0	UNKNOWN	UNKNWON	UNKNWON	0	PK	.	.
2734	.	DSM265_13_02-F2005	112	DSM265_13_02	2	250mgDSM265	4	2	6.78333333333333	2	2	HOURS	1	DSM265:::DBS	2.51	2.51	ug/mL	0.01	0	0	0	0	.	0	0	ORAL	0	0	250	.	.	301001	F2005	Inoculated:::Pfalciparum:::Treatment	2	DSM265	DSM265:::Phase:::2a:::in:::Peru	.	0	250mgDSM265	4	0	UNKNOWN	UNKNWON	UNKNWON	0	PK	.	.
2735	.	DSM265_13_02-F2005	112	DSM265_13_02	2	250mgDSM265	4	4.03	8.81333333333333	4	4.03	HOURS	1	DSM265:::DBS	3.89	3.89	ug/mL	0.01	0	0	0	0	.	0	0	ORAL	0	0	250	.	.	301001	F2005	Inoculated:::Pfalciparum:::Treatment	2	DSM265	DSM265:::Phase:::2a:::in:::Peru	.	0	250mgDSM265	4	0	UNKNOWN	UNKNWON	UNKNWON	0	PK	.	.
2737	.	DSM265_13_02-F2005	112	DSM265_13_02	2	250mgDSM265	4	6.05	10.8333333333333	6	6.05	HOURS	1	DSM265:::DBS	3.02	3.02	ug/mL	0.01	0	0	0	0	.	0	0	ORAL	0	0	250	.	.	301001	F2005	Inoculated:::Pfalciparum:::Treatment	2	DSM265	DSM265:::Phase:::2a:::in:::Peru	.	0	250mgDSM265	4	0	UNKNOWN	UNKNWON	UNKNWON	0	PK	.	.
2739	.	DSM265_13_02-F2005	112	DSM265_13_02	2	250mgDSM265	4	8.07	12.8533333333333	8	8.07	HOURS	1	DSM265:::DBS	3.2	3.2	ug/mL	0.01	0	0	0	0	.	0	0	ORAL	0	0	250	.	.	301001	F2005	Inoculated:::Pfalciparum:::Treatment	2	DSM265	DSM265:::Phase:::2a:::in:::Peru	.	0	250mgDSM265	4	0	UNKNOWN	UNKNWON	UNKNWON	0	PK	.	.
2741	.	DSM265_13_02-F2005	112	DSM265_13_02	2	250mgDSM265	4	12.02	16.8033333333333	12	12.02	HOURS	1	DSM265:::DBS	2.96	2.96	ug/mL	0.01	0	0	0	0	.	0	0	ORAL	0	0	250	.	.	301001	F2005	Inoculated:::Pfalciparum:::Treatment	2	DSM265	DSM265:::Phase:::2a:::in:::Peru	.	0	250mgDSM265	4	0	UNKNOWN	UNKNWON	UNKNWON	0	PK	.	.
2742	.	DSM265_13_02-F2005	112	DSM265_13_02	2	250mgDSM265	4	16	20.7833333333333	16	16	HOURS	1	DSM265:::DBS	2.27	2.27	ug/mL	0.01	0	0	0	0	.	0	0	ORAL	0	0	250	.	.	301001	F2005	Inoculated:::Pfalciparum:::Treatment	2	DSM265	DSM265:::Phase:::2a:::in:::Peru	.	0	250mgDSM265	4	0	UNKNOWN	UNKNWON	UNKNWON	0	PK	.	.
2746	.	DSM265_13_02-F2005	112	DSM265_13_02	2	250mgDSM265	4	24	28.7833333333333	24	24	HOURS	1	DSM265:::DBS	2	2	ug/mL	0.01	0	0	0	0	.	0	0	ORAL	0	0	250	.	.	301001	F2005	Inoculated:::Pfalciparum:::Treatment	2	DSM265	DSM265:::Phase:::2a:::in:::Peru	.	0	250mgDSM265	4	0	UNKNOWN	UNKNWON	UNKNWON	0	PK	.	.
2752	.	DSM265_13_02-F2005	112	DSM265_13_02	2	250mgDSM265	4	48	52.7833333333333	48	48	HOURS	1	DSM265:::DBS	1.63	1.63	ug/mL	0.01	0	0	0	0	.	0	0	ORAL	0	0	250	.	.	301001	F2005	Inoculated:::Pfalciparum:::Treatment	2	DSM265	DSM265:::Phase:::2a:::in:::Peru	.	0	250mgDSM265	4	0	UNKNOWN	UNKNWON	UNKNWON	0	PK	.	.
2758	.	DSM265_13_02-F2005	112	DSM265_13_02	2	250mgDSM265	4	72	76.7833333333333	72	72	HOURS	1	DSM265:::DBS	1.2	1.2	ug/mL	0.01	0	0	0	0	.	0	0	ORAL	0	0	250	.	.	301001	F2005	Inoculated:::Pfalciparum:::Treatment	2	DSM265	DSM265:::Phase:::2a:::in:::Peru	.	0	250mgDSM265	4	0	UNKNOWN	UNKNWON	UNKNWON	0	PK	.	.
2761	.	DSM265_13_02-F2005	112	DSM265_13_02	2	250mgDSM265	4	111.58	116.363333333333	111.5	111.58	HOURS	1	DSM265:::DBS	0.938	0.938	ug/mL	0.01	0	0	0	0	.	0	0	ORAL	0	0	250	.	.	301001	F2005	Inoculated:::Pfalciparum:::Treatment	2	DSM265	DSM265:::Phase:::2a:::in:::Peru	.	0	250mgDSM265	4	0	UNKNOWN	UNKNWON	UNKNWON	0	PK	.	.
2766	.	DSM265_13_02-F2005	112	DSM265_13_02	2	250mgDSM265	4	159.92	164.703333333333	160	159.92	HOURS	1	DSM265:::DBS	0.646	0.646	ug/mL	0.01	0	0	0	0	.	0	0	ORAL	0	0	250	.	.	301001	F2005	Inoculated:::Pfalciparum:::Treatment	2	DSM265	DSM265:::Phase:::2a:::in:::Peru	.	0	250mgDSM265	4	0	UNKNOWN	UNKNWON	UNKNWON	0	PK	.	.
2769	.	DSM265_13_02-F2005	112	DSM265_13_02	2	250mgDSM265	4	231.17	235.953333333333	231.25	231.17	HOURS	1	DSM265:::DBS	0.383	0.383	ug/mL	0.01	0	0	0	0	.	0	0	ORAL	0	0	250	.	.	301001	F2005	Inoculated:::Pfalciparum:::Treatment	2	DSM265	DSM265:::Phase:::2a:::in:::Peru	.	0	250mgDSM265	4	0	UNKNOWN	UNKNWON	UNKNWON	0	PK	.	.
2772	.	DSM265_13_02-F2005	112	DSM265_13_02	2	250mgDSM265	4	329.17	333.953333333333	329.25	329.17	HOURS	1	DSM265:::DBS	0.151	0.151	ug/mL	0.01	0	0	0	0	.	0	0	ORAL	0	0	250	.	.	301001	F2005	Inoculated:::Pfalciparum:::Treatment	2	DSM265	DSM265:::Phase:::2a:::in:::Peru	.	0	250mgDSM265	4	0	UNKNOWN	UNKNWON	UNKNWON	0	PK	.	.
2776	.	DSM265_13_02-F2005	112	DSM265_13_02	2	250mgDSM265	4	495.17	499.953333333333	495.25	495.17	HOURS	1	DSM265:::DBS	0.0323	0.0323	ug/mL	0.01	0	0	0	0	.	0	0	ORAL	0	0	250	.	.	301001	F2005	Inoculated:::Pfalciparum:::Treatment	2	DSM265	DSM265:::Phase:::2a:::in:::Peru	.	0	250mgDSM265	4	0	UNKNOWN	UNKNWON	UNKNWON	0	PK	.	.
2778	.	DSM265_13_02-F2005	112	DSM265_13_02	2	250mgDSM265	4	663.48	668.263333333333	663.5	663.48	HOURS	1	DSM265:::DBS	0.005	0.01	ug/mL	0.01	1	0	0	0	.	0	0	ORAL	0	0	250	.	.	301001	F2005	Inoculated:::Pfalciparum:::Treatment	2	DSM265	DSM265:::Phase:::2a:::in:::Peru	.	0	250mgDSM265	4	0	UNKNOWN	UNKNWON	UNKNWON	0	PK	.	.
2781	.	DSM265_13_02-F2005	112	DSM265_13_02	2	250mgDSM265	4	832.25	837.033333333333	832.25	832.25	HOURS	1	DSM265:::DBS	0.005	0.01	ug/mL	0.01	1	0	0	0	.	0	0	ORAL	0	0	250	.	.	301001	F2005	Inoculated:::Pfalciparum:::Treatment	2	DSM265	DSM265:::Phase:::2a:::in:::Peru	.	0	250mgDSM265	4	0	UNKNOWN	UNKNWON	UNKNWON	0	PK	.	.
2786	.	DSM265_13_02-F2006	113	DSM265_13_02	2	250mgDSM265	4	0	4.45	0	0	HOURS	.	DSM265:::Dose	250	0	mg	.	0	1	1	250	1	0	0	ORAL	0	0	250	.	.	301001	F2006	Inoculated:::Pfalciparum:::Treatment	2	DSM265	DSM265:::Phase:::2a:::in:::Peru	.	0	250mgDSM265	4	0	UNKNOWN	UNKNWON	UNKNWON	0	Dose	.	.
2785	.	DSM265_13_02-F2006	113	DSM265_13_02	2	250mgDSM265	4	0	4.45	0	0	HOURS	1	DSM265:::DBS	0.005	0.01	ug/mL	0.01	1	0	0	0	.	0	0	ORAL	0	0	250	.	.	301001	F2006	Inoculated:::Pfalciparum:::Treatment	2	DSM265	DSM265:::Phase:::2a:::in:::Peru	.	0	250mgDSM265	4	0	UNKNOWN	UNKNWON	UNKNWON	0	PK	.	.
2787	.	DSM265_13_02-F2006	113	DSM265_13_02	2	250mgDSM265	4	0.5	4.95	0.5	0.5	HOURS	1	DSM265:::DBS	2.74	2.74	ug/mL	0.01	0	0	0	0	.	0	0	ORAL	0	0	250	.	.	301001	F2006	Inoculated:::Pfalciparum:::Treatment	2	DSM265	DSM265:::Phase:::2a:::in:::Peru	.	0	250mgDSM265	4	0	UNKNOWN	UNKNWON	UNKNWON	0	PK	.	.
2788	.	DSM265_13_02-F2006	113	DSM265_13_02	2	250mgDSM265	4	1	5.45	1	1	HOURS	1	DSM265:::DBS	2.18	2.18	ug/mL	0.01	0	0	0	0	.	0	0	ORAL	0	0	250	.	.	301001	F2006	Inoculated:::Pfalciparum:::Treatment	2	DSM265	DSM265:::Phase:::2a:::in:::Peru	.	0	250mgDSM265	4	0	UNKNOWN	UNKNWON	UNKNWON	0	PK	.	.
2789	.	DSM265_13_02-F2006	113	DSM265_13_02	2	250mgDSM265	4	2	6.45	2	2	HOURS	1	DSM265:::DBS	2.42	2.42	ug/mL	0.01	0	0	0	0	.	0	0	ORAL	0	0	250	.	.	301001	F2006	Inoculated:::Pfalciparum:::Treatment	2	DSM265	DSM265:::Phase:::2a:::in:::Peru	.	0	250mgDSM265	4	0	UNKNOWN	UNKNWON	UNKNWON	0	PK	.	.
2790	.	DSM265_13_02-F2006	113	DSM265_13_02	2	250mgDSM265	4	4.03	8.48	4	4.03	HOURS	1	DSM265:::DBS	3.31	3.31	ug/mL	0.01	0	0	0	0	.	0	0	ORAL	0	0	250	.	.	301001	F2006	Inoculated:::Pfalciparum:::Treatment	2	DSM265	DSM265:::Phase:::2a:::in:::Peru	.	0	250mgDSM265	4	0	UNKNOWN	UNKNWON	UNKNWON	0	PK	.	.
2792	.	DSM265_13_02-F2006	113	DSM265_13_02	2	250mgDSM265	4	6.02	10.47	6	6.02	HOURS	1	DSM265:::DBS	4.46	4.46	ug/mL	0.01	0	0	0	0	.	0	0	ORAL	0	0	250	.	.	301001	F2006	Inoculated:::Pfalciparum:::Treatment	2	DSM265	DSM265:::Phase:::2a:::in:::Peru	.	0	250mgDSM265	4	0	UNKNOWN	UNKNWON	UNKNWON	0	PK	.	.
2793	.	DSM265_13_02-F2006	113	DSM265_13_02	2	250mgDSM265	4	8.05	12.5	8	8.05	HOURS	1	DSM265:::DBS	5.77	5.77	ug/mL	0.01	0	0	0	0	.	0	0	ORAL	0	0	250	.	.	301001	F2006	Inoculated:::Pfalciparum:::Treatment	2	DSM265	DSM265:::Phase:::2a:::in:::Peru	.	0	250mgDSM265	4	0	UNKNOWN	UNKNWON	UNKNWON	0	PK	.	.
2796	.	DSM265_13_02-F2006	113	DSM265_13_02	2	250mgDSM265	4	12.07	16.52	12	12.07	HOURS	1	DSM265:::DBS	5.17	5.17	ug/mL	0.01	0	0	0	0	.	0	0	ORAL	0	0	250	.	.	301001	F2006	Inoculated:::Pfalciparum:::Treatment	2	DSM265	DSM265:::Phase:::2a:::in:::Peru	.	0	250mgDSM265	4	0	UNKNOWN	UNKNWON	UNKNWON	0	PK	.	.
2797	.	DSM265_13_02-F2006	113	DSM265_13_02	2	250mgDSM265	4	16.05	20.5	16	16.05	HOURS	1	DSM265:::DBS	4.51	4.51	ug/mL	0.01	0	0	0	0	.	0	0	ORAL	0	0	250	.	.	301001	F2006	Inoculated:::Pfalciparum:::Treatment	2	DSM265	DSM265:::Phase:::2a:::in:::Peru	.	0	250mgDSM265	4	0	UNKNOWN	UNKNWON	UNKNWON	0	PK	.	.
2801	.	DSM265_13_02-F2006	113	DSM265_13_02	2	250mgDSM265	4	24	28.45	24	24	HOURS	1	DSM265:::DBS	4.61	4.61	ug/mL	0.01	0	0	0	0	.	0	0	ORAL	0	0	250	.	.	301001	F2006	Inoculated:::Pfalciparum:::Treatment	2	DSM265	DSM265:::Phase:::2a:::in:::Peru	.	0	250mgDSM265	4	0	UNKNOWN	UNKNWON	UNKNWON	0	PK	.	.
2807	.	DSM265_13_02-F2006	113	DSM265_13_02	2	250mgDSM265	4	48	52.45	48	48	HOURS	1	DSM265:::DBS	3.78	3.78	ug/mL	0.01	0	0	0	0	.	0	0	ORAL	0	0	250	.	.	301001	F2006	Inoculated:::Pfalciparum:::Treatment	2	DSM265	DSM265:::Phase:::2a:::in:::Peru	.	0	250mgDSM265	4	0	UNKNOWN	UNKNWON	UNKNWON	0	PK	.	.
2813	.	DSM265_13_02-F2006	113	DSM265_13_02	2	250mgDSM265	4	72	76.45	72	72	HOURS	1	DSM265:::DBS	3.76	3.76	ug/mL	0.01	0	0	0	0	.	0	0	ORAL	0	0	250	.	.	301001	F2006	Inoculated:::Pfalciparum:::Treatment	2	DSM265	DSM265:::Phase:::2a:::in:::Peru	.	0	250mgDSM265	4	0	UNKNOWN	UNKNWON	UNKNWON	0	PK	.	.
2818	.	DSM265_13_02-F2006	113	DSM265_13_02	2	250mgDSM265	4	110.97	115.42	111	110.97	HOURS	1	DSM265:::DBS	2.28	2.28	ug/mL	0.01	0	0	0	0	.	0	0	ORAL	0	0	250	.	.	301001	F2006	Inoculated:::Pfalciparum:::Treatment	2	DSM265	DSM265:::Phase:::2a:::in:::Peru	.	0	250mgDSM265	4	0	UNKNOWN	UNKNWON	UNKNWON	0	PK	.	.
2821	.	DSM265_13_02-F2006	113	DSM265_13_02	2	250mgDSM265	4	157.47	161.92	157.5	157.47	HOURS	1	DSM265:::DBS	0.907	0.907	ug/mL	0.01	0	0	0	0	.	0	0	ORAL	0	0	250	.	.	301001	F2006	Inoculated:::Pfalciparum:::Treatment	2	DSM265	DSM265:::Phase:::2a:::in:::Peru	.	0	250mgDSM265	4	0	UNKNOWN	UNKNWON	UNKNWON	0	PK	.	.
2824	.	DSM265_13_02-F2006	113	DSM265_13_02	2	250mgDSM265	4	232.72	237.17	232.75	232.72	HOURS	1	DSM265:::DBS	0.493	0.493	ug/mL	0.01	0	0	0	0	.	0	0	ORAL	0	0	250	.	.	301001	F2006	Inoculated:::Pfalciparum:::Treatment	2	DSM265	DSM265:::Phase:::2a:::in:::Peru	.	0	250mgDSM265	4	0	UNKNOWN	UNKNWON	UNKNWON	0	PK	.	.
2825	.	DSM265_13_02-F2006	113	DSM265_13_02	2	250mgDSM265	4	332.53	336.98	332.5	332.53	HOURS	1	DSM265:::DBS	0.216	0.216	ug/mL	0.01	0	0	0	0	.	0	0	ORAL	0	0	250	.	.	301001	F2006	Inoculated:::Pfalciparum:::Treatment	2	DSM265	DSM265:::Phase:::2a:::in:::Peru	.	0	250mgDSM265	4	0	UNKNOWN	UNKNWON	UNKNWON	0	PK	.	.
2829	.	DSM265_13_02-F2006	113	DSM265_13_02	2	250mgDSM265	4	495.55	500	495.5	495.55	HOURS	1	DSM265:::DBS	0.0282	0.0282	ug/mL	0.01	0	0	0	0	.	0	0	ORAL	0	0	250	.	.	301001	F2006	Inoculated:::Pfalciparum:::Treatment	2	DSM265	DSM265:::Phase:::2a:::in:::Peru	.	0	250mgDSM265	4	0	UNKNOWN	UNKNWON	UNKNWON	0	PK	.	.
2833	.	DSM265_13_02-F2006	113	DSM265_13_02	2	250mgDSM265	4	664.13	668.58	664.25	664.13	HOURS	1	DSM265:::DBS	0.005	0.01	ug/mL	0.01	1	0	0	0	.	0	0	ORAL	0	0	250	.	.	301001	F2006	Inoculated:::Pfalciparum:::Treatment	2	DSM265	DSM265:::Phase:::2a:::in:::Peru	.	0	250mgDSM265	4	0	UNKNOWN	UNKNWON	UNKNWON	0	PK	.	.
2836	.	DSM265_13_02-F2006	113	DSM265_13_02	2	250mgDSM265	4	855.38	859.83	855.5	855.38	HOURS	1	DSM265:::DBS	0.005	0.01	ug/mL	0.01	1	0	0	0	.	0	0	ORAL	0	0	250	.	.	301001	F2006	Inoculated:::Pfalciparum:::Treatment	2	DSM265	DSM265:::Phase:::2a:::in:::Peru	.	0	250mgDSM265	4	0	UNKNOWN	UNKNWON	UNKNWON	0	PK	.	.
2841	.	DSM265_13_02-F2007	114	DSM265_13_02	2	250mgDSM265	4	0	3.66666666666667	0	0	HOURS	.	DSM265:::Dose	250	0	mg	.	0	1	1	250	1	0	0	ORAL	0	0	250	.	.	301001	F2007	Inoculated:::Pfalciparum:::Treatment	2	DSM265	DSM265:::Phase:::2a:::in:::Peru	.	0	250mgDSM265	4	0	UNKNOWN	UNKNWON	UNKNWON	0	Dose	.	.
2840	.	DSM265_13_02-F2007	114	DSM265_13_02	2	250mgDSM265	4	0	3.66666666666667	0	0	HOURS	1	DSM265:::DBS	0.005	0.01	ug/mL	0.01	1	0	0	0	.	0	0	ORAL	0	0	250	.	.	301001	F2007	Inoculated:::Pfalciparum:::Treatment	2	DSM265	DSM265:::Phase:::2a:::in:::Peru	.	0	250mgDSM265	4	0	UNKNOWN	UNKNWON	UNKNWON	0	PK	.	.
2842	.	DSM265_13_02-F2007	114	DSM265_13_02	2	250mgDSM265	4	0.5	4.16666666666667	0.5	0.5	HOURS	1	DSM265:::DBS	1.43	1.43	ug/mL	0.01	0	0	0	0	.	0	0	ORAL	0	0	250	.	.	301001	F2007	Inoculated:::Pfalciparum:::Treatment	2	DSM265	DSM265:::Phase:::2a:::in:::Peru	.	0	250mgDSM265	4	0	UNKNOWN	UNKNWON	UNKNWON	0	PK	.	.
2843	.	DSM265_13_02-F2007	114	DSM265_13_02	2	250mgDSM265	4	1.02	4.68666666666667	1	1.02	HOURS	1	DSM265:::DBS	1.84	1.84	ug/mL	0.01	0	0	0	0	.	0	0	ORAL	0	0	250	.	.	301001	F2007	Inoculated:::Pfalciparum:::Treatment	2	DSM265	DSM265:::Phase:::2a:::in:::Peru	.	0	250mgDSM265	4	0	UNKNOWN	UNKNWON	UNKNWON	0	PK	.	.
2844	.	DSM265_13_02-F2007	114	DSM265_13_02	2	250mgDSM265	4	2	5.66666666666667	2	2	HOURS	1	DSM265:::DBS	4.23	4.23	ug/mL	0.01	0	0	0	0	.	0	0	ORAL	0	0	250	.	.	301001	F2007	Inoculated:::Pfalciparum:::Treatment	2	DSM265	DSM265:::Phase:::2a:::in:::Peru	.	0	250mgDSM265	4	0	UNKNOWN	UNKNWON	UNKNWON	0	PK	.	.
2845	.	DSM265_13_02-F2007	114	DSM265_13_02	2	250mgDSM265	4	4.05	7.71666666666667	4	4.05	HOURS	1	DSM265:::DBS	3.07	3.07	ug/mL	0.01	0	0	0	0	.	0	0	ORAL	0	0	250	.	.	301001	F2007	Inoculated:::Pfalciparum:::Treatment	2	DSM265	DSM265:::Phase:::2a:::in:::Peru	.	0	250mgDSM265	4	0	UNKNOWN	UNKNWON	UNKNWON	0	PK	.	.
2847	.	DSM265_13_02-F2007	114	DSM265_13_02	2	250mgDSM265	4	6.03	9.69666666666667	6	6.03	HOURS	1	DSM265:::DBS	3.22	3.22	ug/mL	0.01	0	0	0	0	.	0	0	ORAL	0	0	250	.	.	301001	F2007	Inoculated:::Pfalciparum:::Treatment	2	DSM265	DSM265:::Phase:::2a:::in:::Peru	.	0	250mgDSM265	4	0	UNKNOWN	UNKNWON	UNKNWON	0	PK	.	.
2848	.	DSM265_13_02-F2007	114	DSM265_13_02	2	250mgDSM265	4	8.05	11.7166666666667	8	8.05	HOURS	1	DSM265:::DBS	2.95	2.95	ug/mL	0.01	0	0	0	0	.	0	0	ORAL	0	0	250	.	.	301001	F2007	Inoculated:::Pfalciparum:::Treatment	2	DSM265	DSM265:::Phase:::2a:::in:::Peru	.	0	250mgDSM265	4	0	UNKNOWN	UNKNWON	UNKNWON	0	PK	.	.
2851	.	DSM265_13_02-F2007	114	DSM265_13_02	2	250mgDSM265	4	12.07	15.7366666666667	12	12.07	HOURS	1	DSM265:::DBS	2.85	2.85	ug/mL	0.01	0	0	0	0	.	0	0	ORAL	0	0	250	.	.	301001	F2007	Inoculated:::Pfalciparum:::Treatment	2	DSM265	DSM265:::Phase:::2a:::in:::Peru	.	0	250mgDSM265	4	0	UNKNOWN	UNKNWON	UNKNWON	0	PK	.	.
2852	.	DSM265_13_02-F2007	114	DSM265_13_02	2	250mgDSM265	4	16	19.6666666666667	16	16	HOURS	1	DSM265:::DBS	2.53	2.53	ug/mL	0.01	0	0	0	0	.	0	0	ORAL	0	0	250	.	.	301001	F2007	Inoculated:::Pfalciparum:::Treatment	2	DSM265	DSM265:::Phase:::2a:::in:::Peru	.	0	250mgDSM265	4	0	UNKNOWN	UNKNWON	UNKNWON	0	PK	.	.
2856	.	DSM265_13_02-F2007	114	DSM265_13_02	2	250mgDSM265	4	24	27.6666666666667	24	24	HOURS	1	DSM265:::DBS	2.68	2.68	ug/mL	0.01	0	0	0	0	.	0	0	ORAL	0	0	250	.	.	301001	F2007	Inoculated:::Pfalciparum:::Treatment	2	DSM265	DSM265:::Phase:::2a:::in:::Peru	.	0	250mgDSM265	4	0	UNKNOWN	UNKNWON	UNKNWON	0	PK	.	.
2862	.	DSM265_13_02-F2007	114	DSM265_13_02	2	250mgDSM265	4	48	51.6666666666667	48	48	HOURS	1	DSM265:::DBS	1.62	1.62	ug/mL	0.01	0	0	0	0	.	0	0	ORAL	0	0	250	.	.	301001	F2007	Inoculated:::Pfalciparum:::Treatment	2	DSM265	DSM265:::Phase:::2a:::in:::Peru	.	0	250mgDSM265	4	0	UNKNOWN	UNKNWON	UNKNWON	0	PK	.	.
2868	.	DSM265_13_02-F2007	114	DSM265_13_02	2	250mgDSM265	4	72	75.6666666666667	72	72	HOURS	1	DSM265:::DBS	1.37	1.37	ug/mL	0.01	0	0	0	0	.	0	0	ORAL	0	0	250	.	.	301001	F2007	Inoculated:::Pfalciparum:::Treatment	2	DSM265	DSM265:::Phase:::2a:::in:::Peru	.	0	250mgDSM265	4	0	UNKNOWN	UNKNWON	UNKNWON	0	PK	.	.
2871	.	DSM265_13_02-F2007	114	DSM265_13_02	2	250mgDSM265	4	104.93	108.596666666667	105	104.93	HOURS	1	DSM265:::DBS	0.971	0.971	ug/mL	0.01	0	0	0	0	.	0	0	ORAL	0	0	250	.	.	301001	F2007	Inoculated:::Pfalciparum:::Treatment	2	DSM265	DSM265:::Phase:::2a:::in:::Peru	.	0	250mgDSM265	4	0	UNKNOWN	UNKNWON	UNKNWON	0	PK	.	.
2874	.	DSM265_13_02-F2007	114	DSM265_13_02	2	250mgDSM265	4	155.5	159.166666666667	155.5	155.5	HOURS	1	DSM265:::DBS	0.624	0.624	ug/mL	0.01	0	0	0	0	.	0	0	ORAL	0	0	250	.	.	301001	F2007	Inoculated:::Pfalciparum:::Treatment	2	DSM265	DSM265:::Phase:::2a:::in:::Peru	.	0	250mgDSM265	4	0	UNKNOWN	UNKNWON	UNKNWON	0	PK	.	.
2879	.	DSM265_13_02-F2007	114	DSM265_13_02	2	250mgDSM265	4	224.92	228.586666666667	225	224.92	HOURS	1	DSM265:::DBS	0.207	0.207	ug/mL	0.01	0	0	0	0	.	0	0	ORAL	0	0	250	.	.	301001	F2007	Inoculated:::Pfalciparum:::Treatment	2	DSM265	DSM265:::Phase:::2a:::in:::Peru	.	0	250mgDSM265	4	0	UNKNOWN	UNKNWON	UNKNWON	0	PK	.	.
2880	.	DSM265_13_02-F2007	114	DSM265_13_02	2	250mgDSM265	4	320.93	324.596666666667	321	320.93	HOURS	1	DSM265:::DBS	0.0722	0.0722	ug/mL	0.01	0	0	0	0	.	0	0	ORAL	0	0	250	.	.	301001	F2007	Inoculated:::Pfalciparum:::Treatment	2	DSM265	DSM265:::Phase:::2a:::in:::Peru	.	0	250mgDSM265	4	0	UNKNOWN	UNKNWON	UNKNWON	0	PK	.	.
2884	.	DSM265_13_02-F2007	114	DSM265_13_02	2	250mgDSM265	4	489.5	493.166666666667	489.5	489.5	HOURS	1	DSM265:::DBS	0.0108	0.0108	ug/mL	0.01	0	0	0	0	.	0	0	ORAL	0	0	250	.	.	301001	F2007	Inoculated:::Pfalciparum:::Treatment	2	DSM265	DSM265:::Phase:::2a:::in:::Peru	.	0	250mgDSM265	4	0	UNKNOWN	UNKNWON	UNKNWON	0	PK	.	.
2888	.	DSM265_13_02-F2007	114	DSM265_13_02	2	250mgDSM265	4	660	663.666666666667	660	660	HOURS	1	DSM265:::DBS	0.005	0.01	ug/mL	0.01	1	0	0	0	.	0	0	ORAL	0	0	250	.	.	301001	F2007	Inoculated:::Pfalciparum:::Treatment	2	DSM265	DSM265:::Phase:::2a:::in:::Peru	.	0	250mgDSM265	4	0	UNKNOWN	UNKNWON	UNKNWON	0	PK	.	.
2891	.	DSM265_13_02-F2007	114	DSM265_13_02	2	250mgDSM265	4	827.5	831.166666666667	827.5	827.5	HOURS	1	DSM265:::DBS	0.005	0.01	ug/mL	0.01	1	0	0	0	.	0	0	ORAL	0	0	250	.	.	301001	F2007	Inoculated:::Pfalciparum:::Treatment	2	DSM265	DSM265:::Phase:::2a:::in:::Peru	.	0	250mgDSM265	4	0	UNKNOWN	UNKNWON	UNKNWON	0	PK	.	.
2896	.	DSM265_13_02-F2008	115	DSM265_13_02	2	250mgDSM265	4	0	4.25	0	0	HOURS	.	DSM265:::Dose	250	0	mg	.	0	1	1	250	1	0	0	ORAL	0	0	250	.	.	301001	F2008	Inoculated:::Pfalciparum:::Treatment	2	DSM265	DSM265:::Phase:::2a:::in:::Peru	.	0	250mgDSM265	4	0	UNKNOWN	UNKNWON	UNKNWON	0	Dose	.	.
2895	.	DSM265_13_02-F2008	115	DSM265_13_02	2	250mgDSM265	4	0	4.25	0	0	HOURS	1	DSM265:::DBS	0.005	0.01	ug/mL	0.01	1	0	0	0	.	0	0	ORAL	0	0	250	.	.	301001	F2008	Inoculated:::Pfalciparum:::Treatment	2	DSM265	DSM265:::Phase:::2a:::in:::Peru	.	0	250mgDSM265	4	0	UNKNOWN	UNKNWON	UNKNWON	0	PK	.	.
2897	.	DSM265_13_02-F2008	115	DSM265_13_02	2	250mgDSM265	4	0.5	4.75	0.5	0.5	HOURS	1	DSM265:::DBS	0.952	0.952	ug/mL	0.01	0	0	0	0	.	0	0	ORAL	0	0	250	.	.	301001	F2008	Inoculated:::Pfalciparum:::Treatment	2	DSM265	DSM265:::Phase:::2a:::in:::Peru	.	0	250mgDSM265	4	0	UNKNOWN	UNKNWON	UNKNWON	0	PK	.	.
2898	.	DSM265_13_02-F2008	115	DSM265_13_02	2	250mgDSM265	4	1	5.25	1	1	HOURS	1	DSM265:::DBS	1.03	1.03	ug/mL	0.01	0	0	0	0	.	0	0	ORAL	0	0	250	.	.	301001	F2008	Inoculated:::Pfalciparum:::Treatment	2	DSM265	DSM265:::Phase:::2a:::in:::Peru	.	0	250mgDSM265	4	0	UNKNOWN	UNKNWON	UNKNWON	0	PK	.	.
2899	.	DSM265_13_02-F2008	115	DSM265_13_02	2	250mgDSM265	4	2	6.25	2	2	HOURS	1	DSM265:::DBS	1.04	1.04	ug/mL	0.01	0	0	0	0	.	0	0	ORAL	0	0	250	.	.	301001	F2008	Inoculated:::Pfalciparum:::Treatment	2	DSM265	DSM265:::Phase:::2a:::in:::Peru	.	0	250mgDSM265	4	0	UNKNOWN	UNKNWON	UNKNWON	0	PK	.	.
2900	.	DSM265_13_02-F2008	115	DSM265_13_02	2	250mgDSM265	4	4.05	8.3	4	4.05	HOURS	1	DSM265:::DBS	2.7	2.7	ug/mL	0.01	0	0	0	0	.	0	0	ORAL	0	0	250	.	.	301001	F2008	Inoculated:::Pfalciparum:::Treatment	2	DSM265	DSM265:::Phase:::2a:::in:::Peru	.	0	250mgDSM265	4	0	UNKNOWN	UNKNWON	UNKNWON	0	PK	.	.
2902	.	DSM265_13_02-F2008	115	DSM265_13_02	2	250mgDSM265	4	6.07	10.32	6	6.07	HOURS	1	DSM265:::DBS	2.32	2.32	ug/mL	0.01	0	0	0	0	.	0	0	ORAL	0	0	250	.	.	301001	F2008	Inoculated:::Pfalciparum:::Treatment	2	DSM265	DSM265:::Phase:::2a:::in:::Peru	.	0	250mgDSM265	4	0	UNKNOWN	UNKNWON	UNKNWON	0	PK	.	.
2903	.	DSM265_13_02-F2008	115	DSM265_13_02	2	250mgDSM265	4	8.05	12.3	8	8.05	HOURS	1	DSM265:::DBS	2.88	2.88	ug/mL	0.01	0	0	0	0	.	0	0	ORAL	0	0	250	.	.	301001	F2008	Inoculated:::Pfalciparum:::Treatment	2	DSM265	DSM265:::Phase:::2a:::in:::Peru	.	0	250mgDSM265	4	0	UNKNOWN	UNKNWON	UNKNWON	0	PK	.	.
2906	.	DSM265_13_02-F2008	115	DSM265_13_02	2	250mgDSM265	4	12.02	16.27	12	12.02	HOURS	1	DSM265:::DBS	2.02	2.02	ug/mL	0.01	0	0	0	0	.	0	0	ORAL	0	0	250	.	.	301001	F2008	Inoculated:::Pfalciparum:::Treatment	2	DSM265	DSM265:::Phase:::2a:::in:::Peru	.	0	250mgDSM265	4	0	UNKNOWN	UNKNWON	UNKNWON	0	PK	.	.
2907	.	DSM265_13_02-F2008	115	DSM265_13_02	2	250mgDSM265	4	16	20.25	16	16	HOURS	1	DSM265:::DBS	2.21	2.21	ug/mL	0.01	0	0	0	0	.	0	0	ORAL	0	0	250	.	.	301001	F2008	Inoculated:::Pfalciparum:::Treatment	2	DSM265	DSM265:::Phase:::2a:::in:::Peru	.	0	250mgDSM265	4	0	UNKNOWN	UNKNWON	UNKNWON	0	PK	.	.
2911	.	DSM265_13_02-F2008	115	DSM265_13_02	2	250mgDSM265	4	24	28.25	24	24	HOURS	1	DSM265:::DBS	2.58	2.58	ug/mL	0.01	0	0	0	0	.	0	0	ORAL	0	0	250	.	.	301001	F2008	Inoculated:::Pfalciparum:::Treatment	2	DSM265	DSM265:::Phase:::2a:::in:::Peru	.	0	250mgDSM265	4	0	UNKNOWN	UNKNWON	UNKNWON	0	PK	.	.
2917	.	DSM265_13_02-F2008	115	DSM265_13_02	2	250mgDSM265	4	48	52.25	48	48	HOURS	1	DSM265:::DBS	2.66	2.66	ug/mL	0.01	0	0	0	0	.	0	0	ORAL	0	0	250	.	.	301001	F2008	Inoculated:::Pfalciparum:::Treatment	2	DSM265	DSM265:::Phase:::2a:::in:::Peru	.	0	250mgDSM265	4	0	UNKNOWN	UNKNWON	UNKNWON	0	PK	.	.
2923	.	DSM265_13_02-F2008	115	DSM265_13_02	2	250mgDSM265	4	72	76.25	72	72	HOURS	1	DSM265:::DBS	1.92	1.92	ug/mL	0.01	0	0	0	0	.	0	0	ORAL	0	0	250	.	.	301001	F2008	Inoculated:::Pfalciparum:::Treatment	2	DSM265	DSM265:::Phase:::2a:::in:::Peru	.	0	250mgDSM265	4	0	UNKNOWN	UNKNWON	UNKNWON	0	PK	.	.
2926	.	DSM265_13_02-F2008	115	DSM265_13_02	2	250mgDSM265	4	110.5	114.75	110.5	110.5	HOURS	1	DSM265:::DBS	1.92	1.92	ug/mL	0.01	0	0	0	0	.	0	0	ORAL	0	0	250	.	.	301001	F2008	Inoculated:::Pfalciparum:::Treatment	2	DSM265	DSM265:::Phase:::2a:::in:::Peru	.	0	250mgDSM265	4	0	UNKNOWN	UNKNWON	UNKNWON	0	PK	.	.
2929	.	DSM265_13_02-F2008	115	DSM265_13_02	2	250mgDSM265	4	158.83	163.08	158.75	158.83	HOURS	1	DSM265:::DBS	1.38	1.38	ug/mL	0.01	0	0	0	0	.	0	0	ORAL	0	0	250	.	.	301001	F2008	Inoculated:::Pfalciparum:::Treatment	2	DSM265	DSM265:::Phase:::2a:::in:::Peru	.	0	250mgDSM265	4	0	UNKNOWN	UNKNWON	UNKNWON	0	PK	.	.
2932	.	DSM265_13_02-F2008	115	DSM265_13_02	2	250mgDSM265	4	230.25	234.5	230.25	230.25	HOURS	1	DSM265:::DBS	1.03	1.03	ug/mL	0.01	0	0	0	0	.	0	0	ORAL	0	0	250	.	.	301001	F2008	Inoculated:::Pfalciparum:::Treatment	2	DSM265	DSM265:::Phase:::2a:::in:::Peru	.	0	250mgDSM265	4	0	UNKNOWN	UNKNWON	UNKNWON	0	PK	.	.
2935	.	DSM265_13_02-F2008	115	DSM265_13_02	2	250mgDSM265	4	326.5	330.75	326.5	326.5	HOURS	1	DSM265:::DBS	0.795	0.795	ug/mL	0.01	0	0	0	0	.	0	0	ORAL	0	0	250	.	.	301001	F2008	Inoculated:::Pfalciparum:::Treatment	2	DSM265	DSM265:::Phase:::2a:::in:::Peru	.	0	250mgDSM265	4	0	UNKNOWN	UNKNWON	UNKNWON	0	PK	.	.
2939	.	DSM265_13_02-F2008	115	DSM265_13_02	2	250mgDSM265	4	494.45	498.7	494.5	494.45	HOURS	1	DSM265:::DBS	0.254	0.254	ug/mL	0.01	0	0	0	0	.	0	0	ORAL	0	0	250	.	.	301001	F2008	Inoculated:::Pfalciparum:::Treatment	2	DSM265	DSM265:::Phase:::2a:::in:::Peru	.	0	250mgDSM265	4	0	UNKNOWN	UNKNWON	UNKNWON	0	PK	.	.
2943	.	DSM265_13_02-F2008	115	DSM265_13_02	2	250mgDSM265	4	662.25	666.5	662.25	662.25	HOURS	1	DSM265:::DBS	0.114	0.114	ug/mL	0.01	0	0	0	0	.	0	0	ORAL	0	0	250	.	.	301001	F2008	Inoculated:::Pfalciparum:::Treatment	2	DSM265	DSM265:::Phase:::2a:::in:::Peru	.	0	250mgDSM265	4	0	UNKNOWN	UNKNWON	UNKNWON	0	PK	.	.
2946	.	DSM265_13_02-F2008	115	DSM265_13_02	2	250mgDSM265	4	860.92	865.17	861	860.92	HOURS	1	DSM265:::DBS	0.0531	0.0531	ug/mL	0.01	0	0	0	0	.	0	0	ORAL	0	0	250	.	.	301001	F2008	Inoculated:::Pfalciparum:::Treatment	2	DSM265	DSM265:::Phase:::2a:::in:::Peru	.	0	250mgDSM265	4	0	UNKNOWN	UNKNWON	UNKNWON	0	PK	.	.
2951	.	DSM265_13_02-F2009	116	DSM265_13_02	2	250mgDSM265	4	0	4.33333333333333	0	0	HOURS	.	DSM265:::Dose	250	0	mg	.	0	1	1	250	1	0	0	ORAL	0	0	250	.	.	301001	F2009	Inoculated:::Pfalciparum:::Treatment	2	DSM265	DSM265:::Phase:::2a:::in:::Peru	.	0	250mgDSM265	4	0	UNKNOWN	UNKNWON	UNKNWON	0	Dose	.	.
2950	.	DSM265_13_02-F2009	116	DSM265_13_02	2	250mgDSM265	4	0	4.33333333333333	0	0	HOURS	1	DSM265:::DBS	0.005	0.01	ug/mL	0.01	1	0	0	0	.	0	0	ORAL	0	0	250	.	.	301001	F2009	Inoculated:::Pfalciparum:::Treatment	2	DSM265	DSM265:::Phase:::2a:::in:::Peru	.	0	250mgDSM265	4	0	UNKNOWN	UNKNWON	UNKNWON	0	PK	.	.
2952	.	DSM265_13_02-F2009	116	DSM265_13_02	2	250mgDSM265	4	0.5	4.83333333333333	0.5	0.5	HOURS	1	DSM265:::DBS	0.666	0.666	ug/mL	0.01	0	0	0	0	.	0	0	ORAL	0	0	250	.	.	301001	F2009	Inoculated:::Pfalciparum:::Treatment	2	DSM265	DSM265:::Phase:::2a:::in:::Peru	.	0	250mgDSM265	4	0	UNKNOWN	UNKNWON	UNKNWON	0	PK	.	.
2953	.	DSM265_13_02-F2009	116	DSM265_13_02	2	250mgDSM265	4	1	5.33333333333333	1	1	HOURS	1	DSM265:::DBS	0.927	0.927	ug/mL	0.01	0	0	0	0	.	0	0	ORAL	0	0	250	.	.	301001	F2009	Inoculated:::Pfalciparum:::Treatment	2	DSM265	DSM265:::Phase:::2a:::in:::Peru	.	0	250mgDSM265	4	0	UNKNOWN	UNKNWON	UNKNWON	0	PK	.	.
2954	.	DSM265_13_02-F2009	116	DSM265_13_02	2	250mgDSM265	4	2	6.33333333333333	2	2	HOURS	1	DSM265:::DBS	1.95	1.95	ug/mL	0.01	0	0	0	0	.	0	0	ORAL	0	0	250	.	.	301001	F2009	Inoculated:::Pfalciparum:::Treatment	2	DSM265	DSM265:::Phase:::2a:::in:::Peru	.	0	250mgDSM265	4	0	UNKNOWN	UNKNWON	UNKNWON	0	PK	.	.
2955	.	DSM265_13_02-F2009	116	DSM265_13_02	2	250mgDSM265	4	4.03	8.36333333333333	4	4.03	HOURS	1	DSM265:::DBS	3.84	3.84	ug/mL	0.01	0	0	0	0	.	0	0	ORAL	0	0	250	.	.	301001	F2009	Inoculated:::Pfalciparum:::Treatment	2	DSM265	DSM265:::Phase:::2a:::in:::Peru	.	0	250mgDSM265	4	0	UNKNOWN	UNKNWON	UNKNWON	0	PK	.	.
2957	.	DSM265_13_02-F2009	116	DSM265_13_02	2	250mgDSM265	4	6.02	10.3533333333333	6	6.02	HOURS	1	DSM265:::DBS	4.2	4.2	ug/mL	0.01	0	0	0	0	.	0	0	ORAL	0	0	250	.	.	301001	F2009	Inoculated:::Pfalciparum:::Treatment	2	DSM265	DSM265:::Phase:::2a:::in:::Peru	.	0	250mgDSM265	4	0	UNKNOWN	UNKNWON	UNKNWON	0	PK	.	.
2958	.	DSM265_13_02-F2009	116	DSM265_13_02	2	250mgDSM265	4	8.05	12.3833333333333	8	8.05	HOURS	1	DSM265:::DBS	3.28	3.28	ug/mL	0.01	0	0	0	0	.	0	0	ORAL	0	0	250	.	.	301001	F2009	Inoculated:::Pfalciparum:::Treatment	2	DSM265	DSM265:::Phase:::2a:::in:::Peru	.	0	250mgDSM265	4	0	UNKNOWN	UNKNWON	UNKNWON	0	PK	.	.
2961	.	DSM265_13_02-F2009	116	DSM265_13_02	2	250mgDSM265	4	12.07	16.4033333333333	12	12.07	HOURS	1	DSM265:::DBS	3.56	3.56	ug/mL	0.01	0	0	0	0	.	0	0	ORAL	0	0	250	.	.	301001	F2009	Inoculated:::Pfalciparum:::Treatment	2	DSM265	DSM265:::Phase:::2a:::in:::Peru	.	0	250mgDSM265	4	0	UNKNOWN	UNKNWON	UNKNWON	0	PK	.	.
2962	.	DSM265_13_02-F2009	116	DSM265_13_02	2	250mgDSM265	4	16	20.3333333333333	16	16	HOURS	1	DSM265:::DBS	3.41	3.41	ug/mL	0.01	0	0	0	0	.	0	0	ORAL	0	0	250	.	.	301001	F2009	Inoculated:::Pfalciparum:::Treatment	2	DSM265	DSM265:::Phase:::2a:::in:::Peru	.	0	250mgDSM265	4	0	UNKNOWN	UNKNWON	UNKNWON	0	PK	.	.
2966	.	DSM265_13_02-F2009	116	DSM265_13_02	2	250mgDSM265	4	24	28.3333333333333	24	24	HOURS	1	DSM265:::DBS	3.76	3.76	ug/mL	0.01	0	0	0	0	.	0	0	ORAL	0	0	250	.	.	301001	F2009	Inoculated:::Pfalciparum:::Treatment	2	DSM265	DSM265:::Phase:::2a:::in:::Peru	.	0	250mgDSM265	4	0	UNKNOWN	UNKNWON	UNKNWON	0	PK	.	.
2972	.	DSM265_13_02-F2009	116	DSM265_13_02	2	250mgDSM265	4	48	52.3333333333333	48	48	HOURS	1	DSM265:::DBS	3.05	3.05	ug/mL	0.01	0	0	0	0	.	0	0	ORAL	0	0	250	.	.	301001	F2009	Inoculated:::Pfalciparum:::Treatment	2	DSM265	DSM265:::Phase:::2a:::in:::Peru	.	0	250mgDSM265	4	0	UNKNOWN	UNKNWON	UNKNWON	0	PK	.	.
2978	.	DSM265_13_02-F2009	116	DSM265_13_02	2	250mgDSM265	4	72	76.3333333333333	72	72	HOURS	1	DSM265:::DBS	2.59	2.59	ug/mL	0.01	0	0	0	0	.	0	0	ORAL	0	0	250	.	.	301001	F2009	Inoculated:::Pfalciparum:::Treatment	2	DSM265	DSM265:::Phase:::2a:::in:::Peru	.	0	250mgDSM265	4	0	UNKNOWN	UNKNWON	UNKNWON	0	PK	.	.
2983	.	DSM265_13_02-F2009	116	DSM265_13_02	2	250mgDSM265	4	112.97	117.303333333333	113	112.97	HOURS	1	DSM265:::DBS	2.27	2.27	ug/mL	0.01	0	0	0	0	.	0	0	ORAL	0	0	250	.	.	301001	F2009	Inoculated:::Pfalciparum:::Treatment	2	DSM265	DSM265:::Phase:::2a:::in:::Peru	.	0	250mgDSM265	4	0	UNKNOWN	UNKNWON	UNKNWON	0	PK	.	.
2986	.	DSM265_13_02-F2009	116	DSM265_13_02	2	250mgDSM265	4	160.67	165.003333333333	160.75	160.67	HOURS	1	DSM265:::DBS	1.48	1.48	ug/mL	0.01	0	0	0	0	.	0	0	ORAL	0	0	250	.	.	301001	F2009	Inoculated:::Pfalciparum:::Treatment	2	DSM265	DSM265:::Phase:::2a:::in:::Peru	.	0	250mgDSM265	4	0	UNKNOWN	UNKNWON	UNKNWON	0	PK	.	.
2987	.	DSM265_13_02-F2009	116	DSM265_13_02	2	250mgDSM265	4	231.88	236.213333333333	232	231.88	HOURS	1	DSM265:::DBS	1.01	1.01	ug/mL	0.01	0	0	0	0	.	0	0	ORAL	0	0	250	.	.	301001	F2009	Inoculated:::Pfalciparum:::Treatment	2	DSM265	DSM265:::Phase:::2a:::in:::Peru	.	0	250mgDSM265	4	0	UNKNOWN	UNKNWON	UNKNWON	0	PK	.	.
2992	.	DSM265_13_02-F2009	116	DSM265_13_02	2	250mgDSM265	4	330.42	334.753333333333	330.5	330.42	HOURS	1	DSM265:::DBS	0.52	0.52	ug/mL	0.01	0	0	0	0	.	0	0	ORAL	0	0	250	.	.	301001	F2009	Inoculated:::Pfalciparum:::Treatment	2	DSM265	DSM265:::Phase:::2a:::in:::Peru	.	0	250mgDSM265	4	0	UNKNOWN	UNKNWON	UNKNWON	0	PK	.	.
2993	.	DSM265_13_02-F2009	116	DSM265_13_02	2	250mgDSM265	4	831.25	835.583333333333	831.25	831.25	HOURS	1	DSM265:::DBS	0.0267	0.0267	ug/mL	0.01	0	0	0	0	.	0	0	ORAL	0	0	250	.	.	301001	F2009	Inoculated:::Pfalciparum:::Treatment	2	DSM265	DSM265:::Phase:::2a:::in:::Peru	.	0	250mgDSM265	4	0	UNKNOWN	UNKNWON	UNKNWON	0	PK	.	.
2998	.	DSM265_13_02-F2010	117	DSM265_13_02	2	250mgDSM265	4	0	5.1	0	0	HOURS	.	DSM265:::Dose	250	0	mg	.	0	1	1	250	1	0	0	ORAL	0	0	250	.	.	301001	F2010	Inoculated:::Pfalciparum:::Treatment	2	DSM265	DSM265:::Phase:::2a:::in:::Peru	.	0	250mgDSM265	4	0	UNKNOWN	UNKNWON	UNKNWON	0	Dose	.	.
2997	.	DSM265_13_02-F2010	117	DSM265_13_02	2	250mgDSM265	4	0	5.1	0	0	HOURS	1	DSM265:::DBS	0.005	0.01	ug/mL	0.01	1	0	0	0	.	0	0	ORAL	0	0	250	.	.	301001	F2010	Inoculated:::Pfalciparum:::Treatment	2	DSM265	DSM265:::Phase:::2a:::in:::Peru	.	0	250mgDSM265	4	0	UNKNOWN	UNKNWON	UNKNWON	0	PK	.	.
2999	.	DSM265_13_02-F2010	117	DSM265_13_02	2	250mgDSM265	4	0.5	5.6	0.5	0.5	HOURS	1	DSM265:::DBS	2.11	2.11	ug/mL	0.01	0	0	0	0	.	0	0	ORAL	0	0	250	.	.	301001	F2010	Inoculated:::Pfalciparum:::Treatment	2	DSM265	DSM265:::Phase:::2a:::in:::Peru	.	0	250mgDSM265	4	0	UNKNOWN	UNKNWON	UNKNWON	0	PK	.	.
3000	.	DSM265_13_02-F2010	117	DSM265_13_02	2	250mgDSM265	4	1.05	6.15	1	1.05	HOURS	1	DSM265:::DBS	2.62	2.62	ug/mL	0.01	0	0	0	0	.	0	0	ORAL	0	0	250	.	.	301001	F2010	Inoculated:::Pfalciparum:::Treatment	2	DSM265	DSM265:::Phase:::2a:::in:::Peru	.	0	250mgDSM265	4	0	UNKNOWN	UNKNWON	UNKNWON	0	PK	.	.
3001	.	DSM265_13_02-F2010	117	DSM265_13_02	2	250mgDSM265	4	2	7.1	2	2	HOURS	1	DSM265:::DBS	4.32	4.32	ug/mL	0.01	0	0	0	0	.	0	0	ORAL	0	0	250	.	.	301001	F2010	Inoculated:::Pfalciparum:::Treatment	2	DSM265	DSM265:::Phase:::2a:::in:::Peru	.	0	250mgDSM265	4	0	UNKNOWN	UNKNWON	UNKNWON	0	PK	.	.
3003	.	DSM265_13_02-F2010	117	DSM265_13_02	2	250mgDSM265	4	4.02	9.12	4	4.02	HOURS	1	DSM265:::DBS	3.53	3.53	ug/mL	0.01	0	0	0	0	.	0	0	ORAL	0	0	250	.	.	301001	F2010	Inoculated:::Pfalciparum:::Treatment	2	DSM265	DSM265:::Phase:::2a:::in:::Peru	.	0	250mgDSM265	4	0	UNKNOWN	UNKNWON	UNKNWON	0	PK	.	.
3004	.	DSM265_13_02-F2010	117	DSM265_13_02	2	250mgDSM265	4	6.03	11.13	6	6.03	HOURS	1	DSM265:::DBS	3	3	ug/mL	0.01	0	0	0	0	.	0	0	ORAL	0	0	250	.	.	301001	F2010	Inoculated:::Pfalciparum:::Treatment	2	DSM265	DSM265:::Phase:::2a:::in:::Peru	.	0	250mgDSM265	4	0	UNKNOWN	UNKNWON	UNKNWON	0	PK	.	.
3005	.	DSM265_13_02-F2010	117	DSM265_13_02	2	250mgDSM265	4	8.05	13.15	8	8.05	HOURS	1	DSM265:::DBS	2.14	2.14	ug/mL	0.01	0	0	0	0	.	0	0	ORAL	0	0	250	.	.	301001	F2010	Inoculated:::Pfalciparum:::Treatment	2	DSM265	DSM265:::Phase:::2a:::in:::Peru	.	0	250mgDSM265	4	0	UNKNOWN	UNKNWON	UNKNWON	0	PK	.	.
3008	.	DSM265_13_02-F2010	117	DSM265_13_02	2	250mgDSM265	4	12.07	17.17	12	12.07	HOURS	1	DSM265:::DBS	2.33	2.33	ug/mL	0.01	0	0	0	0	.	0	0	ORAL	0	0	250	.	.	301001	F2010	Inoculated:::Pfalciparum:::Treatment	2	DSM265	DSM265:::Phase:::2a:::in:::Peru	.	0	250mgDSM265	4	0	UNKNOWN	UNKNWON	UNKNWON	0	PK	.	.
3011	.	DSM265_13_02-F2010	117	DSM265_13_02	2	250mgDSM265	4	16.02	21.12	16	16.02	HOURS	1	DSM265:::DBS	3.02	3.02	ug/mL	0.01	0	0	0	0	.	0	0	ORAL	0	0	250	.	.	301001	F2010	Inoculated:::Pfalciparum:::Treatment	2	DSM265	DSM265:::Phase:::2a:::in:::Peru	.	0	250mgDSM265	4	0	UNKNOWN	UNKNWON	UNKNWON	0	PK	.	.
3013	.	DSM265_13_02-F2010	117	DSM265_13_02	2	250mgDSM265	4	24	29.1	24	24	HOURS	1	DSM265:::DBS	3.77	3.77	ug/mL	0.01	0	0	0	0	.	0	0	ORAL	0	0	250	.	.	301001	F2010	Inoculated:::Pfalciparum:::Treatment	2	DSM265	DSM265:::Phase:::2a:::in:::Peru	.	0	250mgDSM265	4	0	UNKNOWN	UNKNWON	UNKNWON	0	PK	.	.
3019	.	DSM265_13_02-F2010	117	DSM265_13_02	2	250mgDSM265	4	48	53.1	48	48	HOURS	1	DSM265:::DBS	2.75	2.75	ug/mL	0.01	0	0	0	0	.	0	0	ORAL	0	0	250	.	.	301001	F2010	Inoculated:::Pfalciparum:::Treatment	2	DSM265	DSM265:::Phase:::2a:::in:::Peru	.	0	250mgDSM265	4	0	UNKNOWN	UNKNWON	UNKNWON	0	PK	.	.
3025	.	DSM265_13_02-F2010	117	DSM265_13_02	2	250mgDSM265	4	72	77.1	72	72	HOURS	1	DSM265:::DBS	2.12	2.12	ug/mL	0.01	0	0	0	0	.	0	0	ORAL	0	0	250	.	.	301001	F2010	Inoculated:::Pfalciparum:::Treatment	2	DSM265	DSM265:::Phase:::2a:::in:::Peru	.	0	250mgDSM265	4	0	UNKNOWN	UNKNWON	UNKNWON	0	PK	.	.
3032	.	DSM265_13_02-F2910	118	DSM265_13_02	2	250mgDSM265	4	0	4.56666666666667	0	0	HOURS	.	DSM265:::Dose	250	0	mg	.	0	1	1	250	1	0	0	ORAL	0	0	250	.	.	301001	F2910	Inoculated:::Pfalciparum:::Treatment	2	DSM265	DSM265:::Phase:::2a:::in:::Peru	.	0	250mgDSM265	4	0	UNKNOWN	UNKNWON	UNKNWON	0	Dose	.	.
3031	.	DSM265_13_02-F2910	118	DSM265_13_02	2	250mgDSM265	4	0	4.56666666666667	0	0	HOURS	1	DSM265:::DBS	0.005	0.01	ug/mL	0.01	1	0	0	0	.	0	0	ORAL	0	0	250	.	.	301001	F2910	Inoculated:::Pfalciparum:::Treatment	2	DSM265	DSM265:::Phase:::2a:::in:::Peru	.	0	250mgDSM265	4	0	UNKNOWN	UNKNWON	UNKNWON	0	PK	.	.
3033	.	DSM265_13_02-F2910	118	DSM265_13_02	2	250mgDSM265	4	0.5	5.06666666666667	0.5	0.5	HOURS	1	DSM265:::DBS	4.6	4.6	ug/mL	0.01	0	0	0	0	.	0	0	ORAL	0	0	250	.	.	301001	F2910	Inoculated:::Pfalciparum:::Treatment	2	DSM265	DSM265:::Phase:::2a:::in:::Peru	.	0	250mgDSM265	4	0	UNKNOWN	UNKNWON	UNKNWON	0	PK	.	.
3034	.	DSM265_13_02-F2910	118	DSM265_13_02	2	250mgDSM265	4	1	5.56666666666667	1	1	HOURS	1	DSM265:::DBS	3.85	3.85	ug/mL	0.01	0	0	0	0	.	0	0	ORAL	0	0	250	.	.	301001	F2910	Inoculated:::Pfalciparum:::Treatment	2	DSM265	DSM265:::Phase:::2a:::in:::Peru	.	0	250mgDSM265	4	0	UNKNOWN	UNKNWON	UNKNWON	0	PK	.	.
3035	.	DSM265_13_02-F2910	118	DSM265_13_02	2	250mgDSM265	4	2	6.56666666666667	2	2	HOURS	1	DSM265:::DBS	3.43	3.43	ug/mL	0.01	0	0	0	0	.	0	0	ORAL	0	0	250	.	.	301001	F2910	Inoculated:::Pfalciparum:::Treatment	2	DSM265	DSM265:::Phase:::2a:::in:::Peru	.	0	250mgDSM265	4	0	UNKNOWN	UNKNWON	UNKNWON	0	PK	.	.
3036	.	DSM265_13_02-F2910	118	DSM265_13_02	2	250mgDSM265	4	4.05	8.61666666666667	4	4.05	HOURS	1	DSM265:::DBS	3.2	3.2	ug/mL	0.01	0	0	0	0	.	0	0	ORAL	0	0	250	.	.	301001	F2910	Inoculated:::Pfalciparum:::Treatment	2	DSM265	DSM265:::Phase:::2a:::in:::Peru	.	0	250mgDSM265	4	0	UNKNOWN	UNKNWON	UNKNWON	0	PK	.	.
3038	.	DSM265_13_02-F2910	118	DSM265_13_02	2	250mgDSM265	4	6.03	10.5966666666667	6	6.03	HOURS	1	DSM265:::DBS	2.73	2.73	ug/mL	0.01	0	0	0	0	.	0	0	ORAL	0	0	250	.	.	301001	F2910	Inoculated:::Pfalciparum:::Treatment	2	DSM265	DSM265:::Phase:::2a:::in:::Peru	.	0	250mgDSM265	4	0	UNKNOWN	UNKNWON	UNKNWON	0	PK	.	.
3040	.	DSM265_13_02-F2910	118	DSM265_13_02	2	250mgDSM265	4	8.07	12.6366666666667	8	8.07	HOURS	1	DSM265:::DBS	2.35	2.35	ug/mL	0.01	0	0	0	0	.	0	0	ORAL	0	0	250	.	.	301001	F2910	Inoculated:::Pfalciparum:::Treatment	2	DSM265	DSM265:::Phase:::2a:::in:::Peru	.	0	250mgDSM265	4	0	UNKNOWN	UNKNWON	UNKNWON	0	PK	.	.
3041	.	DSM265_13_02-F2910	118	DSM265_13_02	2	250mgDSM265	4	12.05	16.6166666666667	12	12.05	HOURS	1	DSM265:::DBS	2.33	2.33	ug/mL	0.01	0	0	0	0	.	0	0	ORAL	0	0	250	.	.	301001	F2910	Inoculated:::Pfalciparum:::Treatment	2	DSM265	DSM265:::Phase:::2a:::in:::Peru	.	0	250mgDSM265	4	0	UNKNOWN	UNKNWON	UNKNWON	0	PK	.	.
3043	.	DSM265_13_02-F2910	118	DSM265_13_02	2	250mgDSM265	4	16	20.5666666666667	16	16	HOURS	1	DSM265:::DBS	2.77	2.77	ug/mL	0.01	0	0	0	0	.	0	0	ORAL	0	0	250	.	.	301001	F2910	Inoculated:::Pfalciparum:::Treatment	2	DSM265	DSM265:::Phase:::2a:::in:::Peru	.	0	250mgDSM265	4	0	UNKNOWN	UNKNWON	UNKNWON	0	PK	.	.
3047	.	DSM265_13_02-F2910	118	DSM265_13_02	2	250mgDSM265	4	24	28.5666666666667	24	24	HOURS	1	DSM265:::DBS	2.1	2.1	ug/mL	0.01	0	0	0	0	.	0	0	ORAL	0	0	250	.	.	301001	F2910	Inoculated:::Pfalciparum:::Treatment	2	DSM265	DSM265:::Phase:::2a:::in:::Peru	.	0	250mgDSM265	4	0	UNKNOWN	UNKNWON	UNKNWON	0	PK	.	.
3053	.	DSM265_13_02-F2910	118	DSM265_13_02	2	250mgDSM265	4	48	52.5666666666667	48	48	HOURS	1	DSM265:::DBS	1.72	1.72	ug/mL	0.01	0	0	0	0	.	0	0	ORAL	0	0	250	.	.	301001	F2910	Inoculated:::Pfalciparum:::Treatment	2	DSM265	DSM265:::Phase:::2a:::in:::Peru	.	0	250mgDSM265	4	0	UNKNOWN	UNKNWON	UNKNWON	0	PK	.	.
3059	.	DSM265_13_02-F2910	118	DSM265_13_02	2	250mgDSM265	4	72	76.5666666666667	72	72	HOURS	1	DSM265:::DBS	1.94	1.94	ug/mL	0.01	0	0	0	0	.	0	0	ORAL	0	0	250	.	.	301001	F2910	Inoculated:::Pfalciparum:::Treatment	2	DSM265	DSM265:::Phase:::2a:::in:::Peru	.	0	250mgDSM265	4	0	UNKNOWN	UNKNWON	UNKNWON	0	PK	.	.
3064	.	DSM265_13_02-F2910	118	DSM265_13_02	2	250mgDSM265	4	117.42	121.986666666667	117.5	117.42	HOURS	1	DSM265:::DBS	2.1	2.1	ug/mL	0.01	0	0	0	0	.	0	0	ORAL	0	0	250	.	.	301001	F2910	Inoculated:::Pfalciparum:::Treatment	2	DSM265	DSM265:::Phase:::2a:::in:::Peru	.	0	250mgDSM265	4	0	UNKNOWN	UNKNWON	UNKNWON	0	PK	.	.
3067	.	DSM265_13_02-F2910	118	DSM265_13_02	2	250mgDSM265	4	164.17	168.736666666667	164.25	164.17	HOURS	1	DSM265:::DBS	1.15	1.15	ug/mL	0.01	0	0	0	0	.	0	0	ORAL	0	0	250	.	.	301001	F2910	Inoculated:::Pfalciparum:::Treatment	2	DSM265	DSM265:::Phase:::2a:::in:::Peru	.	0	250mgDSM265	4	0	UNKNOWN	UNKNWON	UNKNWON	0	PK	.	.
3070	.	DSM265_13_02-F2910	118	DSM265_13_02	2	250mgDSM265	4	236.92	241.486666666667	237	236.92	HOURS	1	DSM265:::DBS	1.01	1.01	ug/mL	0.01	0	0	0	0	.	0	0	ORAL	0	0	250	.	.	301001	F2910	Inoculated:::Pfalciparum:::Treatment	2	DSM265	DSM265:::Phase:::2a:::in:::Peru	.	0	250mgDSM265	4	0	UNKNOWN	UNKNWON	UNKNWON	0	PK	.	.
3073	.	DSM265_13_02-F2910	118	DSM265_13_02	2	250mgDSM265	4	333.12	337.686666666667	333	333.12	HOURS	1	DSM265:::DBS	0.56	0.56	ug/mL	0.01	0	0	0	0	.	0	0	ORAL	0	0	250	.	.	301001	F2910	Inoculated:::Pfalciparum:::Treatment	2	DSM265	DSM265:::Phase:::2a:::in:::Peru	.	0	250mgDSM265	4	0	UNKNOWN	UNKNWON	UNKNWON	0	PK	.	.
3075	.	DSM265_13_02-F2910	118	DSM265_13_02	2	250mgDSM265	4	507.83	512.396666666667	507.75	507.83	HOURS	1	DSM265:::DBS	0.231	0.231	ug/mL	0.01	0	0	0	0	.	0	0	ORAL	0	0	250	.	.	301001	F2910	Inoculated:::Pfalciparum:::Treatment	2	DSM265	DSM265:::Phase:::2a:::in:::Peru	.	0	250mgDSM265	4	0	UNKNOWN	UNKNWON	UNKNWON	0	PK	.	.
3081	.	DSM265_13_02-F2910	118	DSM265_13_02	2	250mgDSM265	4	668.67	673.236666666667	668.75	668.67	HOURS	1	DSM265:::DBS	0.121	0.121	ug/mL	0.01	0	0	0	0	.	0	0	ORAL	0	0	250	.	.	301001	F2910	Inoculated:::Pfalciparum:::Treatment	2	DSM265	DSM265:::Phase:::2a:::in:::Peru	.	0	250mgDSM265	4	0	UNKNOWN	UNKNWON	UNKNWON	0	PK	.	.
3082	.	DSM265_13_02-F2910	118	DSM265_13_02	2	250mgDSM265	4	837.38	841.946666666667	837.5	837.38	HOURS	1	DSM265:::DBS	0.0572	0.0572	ug/mL	0.01	0	0	0	0	.	0	0	ORAL	0	0	250	.	.	301001	F2910	Inoculated:::Pfalciparum:::Treatment	2	DSM265	DSM265:::Phase:::2a:::in:::Peru	.	0	250mgDSM265	4	0	UNKNOWN	UNKNWON	UNKNWON	0	PK	.	.
2	.	1A-001	1	DSM265_14_01	3	1Day400mgDSM265	3	-24	0	-24	0	HOURS	.	DSM265:::Dose	400	0	mg	.	0	1	1	400	1	0	0	ORAL	0	0	400	.	.	704001	1A-001	Inoculated:::Sporozoites:::Treatment	3	DSM265	Sporozoite:::Challenge:::in:::Tuebingen	.	0	1Day400mgDSM265	3	0	UNKNOWN	UNKNWON	UNKNWON	0	Dose	.	.
1	.	1A-001	1	DSM265_14_01	3	1Day400mgDSM265	3	-24	0	-24	0	HOURS	1	DSM265:::DBS	0.005	0.01	ug/mL	0.01	1	0	0	0	.	0	0	ORAL	0	0	400	.	.	704001	1A-001	Inoculated:::Sporozoites:::Treatment	3	DSM265	Sporozoite:::Challenge:::in:::Tuebingen	.	0	1Day400mgDSM265	3	0	UNKNOWN	UNKNWON	UNKNWON	0	PK	.	.
3	.	1A-001	1	DSM265_14_01	3	1Day400mgDSM265	3	-23.75	0.25	-23.75	0.25	HOURS	1	DSM265:::DBS	1.67	1.67	ug/mL	0.01	0	0	0	0	.	0	0	ORAL	0	0	400	.	.	704001	1A-001	Inoculated:::Sporozoites:::Treatment	3	DSM265	Sporozoite:::Challenge:::in:::Tuebingen	.	0	1Day400mgDSM265	3	0	UNKNOWN	UNKNWON	UNKNWON	0	PK	.	.
4	.	1A-001	1	DSM265_14_01	3	1Day400mgDSM265	3	-23.5	0.5	-23.5	0.5	HOURS	1	DSM265:::DBS	3.44	3.44	ug/mL	0.01	0	0	0	0	.	0	0	ORAL	0	0	400	.	.	704001	1A-001	Inoculated:::Sporozoites:::Treatment	3	DSM265	Sporozoite:::Challenge:::in:::Tuebingen	.	0	1Day400mgDSM265	3	0	UNKNOWN	UNKNWON	UNKNWON	0	PK	.	.
5	.	1A-001	1	DSM265_14_01	3	1Day400mgDSM265	3	-23	1	-23	1	HOURS	1	DSM265:::DBS	7.23	7.23	ug/mL	0.01	0	0	0	0	.	0	0	ORAL	0	0	400	.	.	704001	1A-001	Inoculated:::Sporozoites:::Treatment	3	DSM265	Sporozoite:::Challenge:::in:::Tuebingen	.	0	1Day400mgDSM265	3	0	UNKNOWN	UNKNWON	UNKNWON	0	PK	.	.
6	.	1A-001	1	DSM265_14_01	3	1Day400mgDSM265	3	-22	2	-22	2	HOURS	1	DSM265:::DBS	9.06	9.06	ug/mL	0.01	0	0	0	0	.	0	0	ORAL	0	0	400	.	.	704001	1A-001	Inoculated:::Sporozoites:::Treatment	3	DSM265	Sporozoite:::Challenge:::in:::Tuebingen	.	0	1Day400mgDSM265	3	0	UNKNOWN	UNKNWON	UNKNWON	0	PK	.	.
7	.	1A-001	1	DSM265_14_01	3	1Day400mgDSM265	3	-20	4	-20	4	HOURS	1	DSM265:::DBS	7.31	7.31	ug/mL	0.01	0	0	0	0	.	0	0	ORAL	0	0	400	.	.	704001	1A-001	Inoculated:::Sporozoites:::Treatment	3	DSM265	Sporozoite:::Challenge:::in:::Tuebingen	.	0	1Day400mgDSM265	3	0	UNKNOWN	UNKNWON	UNKNWON	0	PK	.	.
8	.	1A-001	1	DSM265_14_01	3	1Day400mgDSM265	3	-18	6	-18	6	HOURS	1	DSM265:::DBS	6.6	6.6	ug/mL	0.01	0	0	0	0	.	0	0	ORAL	0	0	400	.	.	704001	1A-001	Inoculated:::Sporozoites:::Treatment	3	DSM265	Sporozoite:::Challenge:::in:::Tuebingen	.	0	1Day400mgDSM265	3	0	UNKNOWN	UNKNWON	UNKNWON	0	PK	.	.
9	.	1A-001	1	DSM265_14_01	3	1Day400mgDSM265	3	-16	8	-16	8	HOURS	1	DSM265:::DBS	7.49	7.49	ug/mL	0.01	0	0	0	0	.	0	0	ORAL	0	0	400	.	.	704001	1A-001	Inoculated:::Sporozoites:::Treatment	3	DSM265	Sporozoite:::Challenge:::in:::Tuebingen	.	0	1Day400mgDSM265	3	0	UNKNOWN	UNKNWON	UNKNWON	0	PK	.	.
10	.	1A-001	1	DSM265_14_01	3	1Day400mgDSM265	3	-10	14	-10	14	HOURS	1	DSM265:::DBS	6.72	6.72	ug/mL	0.01	0	0	0	0	.	0	0	ORAL	0	0	400	.	.	704001	1A-001	Inoculated:::Sporozoites:::Treatment	3	DSM265	Sporozoite:::Challenge:::in:::Tuebingen	.	0	1Day400mgDSM265	3	0	UNKNOWN	UNKNWON	UNKNWON	0	PK	.	.
12	.	1A-001	1	DSM265_14_01	3	1Day400mgDSM265	3	0	24	0	24	HOURS	1	DSM265:::DBS	7.14	7.14	ug/mL	0.01	0	0	0	0	.	0	0	ORAL	0	0	400	.	.	704001	1A-001	Inoculated:::Sporozoites:::Treatment	3	DSM265	Sporozoite:::Challenge:::in:::Tuebingen	.	0	1Day400mgDSM265	3	0	UNKNOWN	UNKNWON	UNKNWON	0	PK	.	.
14	.	1A-001	1	DSM265_14_01	3	1Day400mgDSM265	3	24	48	24	48	HOURS	1	DSM265:::DBS	5.31	5.31	ug/mL	0.01	0	0	0	0	.	0	0	ORAL	0	0	400	.	.	704001	1A-001	Inoculated:::Sporozoites:::Treatment	3	DSM265	Sporozoite:::Challenge:::in:::Tuebingen	.	0	1Day400mgDSM265	3	0	UNKNOWN	UNKNWON	UNKNWON	0	PK	.	.
15	.	1A-001	1	DSM265_14_01	3	1Day400mgDSM265	3	48	72	48	72	HOURS	1	DSM265:::DBS	4.4	4.4	ug/mL	0.01	0	0	0	0	.	0	0	ORAL	0	0	400	.	.	704001	1A-001	Inoculated:::Sporozoites:::Treatment	3	DSM265	Sporozoite:::Challenge:::in:::Tuebingen	.	0	1Day400mgDSM265	3	0	UNKNOWN	UNKNWON	UNKNWON	0	PK	.	.
16	.	1A-001	1	DSM265_14_01	3	1Day400mgDSM265	3	144	168	144	168	HOURS	1	DSM265:::DBS	2.28	2.28	ug/mL	0.01	0	0	0	0	.	0	0	ORAL	0	0	400	.	.	704001	1A-001	Inoculated:::Sporozoites:::Treatment	3	DSM265	Sporozoite:::Challenge:::in:::Tuebingen	.	0	1Day400mgDSM265	3	0	UNKNOWN	UNKNWON	UNKNWON	0	PK	.	.
21	.	1A-001	1	DSM265_14_01	3	1Day400mgDSM265	3	240	264	240	264	HOURS	1	DSM265:::DBS	1.3	1.3	ug/mL	0.01	0	0	0	0	.	0	0	ORAL	0	0	400	.	.	704001	1A-001	Inoculated:::Sporozoites:::Treatment	3	DSM265	Sporozoite:::Challenge:::in:::Tuebingen	.	0	1Day400mgDSM265	3	0	UNKNOWN	UNKNWON	UNKNWON	0	PK	.	.
29	.	1A-001	1	DSM265_14_01	3	1Day400mgDSM265	3	408	432	408	432	HOURS	1	DSM265:::DBS	0.467	0.467	ug/mL	0.01	0	0	0	0	.	0	0	ORAL	0	0	400	.	.	704001	1A-001	Inoculated:::Sporozoites:::Treatment	3	DSM265	Sporozoite:::Challenge:::in:::Tuebingen	.	0	1Day400mgDSM265	3	0	UNKNOWN	UNKNWON	UNKNWON	0	PK	.	.
52	.	1A-003	3	DSM265_14_01	3	1Day400mgDSM265	3	-24	0	-24	0	HOURS	.	DSM265:::Dose	400	0	mg	.	0	1	1	400	1	0	0	ORAL	0	0	400	.	.	704001	1A-003	Inoculated:::Sporozoites:::Treatment	3	DSM265	Sporozoite:::Challenge:::in:::Tuebingen	.	0	1Day400mgDSM265	3	0	UNKNOWN	UNKNWON	UNKNWON	0	Dose	.	.
51	.	1A-003	3	DSM265_14_01	3	1Day400mgDSM265	3	-24	0	-24	0	HOURS	1	DSM265:::DBS	0.005	0.01	ug/mL	0.01	1	0	0	0	.	0	0	ORAL	0	0	400	.	.	704001	1A-003	Inoculated:::Sporozoites:::Treatment	3	DSM265	Sporozoite:::Challenge:::in:::Tuebingen	.	0	1Day400mgDSM265	3	0	UNKNOWN	UNKNWON	UNKNWON	0	PK	.	.
53	.	1A-003	3	DSM265_14_01	3	1Day400mgDSM265	3	-23.75	0.25	-23.75	0.25	HOURS	1	DSM265:::DBS	0.582	0.582	ug/mL	0.01	0	0	0	0	.	0	0	ORAL	0	0	400	.	.	704001	1A-003	Inoculated:::Sporozoites:::Treatment	3	DSM265	Sporozoite:::Challenge:::in:::Tuebingen	.	0	1Day400mgDSM265	3	0	UNKNOWN	UNKNWON	UNKNWON	0	PK	.	.
54	.	1A-003	3	DSM265_14_01	3	1Day400mgDSM265	3	-23.5	0.5	-23.5	0.5	HOURS	1	DSM265:::DBS	2.33	2.33	ug/mL	0.01	0	0	0	0	.	0	0	ORAL	0	0	400	.	.	704001	1A-003	Inoculated:::Sporozoites:::Treatment	3	DSM265	Sporozoite:::Challenge:::in:::Tuebingen	.	0	1Day400mgDSM265	3	0	UNKNOWN	UNKNWON	UNKNWON	0	PK	.	.
55	.	1A-003	3	DSM265_14_01	3	1Day400mgDSM265	3	-23	1	-23	1	HOURS	1	DSM265:::DBS	2.78	2.78	ug/mL	0.01	0	0	0	0	.	0	0	ORAL	0	0	400	.	.	704001	1A-003	Inoculated:::Sporozoites:::Treatment	3	DSM265	Sporozoite:::Challenge:::in:::Tuebingen	.	0	1Day400mgDSM265	3	0	UNKNOWN	UNKNWON	UNKNWON	0	PK	.	.
56	.	1A-003	3	DSM265_14_01	3	1Day400mgDSM265	3	-22	2	-22	2	HOURS	1	DSM265:::DBS	4.63	4.63	ug/mL	0.01	0	0	0	0	.	0	0	ORAL	0	0	400	.	.	704001	1A-003	Inoculated:::Sporozoites:::Treatment	3	DSM265	Sporozoite:::Challenge:::in:::Tuebingen	.	0	1Day400mgDSM265	3	0	UNKNOWN	UNKNWON	UNKNWON	0	PK	.	.
57	.	1A-003	3	DSM265_14_01	3	1Day400mgDSM265	3	-20	4	-20	4	HOURS	1	DSM265:::DBS	3.92	3.92	ug/mL	0.01	0	0	0	0	.	0	0	ORAL	0	0	400	.	.	704001	1A-003	Inoculated:::Sporozoites:::Treatment	3	DSM265	Sporozoite:::Challenge:::in:::Tuebingen	.	0	1Day400mgDSM265	3	0	UNKNOWN	UNKNWON	UNKNWON	0	PK	.	.
58	.	1A-003	3	DSM265_14_01	3	1Day400mgDSM265	3	-18	6	-18	6	HOURS	1	DSM265:::DBS	3.84	3.84	ug/mL	0.01	0	0	0	0	.	0	0	ORAL	0	0	400	.	.	704001	1A-003	Inoculated:::Sporozoites:::Treatment	3	DSM265	Sporozoite:::Challenge:::in:::Tuebingen	.	0	1Day400mgDSM265	3	0	UNKNOWN	UNKNWON	UNKNWON	0	PK	.	.
59	.	1A-003	3	DSM265_14_01	3	1Day400mgDSM265	3	-16	8	-16	8	HOURS	1	DSM265:::DBS	3.96	3.96	ug/mL	0.01	0	0	0	0	.	0	0	ORAL	0	0	400	.	.	704001	1A-003	Inoculated:::Sporozoites:::Treatment	3	DSM265	Sporozoite:::Challenge:::in:::Tuebingen	.	0	1Day400mgDSM265	3	0	UNKNOWN	UNKNWON	UNKNWON	0	PK	.	.
60	.	1A-003	3	DSM265_14_01	3	1Day400mgDSM265	3	-10	14	-10	14	HOURS	1	DSM265:::DBS	3.48	3.48	ug/mL	0.01	0	0	0	0	.	0	0	ORAL	0	0	400	.	.	704001	1A-003	Inoculated:::Sporozoites:::Treatment	3	DSM265	Sporozoite:::Challenge:::in:::Tuebingen	.	0	1Day400mgDSM265	3	0	UNKNOWN	UNKNWON	UNKNWON	0	PK	.	.
62	.	1A-003	3	DSM265_14_01	3	1Day400mgDSM265	3	0	24	0	24	HOURS	1	DSM265:::DBS	3.31	3.31	ug/mL	0.01	0	0	0	0	.	0	0	ORAL	0	0	400	.	.	704001	1A-003	Inoculated:::Sporozoites:::Treatment	3	DSM265	Sporozoite:::Challenge:::in:::Tuebingen	.	0	1Day400mgDSM265	3	0	UNKNOWN	UNKNWON	UNKNWON	0	PK	.	.
64	.	1A-003	3	DSM265_14_01	3	1Day400mgDSM265	3	24	48	24	48	HOURS	1	DSM265:::DBS	2.56	2.56	ug/mL	0.01	0	0	0	0	.	0	0	ORAL	0	0	400	.	.	704001	1A-003	Inoculated:::Sporozoites:::Treatment	3	DSM265	Sporozoite:::Challenge:::in:::Tuebingen	.	0	1Day400mgDSM265	3	0	UNKNOWN	UNKNWON	UNKNWON	0	PK	.	.
65	.	1A-003	3	DSM265_14_01	3	1Day400mgDSM265	3	48	72	48	72	HOURS	1	DSM265:::DBS	2.39	2.39	ug/mL	0.01	0	0	0	0	.	0	0	ORAL	0	0	400	.	.	704001	1A-003	Inoculated:::Sporozoites:::Treatment	3	DSM265	Sporozoite:::Challenge:::in:::Tuebingen	.	0	1Day400mgDSM265	3	0	UNKNOWN	UNKNWON	UNKNWON	0	PK	.	.
66	.	1A-003	3	DSM265_14_01	3	1Day400mgDSM265	3	144	168	144	168	HOURS	1	DSM265:::DBS	1.65	1.65	ug/mL	0.01	0	0	0	0	.	0	0	ORAL	0	0	400	.	.	704001	1A-003	Inoculated:::Sporozoites:::Treatment	3	DSM265	Sporozoite:::Challenge:::in:::Tuebingen	.	0	1Day400mgDSM265	3	0	UNKNOWN	UNKNWON	UNKNWON	0	PK	.	.
71	.	1A-003	3	DSM265_14_01	3	1Day400mgDSM265	3	240	264	240	264	HOURS	1	DSM265:::DBS	0.926	0.926	ug/mL	0.01	0	0	0	0	.	0	0	ORAL	0	0	400	.	.	704001	1A-003	Inoculated:::Sporozoites:::Treatment	3	DSM265	Sporozoite:::Challenge:::in:::Tuebingen	.	0	1Day400mgDSM265	3	0	UNKNOWN	UNKNWON	UNKNWON	0	PK	.	.
79	.	1A-003	3	DSM265_14_01	3	1Day400mgDSM265	3	408	432	408	432	HOURS	1	DSM265:::DBS	0.459	0.459	ug/mL	0.01	0	0	0	0	.	0	0	ORAL	0	0	400	.	.	704001	1A-003	Inoculated:::Sporozoites:::Treatment	3	DSM265	Sporozoite:::Challenge:::in:::Tuebingen	.	0	1Day400mgDSM265	3	0	UNKNOWN	UNKNWON	UNKNWON	0	PK	.	.
93	.	1A-005	4	DSM265_14_01	3	1Day400mgDSM265	3	-24	0	-24	0	HOURS	.	DSM265:::Dose	400	0	mg	.	0	1	1	400	1	0	0	ORAL	0	0	400	.	.	704001	1A-005	Inoculated:::Sporozoites:::Treatment	3	DSM265	Sporozoite:::Challenge:::in:::Tuebingen	.	0	1Day400mgDSM265	3	0	UNKNOWN	UNKNWON	UNKNWON	0	Dose	.	.
92	.	1A-005	4	DSM265_14_01	3	1Day400mgDSM265	3	-24	0	-24	0	HOURS	1	DSM265:::DBS	0.005	0.01	ug/mL	0.01	1	0	0	0	.	0	0	ORAL	0	0	400	.	.	704001	1A-005	Inoculated:::Sporozoites:::Treatment	3	DSM265	Sporozoite:::Challenge:::in:::Tuebingen	.	0	1Day400mgDSM265	3	0	UNKNOWN	UNKNWON	UNKNWON	0	PK	.	.
94	.	1A-005	4	DSM265_14_01	3	1Day400mgDSM265	3	-23.75	0.25	-23.75	0.25	HOURS	1	DSM265:::DBS	0.116	0.116	ug/mL	0.01	0	0	0	0	.	0	0	ORAL	0	0	400	.	.	704001	1A-005	Inoculated:::Sporozoites:::Treatment	3	DSM265	Sporozoite:::Challenge:::in:::Tuebingen	.	0	1Day400mgDSM265	3	0	UNKNOWN	UNKNWON	UNKNWON	0	PK	.	.
95	.	1A-005	4	DSM265_14_01	3	1Day400mgDSM265	3	-23.5	0.5	-23.5	0.5	HOURS	1	DSM265:::DBS	0.354	0.354	ug/mL	0.01	0	0	0	0	.	0	0	ORAL	0	0	400	.	.	704001	1A-005	Inoculated:::Sporozoites:::Treatment	3	DSM265	Sporozoite:::Challenge:::in:::Tuebingen	.	0	1Day400mgDSM265	3	0	UNKNOWN	UNKNWON	UNKNWON	0	PK	.	.
96	.	1A-005	4	DSM265_14_01	3	1Day400mgDSM265	3	-23	1	-23	1	HOURS	1	DSM265:::DBS	0.675	0.675	ug/mL	0.01	0	0	0	0	.	0	0	ORAL	0	0	400	.	.	704001	1A-005	Inoculated:::Sporozoites:::Treatment	3	DSM265	Sporozoite:::Challenge:::in:::Tuebingen	.	0	1Day400mgDSM265	3	0	UNKNOWN	UNKNWON	UNKNWON	0	PK	.	.
97	.	1A-005	4	DSM265_14_01	3	1Day400mgDSM265	3	-22	2	-22	2	HOURS	1	DSM265:::DBS	1.54	1.54	ug/mL	0.01	0	0	0	0	.	0	0	ORAL	0	0	400	.	.	704001	1A-005	Inoculated:::Sporozoites:::Treatment	3	DSM265	Sporozoite:::Challenge:::in:::Tuebingen	.	0	1Day400mgDSM265	3	0	UNKNOWN	UNKNWON	UNKNWON	0	PK	.	.
98	.	1A-005	4	DSM265_14_01	3	1Day400mgDSM265	3	-20	4	-20	4	HOURS	1	DSM265:::DBS	6.19	6.19	ug/mL	0.01	0	0	0	0	.	0	0	ORAL	0	0	400	.	.	704001	1A-005	Inoculated:::Sporozoites:::Treatment	3	DSM265	Sporozoite:::Challenge:::in:::Tuebingen	.	0	1Day400mgDSM265	3	0	UNKNOWN	UNKNWON	UNKNWON	0	PK	.	.
99	.	1A-005	4	DSM265_14_01	3	1Day400mgDSM265	3	-18	6	-18	6	HOURS	1	DSM265:::DBS	4.47	4.47	ug/mL	0.01	0	0	0	0	.	0	0	ORAL	0	0	400	.	.	704001	1A-005	Inoculated:::Sporozoites:::Treatment	3	DSM265	Sporozoite:::Challenge:::in:::Tuebingen	.	0	1Day400mgDSM265	3	0	UNKNOWN	UNKNWON	UNKNWON	0	PK	.	.
100	.	1A-005	4	DSM265_14_01	3	1Day400mgDSM265	3	-16	8	-16	8	HOURS	1	DSM265:::DBS	4.48	4.48	ug/mL	0.01	0	0	0	0	.	0	0	ORAL	0	0	400	.	.	704001	1A-005	Inoculated:::Sporozoites:::Treatment	3	DSM265	Sporozoite:::Challenge:::in:::Tuebingen	.	0	1Day400mgDSM265	3	0	UNKNOWN	UNKNWON	UNKNWON	0	PK	.	.
101	.	1A-005	4	DSM265_14_01	3	1Day400mgDSM265	3	-10	14	-10	14	HOURS	1	DSM265:::DBS	4.31	4.31	ug/mL	0.01	0	0	0	0	.	0	0	ORAL	0	0	400	.	.	704001	1A-005	Inoculated:::Sporozoites:::Treatment	3	DSM265	Sporozoite:::Challenge:::in:::Tuebingen	.	0	1Day400mgDSM265	3	0	UNKNOWN	UNKNWON	UNKNWON	0	PK	.	.
103	.	1A-005	4	DSM265_14_01	3	1Day400mgDSM265	3	0	24	0	24	HOURS	1	DSM265:::DBS	5.04	5.04	ug/mL	0.01	0	0	0	0	.	0	0	ORAL	0	0	400	.	.	704001	1A-005	Inoculated:::Sporozoites:::Treatment	3	DSM265	Sporozoite:::Challenge:::in:::Tuebingen	.	0	1Day400mgDSM265	3	0	UNKNOWN	UNKNWON	UNKNWON	0	PK	.	.
105	.	1A-005	4	DSM265_14_01	3	1Day400mgDSM265	3	24	48	24	48	HOURS	1	DSM265:::DBS	4.13	4.13	ug/mL	0.01	0	0	0	0	.	0	0	ORAL	0	0	400	.	.	704001	1A-005	Inoculated:::Sporozoites:::Treatment	3	DSM265	Sporozoite:::Challenge:::in:::Tuebingen	.	0	1Day400mgDSM265	3	0	UNKNOWN	UNKNWON	UNKNWON	0	PK	.	.
106	.	1A-005	4	DSM265_14_01	3	1Day400mgDSM265	3	48	72	48	72	HOURS	1	DSM265:::DBS	4.19	4.19	ug/mL	0.01	0	0	0	0	.	0	0	ORAL	0	0	400	.	.	704001	1A-005	Inoculated:::Sporozoites:::Treatment	3	DSM265	Sporozoite:::Challenge:::in:::Tuebingen	.	0	1Day400mgDSM265	3	0	UNKNOWN	UNKNWON	UNKNWON	0	PK	.	.
107	.	1A-005	4	DSM265_14_01	3	1Day400mgDSM265	3	144	168	144	168	HOURS	1	DSM265:::DBS	3.1	3.1	ug/mL	0.01	0	0	0	0	.	0	0	ORAL	0	0	400	.	.	704001	1A-005	Inoculated:::Sporozoites:::Treatment	3	DSM265	Sporozoite:::Challenge:::in:::Tuebingen	.	0	1Day400mgDSM265	3	0	UNKNOWN	UNKNWON	UNKNWON	0	PK	.	.
112	.	1A-005	4	DSM265_14_01	3	1Day400mgDSM265	3	240	264	240	264	HOURS	1	DSM265:::DBS	1.43	1.43	ug/mL	0.01	0	0	0	0	.	0	0	ORAL	0	0	400	.	.	704001	1A-005	Inoculated:::Sporozoites:::Treatment	3	DSM265	Sporozoite:::Challenge:::in:::Tuebingen	.	0	1Day400mgDSM265	3	0	UNKNOWN	UNKNWON	UNKNWON	0	PK	.	.
120	.	1A-005	4	DSM265_14_01	3	1Day400mgDSM265	3	408	432	408	432	HOURS	1	DSM265:::DBS	0.985	0.985	ug/mL	0.01	0	0	0	0	.	0	0	ORAL	0	0	400	.	.	704001	1A-005	Inoculated:::Sporozoites:::Treatment	3	DSM265	Sporozoite:::Challenge:::in:::Tuebingen	.	0	1Day400mgDSM265	3	0	UNKNOWN	UNKNWON	UNKNWON	0	PK	.	.
146	.	1A-007	6	DSM265_14_01	3	1Day400mgDSM265	3	-24	0	-24	0	HOURS	.	DSM265:::Dose	400	0	mg	.	0	1	1	400	1	0	0	ORAL	0	0	400	.	.	704001	1A-007	Inoculated:::Sporozoites:::Treatment	3	DSM265	Sporozoite:::Challenge:::in:::Tuebingen	.	0	1Day400mgDSM265	3	0	UNKNOWN	UNKNWON	UNKNWON	0	Dose	.	.
145	.	1A-007	6	DSM265_14_01	3	1Day400mgDSM265	3	-24	0	-24	0	HOURS	1	DSM265:::DBS	0.005	0.01	ug/mL	0.01	1	0	0	0	.	0	0	ORAL	0	0	400	.	.	704001	1A-007	Inoculated:::Sporozoites:::Treatment	3	DSM265	Sporozoite:::Challenge:::in:::Tuebingen	.	0	1Day400mgDSM265	3	0	UNKNOWN	UNKNWON	UNKNWON	0	PK	.	.
147	.	1A-007	6	DSM265_14_01	3	1Day400mgDSM265	3	-23.75	0.25	-23.75	0.25	HOURS	1	DSM265:::DBS	1.19	1.19	ug/mL	0.01	0	0	0	0	.	0	0	ORAL	0	0	400	.	.	704001	1A-007	Inoculated:::Sporozoites:::Treatment	3	DSM265	Sporozoite:::Challenge:::in:::Tuebingen	.	0	1Day400mgDSM265	3	0	UNKNOWN	UNKNWON	UNKNWON	0	PK	.	.
148	.	1A-007	6	DSM265_14_01	3	1Day400mgDSM265	3	-23.5	0.5	-23.5	0.5	HOURS	1	DSM265:::DBS	7.24	7.24	ug/mL	0.01	0	0	0	0	.	0	0	ORAL	0	0	400	.	.	704001	1A-007	Inoculated:::Sporozoites:::Treatment	3	DSM265	Sporozoite:::Challenge:::in:::Tuebingen	.	0	1Day400mgDSM265	3	0	UNKNOWN	UNKNWON	UNKNWON	0	PK	.	.
149	.	1A-007	6	DSM265_14_01	3	1Day400mgDSM265	3	-23	1	-23	1	HOURS	1	DSM265:::DBS	8.81	8.81	ug/mL	0.01	0	0	0	0	.	0	0	ORAL	0	0	400	.	.	704001	1A-007	Inoculated:::Sporozoites:::Treatment	3	DSM265	Sporozoite:::Challenge:::in:::Tuebingen	.	0	1Day400mgDSM265	3	0	UNKNOWN	UNKNWON	UNKNWON	0	PK	.	.
150	.	1A-007	6	DSM265_14_01	3	1Day400mgDSM265	3	-22	2	-22	2	HOURS	1	DSM265:::DBS	6.37	6.37	ug/mL	0.01	0	0	0	0	.	0	0	ORAL	0	0	400	.	.	704001	1A-007	Inoculated:::Sporozoites:::Treatment	3	DSM265	Sporozoite:::Challenge:::in:::Tuebingen	.	0	1Day400mgDSM265	3	0	UNKNOWN	UNKNWON	UNKNWON	0	PK	.	.
151	.	1A-007	6	DSM265_14_01	3	1Day400mgDSM265	3	-20	4	-20	4	HOURS	1	DSM265:::DBS	5.96	5.96	ug/mL	0.01	0	0	0	0	.	0	0	ORAL	0	0	400	.	.	704001	1A-007	Inoculated:::Sporozoites:::Treatment	3	DSM265	Sporozoite:::Challenge:::in:::Tuebingen	.	0	1Day400mgDSM265	3	0	UNKNOWN	UNKNWON	UNKNWON	0	PK	.	.
152	.	1A-007	6	DSM265_14_01	3	1Day400mgDSM265	3	-18	6	-18	6	HOURS	1	DSM265:::DBS	6.83	6.83	ug/mL	0.01	0	0	0	0	.	0	0	ORAL	0	0	400	.	.	704001	1A-007	Inoculated:::Sporozoites:::Treatment	3	DSM265	Sporozoite:::Challenge:::in:::Tuebingen	.	0	1Day400mgDSM265	3	0	UNKNOWN	UNKNWON	UNKNWON	0	PK	.	.
153	.	1A-007	6	DSM265_14_01	3	1Day400mgDSM265	3	-16	8	-16	8	HOURS	1	DSM265:::DBS	6.39	6.39	ug/mL	0.01	0	0	0	0	.	0	0	ORAL	0	0	400	.	.	704001	1A-007	Inoculated:::Sporozoites:::Treatment	3	DSM265	Sporozoite:::Challenge:::in:::Tuebingen	.	0	1Day400mgDSM265	3	0	UNKNOWN	UNKNWON	UNKNWON	0	PK	.	.
154	.	1A-007	6	DSM265_14_01	3	1Day400mgDSM265	3	-10	14	-10	14	HOURS	1	DSM265:::DBS	5.26	5.26	ug/mL	0.01	0	0	0	0	.	0	0	ORAL	0	0	400	.	.	704001	1A-007	Inoculated:::Sporozoites:::Treatment	3	DSM265	Sporozoite:::Challenge:::in:::Tuebingen	.	0	1Day400mgDSM265	3	0	UNKNOWN	UNKNWON	UNKNWON	0	PK	.	.
156	.	1A-007	6	DSM265_14_01	3	1Day400mgDSM265	3	0	24	0	24	HOURS	1	DSM265:::DBS	4.35	4.35	ug/mL	0.01	0	0	0	0	.	0	0	ORAL	0	0	400	.	.	704001	1A-007	Inoculated:::Sporozoites:::Treatment	3	DSM265	Sporozoite:::Challenge:::in:::Tuebingen	.	0	1Day400mgDSM265	3	0	UNKNOWN	UNKNWON	UNKNWON	0	PK	.	.
158	.	1A-007	6	DSM265_14_01	3	1Day400mgDSM265	3	24	48	24	48	HOURS	1	DSM265:::DBS	4.95	4.95	ug/mL	0.01	0	0	0	0	.	0	0	ORAL	0	0	400	.	.	704001	1A-007	Inoculated:::Sporozoites:::Treatment	3	DSM265	Sporozoite:::Challenge:::in:::Tuebingen	.	0	1Day400mgDSM265	3	0	UNKNOWN	UNKNWON	UNKNWON	0	PK	.	.
[truncated: 618 more rows]
[truncated: 10 more columns]
