# Supplementary material for: A pharmacokinetic–pharmacodynamic model for chemoprotective agents against malaria
Source: CPT Pharmacometrics Syst Pharmacol. 2022 Nov 22;12(1):50–61. doi: 10.1002/psp4.12875 (PMC9835136; doi:10.1002/psp4.12875)
Supplement: Supplementary file 6 — Data S2 [file PSP4-12-50-s008.zip › dataNLME.csv]

IXGDF	IGNORE	USUBJID	ID	STUDY	STUDYN	TRTNAME	TRT	TIME	TIMEPOS	NT	TAD	TIMEUNIT	YTYPE	NAME	VALUE	DV	UNIT	LLOQ	CENS	MDV	EVID	AMT	ADM	II	ADDL	ROUTE	TINF	RATE	DOSE	PROFNR	PROFTIME	CENTER	SUBJECT	INDNAME	IND	COMPOUND	STUDYDES	PART	EXTENS	TRTNAMER	TRTR	VISIT	VISNAME	DATEDAY	DATETIME	DURATION	TYPENAME	ULOQ	COMMENT
2	.	1A-001	1	DSM265_14_01	3	1Day400mgDSM265	3	-24	0	-24	-24	HOURS	.	DSM265:::Dose	400	0	mg	.	0	1	1	400	1	0	0	ORAL	0	0	0	.	.	704001	1A-001	Inoculated:::Sporozoites:::Treatment	3	DSM265	Sporozoite:::Challenge:::in:::Tuebingen	.	0	1Day400mgDSM265	3	0	UNKNOWN	UNKNWON	UNKNWON	0	Dose	.	.
13	.	1A-001	1	DSM265_14_01	3	1Day400mgDSM265	3	0	24	0	0	HOURS	1	log(Parasitemia:::Asexual:::+:::Gametocyte:::Mean)	2.30258509299405	2.99573227355399	log(p/mL)	2.99573227355399	1	0	0	0	.	0	0	ORAL	0	0	0	.	.	704001	1A-001	Inoculated:::Sporozoites:::Treatment	3	DSM265	Sporozoite:::Challenge:::in:::Tuebingen	.	0	1Day400mgDSM265	3	0	UNKNOWN	UNKNWON	UNKNWON	0	Efficacy	.	.
11	.	1A-001	1	DSM265_14_01	3	1Day400mgDSM265	3	0	24	0	0	HOURS	.	Sporozoite:::Inoculum	3200	0	Sporozoites	.	0	1	1	3200	2	0	0	ORAL	0	0	3200	.	.	704001	1A-001	Inoculated:::Sporozoites:::Treatment	3	DSM265	Sporozoite:::Challenge:::in:::Tuebingen	.	0	1Day400mgDSM265	3	0	UNKNOWN	UNKNWON	UNKNWON	0	Inoculum	.	.
17	.	1A-001	1	DSM265_14_01	3	1Day400mgDSM265	3	144	168	144	144	HOURS	1	log(Parasitemia:::Asexual:::+:::Gametocyte:::Mean)	2.30258509299405	2.99573227355399	log(p/mL)	2.99573227355399	1	0	0	0	.	0	0	ORAL	0	0	3200	.	.	704001	1A-001	Inoculated:::Sporozoites:::Treatment	3	DSM265	Sporozoite:::Challenge:::in:::Tuebingen	.	0	1Day400mgDSM265	3	0	UNKNOWN	UNKNWON	UNKNWON	0	Efficacy	.	.
18	.	1A-001	1	DSM265_14_01	3	1Day400mgDSM265	3	168	192	168	168	HOURS	1	log(Parasitemia:::Asexual:::+:::Gametocyte:::Mean)	2.30258509299405	2.99573227355399	log(p/mL)	2.99573227355399	1	0	0	0	.	0	0	ORAL	0	0	3200	.	.	704001	1A-001	Inoculated:::Sporozoites:::Treatment	3	DSM265	Sporozoite:::Challenge:::in:::Tuebingen	.	0	1Day400mgDSM265	3	0	UNKNOWN	UNKNWON	UNKNWON	0	Efficacy	.	.
19	.	1A-001	1	DSM265_14_01	3	1Day400mgDSM265	3	192	216	192	192	HOURS	1	log(Parasitemia:::Asexual:::+:::Gametocyte:::Mean)	2.30258509299405	2.99573227355399	log(p/mL)	2.99573227355399	1	0	0	0	.	0	0	ORAL	0	0	3200	.	.	704001	1A-001	Inoculated:::Sporozoites:::Treatment	3	DSM265	Sporozoite:::Challenge:::in:::Tuebingen	.	0	1Day400mgDSM265	3	0	UNKNOWN	UNKNWON	UNKNWON	0	Efficacy	.	.
20	.	1A-001	1	DSM265_14_01	3	1Day400mgDSM265	3	216	240	216	216	HOURS	1	log(Parasitemia:::Asexual:::+:::Gametocyte:::Mean)	2.30258509299405	2.99573227355399	log(p/mL)	2.99573227355399	1	0	0	0	.	0	0	ORAL	0	0	3200	.	.	704001	1A-001	Inoculated:::Sporozoites:::Treatment	3	DSM265	Sporozoite:::Challenge:::in:::Tuebingen	.	0	1Day400mgDSM265	3	0	UNKNOWN	UNKNWON	UNKNWON	0	Efficacy	.	.
22	.	1A-001	1	DSM265_14_01	3	1Day400mgDSM265	3	240	264	240	240	HOURS	1	log(Parasitemia:::Asexual:::+:::Gametocyte:::Mean)	2.30258509299405	2.99573227355399	log(p/mL)	2.99573227355399	1	0	0	0	.	0	0	ORAL	0	0	3200	.	.	704001	1A-001	Inoculated:::Sporozoites:::Treatment	3	DSM265	Sporozoite:::Challenge:::in:::Tuebingen	.	0	1Day400mgDSM265	3	0	UNKNOWN	UNKNWON	UNKNWON	0	Efficacy	.	.
23	.	1A-001	1	DSM265_14_01	3	1Day400mgDSM265	3	264	288	264	264	HOURS	1	log(Parasitemia:::Asexual:::+:::Gametocyte:::Mean)	2.30258509299405	2.99573227355399	log(p/mL)	2.99573227355399	1	0	0	0	.	0	0	ORAL	0	0	3200	.	.	704001	1A-001	Inoculated:::Sporozoites:::Treatment	3	DSM265	Sporozoite:::Challenge:::in:::Tuebingen	.	0	1Day400mgDSM265	3	0	UNKNOWN	UNKNWON	UNKNWON	0	Efficacy	.	.
24	.	1A-001	1	DSM265_14_01	3	1Day400mgDSM265	3	288	312	288	288	HOURS	1	log(Parasitemia:::Asexual:::+:::Gametocyte:::Mean)	2.30258509299405	2.99573227355399	log(p/mL)	2.99573227355399	1	0	0	0	.	0	0	ORAL	0	0	3200	.	.	704001	1A-001	Inoculated:::Sporozoites:::Treatment	3	DSM265	Sporozoite:::Challenge:::in:::Tuebingen	.	0	1Day400mgDSM265	3	0	UNKNOWN	UNKNWON	UNKNWON	0	Efficacy	.	.
25	.	1A-001	1	DSM265_14_01	3	1Day400mgDSM265	3	312	336	312	312	HOURS	1	log(Parasitemia:::Asexual:::+:::Gametocyte:::Mean)	2.30258509299405	2.99573227355399	log(p/mL)	2.99573227355399	1	0	0	0	.	0	0	ORAL	0	0	3200	.	.	704001	1A-001	Inoculated:::Sporozoites:::Treatment	3	DSM265	Sporozoite:::Challenge:::in:::Tuebingen	.	0	1Day400mgDSM265	3	0	UNKNOWN	UNKNWON	UNKNWON	0	Efficacy	.	.
26	.	1A-001	1	DSM265_14_01	3	1Day400mgDSM265	3	336	360	336	336	HOURS	1	log(Parasitemia:::Asexual:::+:::Gametocyte:::Mean)	2.30258509299405	2.99573227355399	log(p/mL)	2.99573227355399	1	0	0	0	.	0	0	ORAL	0	0	3200	.	.	704001	1A-001	Inoculated:::Sporozoites:::Treatment	3	DSM265	Sporozoite:::Challenge:::in:::Tuebingen	.	0	1Day400mgDSM265	3	0	UNKNOWN	UNKNWON	UNKNWON	0	Efficacy	.	.
27	.	1A-001	1	DSM265_14_01	3	1Day400mgDSM265	3	360	384	360	360	HOURS	1	log(Parasitemia:::Asexual:::+:::Gametocyte:::Mean)	2.30258509299405	2.99573227355399	log(p/mL)	2.99573227355399	1	0	0	0	.	0	0	ORAL	0	0	3200	.	.	704001	1A-001	Inoculated:::Sporozoites:::Treatment	3	DSM265	Sporozoite:::Challenge:::in:::Tuebingen	.	0	1Day400mgDSM265	3	0	UNKNOWN	UNKNWON	UNKNWON	0	Efficacy	.	.
28	.	1A-001	1	DSM265_14_01	3	1Day400mgDSM265	3	384	408	384	384	HOURS	1	log(Parasitemia:::Asexual:::+:::Gametocyte:::Mean)	2.30258509299405	2.99573227355399	log(p/mL)	2.99573227355399	1	0	0	0	.	0	0	ORAL	0	0	3200	.	.	704001	1A-001	Inoculated:::Sporozoites:::Treatment	3	DSM265	Sporozoite:::Challenge:::in:::Tuebingen	.	0	1Day400mgDSM265	3	0	UNKNOWN	UNKNWON	UNKNWON	0	Efficacy	.	.
30	.	1A-001	1	DSM265_14_01	3	1Day400mgDSM265	3	408	432	408	408	HOURS	1	log(Parasitemia:::Asexual:::+:::Gametocyte:::Mean)	2.30258509299405	2.99573227355399	log(p/mL)	2.99573227355399	1	0	0	0	.	0	0	ORAL	0	0	3200	.	.	704001	1A-001	Inoculated:::Sporozoites:::Treatment	3	DSM265	Sporozoite:::Challenge:::in:::Tuebingen	.	0	1Day400mgDSM265	3	0	UNKNOWN	UNKNWON	UNKNWON	0	Efficacy	.	.
31	.	1A-001	1	DSM265_14_01	3	1Day400mgDSM265	3	432	456	432	432	HOURS	1	log(Parasitemia:::Asexual:::+:::Gametocyte:::Mean)	2.30258509299405	2.99573227355399	log(p/mL)	2.99573227355399	1	0	0	0	.	0	0	ORAL	0	0	3200	.	.	704001	1A-001	Inoculated:::Sporozoites:::Treatment	3	DSM265	Sporozoite:::Challenge:::in:::Tuebingen	.	0	1Day400mgDSM265	3	0	UNKNOWN	UNKNWON	UNKNWON	0	Efficacy	.	.
32	.	1A-001	1	DSM265_14_01	3	1Day400mgDSM265	3	456	480	456	456	HOURS	1	log(Parasitemia:::Asexual:::+:::Gametocyte:::Mean)	2.30258509299405	2.99573227355399	log(p/mL)	2.99573227355399	1	0	0	0	.	0	0	ORAL	0	0	3200	.	.	704001	1A-001	Inoculated:::Sporozoites:::Treatment	3	DSM265	Sporozoite:::Challenge:::in:::Tuebingen	.	0	1Day400mgDSM265	3	0	UNKNOWN	UNKNWON	UNKNWON	0	Efficacy	.	.
33	.	1A-001	1	DSM265_14_01	3	1Day400mgDSM265	3	480	504	480	480	HOURS	1	log(Parasitemia:::Asexual:::+:::Gametocyte:::Mean)	2.30258509299405	2.99573227355399	log(p/mL)	2.99573227355399	1	0	0	0	.	0	0	ORAL	0	0	3200	.	.	704001	1A-001	Inoculated:::Sporozoites:::Treatment	3	DSM265	Sporozoite:::Challenge:::in:::Tuebingen	.	0	1Day400mgDSM265	3	0	UNKNOWN	UNKNWON	UNKNWON	0	Efficacy	.	.
34	.	1A-001	1	DSM265_14_01	3	1Day400mgDSM265	3	504	528	504	504	HOURS	1	log(Parasitemia:::Asexual:::+:::Gametocyte:::Mean)	2.30258509299405	2.99573227355399	log(p/mL)	2.99573227355399	1	0	0	0	.	0	0	ORAL	0	0	3200	.	.	704001	1A-001	Inoculated:::Sporozoites:::Treatment	3	DSM265	Sporozoite:::Challenge:::in:::Tuebingen	.	0	1Day400mgDSM265	3	0	UNKNOWN	UNKNWON	UNKNWON	0	Efficacy	.	.
35	.	1A-001	1	DSM265_14_01	3	1Day400mgDSM265	3	528	552	528	528	HOURS	1	log(Parasitemia:::Asexual:::+:::Gametocyte:::Mean)	2.30258509299405	2.99573227355399	log(p/mL)	2.99573227355399	1	0	0	0	.	0	0	ORAL	0	0	3200	.	.	704001	1A-001	Inoculated:::Sporozoites:::Treatment	3	DSM265	Sporozoite:::Challenge:::in:::Tuebingen	.	0	1Day400mgDSM265	3	0	UNKNOWN	UNKNWON	UNKNWON	0	Efficacy	.	.
36	.	1A-001	1	DSM265_14_01	3	1Day400mgDSM265	3	552	576	552	552	HOURS	1	log(Parasitemia:::Asexual:::+:::Gametocyte:::Mean)	2.30258509299405	2.99573227355399	log(p/mL)	2.99573227355399	1	0	0	0	.	0	0	ORAL	0	0	3200	.	.	704001	1A-001	Inoculated:::Sporozoites:::Treatment	3	DSM265	Sporozoite:::Challenge:::in:::Tuebingen	.	0	1Day400mgDSM265	3	0	UNKNOWN	UNKNWON	UNKNWON	0	Efficacy	.	.
37	.	1A-001	1	DSM265_14_01	3	1Day400mgDSM265	3	576	600	576	576	HOURS	1	log(Parasitemia:::Asexual:::+:::Gametocyte:::Mean)	2.30258509299405	2.99573227355399	log(p/mL)	2.99573227355399	1	0	0	0	.	0	0	ORAL	0	0	3200	.	.	704001	1A-001	Inoculated:::Sporozoites:::Treatment	3	DSM265	Sporozoite:::Challenge:::in:::Tuebingen	.	0	1Day400mgDSM265	3	0	UNKNOWN	UNKNWON	UNKNWON	0	Efficacy	.	.
38	.	1A-001	1	DSM265_14_01	3	1Day400mgDSM265	3	600	624	600	600	HOURS	1	log(Parasitemia:::Asexual:::+:::Gametocyte:::Mean)	2.30258509299405	2.99573227355399	log(p/mL)	2.99573227355399	1	0	0	0	.	0	0	ORAL	0	0	3200	.	.	704001	1A-001	Inoculated:::Sporozoites:::Treatment	3	DSM265	Sporozoite:::Challenge:::in:::Tuebingen	.	0	1Day400mgDSM265	3	0	UNKNOWN	UNKNWON	UNKNWON	0	Efficacy	.	.
39	.	1A-001	1	DSM265_14_01	3	1Day400mgDSM265	3	624	648	624	624	HOURS	1	log(Parasitemia:::Asexual:::+:::Gametocyte:::Mean)	2.30258509299405	2.99573227355399	log(p/mL)	2.99573227355399	1	0	0	0	.	0	0	ORAL	0	0	3200	.	.	704001	1A-001	Inoculated:::Sporozoites:::Treatment	3	DSM265	Sporozoite:::Challenge:::in:::Tuebingen	.	0	1Day400mgDSM265	3	0	UNKNOWN	UNKNWON	UNKNWON	0	Efficacy	.	.
40	.	1A-001	1	DSM265_14_01	3	1Day400mgDSM265	3	648	672	648	648	HOURS	1	log(Parasitemia:::Asexual:::+:::Gametocyte:::Mean)	2.30258509299405	2.99573227355399	log(p/mL)	2.99573227355399	1	0	0	0	.	0	0	ORAL	0	0	3200	.	.	704001	1A-001	Inoculated:::Sporozoites:::Treatment	3	DSM265	Sporozoite:::Challenge:::in:::Tuebingen	.	0	1Day400mgDSM265	3	0	UNKNOWN	UNKNWON	UNKNWON	0	Efficacy	.	.
41	.	1A-001	1	DSM265_14_01	3	1Day400mgDSM265	3	672	696	672	672	HOURS	1	log(Parasitemia:::Asexual:::+:::Gametocyte:::Mean)	2.30258509299405	2.99573227355399	log(p/mL)	2.99573227355399	1	0	0	0	.	0	0	ORAL	0	0	3200	.	.	704001	1A-001	Inoculated:::Sporozoites:::Treatment	3	DSM265	Sporozoite:::Challenge:::in:::Tuebingen	.	0	1Day400mgDSM265	3	0	UNKNOWN	UNKNWON	UNKNWON	0	Efficacy	.	.
52	.	1A-003	3	DSM265_14_01	3	1Day400mgDSM265	3	-24	0	-24	-24	HOURS	.	DSM265:::Dose	400	0	mg	.	0	1	1	400	1	0	0	ORAL	0	0	0	.	.	704001	1A-003	Inoculated:::Sporozoites:::Treatment	3	DSM265	Sporozoite:::Challenge:::in:::Tuebingen	.	0	1Day400mgDSM265	3	0	UNKNOWN	UNKNWON	UNKNWON	0	Dose	.	.
63	.	1A-003	3	DSM265_14_01	3	1Day400mgDSM265	3	0	24	0	0	HOURS	1	log(Parasitemia:::Asexual:::+:::Gametocyte:::Mean)	2.30258509299405	2.99573227355399	log(p/mL)	2.99573227355399	1	0	0	0	.	0	0	ORAL	0	0	0	.	.	704001	1A-003	Inoculated:::Sporozoites:::Treatment	3	DSM265	Sporozoite:::Challenge:::in:::Tuebingen	.	0	1Day400mgDSM265	3	0	UNKNOWN	UNKNWON	UNKNWON	0	Efficacy	.	.
61	.	1A-003	3	DSM265_14_01	3	1Day400mgDSM265	3	0	24	0	0	HOURS	.	Sporozoite:::Inoculum	3200	0	Sporozoites	.	0	1	1	3200	2	0	0	ORAL	0	0	3200	.	.	704001	1A-003	Inoculated:::Sporozoites:::Treatment	3	DSM265	Sporozoite:::Challenge:::in:::Tuebingen	.	0	1Day400mgDSM265	3	0	UNKNOWN	UNKNWON	UNKNWON	0	Inoculum	.	.
67	.	1A-003	3	DSM265_14_01	3	1Day400mgDSM265	3	144	168	144	144	HOURS	1	log(Parasitemia:::Asexual:::+:::Gametocyte:::Mean)	2.30258509299405	2.99573227355399	log(p/mL)	2.99573227355399	1	0	0	0	.	0	0	ORAL	0	0	3200	.	.	704001	1A-003	Inoculated:::Sporozoites:::Treatment	3	DSM265	Sporozoite:::Challenge:::in:::Tuebingen	.	0	1Day400mgDSM265	3	0	UNKNOWN	UNKNWON	UNKNWON	0	Efficacy	.	.
68	.	1A-003	3	DSM265_14_01	3	1Day400mgDSM265	3	168	192	168	168	HOURS	1	log(Parasitemia:::Asexual:::+:::Gametocyte:::Mean)	2.30258509299405	2.99573227355399	log(p/mL)	2.99573227355399	1	0	0	0	.	0	0	ORAL	0	0	3200	.	.	704001	1A-003	Inoculated:::Sporozoites:::Treatment	3	DSM265	Sporozoite:::Challenge:::in:::Tuebingen	.	0	1Day400mgDSM265	3	0	UNKNOWN	UNKNWON	UNKNWON	0	Efficacy	.	.
69	.	1A-003	3	DSM265_14_01	3	1Day400mgDSM265	3	192	216	192	192	HOURS	1	log(Parasitemia:::Asexual:::+:::Gametocyte:::Mean)	2.30258509299405	2.99573227355399	log(p/mL)	2.99573227355399	1	0	0	0	.	0	0	ORAL	0	0	3200	.	.	704001	1A-003	Inoculated:::Sporozoites:::Treatment	3	DSM265	Sporozoite:::Challenge:::in:::Tuebingen	.	0	1Day400mgDSM265	3	0	UNKNOWN	UNKNWON	UNKNWON	0	Efficacy	.	.
70	.	1A-003	3	DSM265_14_01	3	1Day400mgDSM265	3	216	240	216	216	HOURS	1	log(Parasitemia:::Asexual:::+:::Gametocyte:::Mean)	2.30258509299405	2.99573227355399	log(p/mL)	2.99573227355399	1	0	0	0	.	0	0	ORAL	0	0	3200	.	.	704001	1A-003	Inoculated:::Sporozoites:::Treatment	3	DSM265	Sporozoite:::Challenge:::in:::Tuebingen	.	0	1Day400mgDSM265	3	0	UNKNOWN	UNKNWON	UNKNWON	0	Efficacy	.	.
72	.	1A-003	3	DSM265_14_01	3	1Day400mgDSM265	3	240	264	240	240	HOURS	1	log(Parasitemia:::Asexual:::+:::Gametocyte:::Mean)	2.30258509299405	2.99573227355399	log(p/mL)	2.99573227355399	1	0	0	0	.	0	0	ORAL	0	0	3200	.	.	704001	1A-003	Inoculated:::Sporozoites:::Treatment	3	DSM265	Sporozoite:::Challenge:::in:::Tuebingen	.	0	1Day400mgDSM265	3	0	UNKNOWN	UNKNWON	UNKNWON	0	Efficacy	.	.
73	.	1A-003	3	DSM265_14_01	3	1Day400mgDSM265	3	264	288	264	264	HOURS	1	log(Parasitemia:::Asexual:::+:::Gametocyte:::Mean)	2.30258509299405	2.99573227355399	log(p/mL)	2.99573227355399	1	0	0	0	.	0	0	ORAL	0	0	3200	.	.	704001	1A-003	Inoculated:::Sporozoites:::Treatment	3	DSM265	Sporozoite:::Challenge:::in:::Tuebingen	.	0	1Day400mgDSM265	3	0	UNKNOWN	UNKNWON	UNKNWON	0	Efficacy	.	.
74	.	1A-003	3	DSM265_14_01	3	1Day400mgDSM265	3	288	312	288	288	HOURS	1	log(Parasitemia:::Asexual:::+:::Gametocyte:::Mean)	2.30258509299405	2.99573227355399	log(p/mL)	2.99573227355399	1	0	0	0	.	0	0	ORAL	0	0	3200	.	.	704001	1A-003	Inoculated:::Sporozoites:::Treatment	3	DSM265	Sporozoite:::Challenge:::in:::Tuebingen	.	0	1Day400mgDSM265	3	0	UNKNOWN	UNKNWON	UNKNWON	0	Efficacy	.	.
75	.	1A-003	3	DSM265_14_01	3	1Day400mgDSM265	3	312	336	312	312	HOURS	1	log(Parasitemia:::Asexual:::+:::Gametocyte:::Mean)	2.30258509299405	2.99573227355399	log(p/mL)	2.99573227355399	1	0	0	0	.	0	0	ORAL	0	0	3200	.	.	704001	1A-003	Inoculated:::Sporozoites:::Treatment	3	DSM265	Sporozoite:::Challenge:::in:::Tuebingen	.	0	1Day400mgDSM265	3	0	UNKNOWN	UNKNWON	UNKNWON	0	Efficacy	.	.
76	.	1A-003	3	DSM265_14_01	3	1Day400mgDSM265	3	336	360	336	336	HOURS	1	log(Parasitemia:::Asexual:::+:::Gametocyte:::Mean)	2.30258509299405	2.99573227355399	log(p/mL)	2.99573227355399	1	0	0	0	.	0	0	ORAL	0	0	3200	.	.	704001	1A-003	Inoculated:::Sporozoites:::Treatment	3	DSM265	Sporozoite:::Challenge:::in:::Tuebingen	.	0	1Day400mgDSM265	3	0	UNKNOWN	UNKNWON	UNKNWON	0	Efficacy	.	.
77	.	1A-003	3	DSM265_14_01	3	1Day400mgDSM265	3	360	384	360	360	HOURS	1	log(Parasitemia:::Asexual:::+:::Gametocyte:::Mean)	2.30258509299405	2.99573227355399	log(p/mL)	2.99573227355399	1	0	0	0	.	0	0	ORAL	0	0	3200	.	.	704001	1A-003	Inoculated:::Sporozoites:::Treatment	3	DSM265	Sporozoite:::Challenge:::in:::Tuebingen	.	0	1Day400mgDSM265	3	0	UNKNOWN	UNKNWON	UNKNWON	0	Efficacy	.	.
78	.	1A-003	3	DSM265_14_01	3	1Day400mgDSM265	3	384	408	384	384	HOURS	1	log(Parasitemia:::Asexual:::+:::Gametocyte:::Mean)	2.30258509299405	2.99573227355399	log(p/mL)	2.99573227355399	1	0	0	0	.	0	0	ORAL	0	0	3200	.	.	704001	1A-003	Inoculated:::Sporozoites:::Treatment	3	DSM265	Sporozoite:::Challenge:::in:::Tuebingen	.	0	1Day400mgDSM265	3	0	UNKNOWN	UNKNWON	UNKNWON	0	Efficacy	.	.
80	.	1A-003	3	DSM265_14_01	3	1Day400mgDSM265	3	408	432	408	408	HOURS	1	log(Parasitemia:::Asexual:::+:::Gametocyte:::Mean)	2.30258509299405	2.99573227355399	log(p/mL)	2.99573227355399	1	0	0	0	.	0	0	ORAL	0	0	3200	.	.	704001	1A-003	Inoculated:::Sporozoites:::Treatment	3	DSM265	Sporozoite:::Challenge:::in:::Tuebingen	.	0	1Day400mgDSM265	3	0	UNKNOWN	UNKNWON	UNKNWON	0	Efficacy	.	.
81	.	1A-003	3	DSM265_14_01	3	1Day400mgDSM265	3	432	456	432	432	HOURS	1	log(Parasitemia:::Asexual:::+:::Gametocyte:::Mean)	2.30258509299405	2.99573227355399	log(p/mL)	2.99573227355399	1	0	0	0	.	0	0	ORAL	0	0	3200	.	.	704001	1A-003	Inoculated:::Sporozoites:::Treatment	3	DSM265	Sporozoite:::Challenge:::in:::Tuebingen	.	0	1Day400mgDSM265	3	0	UNKNOWN	UNKNWON	UNKNWON	0	Efficacy	.	.
82	.	1A-003	3	DSM265_14_01	3	1Day400mgDSM265	3	456	480	456	456	HOURS	1	log(Parasitemia:::Asexual:::+:::Gametocyte:::Mean)	2.30258509299405	2.99573227355399	log(p/mL)	2.99573227355399	1	0	0	0	.	0	0	ORAL	0	0	3200	.	.	704001	1A-003	Inoculated:::Sporozoites:::Treatment	3	DSM265	Sporozoite:::Challenge:::in:::Tuebingen	.	0	1Day400mgDSM265	3	0	UNKNOWN	UNKNWON	UNKNWON	0	Efficacy	.	.
83	.	1A-003	3	DSM265_14_01	3	1Day400mgDSM265	3	480	504	480	480	HOURS	1	log(Parasitemia:::Asexual:::+:::Gametocyte:::Mean)	2.30258509299405	2.99573227355399	log(p/mL)	2.99573227355399	1	0	0	0	.	0	0	ORAL	0	0	3200	.	.	704001	1A-003	Inoculated:::Sporozoites:::Treatment	3	DSM265	Sporozoite:::Challenge:::in:::Tuebingen	.	0	1Day400mgDSM265	3	0	UNKNOWN	UNKNWON	UNKNWON	0	Efficacy	.	.
84	.	1A-003	3	DSM265_14_01	3	1Day400mgDSM265	3	504	528	504	504	HOURS	1	log(Parasitemia:::Asexual:::+:::Gametocyte:::Mean)	2.30258509299405	2.99573227355399	log(p/mL)	2.99573227355399	1	0	0	0	.	0	0	ORAL	0	0	3200	.	.	704001	1A-003	Inoculated:::Sporozoites:::Treatment	3	DSM265	Sporozoite:::Challenge:::in:::Tuebingen	.	0	1Day400mgDSM265	3	0	UNKNOWN	UNKNWON	UNKNWON	0	Efficacy	.	.
85	.	1A-003	3	DSM265_14_01	3	1Day400mgDSM265	3	528	552	528	528	HOURS	1	log(Parasitemia:::Asexual:::+:::Gametocyte:::Mean)	2.30258509299405	2.99573227355399	log(p/mL)	2.99573227355399	1	0	0	0	.	0	0	ORAL	0	0	3200	.	.	704001	1A-003	Inoculated:::Sporozoites:::Treatment	3	DSM265	Sporozoite:::Challenge:::in:::Tuebingen	.	0	1Day400mgDSM265	3	0	UNKNOWN	UNKNWON	UNKNWON	0	Efficacy	.	.
86	.	1A-003	3	DSM265_14_01	3	1Day400mgDSM265	3	552	576	552	552	HOURS	1	log(Parasitemia:::Asexual:::+:::Gametocyte:::Mean)	2.30258509299405	2.99573227355399	log(p/mL)	2.99573227355399	1	0	0	0	.	0	0	ORAL	0	0	3200	.	.	704001	1A-003	Inoculated:::Sporozoites:::Treatment	3	DSM265	Sporozoite:::Challenge:::in:::Tuebingen	.	0	1Day400mgDSM265	3	0	UNKNOWN	UNKNWON	UNKNWON	0	Efficacy	.	.
87	.	1A-003	3	DSM265_14_01	3	1Day400mgDSM265	3	576	600	576	576	HOURS	1	log(Parasitemia:::Asexual:::+:::Gametocyte:::Mean)	2.30258509299405	2.99573227355399	log(p/mL)	2.99573227355399	1	0	0	0	.	0	0	ORAL	0	0	3200	.	.	704001	1A-003	Inoculated:::Sporozoites:::Treatment	3	DSM265	Sporozoite:::Challenge:::in:::Tuebingen	.	0	1Day400mgDSM265	3	0	UNKNOWN	UNKNWON	UNKNWON	0	Efficacy	.	.
88	.	1A-003	3	DSM265_14_01	3	1Day400mgDSM265	3	600	624	600	600	HOURS	1	log(Parasitemia:::Asexual:::+:::Gametocyte:::Mean)	2.30258509299405	2.99573227355399	log(p/mL)	2.99573227355399	1	0	0	0	.	0	0	ORAL	0	0	3200	.	.	704001	1A-003	Inoculated:::Sporozoites:::Treatment	3	DSM265	Sporozoite:::Challenge:::in:::Tuebingen	.	0	1Day400mgDSM265	3	0	UNKNOWN	UNKNWON	UNKNWON	0	Efficacy	.	.
89	.	1A-003	3	DSM265_14_01	3	1Day400mgDSM265	3	624	648	624	624	HOURS	1	log(Parasitemia:::Asexual:::+:::Gametocyte:::Mean)	2.30258509299405	2.99573227355399	log(p/mL)	2.99573227355399	1	0	0	0	.	0	0	ORAL	0	0	3200	.	.	704001	1A-003	Inoculated:::Sporozoites:::Treatment	3	DSM265	Sporozoite:::Challenge:::in:::Tuebingen	.	0	1Day400mgDSM265	3	0	UNKNOWN	UNKNWON	UNKNWON	0	Efficacy	.	.
90	.	1A-003	3	DSM265_14_01	3	1Day400mgDSM265	3	648	672	648	648	HOURS	1	log(Parasitemia:::Asexual:::+:::Gametocyte:::Mean)	2.30258509299405	2.99573227355399	log(p/mL)	2.99573227355399	1	0	0	0	.	0	0	ORAL	0	0	3200	.	.	704001	1A-003	Inoculated:::Sporozoites:::Treatment	3	DSM265	Sporozoite:::Challenge:::in:::Tuebingen	.	0	1Day400mgDSM265	3	0	UNKNOWN	UNKNWON	UNKNWON	0	Efficacy	.	.
91	.	1A-003	3	DSM265_14_01	3	1Day400mgDSM265	3	672	696	672	672	HOURS	1	log(Parasitemia:::Asexual:::+:::Gametocyte:::Mean)	2.30258509299405	2.99573227355399	log(p/mL)	2.99573227355399	1	0	0	0	.	0	0	ORAL	0	0	3200	.	.	704001	1A-003	Inoculated:::Sporozoites:::Treatment	3	DSM265	Sporozoite:::Challenge:::in:::Tuebingen	.	0	1Day400mgDSM265	3	0	UNKNOWN	UNKNWON	UNKNWON	0	Efficacy	.	.
93	.	1A-005	4	DSM265_14_01	3	1Day400mgDSM265	3	-24	0	-24	-24	HOURS	.	DSM265:::Dose	400	0	mg	.	0	1	1	400	1	0	0	ORAL	0	0	0	.	.	704001	1A-005	Inoculated:::Sporozoites:::Treatment	3	DSM265	Sporozoite:::Challenge:::in:::Tuebingen	.	0	1Day400mgDSM265	3	0	UNKNOWN	UNKNWON	UNKNWON	0	Dose	.	.
104	.	1A-005	4	DSM265_14_01	3	1Day400mgDSM265	3	0	24	0	0	HOURS	1	log(Parasitemia:::Asexual:::+:::Gametocyte:::Mean)	2.30258509299405	2.99573227355399	log(p/mL)	2.99573227355399	1	0	0	0	.	0	0	ORAL	0	0	0	.	.	704001	1A-005	Inoculated:::Sporozoites:::Treatment	3	DSM265	Sporozoite:::Challenge:::in:::Tuebingen	.	0	1Day400mgDSM265	3	0	UNKNOWN	UNKNWON	UNKNWON	0	Efficacy	.	.
102	.	1A-005	4	DSM265_14_01	3	1Day400mgDSM265	3	0	24	0	0	HOURS	.	Sporozoite:::Inoculum	3200	0	Sporozoites	.	0	1	1	3200	2	0	0	ORAL	0	0	3200	.	.	704001	1A-005	Inoculated:::Sporozoites:::Treatment	3	DSM265	Sporozoite:::Challenge:::in:::Tuebingen	.	0	1Day400mgDSM265	3	0	UNKNOWN	UNKNWON	UNKNWON	0	Inoculum	.	.
108	.	1A-005	4	DSM265_14_01	3	1Day400mgDSM265	3	144	168	144	144	HOURS	1	log(Parasitemia:::Asexual:::+:::Gametocyte:::Mean)	2.30258509299405	2.99573227355399	log(p/mL)	2.99573227355399	1	0	0	0	.	0	0	ORAL	0	0	3200	.	.	704001	1A-005	Inoculated:::Sporozoites:::Treatment	3	DSM265	Sporozoite:::Challenge:::in:::Tuebingen	.	0	1Day400mgDSM265	3	0	UNKNOWN	UNKNWON	UNKNWON	0	Efficacy	.	.
109	.	1A-005	4	DSM265_14_01	3	1Day400mgDSM265	3	168	192	168	168	HOURS	1	log(Parasitemia:::Asexual:::+:::Gametocyte:::Mean)	2.30258509299405	2.99573227355399	log(p/mL)	2.99573227355399	1	0	0	0	.	0	0	ORAL	0	0	3200	.	.	704001	1A-005	Inoculated:::Sporozoites:::Treatment	3	DSM265	Sporozoite:::Challenge:::in:::Tuebingen	.	0	1Day400mgDSM265	3	0	UNKNOWN	UNKNWON	UNKNWON	0	Efficacy	.	.
110	.	1A-005	4	DSM265_14_01	3	1Day400mgDSM265	3	192	216	192	192	HOURS	1	log(Parasitemia:::Asexual:::+:::Gametocyte:::Mean)	2.30258509299405	2.99573227355399	log(p/mL)	2.99573227355399	1	0	0	0	.	0	0	ORAL	0	0	3200	.	.	704001	1A-005	Inoculated:::Sporozoites:::Treatment	3	DSM265	Sporozoite:::Challenge:::in:::Tuebingen	.	0	1Day400mgDSM265	3	0	UNKNOWN	UNKNWON	UNKNWON	0	Efficacy	.	.
111	.	1A-005	4	DSM265_14_01	3	1Day400mgDSM265	3	216	240	216	216	HOURS	1	log(Parasitemia:::Asexual:::+:::Gametocyte:::Mean)	2.30258509299405	2.99573227355399	log(p/mL)	2.99573227355399	1	0	0	0	.	0	0	ORAL	0	0	3200	.	.	704001	1A-005	Inoculated:::Sporozoites:::Treatment	3	DSM265	Sporozoite:::Challenge:::in:::Tuebingen	.	0	1Day400mgDSM265	3	0	UNKNOWN	UNKNWON	UNKNWON	0	Efficacy	.	.
113	.	1A-005	4	DSM265_14_01	3	1Day400mgDSM265	3	240	264	240	240	HOURS	1	log(Parasitemia:::Asexual:::+:::Gametocyte:::Mean)	2.30258509299405	2.99573227355399	log(p/mL)	2.99573227355399	1	0	0	0	.	0	0	ORAL	0	0	3200	.	.	704001	1A-005	Inoculated:::Sporozoites:::Treatment	3	DSM265	Sporozoite:::Challenge:::in:::Tuebingen	.	0	1Day400mgDSM265	3	0	UNKNOWN	UNKNWON	UNKNWON	0	Efficacy	.	.
114	.	1A-005	4	DSM265_14_01	3	1Day400mgDSM265	3	264	288	264	264	HOURS	1	log(Parasitemia:::Asexual:::+:::Gametocyte:::Mean)	2.30258509299405	2.99573227355399	log(p/mL)	2.99573227355399	1	0	0	0	.	0	0	ORAL	0	0	3200	.	.	704001	1A-005	Inoculated:::Sporozoites:::Treatment	3	DSM265	Sporozoite:::Challenge:::in:::Tuebingen	.	0	1Day400mgDSM265	3	0	UNKNOWN	UNKNWON	UNKNWON	0	Efficacy	.	.
115	.	1A-005	4	DSM265_14_01	3	1Day400mgDSM265	3	288	312	288	288	HOURS	1	log(Parasitemia:::Asexual:::+:::Gametocyte:::Mean)	2.30258509299405	2.99573227355399	log(p/mL)	2.99573227355399	1	0	0	0	.	0	0	ORAL	0	0	3200	.	.	704001	1A-005	Inoculated:::Sporozoites:::Treatment	3	DSM265	Sporozoite:::Challenge:::in:::Tuebingen	.	0	1Day400mgDSM265	3	0	UNKNOWN	UNKNWON	UNKNWON	0	Efficacy	.	.
116	.	1A-005	4	DSM265_14_01	3	1Day400mgDSM265	3	312	336	312	312	HOURS	1	log(Parasitemia:::Asexual:::+:::Gametocyte:::Mean)	2.30258509299405	2.99573227355399	log(p/mL)	2.99573227355399	1	0	0	0	.	0	0	ORAL	0	0	3200	.	.	704001	1A-005	Inoculated:::Sporozoites:::Treatment	3	DSM265	Sporozoite:::Challenge:::in:::Tuebingen	.	0	1Day400mgDSM265	3	0	UNKNOWN	UNKNWON	UNKNWON	0	Efficacy	.	.
117	.	1A-005	4	DSM265_14_01	3	1Day400mgDSM265	3	336	360	336	336	HOURS	1	log(Parasitemia:::Asexual:::+:::Gametocyte:::Mean)	2.30258509299405	2.99573227355399	log(p/mL)	2.99573227355399	1	0	0	0	.	0	0	ORAL	0	0	3200	.	.	704001	1A-005	Inoculated:::Sporozoites:::Treatment	3	DSM265	Sporozoite:::Challenge:::in:::Tuebingen	.	0	1Day400mgDSM265	3	0	UNKNOWN	UNKNWON	UNKNWON	0	Efficacy	.	.
118	.	1A-005	4	DSM265_14_01	3	1Day400mgDSM265	3	360	384	360	360	HOURS	1	log(Parasitemia:::Asexual:::+:::Gametocyte:::Mean)	2.30258509299405	2.99573227355399	log(p/mL)	2.99573227355399	1	0	0	0	.	0	0	ORAL	0	0	3200	.	.	704001	1A-005	Inoculated:::Sporozoites:::Treatment	3	DSM265	Sporozoite:::Challenge:::in:::Tuebingen	.	0	1Day400mgDSM265	3	0	UNKNOWN	UNKNWON	UNKNWON	0	Efficacy	.	.
119	.	1A-005	4	DSM265_14_01	3	1Day400mgDSM265	3	384	408	384	384	HOURS	1	log(Parasitemia:::Asexual:::+:::Gametocyte:::Mean)	2.30258509299405	2.99573227355399	log(p/mL)	2.99573227355399	1	0	0	0	.	0	0	ORAL	0	0	3200	.	.	704001	1A-005	Inoculated:::Sporozoites:::Treatment	3	DSM265	Sporozoite:::Challenge:::in:::Tuebingen	.	0	1Day400mgDSM265	3	0	UNKNOWN	UNKNWON	UNKNWON	0	Efficacy	.	.
121	.	1A-005	4	DSM265_14_01	3	1Day400mgDSM265	3	408	432	408	408	HOURS	1	log(Parasitemia:::Asexual:::+:::Gametocyte:::Mean)	2.30258509299405	2.99573227355399	log(p/mL)	2.99573227355399	1	0	0	0	.	0	0	ORAL	0	0	3200	.	.	704001	1A-005	Inoculated:::Sporozoites:::Treatment	3	DSM265	Sporozoite:::Challenge:::in:::Tuebingen	.	0	1Day400mgDSM265	3	0	UNKNOWN	UNKNWON	UNKNWON	0	Efficacy	.	.
122	.	1A-005	4	DSM265_14_01	3	1Day400mgDSM265	3	432	456	432	432	HOURS	1	log(Parasitemia:::Asexual:::+:::Gametocyte:::Mean)	2.30258509299405	2.99573227355399	log(p/mL)	2.99573227355399	1	0	0	0	.	0	0	ORAL	0	0	3200	.	.	704001	1A-005	Inoculated:::Sporozoites:::Treatment	3	DSM265	Sporozoite:::Challenge:::in:::Tuebingen	.	0	1Day400mgDSM265	3	0	UNKNOWN	UNKNWON	UNKNWON	0	Efficacy	.	.
123	.	1A-005	4	DSM265_14_01	3	1Day400mgDSM265	3	456	480	456	456	HOURS	1	log(Parasitemia:::Asexual:::+:::Gametocyte:::Mean)	2.30258509299405	2.99573227355399	log(p/mL)	2.99573227355399	1	0	0	0	.	0	0	ORAL	0	0	3200	.	.	704001	1A-005	Inoculated:::Sporozoites:::Treatment	3	DSM265	Sporozoite:::Challenge:::in:::Tuebingen	.	0	1Day400mgDSM265	3	0	UNKNOWN	UNKNWON	UNKNWON	0	Efficacy	.	.
124	.	1A-005	4	DSM265_14_01	3	1Day400mgDSM265	3	480	504	480	480	HOURS	1	log(Parasitemia:::Asexual:::+:::Gametocyte:::Mean)	2.30258509299405	2.99573227355399	log(p/mL)	2.99573227355399	1	0	0	0	.	0	0	ORAL	0	0	3200	.	.	704001	1A-005	Inoculated:::Sporozoites:::Treatment	3	DSM265	Sporozoite:::Challenge:::in:::Tuebingen	.	0	1Day400mgDSM265	3	0	UNKNOWN	UNKNWON	UNKNWON	0	Efficacy	.	.
125	.	1A-005	4	DSM265_14_01	3	1Day400mgDSM265	3	504	528	504	504	HOURS	1	log(Parasitemia:::Asexual:::+:::Gametocyte:::Mean)	2.30258509299405	2.99573227355399	log(p/mL)	2.99573227355399	1	0	0	0	.	0	0	ORAL	0	0	3200	.	.	704001	1A-005	Inoculated:::Sporozoites:::Treatment	3	DSM265	Sporozoite:::Challenge:::in:::Tuebingen	.	0	1Day400mgDSM265	3	0	UNKNOWN	UNKNWON	UNKNWON	0	Efficacy	.	.
126	.	1A-005	4	DSM265_14_01	3	1Day400mgDSM265	3	528	552	528	528	HOURS	1	log(Parasitemia:::Asexual:::+:::Gametocyte:::Mean)	2.30258509299405	2.99573227355399	log(p/mL)	2.99573227355399	1	0	0	0	.	0	0	ORAL	0	0	3200	.	.	704001	1A-005	Inoculated:::Sporozoites:::Treatment	3	DSM265	Sporozoite:::Challenge:::in:::Tuebingen	.	0	1Day400mgDSM265	3	0	UNKNOWN	UNKNWON	UNKNWON	0	Efficacy	.	.
127	.	1A-005	4	DSM265_14_01	3	1Day400mgDSM265	3	552	576	552	552	HOURS	1	log(Parasitemia:::Asexual:::+:::Gametocyte:::Mean)	2.30258509299405	2.99573227355399	log(p/mL)	2.99573227355399	1	0	0	0	.	0	0	ORAL	0	0	3200	.	.	704001	1A-005	Inoculated:::Sporozoites:::Treatment	3	DSM265	Sporozoite:::Challenge:::in:::Tuebingen	.	0	1Day400mgDSM265	3	0	UNKNOWN	UNKNWON	UNKNWON	0	Efficacy	.	.
128	.	1A-005	4	DSM265_14_01	3	1Day400mgDSM265	3	576	600	576	576	HOURS	1	log(Parasitemia:::Asexual:::+:::Gametocyte:::Mean)	2.30258509299405	2.99573227355399	log(p/mL)	2.99573227355399	1	0	0	0	.	0	0	ORAL	0	0	3200	.	.	704001	1A-005	Inoculated:::Sporozoites:::Treatment	3	DSM265	Sporozoite:::Challenge:::in:::Tuebingen	.	0	1Day400mgDSM265	3	0	UNKNOWN	UNKNWON	UNKNWON	0	Efficacy	.	.
129	.	1A-005	4	DSM265_14_01	3	1Day400mgDSM265	3	600	624	600	600	HOURS	1	log(Parasitemia:::Asexual:::+:::Gametocyte:::Mean)	2.30258509299405	2.99573227355399	log(p/mL)	2.99573227355399	1	0	0	0	.	0	0	ORAL	0	0	3200	.	.	704001	1A-005	Inoculated:::Sporozoites:::Treatment	3	DSM265	Sporozoite:::Challenge:::in:::Tuebingen	.	0	1Day400mgDSM265	3	0	UNKNOWN	UNKNWON	UNKNWON	0	Efficacy	.	.
130	.	1A-005	4	DSM265_14_01	3	1Day400mgDSM265	3	624	648	624	624	HOURS	1	log(Parasitemia:::Asexual:::+:::Gametocyte:::Mean)	2.30258509299405	2.99573227355399	log(p/mL)	2.99573227355399	1	0	0	0	.	0	0	ORAL	0	0	3200	.	.	704001	1A-005	Inoculated:::Sporozoites:::Treatment	3	DSM265	Sporozoite:::Challenge:::in:::Tuebingen	.	0	1Day400mgDSM265	3	0	UNKNOWN	UNKNWON	UNKNWON	0	Efficacy	.	.
131	.	1A-005	4	DSM265_14_01	3	1Day400mgDSM265	3	648	672	648	648	HOURS	1	log(Parasitemia:::Asexual:::+:::Gametocyte:::Mean)	2.30258509299405	2.99573227355399	log(p/mL)	2.99573227355399	1	0	0	0	.	0	0	ORAL	0	0	3200	.	.	704001	1A-005	Inoculated:::Sporozoites:::Treatment	3	DSM265	Sporozoite:::Challenge:::in:::Tuebingen	.	0	1Day400mgDSM265	3	0	UNKNOWN	UNKNWON	UNKNWON	0	Efficacy	.	.
132	.	1A-005	4	DSM265_14_01	3	1Day400mgDSM265	3	672	696	672	672	HOURS	1	log(Parasitemia:::Asexual:::+:::Gametocyte:::Mean)	2.30258509299405	2.99573227355399	log(p/mL)	2.99573227355399	1	0	0	0	.	0	0	ORAL	0	0	3200	.	.	704001	1A-005	Inoculated:::Sporozoites:::Treatment	3	DSM265	Sporozoite:::Challenge:::in:::Tuebingen	.	0	1Day400mgDSM265	3	0	UNKNOWN	UNKNWON	UNKNWON	0	Efficacy	.	.
146	.	1A-007	6	DSM265_14_01	3	1Day400mgDSM265	3	-24	0	-24	-24	HOURS	.	DSM265:::Dose	400	0	mg	.	0	1	1	400	1	0	0	ORAL	0	0	0	.	.	704001	1A-007	Inoculated:::Sporozoites:::Treatment	3	DSM265	Sporozoite:::Challenge:::in:::Tuebingen	.	0	1Day400mgDSM265	3	0	UNKNOWN	UNKNWON	UNKNWON	0	Dose	.	.
157	.	1A-007	6	DSM265_14_01	3	1Day400mgDSM265	3	0	24	0	0	HOURS	1	log(Parasitemia:::Asexual:::+:::Gametocyte:::Mean)	2.30258509299405	2.99573227355399	log(p/mL)	2.99573227355399	1	0	0	0	.	0	0	ORAL	0	0	0	.	.	704001	1A-007	Inoculated:::Sporozoites:::Treatment	3	DSM265	Sporozoite:::Challenge:::in:::Tuebingen	.	0	1Day400mgDSM265	3	0	UNKNOWN	UNKNWON	UNKNWON	0	Efficacy	.	.
155	.	1A-007	6	DSM265_14_01	3	1Day400mgDSM265	3	0	24	0	0	HOURS	.	Sporozoite:::Inoculum	3200	0	Sporozoites	.	0	1	1	3200	2	0	0	ORAL	0	0	3200	.	.	704001	1A-007	Inoculated:::Sporozoites:::Treatment	3	DSM265	Sporozoite:::Challenge:::in:::Tuebingen	.	0	1Day400mgDSM265	3	0	UNKNOWN	UNKNWON	UNKNWON	0	Inoculum	.	.
161	.	1A-007	6	DSM265_14_01	3	1Day400mgDSM265	3	144	168	144	144	HOURS	1	log(Parasitemia:::Asexual:::+:::Gametocyte:::Mean)	2.30258509299405	2.99573227355399	log(p/mL)	2.99573227355399	1	0	0	0	.	0	0	ORAL	0	0	3200	.	.	704001	1A-007	Inoculated:::Sporozoites:::Treatment	3	DSM265	Sporozoite:::Challenge:::in:::Tuebingen	.	0	1Day400mgDSM265	3	0	UNKNOWN	UNKNWON	UNKNWON	0	Efficacy	.	.
162	.	1A-007	6	DSM265_14_01	3	1Day400mgDSM265	3	168	192	168	168	HOURS	1	log(Parasitemia:::Asexual:::+:::Gametocyte:::Mean)	2.30258509299405	2.99573227355399	log(p/mL)	2.99573227355399	1	0	0	0	.	0	0	ORAL	0	0	3200	.	.	704001	1A-007	Inoculated:::Sporozoites:::Treatment	3	DSM265	Sporozoite:::Challenge:::in:::Tuebingen	.	0	1Day400mgDSM265	3	0	UNKNOWN	UNKNWON	UNKNWON	0	Efficacy	.	.
163	.	1A-007	6	DSM265_14_01	3	1Day400mgDSM265	3	192	216	192	192	HOURS	1	log(Parasitemia:::Asexual:::+:::Gametocyte:::Mean)	2.30258509299405	2.99573227355399	log(p/mL)	2.99573227355399	1	0	0	0	.	0	0	ORAL	0	0	3200	.	.	704001	1A-007	Inoculated:::Sporozoites:::Treatment	3	DSM265	Sporozoite:::Challenge:::in:::Tuebingen	.	0	1Day400mgDSM265	3	0	UNKNOWN	UNKNWON	UNKNWON	0	Efficacy	.	.
164	.	1A-007	6	DSM265_14_01	3	1Day400mgDSM265	3	216	240	216	216	HOURS	1	log(Parasitemia:::Asexual:::+:::Gametocyte:::Mean)	2.30258509299405	2.99573227355399	log(p/mL)	2.99573227355399	1	0	0	0	.	0	0	ORAL	0	0	3200	.	.	704001	1A-007	Inoculated:::Sporozoites:::Treatment	3	DSM265	Sporozoite:::Challenge:::in:::Tuebingen	.	0	1Day400mgDSM265	3	0	UNKNOWN	UNKNWON	UNKNWON	0	Efficacy	.	.
166	.	1A-007	6	DSM265_14_01	3	1Day400mgDSM265	3	240	264	240	240	HOURS	1	log(Parasitemia:::Asexual:::+:::Gametocyte:::Mean)	2.30258509299405	2.99573227355399	log(p/mL)	2.99573227355399	1	0	0	0	.	0	0	ORAL	0	0	3200	.	.	704001	1A-007	Inoculated:::Sporozoites:::Treatment	3	DSM265	Sporozoite:::Challenge:::in:::Tuebingen	.	0	1Day400mgDSM265	3	0	UNKNOWN	UNKNWON	UNKNWON	0	Efficacy	.	.
167	.	1A-007	6	DSM265_14_01	3	1Day400mgDSM265	3	264	288	264	264	HOURS	1	log(Parasitemia:::Asexual:::+:::Gametocyte:::Mean)	2.30258509299405	2.99573227355399	log(p/mL)	2.99573227355399	1	0	0	0	.	0	0	ORAL	0	0	3200	.	.	704001	1A-007	Inoculated:::Sporozoites:::Treatment	3	DSM265	Sporozoite:::Challenge:::in:::Tuebingen	.	0	1Day400mgDSM265	3	0	UNKNOWN	UNKNWON	UNKNWON	0	Efficacy	.	.
168	.	1A-007	6	DSM265_14_01	3	1Day400mgDSM265	3	288	312	288	288	HOURS	1	log(Parasitemia:::Asexual:::+:::Gametocyte:::Mean)	2.30258509299405	2.99573227355399	log(p/mL)	2.99573227355399	1	0	0	0	.	0	0	ORAL	0	0	3200	.	.	704001	1A-007	Inoculated:::Sporozoites:::Treatment	3	DSM265	Sporozoite:::Challenge:::in:::Tuebingen	.	0	1Day400mgDSM265	3	0	UNKNOWN	UNKNWON	UNKNWON	0	Efficacy	.	.
169	.	1A-007	6	DSM265_14_01	3	1Day400mgDSM265	3	312	336	312	312	HOURS	1	log(Parasitemia:::Asexual:::+:::Gametocyte:::Mean)	2.30258509299405	2.99573227355399	log(p/mL)	2.99573227355399	1	0	0	0	.	0	0	ORAL	0	0	3200	.	.	704001	1A-007	Inoculated:::Sporozoites:::Treatment	3	DSM265	Sporozoite:::Challenge:::in:::Tuebingen	.	0	1Day400mgDSM265	3	0	UNKNOWN	UNKNWON	UNKNWON	0	Efficacy	.	.
170	.	1A-007	6	DSM265_14_01	3	1Day400mgDSM265	3	336	360	336	336	HOURS	1	log(Parasitemia:::Asexual:::+:::Gametocyte:::Mean)	2.30258509299405	2.99573227355399	log(p/mL)	2.99573227355399	1	0	0	0	.	0	0	ORAL	0	0	3200	.	.	704001	1A-007	Inoculated:::Sporozoites:::Treatment	3	DSM265	Sporozoite:::Challenge:::in:::Tuebingen	.	0	1Day400mgDSM265	3	0	UNKNOWN	UNKNWON	UNKNWON	0	Efficacy	.	.
171	.	1A-007	6	DSM265_14_01	3	1Day400mgDSM265	3	360	384	360	360	HOURS	1	log(Parasitemia:::Asexual:::+:::Gametocyte:::Mean)	2.30258509299405	2.99573227355399	log(p/mL)	2.99573227355399	1	0	0	0	.	0	0	ORAL	0	0	3200	.	.	704001	1A-007	Inoculated:::Sporozoites:::Treatment	3	DSM265	Sporozoite:::Challenge:::in:::Tuebingen	.	0	1Day400mgDSM265	3	0	UNKNOWN	UNKNWON	UNKNWON	0	Efficacy	.	.
172	.	1A-007	6	DSM265_14_01	3	1Day400mgDSM265	3	384	408	384	384	HOURS	1	log(Parasitemia:::Asexual:::+:::Gametocyte:::Mean)	2.30258509299405	2.99573227355399	log(p/mL)	2.99573227355399	1	0	0	0	.	0	0	ORAL	0	0	3200	.	.	704001	1A-007	Inoculated:::Sporozoites:::Treatment	3	DSM265	Sporozoite:::Challenge:::in:::Tuebingen	.	0	1Day400mgDSM265	3	0	UNKNOWN	UNKNWON	UNKNWON	0	Efficacy	.	.
173	.	1A-007	6	DSM265_14_01	3	1Day400mgDSM265	3	408	432	408	408	HOURS	1	log(Parasitemia:::Asexual:::+:::Gametocyte:::Mean)	2.30258509299405	2.99573227355399	log(p/mL)	2.99573227355399	1	0	0	0	.	0	0	ORAL	0	0	3200	.	.	704001	1A-007	Inoculated:::Sporozoites:::Treatment	3	DSM265	Sporozoite:::Challenge:::in:::Tuebingen	.	0	1Day400mgDSM265	3	0	UNKNOWN	UNKNWON	UNKNWON	0	Efficacy	.	.
174	.	1A-007	6	DSM265_14_01	3	1Day400mgDSM265	3	432	456	432	432	HOURS	1	log(Parasitemia:::Asexual:::+:::Gametocyte:::Mean)	2.30258509299405	2.99573227355399	log(p/mL)	2.99573227355399	1	0	0	0	.	0	0	ORAL	0	0	3200	.	.	704001	1A-007	Inoculated:::Sporozoites:::Treatment	3	DSM265	Sporozoite:::Challenge:::in:::Tuebingen	.	0	1Day400mgDSM265	3	0	UNKNOWN	UNKNWON	UNKNWON	0	Efficacy	.	.
176	.	1A-007	6	DSM265_14_01	3	1Day400mgDSM265	3	456	480	456	456	HOURS	1	log(Parasitemia:::Asexual:::+:::Gametocyte:::Mean)	2.30258509299405	2.99573227355399	log(p/mL)	2.99573227355399	1	0	0	0	.	0	0	ORAL	0	0	3200	.	.	704001	1A-007	Inoculated:::Sporozoites:::Treatment	3	DSM265	Sporozoite:::Challenge:::in:::Tuebingen	.	0	1Day400mgDSM265	3	0	UNKNOWN	UNKNWON	UNKNWON	0	Efficacy	.	.
177	.	1A-007	6	DSM265_14_01	3	1Day400mgDSM265	3	480	504	480	480	HOURS	1	log(Parasitemia:::Asexual:::+:::Gametocyte:::Mean)	2.30258509299405	2.99573227355399	log(p/mL)	2.99573227355399	1	0	0	0	.	0	0	ORAL	0	0	3200	.	.	704001	1A-007	Inoculated:::Sporozoites:::Treatment	3	DSM265	Sporozoite:::Challenge:::in:::Tuebingen	.	0	1Day400mgDSM265	3	0	UNKNOWN	UNKNWON	UNKNWON	0	Efficacy	.	.
178	.	1A-007	6	DSM265_14_01	3	1Day400mgDSM265	3	504	528	504	504	HOURS	1	log(Parasitemia:::Asexual:::+:::Gametocyte:::Mean)	2.30258509299405	2.99573227355399	log(p/mL)	2.99573227355399	1	0	0	0	.	0	0	ORAL	0	0	3200	.	.	704001	1A-007	Inoculated:::Sporozoites:::Treatment	3	DSM265	Sporozoite:::Challenge:::in:::Tuebingen	.	0	1Day400mgDSM265	3	0	UNKNOWN	UNKNWON	UNKNWON	0	Efficacy	.	.
179	.	1A-007	6	DSM265_14_01	3	1Day400mgDSM265	3	528	552	528	528	HOURS	1	log(Parasitemia:::Asexual:::+:::Gametocyte:::Mean)	2.30258509299405	2.99573227355399	log(p/mL)	2.99573227355399	1	0	0	0	.	0	0	ORAL	0	0	3200	.	.	704001	1A-007	Inoculated:::Sporozoites:::Treatment	3	DSM265	Sporozoite:::Challenge:::in:::Tuebingen	.	0	1Day400mgDSM265	3	0	UNKNOWN	UNKNWON	UNKNWON	0	Efficacy	.	.
180	.	1A-007	6	DSM265_14_01	3	1Day400mgDSM265	3	552	576	552	552	HOURS	1	log(Parasitemia:::Asexual:::+:::Gametocyte:::Mean)	2.30258509299405	2.99573227355399	log(p/mL)	2.99573227355399	1	0	0	0	.	0	0	ORAL	0	0	3200	.	.	704001	1A-007	Inoculated:::Sporozoites:::Treatment	3	DSM265	Sporozoite:::Challenge:::in:::Tuebingen	.	0	1Day400mgDSM265	3	0	UNKNOWN	UNKNWON	UNKNWON	0	Efficacy	.	.
181	.	1A-007	6	DSM265_14_01	3	1Day400mgDSM265	3	576	600	576	576	HOURS	1	log(Parasitemia:::Asexual:::+:::Gametocyte:::Mean)	2.30258509299405	2.99573227355399	log(p/mL)	2.99573227355399	1	0	0	0	.	0	0	ORAL	0	0	3200	.	.	704001	1A-007	Inoculated:::Sporozoites:::Treatment	3	DSM265	Sporozoite:::Challenge:::in:::Tuebingen	.	0	1Day400mgDSM265	3	0	UNKNOWN	UNKNWON	UNKNWON	0	Efficacy	.	.
182	.	1A-007	6	DSM265_14_01	3	1Day400mgDSM265	3	600	624	600	600	HOURS	1	log(Parasitemia:::Asexual:::+:::Gametocyte:::Mean)	2.30258509299405	2.99573227355399	log(p/mL)	2.99573227355399	1	0	0	0	.	0	0	ORAL	0	0	3200	.	.	704001	1A-007	Inoculated:::Sporozoites:::Treatment	3	DSM265	Sporozoite:::Challenge:::in:::Tuebingen	.	0	1Day400mgDSM265	3	0	UNKNOWN	UNKNWON	UNKNWON	0	Efficacy	.	.
183	.	1A-007	6	DSM265_14_01	3	1Day400mgDSM265	3	624	648	624	624	HOURS	1	log(Parasitemia:::Asexual:::+:::Gametocyte:::Mean)	2.30258509299405	2.99573227355399	log(p/mL)	2.99573227355399	1	0	0	0	.	0	0	ORAL	0	0	3200	.	.	704001	1A-007	Inoculated:::Sporozoites:::Treatment	3	DSM265	Sporozoite:::Challenge:::in:::Tuebingen	.	0	1Day400mgDSM265	3	0	UNKNOWN	UNKNWON	UNKNWON	0	Efficacy	.	.
184	.	1A-007	6	DSM265_14_01	3	1Day400mgDSM265	3	648	672	648	648	HOURS	1	log(Parasitemia:::Asexual:::+:::Gametocyte:::Mean)	2.30258509299405	2.99573227355399	log(p/mL)	2.99573227355399	1	0	0	0	.	0	0	ORAL	0	0	3200	.	.	704001	1A-007	Inoculated:::Sporozoites:::Treatment	3	DSM265	Sporozoite:::Challenge:::in:::Tuebingen	.	0	1Day400mgDSM265	3	0	UNKNOWN	UNKNWON	UNKNWON	0	Efficacy	.	.
185	.	1A-007	6	DSM265_14_01	3	1Day400mgDSM265	3	672	696	672	672	HOURS	1	log(Parasitemia:::Asexual:::+:::Gametocyte:::Mean)	2.30258509299405	2.99573227355399	log(p/mL)	2.99573227355399	1	0	0	0	.	0	0	ORAL	0	0	3200	.	.	704001	1A-007	Inoculated:::Sporozoites:::Treatment	3	DSM265	Sporozoite:::Challenge:::in:::Tuebingen	.	0	1Day400mgDSM265	3	0	UNKNOWN	UNKNWON	UNKNWON	0	Efficacy	.	.
187	.	1A-008	7	DSM265_14_01	3	1Day400mgDSM265	3	-24	0	-24	-24	HOURS	.	DSM265:::Dose	400	0	mg	.	0	1	1	400	1	0	0	ORAL	0	0	0	.	.	704001	1A-008	Inoculated:::Sporozoites:::Treatment	3	DSM265	Sporozoite:::Challenge:::in:::Tuebingen	.	0	1Day400mgDSM265	3	0	UNKNOWN	UNKNWON	UNKNWON	0	Dose	.	.
198	.	1A-008	7	DSM265_14_01	3	1Day400mgDSM265	3	0	24	0	0	HOURS	1	log(Parasitemia:::Asexual:::+:::Gametocyte:::Mean)	2.30258509299405	2.99573227355399	log(p/mL)	2.99573227355399	1	0	0	0	.	0	0	ORAL	0	0	0	.	.	704001	1A-008	Inoculated:::Sporozoites:::Treatment	3	DSM265	Sporozoite:::Challenge:::in:::Tuebingen	.	0	1Day400mgDSM265	3	0	UNKNOWN	UNKNWON	UNKNWON	0	Efficacy	.	.
196	.	1A-008	7	DSM265_14_01	3	1Day400mgDSM265	3	0	24	0	0	HOURS	.	Sporozoite:::Inoculum	3200	0	Sporozoites	.	0	1	1	3200	2	0	0	ORAL	0	0	3200	.	.	704001	1A-008	Inoculated:::Sporozoites:::Treatment	3	DSM265	Sporozoite:::Challenge:::in:::Tuebingen	.	0	1Day400mgDSM265	3	0	UNKNOWN	UNKNWON	UNKNWON	0	Inoculum	.	.
202	.	1A-008	7	DSM265_14_01	3	1Day400mgDSM265	3	144	168	144	144	HOURS	1	log(Parasitemia:::Asexual:::+:::Gametocyte:::Mean)	2.30258509299405	2.99573227355399	log(p/mL)	2.99573227355399	1	0	0	0	.	0	0	ORAL	0	0	3200	.	.	704001	1A-008	Inoculated:::Sporozoites:::Treatment	3	DSM265	Sporozoite:::Challenge:::in:::Tuebingen	.	0	1Day400mgDSM265	3	0	UNKNOWN	UNKNWON	UNKNWON	0	Efficacy	.	.
203	.	1A-008	7	DSM265_14_01	3	1Day400mgDSM265	3	168	192	168	168	HOURS	1	log(Parasitemia:::Asexual:::+:::Gametocyte:::Mean)	2.30258509299405	2.99573227355399	log(p/mL)	2.99573227355399	1	0	0	0	.	0	0	ORAL	0	0	3200	.	.	704001	1A-008	Inoculated:::Sporozoites:::Treatment	3	DSM265	Sporozoite:::Challenge:::in:::Tuebingen	.	0	1Day400mgDSM265	3	0	UNKNOWN	UNKNWON	UNKNWON	0	Efficacy	.	.
204	.	1A-008	7	DSM265_14_01	3	1Day400mgDSM265	3	192	216	192	192	HOURS	1	log(Parasitemia:::Asexual:::+:::Gametocyte:::Mean)	2.30258509299405	2.99573227355399	log(p/mL)	2.99573227355399	1	0	0	0	.	0	0	ORAL	0	0	3200	.	.	704001	1A-008	Inoculated:::Sporozoites:::Treatment	3	DSM265	Sporozoite:::Challenge:::in:::Tuebingen	.	0	1Day400mgDSM265	3	0	UNKNOWN	UNKNWON	UNKNWON	0	Efficacy	.	.
205	.	1A-008	7	DSM265_14_01	3	1Day400mgDSM265	3	216	240	216	216	HOURS	1	log(Parasitemia:::Asexual:::+:::Gametocyte:::Mean)	2.30258509299405	2.99573227355399	log(p/mL)	2.99573227355399	1	0	0	0	.	0	0	ORAL	0	0	3200	.	.	704001	1A-008	Inoculated:::Sporozoites:::Treatment	3	DSM265	Sporozoite:::Challenge:::in:::Tuebingen	.	0	1Day400mgDSM265	3	0	UNKNOWN	UNKNWON	UNKNWON	0	Efficacy	.	.
207	.	1A-008	7	DSM265_14_01	3	1Day400mgDSM265	3	240	264	240	240	HOURS	1	log(Parasitemia:::Asexual:::+:::Gametocyte:::Mean)	2.30258509299405	2.99573227355399	log(p/mL)	2.99573227355399	1	0	0	0	.	0	0	ORAL	0	0	3200	.	.	704001	1A-008	Inoculated:::Sporozoites:::Treatment	3	DSM265	Sporozoite:::Challenge:::in:::Tuebingen	.	0	1Day400mgDSM265	3	0	UNKNOWN	UNKNWON	UNKNWON	0	Efficacy	.	.
208	.	1A-008	7	DSM265_14_01	3	1Day400mgDSM265	3	264	288	264	264	HOURS	1	log(Parasitemia:::Asexual:::+:::Gametocyte:::Mean)	2.30258509299405	2.99573227355399	log(p/mL)	2.99573227355399	1	0	0	0	.	0	0	ORAL	0	0	3200	.	.	704001	1A-008	Inoculated:::Sporozoites:::Treatment	3	DSM265	Sporozoite:::Challenge:::in:::Tuebingen	.	0	1Day400mgDSM265	3	0	UNKNOWN	UNKNWON	UNKNWON	0	Efficacy	.	.
209	.	1A-008	7	DSM265_14_01	3	1Day400mgDSM265	3	288	312	288	288	HOURS	1	log(Parasitemia:::Asexual:::+:::Gametocyte:::Mean)	2.30258509299405	2.99573227355399	log(p/mL)	2.99573227355399	1	0	0	0	.	0	0	ORAL	0	0	3200	.	.	704001	1A-008	Inoculated:::Sporozoites:::Treatment	3	DSM265	Sporozoite:::Challenge:::in:::Tuebingen	.	0	1Day400mgDSM265	3	0	UNKNOWN	UNKNWON	UNKNWON	0	Efficacy	.	.
210	.	1A-008	7	DSM265_14_01	3	1Day400mgDSM265	3	312	336	312	312	HOURS	1	log(Parasitemia:::Asexual:::+:::Gametocyte:::Mean)	2.30258509299405	2.99573227355399	log(p/mL)	2.99573227355399	1	0	0	0	.	0	0	ORAL	0	0	3200	.	.	704001	1A-008	Inoculated:::Sporozoites:::Treatment	3	DSM265	Sporozoite:::Challenge:::in:::Tuebingen	.	0	1Day400mgDSM265	3	0	UNKNOWN	UNKNWON	UNKNWON	0	Efficacy	.	.
211	.	1A-008	7	DSM265_14_01	3	1Day400mgDSM265	3	336	360	336	336	HOURS	1	log(Parasitemia:::Asexual:::+:::Gametocyte:::Mean)	2.30258509299405	2.99573227355399	log(p/mL)	2.99573227355399	1	0	0	0	.	0	0	ORAL	0	0	3200	.	.	704001	1A-008	Inoculated:::Sporozoites:::Treatment	3	DSM265	Sporozoite:::Challenge:::in:::Tuebingen	.	0	1Day400mgDSM265	3	0	UNKNOWN	UNKNWON	UNKNWON	0	Efficacy	.	.
212	.	1A-008	7	DSM265_14_01	3	1Day400mgDSM265	3	360	384	360	360	HOURS	1	log(Parasitemia:::Asexual:::+:::Gametocyte:::Mean)	2.30258509299405	2.99573227355399	log(p/mL)	2.99573227355399	1	0	0	0	.	0	0	ORAL	0	0	3200	.	.	704001	1A-008	Inoculated:::Sporozoites:::Treatment	3	DSM265	Sporozoite:::Challenge:::in:::Tuebingen	.	0	1Day400mgDSM265	3	0	UNKNOWN	UNKNWON	UNKNWON	0	Efficacy	.	.
213	.	1A-008	7	DSM265_14_01	3	1Day400mgDSM265	3	384	408	384	384	HOURS	1	log(Parasitemia:::Asexual:::+:::Gametocyte:::Mean)	2.30258509299405	2.99573227355399	log(p/mL)	2.99573227355399	1	0	0	0	.	0	0	ORAL	0	0	3200	.	.	704001	1A-008	Inoculated:::Sporozoites:::Treatment	3	DSM265	Sporozoite:::Challenge:::in:::Tuebingen	.	0	1Day400mgDSM265	3	0	UNKNOWN	UNKNWON	UNKNWON	0	Efficacy	.	.
215	.	1A-008	7	DSM265_14_01	3	1Day400mgDSM265	3	408	432	408	408	HOURS	1	log(Parasitemia:::Asexual:::+:::Gametocyte:::Mean)	2.30258509299405	2.99573227355399	log(p/mL)	2.99573227355399	1	0	0	0	.	0	0	ORAL	0	0	3200	.	.	704001	1A-008	Inoculated:::Sporozoites:::Treatment	3	DSM265	Sporozoite:::Challenge:::in:::Tuebingen	.	0	1Day400mgDSM265	3	0	UNKNOWN	UNKNWON	UNKNWON	0	Efficacy	.	.
216	.	1A-008	7	DSM265_14_01	3	1Day400mgDSM265	3	432	456	432	432	HOURS	1	log(Parasitemia:::Asexual:::+:::Gametocyte:::Mean)	2.30258509299405	2.99573227355399	log(p/mL)	2.99573227355399	1	0	0	0	.	0	0	ORAL	0	0	3200	.	.	704001	1A-008	Inoculated:::Sporozoites:::Treatment	3	DSM265	Sporozoite:::Challenge:::in:::Tuebingen	.	0	1Day400mgDSM265	3	0	UNKNOWN	UNKNWON	UNKNWON	0	Efficacy	.	.
217	.	1A-008	7	DSM265_14_01	3	1Day400mgDSM265	3	456	480	456	456	HOURS	1	log(Parasitemia:::Asexual:::+:::Gametocyte:::Mean)	2.30258509299405	2.99573227355399	log(p/mL)	2.99573227355399	1	0	0	0	.	0	0	ORAL	0	0	3200	.	.	704001	1A-008	Inoculated:::Sporozoites:::Treatment	3	DSM265	Sporozoite:::Challenge:::in:::Tuebingen	.	0	1Day400mgDSM265	3	0	UNKNOWN	UNKNWON	UNKNWON	0	Efficacy	.	.
218	.	1A-008	7	DSM265_14_01	3	1Day400mgDSM265	3	480	504	480	480	HOURS	1	log(Parasitemia:::Asexual:::+:::Gametocyte:::Mean)	2.30258509299405	2.99573227355399	log(p/mL)	2.99573227355399	1	0	0	0	.	0	0	ORAL	0	0	3200	.	.	704001	1A-008	Inoculated:::Sporozoites:::Treatment	3	DSM265	Sporozoite:::Challenge:::in:::Tuebingen	.	0	1Day400mgDSM265	3	0	UNKNOWN	UNKNWON	UNKNWON	0	Efficacy	.	.
219	.	1A-008	7	DSM265_14_01	3	1Day400mgDSM265	3	504	528	504	504	HOURS	1	log(Parasitemia:::Asexual:::+:::Gametocyte:::Mean)	2.30258509299405	2.99573227355399	log(p/mL)	2.99573227355399	1	0	0	0	.	0	0	ORAL	0	0	3200	.	.	704001	1A-008	Inoculated:::Sporozoites:::Treatment	3	DSM265	Sporozoite:::Challenge:::in:::Tuebingen	.	0	1Day400mgDSM265	3	0	UNKNOWN	UNKNWON	UNKNWON	0	Efficacy	.	.
220	.	1A-008	7	DSM265_14_01	3	1Day400mgDSM265	3	528	552	528	528	HOURS	1	log(Parasitemia:::Asexual:::+:::Gametocyte:::Mean)	2.30258509299405	2.99573227355399	log(p/mL)	2.99573227355399	1	0	0	0	.	0	0	ORAL	0	0	3200	.	.	704001	1A-008	Inoculated:::Sporozoites:::Treatment	3	DSM265	Sporozoite:::Challenge:::in:::Tuebingen	.	0	1Day400mgDSM265	3	0	UNKNOWN	UNKNWON	UNKNWON	0	Efficacy	.	.
221	.	1A-008	7	DSM265_14_01	3	1Day400mgDSM265	3	552	576	552	552	HOURS	1	log(Parasitemia:::Asexual:::+:::Gametocyte:::Mean)	2.30258509299405	2.99573227355399	log(p/mL)	2.99573227355399	1	0	0	0	.	0	0	ORAL	0	0	3200	.	.	704001	1A-008	Inoculated:::Sporozoites:::Treatment	3	DSM265	Sporozoite:::Challenge:::in:::Tuebingen	.	0	1Day400mgDSM265	3	0	UNKNOWN	UNKNWON	UNKNWON	0	Efficacy	.	.
222	.	1A-008	7	DSM265_14_01	3	1Day400mgDSM265	3	576	600	576	576	HOURS	1	log(Parasitemia:::Asexual:::+:::Gametocyte:::Mean)	2.30258509299405	2.99573227355399	log(p/mL)	2.99573227355399	1	0	0	0	.	0	0	ORAL	0	0	3200	.	.	704001	1A-008	Inoculated:::Sporozoites:::Treatment	3	DSM265	Sporozoite:::Challenge:::in:::Tuebingen	.	0	1Day400mgDSM265	3	0	UNKNOWN	UNKNWON	UNKNWON	0	Efficacy	.	.
223	.	1A-008	7	DSM265_14_01	3	1Day400mgDSM265	3	600	624	600	600	HOURS	1	log(Parasitemia:::Asexual:::+:::Gametocyte:::Mean)	2.30258509299405	2.99573227355399	log(p/mL)	2.99573227355399	1	0	0	0	.	0	0	ORAL	0	0	3200	.	.	704001	1A-008	Inoculated:::Sporozoites:::Treatment	3	DSM265	Sporozoite:::Challenge:::in:::Tuebingen	.	0	1Day400mgDSM265	3	0	UNKNOWN	UNKNWON	UNKNWON	0	Efficacy	.	.
224	.	1A-008	7	DSM265_14_01	3	1Day400mgDSM265	3	624	648	624	624	HOURS	1	log(Parasitemia:::Asexual:::+:::Gametocyte:::Mean)	2.30258509299405	2.99573227355399	log(p/mL)	2.99573227355399	1	0	0	0	.	0	0	ORAL	0	0	3200	.	.	704001	1A-008	Inoculated:::Sporozoites:::Treatment	3	DSM265	Sporozoite:::Challenge:::in:::Tuebingen	.	0	1Day400mgDSM265	3	0	UNKNOWN	UNKNWON	UNKNWON	0	Efficacy	.	.
225	.	1A-008	7	DSM265_14_01	3	1Day400mgDSM265	3	648	672	648	648	HOURS	1	log(Parasitemia:::Asexual:::+:::Gametocyte:::Mean)	2.30258509299405	2.99573227355399	log(p/mL)	2.99573227355399	1	0	0	0	.	0	0	ORAL	0	0	3200	.	.	704001	1A-008	Inoculated:::Sporozoites:::Treatment	3	DSM265	Sporozoite:::Challenge:::in:::Tuebingen	.	0	1Day400mgDSM265	3	0	UNKNOWN	UNKNWON	UNKNWON	0	Efficacy	.	.
226	.	1A-008	7	DSM265_14_01	3	1Day400mgDSM265	3	672	696	672	672	HOURS	1	log(Parasitemia:::Asexual:::+:::Gametocyte:::Mean)	2.30258509299405	2.99573227355399	log(p/mL)	2.99573227355399	1	0	0	0	.	0	0	ORAL	0	0	3200	.	.	704001	1A-008	Inoculated:::Sporozoites:::Treatment	3	DSM265	Sporozoite:::Challenge:::in:::Tuebingen	.	0	1Day400mgDSM265	3	0	UNKNOWN	UNKNWON	UNKNWON	0	Efficacy	.	.
228	.	2-201	8	DSM265_14_01	3	7Day400mgDSM265	10	-168	0	-168	-168	HOURS	.	DSM265:::Dose	400	0	mg	.	0	1	1	400	1	0	0	ORAL	0	0	0	.	.	704001	2-201	Inoculated:::Sporozoites:::Treatment	3	DSM265	Sporozoite:::Challenge:::in:::Tuebingen	.	0	7Day400mgDSM265	10	0	UNKNOWN	UNKNWON	UNKNWON	0	Dose	.	.
242	.	2-201	8	DSM265_14_01	3	7Day400mgDSM265	10	0	168	0	0	HOURS	1	log(Parasitemia:::Asexual:::+:::Gametocyte:::Mean)	2.30258509299405	2.99573227355399	log(p/mL)	2.99573227355399	1	0	0	0	.	0	0	ORAL	0	0	0	.	.	704001	2-201	Inoculated:::Sporozoites:::Treatment	3	DSM265	Sporozoite:::Challenge:::in:::Tuebingen	.	0	7Day400mgDSM265	10	0	UNKNOWN	UNKNWON	UNKNWON	0	Efficacy	.	.
240	.	2-201	8	DSM265_14_01	3	7Day400mgDSM265	10	0	168	0	0	HOURS	.	Sporozoite:::Inoculum	3200	0	Sporozoites	.	0	1	1	3200	2	0	0	ORAL	0	0	3200	.	.	704001	2-201	Inoculated:::Sporozoites:::Treatment	3	DSM265	Sporozoite:::Challenge:::in:::Tuebingen	.	0	7Day400mgDSM265	10	0	UNKNOWN	UNKNWON	UNKNWON	0	Inoculum	.	.
244	.	2-201	8	DSM265_14_01	3	7Day400mgDSM265	10	144	312	144	144	HOURS	1	log(Parasitemia:::Asexual:::+:::Gametocyte:::Mean)	2.30258509299405	2.99573227355399	log(p/mL)	2.99573227355399	1	0	0	0	.	0	0	ORAL	0	0	3200	.	.	704001	2-201	Inoculated:::Sporozoites:::Treatment	3	DSM265	Sporozoite:::Challenge:::in:::Tuebingen	.	0	7Day400mgDSM265	10	0	UNKNOWN	UNKNWON	UNKNWON	0	Efficacy	.	.
245	.	2-201	8	DSM265_14_01	3	7Day400mgDSM265	10	168	336	168	168	HOURS	1	log(Parasitemia:::Asexual:::+:::Gametocyte:::Mean)	2.30258509299405	2.99573227355399	log(p/mL)	2.99573227355399	1	0	0	0	.	0	0	ORAL	0	0	3200	.	.	704001	2-201	Inoculated:::Sporozoites:::Treatment	3	DSM265	Sporozoite:::Challenge:::in:::Tuebingen	.	0	7Day400mgDSM265	10	0	UNKNOWN	UNKNWON	UNKNWON	0	Efficacy	.	.
246	.	2-201	8	DSM265_14_01	3	7Day400mgDSM265	10	192	360	192	192	HOURS	1	log(Parasitemia:::Asexual:::+:::Gametocyte:::Mean)	2.30258509299405	2.99573227355399	log(p/mL)	2.99573227355399	1	0	0	0	.	0	0	ORAL	0	0	3200	.	.	704001	2-201	Inoculated:::Sporozoites:::Treatment	3	DSM265	Sporozoite:::Challenge:::in:::Tuebingen	.	0	7Day400mgDSM265	10	0	UNKNOWN	UNKNWON	UNKNWON	0	Efficacy	.	.
247	.	2-201	8	DSM265_14_01	3	7Day400mgDSM265	10	216	384	216	216	HOURS	1	log(Parasitemia:::Asexual:::+:::Gametocyte:::Mean)	2.30258509299405	2.99573227355399	log(p/mL)	2.99573227355399	1	0	0	0	.	0	0	ORAL	0	0	3200	.	.	704001	2-201	Inoculated:::Sporozoites:::Treatment	3	DSM265	Sporozoite:::Challenge:::in:::Tuebingen	.	0	7Day400mgDSM265	10	0	UNKNOWN	UNKNWON	UNKNWON	0	Efficacy	.	.
248	.	2-201	8	DSM265_14_01	3	7Day400mgDSM265	10	240	408	240	240	HOURS	1	log(Parasitemia:::Asexual:::+:::Gametocyte:::Mean)	2.30258509299405	2.99573227355399	log(p/mL)	2.99573227355399	1	0	0	0	.	0	0	ORAL	0	0	3200	.	.	704001	2-201	Inoculated:::Sporozoites:::Treatment	3	DSM265	Sporozoite:::Challenge:::in:::Tuebingen	.	0	7Day400mgDSM265	10	0	UNKNOWN	UNKNWON	UNKNWON	0	Efficacy	.	.
249	.	2-201	8	DSM265_14_01	3	7Day400mgDSM265	10	264	432	264	264	HOURS	1	log(Parasitemia:::Asexual:::+:::Gametocyte:::Mean)	2.30258509299405	2.99573227355399	log(p/mL)	2.99573227355399	1	0	0	0	.	0	0	ORAL	0	0	3200	.	.	704001	2-201	Inoculated:::Sporozoites:::Treatment	3	DSM265	Sporozoite:::Challenge:::in:::Tuebingen	.	0	7Day400mgDSM265	10	0	UNKNOWN	UNKNWON	UNKNWON	0	Efficacy	.	.
250	.	2-201	8	DSM265_14_01	3	7Day400mgDSM265	10	288	456	288	288	HOURS	1	log(Parasitemia:::Asexual:::+:::Gametocyte:::Mean)	2.30258509299405	2.99573227355399	log(p/mL)	2.99573227355399	1	0	0	0	.	0	0	ORAL	0	0	3200	.	.	704001	2-201	Inoculated:::Sporozoites:::Treatment	3	DSM265	Sporozoite:::Challenge:::in:::Tuebingen	.	0	7Day400mgDSM265	10	0	UNKNOWN	UNKNWON	UNKNWON	0	Efficacy	.	.
252	.	2-201	8	DSM265_14_01	3	7Day400mgDSM265	10	312	480	312	312	HOURS	1	log(Parasitemia:::Asexual:::+:::Gametocyte:::Mean)	2.30258509299405	2.99573227355399	log(p/mL)	2.99573227355399	1	0	0	0	.	0	0	ORAL	0	0	3200	.	.	704001	2-201	Inoculated:::Sporozoites:::Treatment	3	DSM265	Sporozoite:::Challenge:::in:::Tuebingen	.	0	7Day400mgDSM265	10	0	UNKNOWN	UNKNWON	UNKNWON	0	Efficacy	.	.
253	.	2-201	8	DSM265_14_01	3	7Day400mgDSM265	10	336	504	336	336	HOURS	1	log(Parasitemia:::Asexual:::+:::Gametocyte:::Mean)	2.30258509299405	2.99573227355399	log(p/mL)	2.99573227355399	1	0	0	0	.	0	0	ORAL	0	0	3200	.	.	704001	2-201	Inoculated:::Sporozoites:::Treatment	3	DSM265	Sporozoite:::Challenge:::in:::Tuebingen	.	0	7Day400mgDSM265	10	0	UNKNOWN	UNKNWON	UNKNWON	0	Efficacy	.	.
254	.	2-201	8	DSM265_14_01	3	7Day400mgDSM265	10	360	528	360	360	HOURS	1	log(Parasitemia:::Asexual:::+:::Gametocyte:::Mean)	2.30258509299405	2.99573227355399	log(p/mL)	2.99573227355399	1	0	0	0	.	0	0	ORAL	0	0	3200	.	.	704001	2-201	Inoculated:::Sporozoites:::Treatment	3	DSM265	Sporozoite:::Challenge:::in:::Tuebingen	.	0	7Day400mgDSM265	10	0	UNKNOWN	UNKNWON	UNKNWON	0	Efficacy	.	.
255	.	2-201	8	DSM265_14_01	3	7Day400mgDSM265	10	384	552	384	384	HOURS	1	log(Parasitemia:::Asexual:::+:::Gametocyte:::Mean)	2.30258509299405	2.99573227355399	log(p/mL)	2.99573227355399	1	0	0	0	.	0	0	ORAL	0	0	3200	.	.	704001	2-201	Inoculated:::Sporozoites:::Treatment	3	DSM265	Sporozoite:::Challenge:::in:::Tuebingen	.	0	7Day400mgDSM265	10	0	UNKNOWN	UNKNWON	UNKNWON	0	Efficacy	.	.
256	.	2-201	8	DSM265_14_01	3	7Day400mgDSM265	10	408	576	408	408	HOURS	1	log(Parasitemia:::Asexual:::+:::Gametocyte:::Mean)	2.30258509299405	2.99573227355399	log(p/mL)	2.99573227355399	1	0	0	0	.	0	0	ORAL	0	0	3200	.	.	704001	2-201	Inoculated:::Sporozoites:::Treatment	3	DSM265	Sporozoite:::Challenge:::in:::Tuebingen	.	0	7Day400mgDSM265	10	0	UNKNOWN	UNKNWON	UNKNWON	0	Efficacy	.	.
257	.	2-201	8	DSM265_14_01	3	7Day400mgDSM265	10	432	600	432	432	HOURS	1	log(Parasitemia:::Asexual:::+:::Gametocyte:::Mean)	2.30258509299405	2.99573227355399	log(p/mL)	2.99573227355399	1	0	0	0	.	0	0	ORAL	0	0	3200	.	.	704001	2-201	Inoculated:::Sporozoites:::Treatment	3	DSM265	Sporozoite:::Challenge:::in:::Tuebingen	.	0	7Day400mgDSM265	10	0	UNKNOWN	UNKNWON	UNKNWON	0	Efficacy	.	.
258	.	2-201	8	DSM265_14_01	3	7Day400mgDSM265	10	456	624	456	456	HOURS	1	log(Parasitemia:::Asexual:::+:::Gametocyte:::Mean)	2.30258509299405	2.99573227355399	log(p/mL)	2.99573227355399	1	0	0	0	.	0	0	ORAL	0	0	3200	.	.	704001	2-201	Inoculated:::Sporozoites:::Treatment	3	DSM265	Sporozoite:::Challenge:::in:::Tuebingen	.	0	7Day400mgDSM265	10	0	UNKNOWN	UNKNWON	UNKNWON	0	Efficacy	.	.
259	.	2-201	8	DSM265_14_01	3	7Day400mgDSM265	10	480	648	480	480	HOURS	1	log(Parasitemia:::Asexual:::+:::Gametocyte:::Mean)	2.30258509299405	2.99573227355399	log(p/mL)	2.99573227355399	1	0	0	0	.	0	0	ORAL	0	0	3200	.	.	704001	2-201	Inoculated:::Sporozoites:::Treatment	3	DSM265	Sporozoite:::Challenge:::in:::Tuebingen	.	0	7Day400mgDSM265	10	0	UNKNOWN	UNKNWON	UNKNWON	0	Efficacy	.	.
260	.	2-201	8	DSM265_14_01	3	7Day400mgDSM265	10	504	672	504	504	HOURS	1	log(Parasitemia:::Asexual:::+:::Gametocyte:::Mean)	2.30258509299405	2.99573227355399	log(p/mL)	2.99573227355399	1	0	0	0	.	0	0	ORAL	0	0	3200	.	.	704001	2-201	Inoculated:::Sporozoites:::Treatment	3	DSM265	Sporozoite:::Challenge:::in:::Tuebingen	.	0	7Day400mgDSM265	10	0	UNKNOWN	UNKNWON	UNKNWON	0	Efficacy	.	.
261	.	2-201	8	DSM265_14_01	3	7Day400mgDSM265	10	528	696	528	528	HOURS	1	log(Parasitemia:::Asexual:::+:::Gametocyte:::Mean)	2.30258509299405	2.99573227355399	log(p/mL)	2.99573227355399	1	0	0	0	.	0	0	ORAL	0	0	3200	.	.	704001	2-201	Inoculated:::Sporozoites:::Treatment	3	DSM265	Sporozoite:::Challenge:::in:::Tuebingen	.	0	7Day400mgDSM265	10	0	UNKNOWN	UNKNWON	UNKNWON	0	Efficacy	.	.
262	.	2-201	8	DSM265_14_01	3	7Day400mgDSM265	10	552	720	552	552	HOURS	1	log(Parasitemia:::Asexual:::+:::Gametocyte:::Mean)	2.30258509299405	2.99573227355399	log(p/mL)	2.99573227355399	1	0	0	0	.	0	0	ORAL	0	0	3200	.	.	704001	2-201	Inoculated:::Sporozoites:::Treatment	3	DSM265	Sporozoite:::Challenge:::in:::Tuebingen	.	0	7Day400mgDSM265	10	0	UNKNOWN	UNKNWON	UNKNWON	0	Efficacy	.	.
263	.	2-201	8	DSM265_14_01	3	7Day400mgDSM265	10	576	744	576	576	HOURS	1	log(Parasitemia:::Asexual:::+:::Gametocyte:::Mean)	2.30258509299405	2.99573227355399	log(p/mL)	2.99573227355399	1	0	0	0	.	0	0	ORAL	0	0	3200	.	.	704001	2-201	Inoculated:::Sporozoites:::Treatment	3	DSM265	Sporozoite:::Challenge:::in:::Tuebingen	.	0	7Day400mgDSM265	10	0	UNKNOWN	UNKNWON	UNKNWON	0	Efficacy	.	.
264	.	2-201	8	DSM265_14_01	3	7Day400mgDSM265	10	600	768	600	600	HOURS	1	log(Parasitemia:::Asexual:::+:::Gametocyte:::Mean)	2.30258509299405	2.99573227355399	log(p/mL)	2.99573227355399	1	0	0	0	.	0	0	ORAL	0	0	3200	.	.	704001	2-201	Inoculated:::Sporozoites:::Treatment	3	DSM265	Sporozoite:::Challenge:::in:::Tuebingen	.	0	7Day400mgDSM265	10	0	UNKNOWN	UNKNWON	UNKNWON	0	Efficacy	.	.
265	.	2-201	8	DSM265_14_01	3	7Day400mgDSM265	10	624	792	624	624	HOURS	1	log(Parasitemia:::Asexual:::+:::Gametocyte:::Mean)	2.30258509299405	2.99573227355399	log(p/mL)	2.99573227355399	1	0	0	0	.	0	0	ORAL	0	0	3200	.	.	704001	2-201	Inoculated:::Sporozoites:::Treatment	3	DSM265	Sporozoite:::Challenge:::in:::Tuebingen	.	0	7Day400mgDSM265	10	0	UNKNOWN	UNKNWON	UNKNWON	0	Efficacy	.	.
266	.	2-201	8	DSM265_14_01	3	7Day400mgDSM265	10	672	840	672	672	HOURS	1	log(Parasitemia:::Asexual:::+:::Gametocyte:::Mean)	2.30258509299405	2.99573227355399	log(p/mL)	2.99573227355399	1	0	0	0	.	0	0	ORAL	0	0	3200	.	.	704001	2-201	Inoculated:::Sporozoites:::Treatment	3	DSM265	Sporozoite:::Challenge:::in:::Tuebingen	.	0	7Day400mgDSM265	10	0	UNKNOWN	UNKNWON	UNKNWON	0	Efficacy	.	.
268	.	2-202	9	DSM265_14_01	3	7Day400mgDSM265	10	-168	0	-168	-168	HOURS	.	DSM265:::Dose	400	0	mg	.	0	1	1	400	1	0	0	ORAL	0	0	0	.	.	704001	2-202	Inoculated:::Sporozoites:::Treatment	3	DSM265	Sporozoite:::Challenge:::in:::Tuebingen	.	0	7Day400mgDSM265	10	0	UNKNOWN	UNKNWON	UNKNWON	0	Dose	.	.
282	.	2-202	9	DSM265_14_01	3	7Day400mgDSM265	10	0	168	0	0	HOURS	1	log(Parasitemia:::Asexual:::+:::Gametocyte:::Mean)	2.30258509299405	2.99573227355399	log(p/mL)	2.99573227355399	1	0	0	0	.	0	0	ORAL	0	0	0	.	.	704001	2-202	Inoculated:::Sporozoites:::Treatment	3	DSM265	Sporozoite:::Challenge:::in:::Tuebingen	.	0	7Day400mgDSM265	10	0	UNKNOWN	UNKNWON	UNKNWON	0	Efficacy	.	.
280	.	2-202	9	DSM265_14_01	3	7Day400mgDSM265	10	0	168	0	0	HOURS	.	Sporozoite:::Inoculum	3200	0	Sporozoites	.	0	1	1	3200	2	0	0	ORAL	0	0	3200	.	.	704001	2-202	Inoculated:::Sporozoites:::Treatment	3	DSM265	Sporozoite:::Challenge:::in:::Tuebingen	.	0	7Day400mgDSM265	10	0	UNKNOWN	UNKNWON	UNKNWON	0	Inoculum	.	.
284	.	2-202	9	DSM265_14_01	3	7Day400mgDSM265	10	144	312	144	144	HOURS	1	log(Parasitemia:::Asexual:::+:::Gametocyte:::Mean)	2.30258509299405	2.99573227355399	log(p/mL)	2.99573227355399	1	0	0	0	.	0	0	ORAL	0	0	3200	.	.	704001	2-202	Inoculated:::Sporozoites:::Treatment	3	DSM265	Sporozoite:::Challenge:::in:::Tuebingen	.	0	7Day400mgDSM265	10	0	UNKNOWN	UNKNWON	UNKNWON	0	Efficacy	.	.
285	.	2-202	9	DSM265_14_01	3	7Day400mgDSM265	10	168	336	168	168	HOURS	1	log(Parasitemia:::Asexual:::+:::Gametocyte:::Mean)	2.30258509299405	2.99573227355399	log(p/mL)	2.99573227355399	1	0	0	0	.	0	0	ORAL	0	0	3200	.	.	704001	2-202	Inoculated:::Sporozoites:::Treatment	3	DSM265	Sporozoite:::Challenge:::in:::Tuebingen	.	0	7Day400mgDSM265	10	0	UNKNOWN	UNKNWON	UNKNWON	0	Efficacy	.	.
286	.	2-202	9	DSM265_14_01	3	7Day400mgDSM265	10	192	360	192	192	HOURS	1	log(Parasitemia:::Asexual:::+:::Gametocyte:::Mean)	2.30258509299405	2.99573227355399	log(p/mL)	2.99573227355399	1	0	0	0	.	0	0	ORAL	0	0	3200	.	.	704001	2-202	Inoculated:::Sporozoites:::Treatment	3	DSM265	Sporozoite:::Challenge:::in:::Tuebingen	.	0	7Day400mgDSM265	10	0	UNKNOWN	UNKNWON	UNKNWON	0	Efficacy	.	.
287	.	2-202	9	DSM265_14_01	3	7Day400mgDSM265	10	216	384	216	216	HOURS	1	log(Parasitemia:::Asexual:::+:::Gametocyte:::Mean)	2.30258509299405	2.99573227355399	log(p/mL)	2.99573227355399	1	0	0	0	.	0	0	ORAL	0	0	3200	.	.	704001	2-202	Inoculated:::Sporozoites:::Treatment	3	DSM265	Sporozoite:::Challenge:::in:::Tuebingen	.	0	7Day400mgDSM265	10	0	UNKNOWN	UNKNWON	UNKNWON	0	Efficacy	.	.
288	.	2-202	9	DSM265_14_01	3	7Day400mgDSM265	10	240	408	240	240	HOURS	1	log(Parasitemia:::Asexual:::+:::Gametocyte:::Mean)	2.30258509299405	2.99573227355399	log(p/mL)	2.99573227355399	1	0	0	0	.	0	0	ORAL	0	0	3200	.	.	704001	2-202	Inoculated:::Sporozoites:::Treatment	3	DSM265	Sporozoite:::Challenge:::in:::Tuebingen	.	0	7Day400mgDSM265	10	0	UNKNOWN	UNKNWON	UNKNWON	0	Efficacy	.	.
289	.	2-202	9	DSM265_14_01	3	7Day400mgDSM265	10	264	432	264	264	HOURS	1	log(Parasitemia:::Asexual:::+:::Gametocyte:::Mean)	2.30258509299405	2.99573227355399	log(p/mL)	2.99573227355399	1	0	0	0	.	0	0	ORAL	0	0	3200	.	.	704001	2-202	Inoculated:::Sporozoites:::Treatment	3	DSM265	Sporozoite:::Challenge:::in:::Tuebingen	.	0	7Day400mgDSM265	10	0	UNKNOWN	UNKNWON	UNKNWON	0	Efficacy	.	.
290	.	2-202	9	DSM265_14_01	3	7Day400mgDSM265	10	288	456	288	288	HOURS	1	log(Parasitemia:::Asexual:::+:::Gametocyte:::Mean)	2.30258509299405	2.99573227355399	log(p/mL)	2.99573227355399	1	0	0	0	.	0	0	ORAL	0	0	3200	.	.	704001	2-202	Inoculated:::Sporozoites:::Treatment	3	DSM265	Sporozoite:::Challenge:::in:::Tuebingen	.	0	7Day400mgDSM265	10	0	UNKNOWN	UNKNWON	UNKNWON	0	Efficacy	.	.
292	.	2-202	9	DSM265_14_01	3	7Day400mgDSM265	10	312	480	312	312	HOURS	1	log(Parasitemia:::Asexual:::+:::Gametocyte:::Mean)	2.30258509299405	2.99573227355399	log(p/mL)	2.99573227355399	1	0	0	0	.	0	0	ORAL	0	0	3200	.	.	704001	2-202	Inoculated:::Sporozoites:::Treatment	3	DSM265	Sporozoite:::Challenge:::in:::Tuebingen	.	0	7Day400mgDSM265	10	0	UNKNOWN	UNKNWON	UNKNWON	0	Efficacy	.	.
293	.	2-202	9	DSM265_14_01	3	7Day400mgDSM265	10	336	504	336	336	HOURS	1	log(Parasitemia:::Asexual:::+:::Gametocyte:::Mean)	2.30258509299405	2.99573227355399	log(p/mL)	2.99573227355399	1	0	0	0	.	0	0	ORAL	0	0	3200	.	.	704001	2-202	Inoculated:::Sporozoites:::Treatment	3	DSM265	Sporozoite:::Challenge:::in:::Tuebingen	.	0	7Day400mgDSM265	10	0	UNKNOWN	UNKNWON	UNKNWON	0	Efficacy	.	.
294	.	2-202	9	DSM265_14_01	3	7Day400mgDSM265	10	360	528	360	360	HOURS	1	log(Parasitemia:::Asexual:::+:::Gametocyte:::Mean)	2.30258509299405	2.99573227355399	log(p/mL)	2.99573227355399	1	0	0	0	.	0	0	ORAL	0	0	3200	.	.	704001	2-202	Inoculated:::Sporozoites:::Treatment	3	DSM265	Sporozoite:::Challenge:::in:::Tuebingen	.	0	7Day400mgDSM265	10	0	UNKNOWN	UNKNWON	UNKNWON	0	Efficacy	.	.
295	.	2-202	9	DSM265_14_01	3	7Day400mgDSM265	10	384	552	384	384	HOURS	1	log(Parasitemia:::Asexual:::+:::Gametocyte:::Mean)	2.30258509299405	2.99573227355399	log(p/mL)	2.99573227355399	1	0	0	0	.	0	0	ORAL	0	0	3200	.	.	704001	2-202	Inoculated:::Sporozoites:::Treatment	3	DSM265	Sporozoite:::Challenge:::in:::Tuebingen	.	0	7Day400mgDSM265	10	0	UNKNOWN	UNKNWON	UNKNWON	0	Efficacy	.	.
296	.	2-202	9	DSM265_14_01	3	7Day400mgDSM265	10	408	576	408	408	HOURS	1	log(Parasitemia:::Asexual:::+:::Gametocyte:::Mean)	2.30258509299405	2.99573227355399	log(p/mL)	2.99573227355399	1	0	0	0	.	0	0	ORAL	0	0	3200	.	.	704001	2-202	Inoculated:::Sporozoites:::Treatment	3	DSM265	Sporozoite:::Challenge:::in:::Tuebingen	.	0	7Day400mgDSM265	10	0	UNKNOWN	UNKNWON	UNKNWON	0	Efficacy	.	.
297	.	2-202	9	DSM265_14_01	3	7Day400mgDSM265	10	432	600	432	432	HOURS	1	log(Parasitemia:::Asexual:::+:::Gametocyte:::Mean)	2.30258509299405	2.99573227355399	log(p/mL)	2.99573227355399	1	0	0	0	.	0	0	ORAL	0	0	3200	.	.	704001	2-202	Inoculated:::Sporozoites:::Treatment	3	DSM265	Sporozoite:::Challenge:::in:::Tuebingen	.	0	7Day400mgDSM265	10	0	UNKNOWN	UNKNWON	UNKNWON	0	Efficacy	.	.
298	.	2-202	9	DSM265_14_01	3	7Day400mgDSM265	10	480	648	480	480	HOURS	1	log(Parasitemia:::Asexual:::+:::Gametocyte:::Mean)	3.25809653802148	3.25809653802148	log(p/mL)	2.99573227355399	0	0	0	0	.	0	0	ORAL	0	0	3200	.	.	704001	2-202	Inoculated:::Sporozoites:::Treatment	3	DSM265	Sporozoite:::Challenge:::in:::Tuebingen	.	0	7Day400mgDSM265	10	0	UNKNOWN	UNKNWON	UNKNWON	0	Efficacy	.	.
299	.	2-202	9	DSM265_14_01	3	7Day400mgDSM265	10	504	672	504	504	HOURS	1	log(Parasitemia:::Asexual:::+:::Gametocyte:::Mean)	6.67959918584438	6.67959918584438	log(p/mL)	2.99573227355399	0	0	0	0	.	0	0	ORAL	0	0	3200	.	.	704001	2-202	Inoculated:::Sporozoites:::Treatment	3	DSM265	Sporozoite:::Challenge:::in:::Tuebingen	.	0	7Day400mgDSM265	10	0	UNKNOWN	UNKNWON	UNKNWON	0	Efficacy	.	.
300	.	2-202	9	DSM265_14_01	3	7Day400mgDSM265	10	528	696	528	528	HOURS	1	log(Parasitemia:::Asexual:::+:::Gametocyte:::Mean)	8.12946976478423	8.12946976478423	log(p/mL)	2.99573227355399	0	0	0	0	.	0	0	ORAL	0	0	3200	.	.	704001	2-202	Inoculated:::Sporozoites:::Treatment	3	DSM265	Sporozoite:::Challenge:::in:::Tuebingen	.	0	7Day400mgDSM265	10	0	UNKNOWN	UNKNWON	UNKNWON	0	Efficacy	.	.
301	.	2-202	9	DSM265_14_01	3	7Day400mgDSM265	10	552	720	552	552	HOURS	1	log(Parasitemia:::Asexual:::+:::Gametocyte:::Mean)	9.69251957715205	9.69251957715205	log(p/mL)	2.99573227355399	0	0	0	0	.	0	0	ORAL	0	0	3200	.	.	704001	2-202	Inoculated:::Sporozoites:::Treatment	3	DSM265	Sporozoite:::Challenge:::in:::Tuebingen	.	0	7Day400mgDSM265	10	0	UNKNOWN	UNKNWON	UNKNWON	0	Efficacy	.	.
321	.	2-205	12	DSM265_14_01	3	7Day400mgDSM265	10	-168	0	-168	-168	HOURS	.	DSM265:::Dose	400	0	mg	.	0	1	1	400	1	0	0	ORAL	0	0	0	.	.	704001	2-205	Inoculated:::Sporozoites:::Treatment	3	DSM265	Sporozoite:::Challenge:::in:::Tuebingen	.	0	7Day400mgDSM265	10	0	UNKNOWN	UNKNWON	UNKNWON	0	Dose	.	.
335	.	2-205	12	DSM265_14_01	3	7Day400mgDSM265	10	0	168	0	0	HOURS	1	log(Parasitemia:::Asexual:::+:::Gametocyte:::Mean)	2.30258509299405	2.99573227355399	log(p/mL)	2.99573227355399	1	0	0	0	.	0	0	ORAL	0	0	0	.	.	704001	2-205	Inoculated:::Sporozoites:::Treatment	3	DSM265	Sporozoite:::Challenge:::in:::Tuebingen	.	0	7Day400mgDSM265	10	0	UNKNOWN	UNKNWON	UNKNWON	0	Efficacy	.	.
333	.	2-205	12	DSM265_14_01	3	7Day400mgDSM265	10	0	168	0	0	HOURS	.	Sporozoite:::Inoculum	3200	0	Sporozoites	.	0	1	1	3200	2	0	0	ORAL	0	0	3200	.	.	704001	2-205	Inoculated:::Sporozoites:::Treatment	3	DSM265	Sporozoite:::Challenge:::in:::Tuebingen	.	0	7Day400mgDSM265	10	0	UNKNOWN	UNKNWON	UNKNWON	0	Inoculum	.	.
337	.	2-205	12	DSM265_14_01	3	7Day400mgDSM265	10	144	312	144	144	HOURS	1	log(Parasitemia:::Asexual:::+:::Gametocyte:::Mean)	2.30258509299405	2.99573227355399	log(p/mL)	2.99573227355399	1	0	0	0	.	0	0	ORAL	0	0	3200	.	.	704001	2-205	Inoculated:::Sporozoites:::Treatment	3	DSM265	Sporozoite:::Challenge:::in:::Tuebingen	.	0	7Day400mgDSM265	10	0	UNKNOWN	UNKNWON	UNKNWON	0	Efficacy	.	.
338	.	2-205	12	DSM265_14_01	3	7Day400mgDSM265	10	168	336	168	168	HOURS	1	log(Parasitemia:::Asexual:::+:::Gametocyte:::Mean)	2.30258509299405	2.99573227355399	log(p/mL)	2.99573227355399	1	0	0	0	.	0	0	ORAL	0	0	3200	.	.	704001	2-205	Inoculated:::Sporozoites:::Treatment	3	DSM265	Sporozoite:::Challenge:::in:::Tuebingen	.	0	7Day400mgDSM265	10	0	UNKNOWN	UNKNWON	UNKNWON	0	Efficacy	.	.
339	.	2-205	12	DSM265_14_01	3	7Day400mgDSM265	10	192	360	192	192	HOURS	1	log(Parasitemia:::Asexual:::+:::Gametocyte:::Mean)	2.30258509299405	2.99573227355399	log(p/mL)	2.99573227355399	1	0	0	0	.	0	0	ORAL	0	0	3200	.	.	704001	2-205	Inoculated:::Sporozoites:::Treatment	3	DSM265	Sporozoite:::Challenge:::in:::Tuebingen	.	0	7Day400mgDSM265	10	0	UNKNOWN	UNKNWON	UNKNWON	0	Efficacy	.	.
340	.	2-205	12	DSM265_14_01	3	7Day400mgDSM265	10	216	384	216	216	HOURS	1	log(Parasitemia:::Asexual:::+:::Gametocyte:::Mean)	2.30258509299405	2.99573227355399	log(p/mL)	2.99573227355399	1	0	0	0	.	0	0	ORAL	0	0	3200	.	.	704001	2-205	Inoculated:::Sporozoites:::Treatment	3	DSM265	Sporozoite:::Challenge:::in:::Tuebingen	.	0	7Day400mgDSM265	10	0	UNKNOWN	UNKNWON	UNKNWON	0	Efficacy	.	.
341	.	2-205	12	DSM265_14_01	3	7Day400mgDSM265	10	240	408	240	240	HOURS	1	log(Parasitemia:::Asexual:::+:::Gametocyte:::Mean)	2.30258509299405	2.99573227355399	log(p/mL)	2.99573227355399	1	0	0	0	.	0	0	ORAL	0	0	3200	.	.	704001	2-205	Inoculated:::Sporozoites:::Treatment	3	DSM265	Sporozoite:::Challenge:::in:::Tuebingen	.	0	7Day400mgDSM265	10	0	UNKNOWN	UNKNWON	UNKNWON	0	Efficacy	.	.
342	.	2-205	12	DSM265_14_01	3	7Day400mgDSM265	10	264	432	264	264	HOURS	1	log(Parasitemia:::Asexual:::+:::Gametocyte:::Mean)	2.30258509299405	2.99573227355399	log(p/mL)	2.99573227355399	1	0	0	0	.	0	0	ORAL	0	0	3200	.	.	704001	2-205	Inoculated:::Sporozoites:::Treatment	3	DSM265	Sporozoite:::Challenge:::in:::Tuebingen	.	0	7Day400mgDSM265	10	0	UNKNOWN	UNKNWON	UNKNWON	0	Efficacy	.	.
343	.	2-205	12	DSM265_14_01	3	7Day400mgDSM265	10	288	456	288	288	HOURS	1	log(Parasitemia:::Asexual:::+:::Gametocyte:::Mean)	2.30258509299405	2.99573227355399	log(p/mL)	2.99573227355399	1	0	0	0	.	0	0	ORAL	0	0	3200	.	.	704001	2-205	Inoculated:::Sporozoites:::Treatment	3	DSM265	Sporozoite:::Challenge:::in:::Tuebingen	.	0	7Day400mgDSM265	10	0	UNKNOWN	UNKNWON	UNKNWON	0	Efficacy	.	.
346	.	2-205	12	DSM265_14_01	3	7Day400mgDSM265	10	336	504	336	336	HOURS	1	log(Parasitemia:::Asexual:::+:::Gametocyte:::Mean)	2.30258509299405	2.99573227355399	log(p/mL)	2.99573227355399	1	0	0	0	.	0	0	ORAL	0	0	3200	.	.	704001	2-205	Inoculated:::Sporozoites:::Treatment	3	DSM265	Sporozoite:::Challenge:::in:::Tuebingen	.	0	7Day400mgDSM265	10	0	UNKNOWN	UNKNWON	UNKNWON	0	Efficacy	.	.
347	.	2-205	12	DSM265_14_01	3	7Day400mgDSM265	10	360	528	360	360	HOURS	1	log(Parasitemia:::Asexual:::+:::Gametocyte:::Mean)	2.30258509299405	2.99573227355399	log(p/mL)	2.99573227355399	1	0	0	0	.	0	0	ORAL	0	0	3200	.	.	704001	2-205	Inoculated:::Sporozoites:::Treatment	3	DSM265	Sporozoite:::Challenge:::in:::Tuebingen	.	0	7Day400mgDSM265	10	0	UNKNOWN	UNKNWON	UNKNWON	0	Efficacy	.	.
348	.	2-205	12	DSM265_14_01	3	7Day400mgDSM265	10	384	552	384	384	HOURS	1	log(Parasitemia:::Asexual:::+:::Gametocyte:::Mean)	2.30258509299405	2.99573227355399	log(p/mL)	2.99573227355399	1	0	0	0	.	0	0	ORAL	0	0	3200	.	.	704001	2-205	Inoculated:::Sporozoites:::Treatment	3	DSM265	Sporozoite:::Challenge:::in:::Tuebingen	.	0	7Day400mgDSM265	10	0	UNKNOWN	UNKNWON	UNKNWON	0	Efficacy	.	.
349	.	2-205	12	DSM265_14_01	3	7Day400mgDSM265	10	408	576	408	408	HOURS	1	log(Parasitemia:::Asexual:::+:::Gametocyte:::Mean)	2.30258509299405	2.99573227355399	log(p/mL)	2.99573227355399	1	0	0	0	.	0	0	ORAL	0	0	3200	.	.	704001	2-205	Inoculated:::Sporozoites:::Treatment	3	DSM265	Sporozoite:::Challenge:::in:::Tuebingen	.	0	7Day400mgDSM265	10	0	UNKNOWN	UNKNWON	UNKNWON	0	Efficacy	.	.
350	.	2-205	12	DSM265_14_01	3	7Day400mgDSM265	10	432	600	432	432	HOURS	1	log(Parasitemia:::Asexual:::+:::Gametocyte:::Mean)	2.30258509299405	2.99573227355399	log(p/mL)	2.99573227355399	1	0	0	0	.	0	0	ORAL	0	0	3200	.	.	704001	2-205	Inoculated:::Sporozoites:::Treatment	3	DSM265	Sporozoite:::Challenge:::in:::Tuebingen	.	0	7Day400mgDSM265	10	0	UNKNOWN	UNKNWON	UNKNWON	0	Efficacy	.	.
351	.	2-205	12	DSM265_14_01	3	7Day400mgDSM265	10	456	624	456	456	HOURS	1	log(Parasitemia:::Asexual:::+:::Gametocyte:::Mean)	2.30258509299405	2.99573227355399	log(p/mL)	2.99573227355399	1	0	0	0	.	0	0	ORAL	0	0	3200	.	.	704001	2-205	Inoculated:::Sporozoites:::Treatment	3	DSM265	Sporozoite:::Challenge:::in:::Tuebingen	.	0	7Day400mgDSM265	10	0	UNKNOWN	UNKNWON	UNKNWON	0	Efficacy	.	.
352	.	2-205	12	DSM265_14_01	3	7Day400mgDSM265	10	480	648	480	480	HOURS	1	log(Parasitemia:::Asexual:::+:::Gametocyte:::Mean)	2.30258509299405	2.99573227355399	log(p/mL)	2.99573227355399	1	0	0	0	.	0	0	ORAL	0	0	3200	.	.	704001	2-205	Inoculated:::Sporozoites:::Treatment	3	DSM265	Sporozoite:::Challenge:::in:::Tuebingen	.	0	7Day400mgDSM265	10	0	UNKNOWN	UNKNWON	UNKNWON	0	Efficacy	.	.
353	.	2-205	12	DSM265_14_01	3	7Day400mgDSM265	10	504	672	504	504	HOURS	1	log(Parasitemia:::Asexual:::+:::Gametocyte:::Mean)	2.30258509299405	2.99573227355399	log(p/mL)	2.99573227355399	1	0	0	0	.	0	0	ORAL	0	0	3200	.	.	704001	2-205	Inoculated:::Sporozoites:::Treatment	3	DSM265	Sporozoite:::Challenge:::in:::Tuebingen	.	0	7Day400mgDSM265	10	0	UNKNOWN	UNKNWON	UNKNWON	0	Efficacy	.	.
354	.	2-205	12	DSM265_14_01	3	7Day400mgDSM265	10	528	696	528	528	HOURS	1	log(Parasitemia:::Asexual:::+:::Gametocyte:::Mean)	2.30258509299405	2.99573227355399	log(p/mL)	2.99573227355399	1	0	0	0	.	0	0	ORAL	0	0	3200	.	.	704001	2-205	Inoculated:::Sporozoites:::Treatment	3	DSM265	Sporozoite:::Challenge:::in:::Tuebingen	.	0	7Day400mgDSM265	10	0	UNKNOWN	UNKNWON	UNKNWON	0	Efficacy	.	.
355	.	2-205	12	DSM265_14_01	3	7Day400mgDSM265	10	552	720	552	552	HOURS	1	log(Parasitemia:::Asexual:::+:::Gametocyte:::Mean)	2.30258509299405	2.99573227355399	log(p/mL)	2.99573227355399	1	0	0	0	.	0	0	ORAL	0	0	3200	.	.	704001	2-205	Inoculated:::Sporozoites:::Treatment	3	DSM265	Sporozoite:::Challenge:::in:::Tuebingen	.	0	7Day400mgDSM265	10	0	UNKNOWN	UNKNWON	UNKNWON	0	Efficacy	.	.
356	.	2-205	12	DSM265_14_01	3	7Day400mgDSM265	10	576	744	576	576	HOURS	1	log(Parasitemia:::Asexual:::+:::Gametocyte:::Mean)	2.30258509299405	2.99573227355399	log(p/mL)	2.99573227355399	1	0	0	0	.	0	0	ORAL	0	0	3200	.	.	704001	2-205	Inoculated:::Sporozoites:::Treatment	3	DSM265	Sporozoite:::Challenge:::in:::Tuebingen	.	0	7Day400mgDSM265	10	0	UNKNOWN	UNKNWON	UNKNWON	0	Efficacy	.	.
357	.	2-205	12	DSM265_14_01	3	7Day400mgDSM265	10	600	768	600	600	HOURS	1	log(Parasitemia:::Asexual:::+:::Gametocyte:::Mean)	2.30258509299405	2.99573227355399	log(p/mL)	2.99573227355399	1	0	0	0	.	0	0	ORAL	0	0	3200	.	.	704001	2-205	Inoculated:::Sporozoites:::Treatment	3	DSM265	Sporozoite:::Challenge:::in:::Tuebingen	.	0	7Day400mgDSM265	10	0	UNKNOWN	UNKNWON	UNKNWON	0	Efficacy	.	.
358	.	2-205	12	DSM265_14_01	3	7Day400mgDSM265	10	624	792	624	624	HOURS	1	log(Parasitemia:::Asexual:::+:::Gametocyte:::Mean)	2.30258509299405	2.99573227355399	log(p/mL)	2.99573227355399	1	0	0	0	.	0	0	ORAL	0	0	3200	.	.	704001	2-205	Inoculated:::Sporozoites:::Treatment	3	DSM265	Sporozoite:::Challenge:::in:::Tuebingen	.	0	7Day400mgDSM265	10	0	UNKNOWN	UNKNWON	UNKNWON	0	Efficacy	.	.
359	.	2-205	12	DSM265_14_01	3	7Day400mgDSM265	10	672	840	672	672	HOURS	1	log(Parasitemia:::Asexual:::+:::Gametocyte:::Mean)	2.30258509299405	2.99573227355399	log(p/mL)	2.99573227355399	1	0	0	0	.	0	0	ORAL	0	0	3200	.	.	704001	2-205	Inoculated:::Sporozoites:::Treatment	3	DSM265	Sporozoite:::Challenge:::in:::Tuebingen	.	0	7Day400mgDSM265	10	0	UNKNOWN	UNKNWON	UNKNWON	0	Efficacy	.	.
361	.	2-206	13	DSM265_14_01	3	7Day400mgDSM265	10	-168	0	-168	-168	HOURS	.	DSM265:::Dose	400	0	mg	.	0	1	1	400	1	0	0	ORAL	0	0	0	.	.	704001	2-206	Inoculated:::Sporozoites:::Treatment	3	DSM265	Sporozoite:::Challenge:::in:::Tuebingen	.	0	7Day400mgDSM265	10	0	UNKNOWN	UNKNWON	UNKNWON	0	Dose	.	.
375	.	2-206	13	DSM265_14_01	3	7Day400mgDSM265	10	0	168	0	0	HOURS	1	log(Parasitemia:::Asexual:::+:::Gametocyte:::Mean)	2.30258509299405	2.99573227355399	log(p/mL)	2.99573227355399	1	0	0	0	.	0	0	ORAL	0	0	0	.	.	704001	2-206	Inoculated:::Sporozoites:::Treatment	3	DSM265	Sporozoite:::Challenge:::in:::Tuebingen	.	0	7Day400mgDSM265	10	0	UNKNOWN	UNKNWON	UNKNWON	0	Efficacy	.	.
373	.	2-206	13	DSM265_14_01	3	7Day400mgDSM265	10	0	168	0	0	HOURS	.	Sporozoite:::Inoculum	3200	0	Sporozoites	.	0	1	1	3200	2	0	0	ORAL	0	0	3200	.	.	704001	2-206	Inoculated:::Sporozoites:::Treatment	3	DSM265	Sporozoite:::Challenge:::in:::Tuebingen	.	0	7Day400mgDSM265	10	0	UNKNOWN	UNKNWON	UNKNWON	0	Inoculum	.	.
377	.	2-206	13	DSM265_14_01	3	7Day400mgDSM265	10	144	312	144	144	HOURS	1	log(Parasitemia:::Asexual:::+:::Gametocyte:::Mean)	2.30258509299405	2.99573227355399	log(p/mL)	2.99573227355399	1	0	0	0	.	0	0	ORAL	0	0	3200	.	.	704001	2-206	Inoculated:::Sporozoites:::Treatment	3	DSM265	Sporozoite:::Challenge:::in:::Tuebingen	.	0	7Day400mgDSM265	10	0	UNKNOWN	UNKNWON	UNKNWON	0	Efficacy	.	.
378	.	2-206	13	DSM265_14_01	3	7Day400mgDSM265	10	168	336	168	168	HOURS	1	log(Parasitemia:::Asexual:::+:::Gametocyte:::Mean)	3.76120011569356	3.76120011569356	log(p/mL)	2.99573227355399	0	0	0	0	.	0	0	ORAL	0	0	3200	.	.	704001	2-206	Inoculated:::Sporozoites:::Treatment	3	DSM265	Sporozoite:::Challenge:::in:::Tuebingen	.	0	7Day400mgDSM265	10	0	UNKNOWN	UNKNWON	UNKNWON	0	Efficacy	.	.
379	.	2-206	13	DSM265_14_01	3	7Day400mgDSM265	10	192	360	192	192	HOURS	1	log(Parasitemia:::Asexual:::+:::Gametocyte:::Mean)	6.73101810048208	6.73101810048208	log(p/mL)	2.99573227355399	0	0	0	0	.	0	0	ORAL	0	0	3200	.	.	704001	2-206	Inoculated:::Sporozoites:::Treatment	3	DSM265	Sporozoite:::Challenge:::in:::Tuebingen	.	0	7Day400mgDSM265	10	0	UNKNOWN	UNKNWON	UNKNWON	0	Efficacy	.	.
380	.	2-206	13	DSM265_14_01	3	7Day400mgDSM265	10	216	384	216	216	HOURS	1	log(Parasitemia:::Asexual:::+:::Gametocyte:::Mean)	5.94803498918065	5.94803498918065	log(p/mL)	2.99573227355399	0	0	0	0	.	0	0	ORAL	0	0	3200	.	.	704001	2-206	Inoculated:::Sporozoites:::Treatment	3	DSM265	Sporozoite:::Challenge:::in:::Tuebingen	.	0	7Day400mgDSM265	10	0	UNKNOWN	UNKNWON	UNKNWON	0	Efficacy	.	.
381	.	2-206	13	DSM265_14_01	3	7Day400mgDSM265	10	240	408	240	240	HOURS	1	log(Parasitemia:::Asexual:::+:::Gametocyte:::Mean)	7.71467747380093	7.71467747380093	log(p/mL)	2.99573227355399	0	0	0	0	.	0	0	ORAL	0	0	3200	.	.	704001	2-206	Inoculated:::Sporozoites:::Treatment	3	DSM265	Sporozoite:::Challenge:::in:::Tuebingen	.	0	7Day400mgDSM265	10	0	UNKNOWN	UNKNWON	UNKNWON	0	Efficacy	.	.
382	.	2-206	13	DSM265_14_01	3	7Day400mgDSM265	10	264	432	264	264	HOURS	1	log(Parasitemia:::Asexual:::+:::Gametocyte:::Mean)	8.84563325634019	8.84563325634019	log(p/mL)	2.99573227355399	0	0	0	0	.	0	0	ORAL	0	0	3200	.	.	704001	2-206	Inoculated:::Sporozoites:::Treatment	3	DSM265	Sporozoite:::Challenge:::in:::Tuebingen	.	0	7Day400mgDSM265	10	0	UNKNOWN	UNKNWON	UNKNWON	0	Efficacy	.	.
383	.	2-206	13	DSM265_14_01	3	7Day400mgDSM265	10	288	456	288	288	HOURS	1	log(Parasitemia:::Asexual:::+:::Gametocyte:::Mean)	9.68115617132248	9.68115617132248	log(p/mL)	2.99573227355399	0	0	0	0	.	0	0	ORAL	0	0	3200	.	.	704001	2-206	Inoculated:::Sporozoites:::Treatment	3	DSM265	Sporozoite:::Challenge:::in:::Tuebingen	.	0	7Day400mgDSM265	10	0	UNKNOWN	UNKNWON	UNKNWON	0	Efficacy	.	.
385	.	2-206	13	DSM265_14_01	3	7Day400mgDSM265	10	312	480	312	312	HOURS	1	log(Parasitemia:::Asexual:::+:::Gametocyte:::Mean)	12.3355251056085	12.3355251056085	log(p/mL)	2.99573227355399	0	0	0	0	.	0	0	ORAL	0	0	3200	.	.	704001	2-206	Inoculated:::Sporozoites:::Treatment	3	DSM265	Sporozoite:::Challenge:::in:::Tuebingen	.	0	7Day400mgDSM265	10	0	UNKNOWN	UNKNWON	UNKNWON	0	Efficacy	.	.
387	.	2-207	14	DSM265_14_01	3	7Day400mgDSM265	10	-168	0	-168	-168	HOURS	.	DSM265:::Dose	400	0	mg	.	0	1	1	400	1	0	0	ORAL	0	0	0	.	.	704001	2-207	Inoculated:::Sporozoites:::Treatment	3	DSM265	Sporozoite:::Challenge:::in:::Tuebingen	.	0	7Day400mgDSM265	10	0	UNKNOWN	UNKNWON	UNKNWON	0	Dose	.	.
401	.	2-207	14	DSM265_14_01	3	7Day400mgDSM265	10	0	168	0	0	HOURS	1	log(Parasitemia:::Asexual:::+:::Gametocyte:::Mean)	2.30258509299405	2.99573227355399	log(p/mL)	2.99573227355399	1	0	0	0	.	0	0	ORAL	0	0	0	.	.	704001	2-207	Inoculated:::Sporozoites:::Treatment	3	DSM265	Sporozoite:::Challenge:::in:::Tuebingen	.	0	7Day400mgDSM265	10	0	UNKNOWN	UNKNWON	UNKNWON	0	Efficacy	.	.
399	.	2-207	14	DSM265_14_01	3	7Day400mgDSM265	10	0	168	0	0	HOURS	.	Sporozoite:::Inoculum	3200	0	Sporozoites	.	0	1	1	3200	2	0	0	ORAL	0	0	3200	.	.	704001	2-207	Inoculated:::Sporozoites:::Treatment	3	DSM265	Sporozoite:::Challenge:::in:::Tuebingen	.	0	7Day400mgDSM265	10	0	UNKNOWN	UNKNWON	UNKNWON	0	Inoculum	.	.
403	.	2-207	14	DSM265_14_01	3	7Day400mgDSM265	10	144	312	144	144	HOURS	1	log(Parasitemia:::Asexual:::+:::Gametocyte:::Mean)	2.30258509299405	2.99573227355399	log(p/mL)	2.99573227355399	1	0	0	0	.	0	0	ORAL	0	0	3200	.	.	704001	2-207	Inoculated:::Sporozoites:::Treatment	3	DSM265	Sporozoite:::Challenge:::in:::Tuebingen	.	0	7Day400mgDSM265	10	0	UNKNOWN	UNKNWON	UNKNWON	0	Efficacy	.	.
404	.	2-207	14	DSM265_14_01	3	7Day400mgDSM265	10	168	336	168	168	HOURS	1	log(Parasitemia:::Asexual:::+:::Gametocyte:::Mean)	2.30258509299405	2.99573227355399	log(p/mL)	2.99573227355399	1	0	0	0	.	0	0	ORAL	0	0	3200	.	.	704001	2-207	Inoculated:::Sporozoites:::Treatment	3	DSM265	Sporozoite:::Challenge:::in:::Tuebingen	.	0	7Day400mgDSM265	10	0	UNKNOWN	UNKNWON	UNKNWON	0	Efficacy	.	.
405	.	2-207	14	DSM265_14_01	3	7Day400mgDSM265	10	192	360	192	192	HOURS	1	log(Parasitemia:::Asexual:::+:::Gametocyte:::Mean)	2.30258509299405	2.99573227355399	log(p/mL)	2.99573227355399	1	0	0	0	.	0	0	ORAL	0	0	3200	.	.	704001	2-207	Inoculated:::Sporozoites:::Treatment	3	DSM265	Sporozoite:::Challenge:::in:::Tuebingen	.	0	7Day400mgDSM265	10	0	UNKNOWN	UNKNWON	UNKNWON	0	Efficacy	.	.
406	.	2-207	14	DSM265_14_01	3	7Day400mgDSM265	10	216	384	216	216	HOURS	1	log(Parasitemia:::Asexual:::+:::Gametocyte:::Mean)	2.30258509299405	2.99573227355399	log(p/mL)	2.99573227355399	1	0	0	0	.	0	0	ORAL	0	0	3200	.	.	704001	2-207	Inoculated:::Sporozoites:::Treatment	3	DSM265	Sporozoite:::Challenge:::in:::Tuebingen	.	0	7Day400mgDSM265	10	0	UNKNOWN	UNKNWON	UNKNWON	0	Efficacy	.	.
407	.	2-207	14	DSM265_14_01	3	7Day400mgDSM265	10	240	408	240	240	HOURS	1	log(Parasitemia:::Asexual:::+:::Gametocyte:::Mean)	2.30258509299405	2.99573227355399	log(p/mL)	2.99573227355399	1	0	0	0	.	0	0	ORAL	0	0	3200	.	.	704001	2-207	Inoculated:::Sporozoites:::Treatment	3	DSM265	Sporozoite:::Challenge:::in:::Tuebingen	.	0	7Day400mgDSM265	10	0	UNKNOWN	UNKNWON	UNKNWON	0	Efficacy	.	.
408	.	2-207	14	DSM265_14_01	3	7Day400mgDSM265	10	264	432	264	264	HOURS	1	log(Parasitemia:::Asexual:::+:::Gametocyte:::Mean)	2.30258509299405	2.99573227355399	log(p/mL)	2.99573227355399	1	0	0	0	.	0	0	ORAL	0	0	3200	.	.	704001	2-207	Inoculated:::Sporozoites:::Treatment	3	DSM265	Sporozoite:::Challenge:::in:::Tuebingen	.	0	7Day400mgDSM265	10	0	UNKNOWN	UNKNWON	UNKNWON	0	Efficacy	.	.
409	.	2-207	14	DSM265_14_01	3	7Day400mgDSM265	10	288	456	288	288	HOURS	1	log(Parasitemia:::Asexual:::+:::Gametocyte:::Mean)	2.30258509299405	2.99573227355399	log(p/mL)	2.99573227355399	1	0	0	0	.	0	0	ORAL	0	0	3200	.	.	704001	2-207	Inoculated:::Sporozoites:::Treatment	3	DSM265	Sporozoite:::Challenge:::in:::Tuebingen	.	0	7Day400mgDSM265	10	0	UNKNOWN	UNKNWON	UNKNWON	0	Efficacy	.	.
411	.	2-207	14	DSM265_14_01	3	7Day400mgDSM265	10	312	480	312	312	HOURS	1	log(Parasitemia:::Asexual:::+:::Gametocyte:::Mean)	2.30258509299405	2.99573227355399	log(p/mL)	2.99573227355399	1	0	0	0	.	0	0	ORAL	0	0	3200	.	.	704001	2-207	Inoculated:::Sporozoites:::Treatment	3	DSM265	Sporozoite:::Challenge:::in:::Tuebingen	.	0	7Day400mgDSM265	10	0	UNKNOWN	UNKNWON	UNKNWON	0	Efficacy	.	.
412	.	2-207	14	DSM265_14_01	3	7Day400mgDSM265	10	336	504	336	336	HOURS	1	log(Parasitemia:::Asexual:::+:::Gametocyte:::Mean)	2.30258509299405	2.99573227355399	log(p/mL)	2.99573227355399	1	0	0	0	.	0	0	ORAL	0	0	3200	.	.	704001	2-207	Inoculated:::Sporozoites:::Treatment	3	DSM265	Sporozoite:::Challenge:::in:::Tuebingen	.	0	7Day400mgDSM265	10	0	UNKNOWN	UNKNWON	UNKNWON	0	Efficacy	.	.
413	.	2-207	14	DSM265_14_01	3	7Day400mgDSM265	10	360	528	360	360	HOURS	1	log(Parasitemia:::Asexual:::+:::Gametocyte:::Mean)	2.30258509299405	2.99573227355399	log(p/mL)	2.99573227355399	1	0	0	0	.	0	0	ORAL	0	0	3200	.	.	704001	2-207	Inoculated:::Sporozoites:::Treatment	3	DSM265	Sporozoite:::Challenge:::in:::Tuebingen	.	0	7Day400mgDSM265	10	0	UNKNOWN	UNKNWON	UNKNWON	0	Efficacy	.	.
414	.	2-207	14	DSM265_14_01	3	7Day400mgDSM265	10	384	552	384	384	HOURS	1	log(Parasitemia:::Asexual:::+:::Gametocyte:::Mean)	2.30258509299405	2.99573227355399	log(p/mL)	2.99573227355399	1	0	0	0	.	0	0	ORAL	0	0	3200	.	.	704001	2-207	Inoculated:::Sporozoites:::Treatment	3	DSM265	Sporozoite:::Challenge:::in:::Tuebingen	.	0	7Day400mgDSM265	10	0	UNKNOWN	UNKNWON	UNKNWON	0	Efficacy	.	.
415	.	2-207	14	DSM265_14_01	3	7Day400mgDSM265	10	408	576	408	408	HOURS	1	log(Parasitemia:::Asexual:::+:::Gametocyte:::Mean)	2.30258509299405	2.99573227355399	log(p/mL)	2.99573227355399	1	0	0	0	.	0	0	ORAL	0	0	3200	.	.	704001	2-207	Inoculated:::Sporozoites:::Treatment	3	DSM265	Sporozoite:::Challenge:::in:::Tuebingen	.	0	7Day400mgDSM265	10	0	UNKNOWN	UNKNWON	UNKNWON	0	Efficacy	.	.
416	.	2-207	14	DSM265_14_01	3	7Day400mgDSM265	10	432	600	432	432	HOURS	1	log(Parasitemia:::Asexual:::+:::Gametocyte:::Mean)	2.30258509299405	2.99573227355399	log(p/mL)	2.99573227355399	1	0	0	0	.	0	0	ORAL	0	0	3200	.	.	704001	2-207	Inoculated:::Sporozoites:::Treatment	3	DSM265	Sporozoite:::Challenge:::in:::Tuebingen	.	0	7Day400mgDSM265	10	0	UNKNOWN	UNKNWON	UNKNWON	0	Efficacy	.	.
417	.	2-207	14	DSM265_14_01	3	7Day400mgDSM265	10	456	624	456	456	HOURS	1	log(Parasitemia:::Asexual:::+:::Gametocyte:::Mean)	2.30258509299405	2.99573227355399	log(p/mL)	2.99573227355399	1	0	0	0	.	0	0	ORAL	0	0	3200	.	.	704001	2-207	Inoculated:::Sporozoites:::Treatment	3	DSM265	Sporozoite:::Challenge:::in:::Tuebingen	.	0	7Day400mgDSM265	10	0	UNKNOWN	UNKNWON	UNKNWON	0	Efficacy	.	.
418	.	2-207	14	DSM265_14_01	3	7Day400mgDSM265	10	480	648	480	480	HOURS	1	log(Parasitemia:::Asexual:::+:::Gametocyte:::Mean)	2.30258509299405	2.99573227355399	log(p/mL)	2.99573227355399	1	0	0	0	.	0	0	ORAL	0	0	3200	.	.	704001	2-207	Inoculated:::Sporozoites:::Treatment	3	DSM265	Sporozoite:::Challenge:::in:::Tuebingen	.	0	7Day400mgDSM265	10	0	UNKNOWN	UNKNWON	UNKNWON	0	Efficacy	.	.
419	.	2-207	14	DSM265_14_01	3	7Day400mgDSM265	10	504	672	504	504	HOURS	1	log(Parasitemia:::Asexual:::+:::Gametocyte:::Mean)	2.30258509299405	2.99573227355399	log(p/mL)	2.99573227355399	1	0	0	0	.	0	0	ORAL	0	0	3200	.	.	704001	2-207	Inoculated:::Sporozoites:::Treatment	3	DSM265	Sporozoite:::Challenge:::in:::Tuebingen	.	0	7Day400mgDSM265	10	0	UNKNOWN	UNKNWON	UNKNWON	0	Efficacy	.	.
420	.	2-207	14	DSM265_14_01	3	7Day400mgDSM265	10	528	696	528	528	HOURS	1	log(Parasitemia:::Asexual:::+:::Gametocyte:::Mean)	2.30258509299405	2.99573227355399	log(p/mL)	2.99573227355399	1	0	0	0	.	0	0	ORAL	0	0	3200	.	.	704001	2-207	Inoculated:::Sporozoites:::Treatment	3	DSM265	Sporozoite:::Challenge:::in:::Tuebingen	.	0	7Day400mgDSM265	10	0	UNKNOWN	UNKNWON	UNKNWON	0	Efficacy	.	.
421	.	2-207	14	DSM265_14_01	3	7Day400mgDSM265	10	552	720	552	552	HOURS	1	log(Parasitemia:::Asexual:::+:::Gametocyte:::Mean)	2.30258509299405	2.99573227355399	log(p/mL)	2.99573227355399	1	0	0	0	.	0	0	ORAL	0	0	3200	.	.	704001	2-207	Inoculated:::Sporozoites:::Treatment	3	DSM265	Sporozoite:::Challenge:::in:::Tuebingen	.	0	7Day400mgDSM265	10	0	UNKNOWN	UNKNWON	UNKNWON	0	Efficacy	.	.
422	.	2-207	14	DSM265_14_01	3	7Day400mgDSM265	10	576	744	576	576	HOURS	1	log(Parasitemia:::Asexual:::+:::Gametocyte:::Mean)	2.30258509299405	2.99573227355399	log(p/mL)	2.99573227355399	1	0	0	0	.	0	0	ORAL	0	0	3200	.	.	704001	2-207	Inoculated:::Sporozoites:::Treatment	3	DSM265	Sporozoite:::Challenge:::in:::Tuebingen	.	0	7Day400mgDSM265	10	0	UNKNOWN	UNKNWON	UNKNWON	0	Efficacy	.	.
423	.	2-207	14	DSM265_14_01	3	7Day400mgDSM265	10	600	768	600	600	HOURS	1	log(Parasitemia:::Asexual:::+:::Gametocyte:::Mean)	2.30258509299405	2.99573227355399	log(p/mL)	2.99573227355399	1	0	0	0	.	0	0	ORAL	0	0	3200	.	.	704001	2-207	Inoculated:::Sporozoites:::Treatment	3	DSM265	Sporozoite:::Challenge:::in:::Tuebingen	.	0	7Day400mgDSM265	10	0	UNKNOWN	UNKNWON	UNKNWON	0	Efficacy	.	.
424	.	2-207	14	DSM265_14_01	3	7Day400mgDSM265	10	624	792	624	624	HOURS	1	log(Parasitemia:::Asexual:::+:::Gametocyte:::Mean)	2.30258509299405	2.99573227355399	log(p/mL)	2.99573227355399	1	0	0	0	.	0	0	ORAL	0	0	3200	.	.	704001	2-207	Inoculated:::Sporozoites:::Treatment	3	DSM265	Sporozoite:::Challenge:::in:::Tuebingen	.	0	7Day400mgDSM265	10	0	UNKNOWN	UNKNWON	UNKNWON	0	Efficacy	.	.
425	.	2-207	14	DSM265_14_01	3	7Day400mgDSM265	10	672	840	672	672	HOURS	1	log(Parasitemia:::Asexual:::+:::Gametocyte:::Mean)	2.30258509299405	2.99573227355399	log(p/mL)	2.99573227355399	1	0	0	0	.	0	0	ORAL	0	0	3200	.	.	704001	2-207	Inoculated:::Sporozoites:::Treatment	3	DSM265	Sporozoite:::Challenge:::in:::Tuebingen	.	0	7Day400mgDSM265	10	0	UNKNOWN	UNKNWON	UNKNWON	0	Efficacy	.	.
427	.	2-208	15	DSM265_14_01	3	7Day400mgDSM265	10	-168	0	-168	-168	HOURS	.	DSM265:::Dose	400	0	mg	.	0	1	1	400	1	0	0	ORAL	0	0	0	.	.	704001	2-208	Inoculated:::Sporozoites:::Treatment	3	DSM265	Sporozoite:::Challenge:::in:::Tuebingen	.	0	7Day400mgDSM265	10	0	UNKNOWN	UNKNWON	UNKNWON	0	Dose	.	.
441	.	2-208	15	DSM265_14_01	3	7Day400mgDSM265	10	0	168	0	0	HOURS	1	log(Parasitemia:::Asexual:::+:::Gametocyte:::Mean)	2.30258509299405	2.99573227355399	log(p/mL)	2.99573227355399	1	0	0	0	.	0	0	ORAL	0	0	0	.	.	704001	2-208	Inoculated:::Sporozoites:::Treatment	3	DSM265	Sporozoite:::Challenge:::in:::Tuebingen	.	0	7Day400mgDSM265	10	0	UNKNOWN	UNKNWON	UNKNWON	0	Efficacy	.	.
439	.	2-208	15	DSM265_14_01	3	7Day400mgDSM265	10	0	168	0	0	HOURS	.	Sporozoite:::Inoculum	3200	0	Sporozoites	.	0	1	1	3200	2	0	0	ORAL	0	0	3200	.	.	704001	2-208	Inoculated:::Sporozoites:::Treatment	3	DSM265	Sporozoite:::Challenge:::in:::Tuebingen	.	0	7Day400mgDSM265	10	0	UNKNOWN	UNKNWON	UNKNWON	0	Inoculum	.	.
443	.	2-208	15	DSM265_14_01	3	7Day400mgDSM265	10	144	312	144	144	HOURS	1	log(Parasitemia:::Asexual:::+:::Gametocyte:::Mean)	2.30258509299405	2.99573227355399	log(p/mL)	2.99573227355399	1	0	0	0	.	0	0	ORAL	0	0	3200	.	.	704001	2-208	Inoculated:::Sporozoites:::Treatment	3	DSM265	Sporozoite:::Challenge:::in:::Tuebingen	.	0	7Day400mgDSM265	10	0	UNKNOWN	UNKNWON	UNKNWON	0	Efficacy	.	.
444	.	2-208	15	DSM265_14_01	3	7Day400mgDSM265	10	168	336	168	168	HOURS	1	log(Parasitemia:::Asexual:::+:::Gametocyte:::Mean)	5.87773578177964	5.87773578177964	log(p/mL)	2.99573227355399	0	0	0	0	.	0	0	ORAL	0	0	3200	.	.	704001	2-208	Inoculated:::Sporozoites:::Treatment	3	DSM265	Sporozoite:::Challenge:::in:::Tuebingen	.	0	7Day400mgDSM265	10	0	UNKNOWN	UNKNWON	UNKNWON	0	Efficacy	.	.
445	.	2-208	15	DSM265_14_01	3	7Day400mgDSM265	10	192	360	192	192	HOURS	1	log(Parasitemia:::Asexual:::+:::Gametocyte:::Mean)	7.32778053842163	7.32778053842163	log(p/mL)	2.99573227355399	0	0	0	0	.	0	0	ORAL	0	0	3200	.	.	704001	2-208	Inoculated:::Sporozoites:::Treatment	3	DSM265	Sporozoite:::Challenge:::in:::Tuebingen	.	0	7Day400mgDSM265	10	0	UNKNOWN	UNKNWON	UNKNWON	0	Efficacy	.	.
446	.	2-208	15	DSM265_14_01	3	7Day400mgDSM265	10	216	384	216	216	HOURS	1	log(Parasitemia:::Asexual:::+:::Gametocyte:::Mean)	8.54441917766983	8.54441917766983	log(p/mL)	2.99573227355399	0	0	0	0	.	0	0	ORAL	0	0	3200	.	.	704001	2-208	Inoculated:::Sporozoites:::Treatment	3	DSM265	Sporozoite:::Challenge:::in:::Tuebingen	.	0	7Day400mgDSM265	10	0	UNKNOWN	UNKNWON	UNKNWON	0	Efficacy	.	.
447	.	2-208	15	DSM265_14_01	3	7Day400mgDSM265	10	240	408	240	240	HOURS	1	log(Parasitemia:::Asexual:::+:::Gametocyte:::Mean)	7.44190672805162	7.44190672805162	log(p/mL)	2.99573227355399	0	0	0	0	.	0	0	ORAL	0	0	3200	.	.	704001	2-208	Inoculated:::Sporozoites:::Treatment	3	DSM265	Sporozoite:::Challenge:::in:::Tuebingen	.	0	7Day400mgDSM265	10	0	UNKNOWN	UNKNWON	UNKNWON	0	Efficacy	.	.
448	.	2-208	15	DSM265_14_01	3	7Day400mgDSM265	10	264	432	264	264	HOURS	1	log(Parasitemia:::Asexual:::+:::Gametocyte:::Mean)	11.4715825014358	11.4715825014358	log(p/mL)	2.99573227355399	0	0	0	0	.	0	0	ORAL	0	0	3200	.	.	704001	2-208	Inoculated:::Sporozoites:::Treatment	3	DSM265	Sporozoite:::Challenge:::in:::Tuebingen	.	0	7Day400mgDSM265	10	0	UNKNOWN	UNKNWON	UNKNWON	0	Efficacy	.	.
451	.	C004	16	DSM265_14_03	4	3Day400mgDSM265	6	-72	0	-72	-72	HOURS	.	DSM265:::Dose	400	0	mg	.	0	1	1	400	1	0	0	ORAL	0	0	0	.	.	201001	C004	Inoculated:::Sporozoites:::Treatment	3	DSM265	Sporozoite:::Challenge:::in:::Seattle	.	0	3Day400mgDSM265	6	0	UNKNOWN	UNKNWON	UNKNWON	0	Dose	.	.
462	.	C004	16	DSM265_14_03	4	3Day400mgDSM265	6	0	72	0	0	HOURS	1	log(Parasitemia:::Asexual:::+:::Gametocyte:::Mean)	2.30258509299405	2.99573227355399	log(p/mL)	2.99573227355399	1	0	0	0	.	0	0	ORAL	0	0	0	.	.	201001	C004	Inoculated:::Sporozoites:::Treatment	3	DSM265	Sporozoite:::Challenge:::in:::Seattle	.	0	3Day400mgDSM265	6	0	UNKNOWN	UNKNWON	UNKNWON	0	Efficacy	.	.
460	.	C004	16	DSM265_14_03	4	3Day400mgDSM265	6	0	72	0	0	HOURS	.	Sporozoite:::Inoculum	3200	0	Sporozoites	.	0	1	1	3200	2	0	0	ORAL	0	0	3200	.	.	201001	C004	Inoculated:::Sporozoites:::Treatment	3	DSM265	Sporozoite:::Challenge:::in:::Seattle	.	0	3Day400mgDSM265	6	0	UNKNOWN	UNKNWON	UNKNWON	0	Inoculum	.	.
464	.	C004	16	DSM265_14_03	4	3Day400mgDSM265	6	144	216	144	144	HOURS	1	log(Parasitemia:::Asexual:::+:::Gametocyte:::Mean)	2.30258509299405	2.99573227355399	log(p/mL)	2.99573227355399	1	0	0	0	.	0	0	ORAL	0	0	3200	.	.	201001	C004	Inoculated:::Sporozoites:::Treatment	3	DSM265	Sporozoite:::Challenge:::in:::Seattle	.	0	3Day400mgDSM265	6	0	UNKNOWN	UNKNWON	UNKNWON	0	Efficacy	.	.
466	.	C004	16	DSM265_14_03	4	3Day400mgDSM265	6	168	240	168	168	HOURS	1	log(Parasitemia:::Asexual:::+:::Gametocyte:::Mean)	2.30258509299405	2.99573227355399	log(p/mL)	2.99573227355399	1	0	0	0	.	0	0	ORAL	0	0	3200	.	.	201001	C004	Inoculated:::Sporozoites:::Treatment	3	DSM265	Sporozoite:::Challenge:::in:::Seattle	.	0	3Day400mgDSM265	6	0	UNKNOWN	UNKNWON	UNKNWON	0	Efficacy	.	.
467	.	C004	16	DSM265_14_03	4	3Day400mgDSM265	6	192	264	192	192	HOURS	1	log(Parasitemia:::Asexual:::+:::Gametocyte:::Mean)	2.30258509299405	2.99573227355399	log(p/mL)	2.99573227355399	1	0	0	0	.	0	0	ORAL	0	0	3200	.	.	201001	C004	Inoculated:::Sporozoites:::Treatment	3	DSM265	Sporozoite:::Challenge:::in:::Seattle	.	0	3Day400mgDSM265	6	0	UNKNOWN	UNKNWON	UNKNWON	0	Efficacy	.	.
468	.	C004	16	DSM265_14_03	4	3Day400mgDSM265	6	216	288	216	216	HOURS	1	log(Parasitemia:::Asexual:::+:::Gametocyte:::Mean)	2.30258509299405	2.99573227355399	log(p/mL)	2.99573227355399	1	0	0	0	.	0	0	ORAL	0	0	3200	.	.	201001	C004	Inoculated:::Sporozoites:::Treatment	3	DSM265	Sporozoite:::Challenge:::in:::Seattle	.	0	3Day400mgDSM265	6	0	UNKNOWN	UNKNWON	UNKNWON	0	Efficacy	.	.
469	.	C004	16	DSM265_14_03	4	3Day400mgDSM265	6	240	312	240	240	HOURS	1	log(Parasitemia:::Asexual:::+:::Gametocyte:::Mean)	4.11087386417331	4.11087386417331	log(p/mL)	2.99573227355399	0	0	0	0	.	0	0	ORAL	0	0	3200	.	.	201001	C004	Inoculated:::Sporozoites:::Treatment	3	DSM265	Sporozoite:::Challenge:::in:::Seattle	.	0	3Day400mgDSM265	6	0	UNKNOWN	UNKNWON	UNKNWON	0	Efficacy	.	.
470	.	C004	16	DSM265_14_03	4	3Day400mgDSM265	6	264	336	264	264	HOURS	1	log(Parasitemia:::Asexual:::+:::Gametocyte:::Mean)	4.06044301054642	4.06044301054642	log(p/mL)	2.99573227355399	0	0	0	0	.	0	0	ORAL	0	0	3200	.	.	201001	C004	Inoculated:::Sporozoites:::Treatment	3	DSM265	Sporozoite:::Challenge:::in:::Seattle	.	0	3Day400mgDSM265	6	0	UNKNOWN	UNKNWON	UNKNWON	0	Efficacy	.	.
471	.	C004	16	DSM265_14_03	4	3Day400mgDSM265	6	288	360	288	288	HOURS	1	log(Parasitemia:::Asexual:::+:::Gametocyte:::Mean)	5.55295958492162	5.55295958492162	log(p/mL)	2.99573227355399	0	0	0	0	.	0	0	ORAL	0	0	3200	.	.	201001	C004	Inoculated:::Sporozoites:::Treatment	3	DSM265	Sporozoite:::Challenge:::in:::Seattle	.	0	3Day400mgDSM265	6	0	UNKNOWN	UNKNWON	UNKNWON	0	Efficacy	.	.
473	.	C008	17	DSM265_14_03	4	3Day400mgDSM265	6	-72	0	-72	-72	HOURS	.	DSM265:::Dose	400	0	mg	.	0	1	1	400	1	0	0	ORAL	0	0	0	.	.	201001	C008	Inoculated:::Sporozoites:::Treatment	3	DSM265	Sporozoite:::Challenge:::in:::Seattle	.	0	3Day400mgDSM265	6	0	UNKNOWN	UNKNWON	UNKNWON	0	Dose	.	.
484	.	C008	17	DSM265_14_03	4	3Day400mgDSM265	6	0	72	0	0	HOURS	1	log(Parasitemia:::Asexual:::+:::Gametocyte:::Mean)	2.30258509299405	2.99573227355399	log(p/mL)	2.99573227355399	1	0	0	0	.	0	0	ORAL	0	0	0	.	.	201001	C008	Inoculated:::Sporozoites:::Treatment	3	DSM265	Sporozoite:::Challenge:::in:::Seattle	.	0	3Day400mgDSM265	6	0	UNKNOWN	UNKNWON	UNKNWON	0	Efficacy	.	.
482	.	C008	17	DSM265_14_03	4	3Day400mgDSM265	6	0	72	0	0	HOURS	.	Sporozoite:::Inoculum	3200	0	Sporozoites	.	0	1	1	3200	2	0	0	ORAL	0	0	3200	.	.	201001	C008	Inoculated:::Sporozoites:::Treatment	3	DSM265	Sporozoite:::Challenge:::in:::Seattle	.	0	3Day400mgDSM265	6	0	UNKNOWN	UNKNWON	UNKNWON	0	Inoculum	.	.
486	.	C008	17	DSM265_14_03	4	3Day400mgDSM265	6	144	216	144	144	HOURS	1	log(Parasitemia:::Asexual:::+:::Gametocyte:::Mean)	2.30258509299405	2.99573227355399	log(p/mL)	2.99573227355399	1	0	0	0	.	0	0	ORAL	0	0	3200	.	.	201001	C008	Inoculated:::Sporozoites:::Treatment	3	DSM265	Sporozoite:::Challenge:::in:::Seattle	.	0	3Day400mgDSM265	6	0	UNKNOWN	UNKNWON	UNKNWON	0	Efficacy	.	.
488	.	C008	17	DSM265_14_03	4	3Day400mgDSM265	6	168	240	168	168	HOURS	1	log(Parasitemia:::Asexual:::+:::Gametocyte:::Mean)	2.30258509299405	2.99573227355399	log(p/mL)	2.99573227355399	1	0	0	0	.	0	0	ORAL	0	0	3200	.	.	201001	C008	Inoculated:::Sporozoites:::Treatment	3	DSM265	Sporozoite:::Challenge:::in:::Seattle	.	0	3Day400mgDSM265	6	0	UNKNOWN	UNKNWON	UNKNWON	0	Efficacy	.	.
489	.	C008	17	DSM265_14_03	4	3Day400mgDSM265	6	192	264	192	192	HOURS	1	log(Parasitemia:::Asexual:::+:::Gametocyte:::Mean)	2.30258509299405	2.99573227355399	log(p/mL)	2.99573227355399	1	0	0	0	.	0	0	ORAL	0	0	3200	.	.	201001	C008	Inoculated:::Sporozoites:::Treatment	3	DSM265	Sporozoite:::Challenge:::in:::Seattle	.	0	3Day400mgDSM265	6	0	UNKNOWN	UNKNWON	UNKNWON	0	Efficacy	.	.
490	.	C008	17	DSM265_14_03	4	3Day400mgDSM265	6	216	288	216	216	HOURS	1	log(Parasitemia:::Asexual:::+:::Gametocyte:::Mean)	2.30258509299405	2.99573227355399	log(p/mL)	2.99573227355399	1	0	0	0	.	0	0	ORAL	0	0	3200	.	.	201001	C008	Inoculated:::Sporozoites:::Treatment	3	DSM265	Sporozoite:::Challenge:::in:::Seattle	.	0	3Day400mgDSM265	6	0	UNKNOWN	UNKNWON	UNKNWON	0	Efficacy	.	.
491	.	C008	17	DSM265_14_03	4	3Day400mgDSM265	6	240	312	240	240	HOURS	1	log(Parasitemia:::Asexual:::+:::Gametocyte:::Mean)	2.30258509299405	2.99573227355399	log(p/mL)	2.99573227355399	1	0	0	0	.	0	0	ORAL	0	0	3200	.	.	201001	C008	Inoculated:::Sporozoites:::Treatment	3	DSM265	Sporozoite:::Challenge:::in:::Seattle	.	0	3Day400mgDSM265	6	0	UNKNOWN	UNKNWON	UNKNWON	0	Efficacy	.	.
492	.	C008	17	DSM265_14_03	4	3Day400mgDSM265	6	264	336	264	264	HOURS	1	log(Parasitemia:::Asexual:::+:::Gametocyte:::Mean)	2.30258509299405	2.99573227355399	log(p/mL)	2.99573227355399	1	0	0	0	.	0	0	ORAL	0	0	3200	.	.	201001	C008	Inoculated:::Sporozoites:::Treatment	3	DSM265	Sporozoite:::Challenge:::in:::Seattle	.	0	3Day400mgDSM265	6	0	UNKNOWN	UNKNWON	UNKNWON	0	Efficacy	.	.
493	.	C008	17	DSM265_14_03	4	3Day400mgDSM265	6	288	360	288	288	HOURS	1	log(Parasitemia:::Asexual:::+:::Gametocyte:::Mean)	2.30258509299405	2.99573227355399	log(p/mL)	2.99573227355399	1	0	0	0	.	0	0	ORAL	0	0	3200	.	.	201001	C008	Inoculated:::Sporozoites:::Treatment	3	DSM265	Sporozoite:::Challenge:::in:::Seattle	.	0	3Day400mgDSM265	6	0	UNKNOWN	UNKNWON	UNKNWON	0	Efficacy	.	.
494	.	C008	17	DSM265_14_03	4	3Day400mgDSM265	6	312	384	312	312	HOURS	1	log(Parasitemia:::Asexual:::+:::Gametocyte:::Mean)	2.30258509299405	2.99573227355399	log(p/mL)	2.99573227355399	1	0	0	0	.	0	0	ORAL	0	0	3200	.	.	201001	C008	Inoculated:::Sporozoites:::Treatment	3	DSM265	Sporozoite:::Challenge:::in:::Seattle	.	0	3Day400mgDSM265	6	0	UNKNOWN	UNKNWON	UNKNWON	0	Efficacy	.	.
495	.	C008	17	DSM265_14_03	4	3Day400mgDSM265	6	336	408	336	336	HOURS	1	log(Parasitemia:::Asexual:::+:::Gametocyte:::Mean)	2.30258509299405	2.99573227355399	log(p/mL)	2.99573227355399	1	0	0	0	.	0	0	ORAL	0	0	3200	.	.	201001	C008	Inoculated:::Sporozoites:::Treatment	3	DSM265	Sporozoite:::Challenge:::in:::Seattle	.	0	3Day400mgDSM265	6	0	UNKNOWN	UNKNWON	UNKNWON	0	Efficacy	.	.
497	.	C008	17	DSM265_14_03	4	3Day400mgDSM265	6	360	432	360	360	HOURS	1	log(Parasitemia:::Asexual:::+:::Gametocyte:::Mean)	2.30258509299405	2.99573227355399	log(p/mL)	2.99573227355399	1	0	0	0	.	0	0	ORAL	0	0	3200	.	.	201001	C008	Inoculated:::Sporozoites:::Treatment	3	DSM265	Sporozoite:::Challenge:::in:::Seattle	.	0	3Day400mgDSM265	6	0	UNKNOWN	UNKNWON	UNKNWON	0	Efficacy	.	.
498	.	C008	17	DSM265_14_03	4	3Day400mgDSM265	6	384	456	384	384	HOURS	1	log(Parasitemia:::Asexual:::+:::Gametocyte:::Mean)	2.30258509299405	2.99573227355399	log(p/mL)	2.99573227355399	1	0	0	0	.	0	0	ORAL	0	0	3200	.	.	201001	C008	Inoculated:::Sporozoites:::Treatment	3	DSM265	Sporozoite:::Challenge:::in:::Seattle	.	0	3Day400mgDSM265	6	0	UNKNOWN	UNKNWON	UNKNWON	0	Efficacy	.	.
499	.	C008	17	DSM265_14_03	4	3Day400mgDSM265	6	504	576	504	504	HOURS	1	log(Parasitemia:::Asexual:::+:::Gametocyte:::Mean)	3.55534806148941	3.55534806148941	log(p/mL)	2.99573227355399	0	0	0	0	.	0	0	ORAL	0	0	3200	.	.	201001	C008	Inoculated:::Sporozoites:::Treatment	3	DSM265	Sporozoite:::Challenge:::in:::Seattle	.	0	3Day400mgDSM265	6	0	UNKNOWN	UNKNWON	UNKNWON	0	Efficacy	.	.
500	.	C008	17	DSM265_14_03	4	3Day400mgDSM265	6	552	624	552	552	HOURS	1	log(Parasitemia:::Asexual:::+:::Gametocyte:::Mean)	8.97360486714251	8.97360486714251	log(p/mL)	2.99573227355399	0	0	0	0	.	0	0	ORAL	0	0	3200	.	.	201001	C008	Inoculated:::Sporozoites:::Treatment	3	DSM265	Sporozoite:::Challenge:::in:::Seattle	.	0	3Day400mgDSM265	6	0	UNKNOWN	UNKNWON	UNKNWON	0	Efficacy	.	.
501	.	C008	17	DSM265_14_03	4	3Day400mgDSM265	6	600	672	600	600	HOURS	1	log(Parasitemia:::Asexual:::+:::Gametocyte:::Mean)	11.3030929277157	11.3030929277157	log(p/mL)	2.99573227355399	0	0	0	0	.	0	0	ORAL	0	0	3200	.	.	201001	C008	Inoculated:::Sporozoites:::Treatment	3	DSM265	Sporozoite:::Challenge:::in:::Seattle	.	0	3Day400mgDSM265	6	0	UNKNOWN	UNKNWON	UNKNWON	0	Efficacy	.	.
502	.	C008	17	DSM265_14_03	4	3Day400mgDSM265	6	624	696	624	624	HOURS	1	log(Parasitemia:::Asexual:::+:::Gametocyte:::Mean)	12.0302181322591	12.0302181322591	log(p/mL)	2.99573227355399	0	0	0	0	.	0	0	ORAL	0	0	3200	.	.	201001	C008	Inoculated:::Sporozoites:::Treatment	3	DSM265	Sporozoite:::Challenge:::in:::Seattle	.	0	3Day400mgDSM265	6	0	UNKNOWN	UNKNWON	UNKNWON	0	Efficacy	.	.
504	.	C009	18	DSM265_14_03	4	3Day400mgDSM265	6	-72	0	-72	-72	HOURS	.	DSM265:::Dose	400	0	mg	.	0	1	1	400	1	0	0	ORAL	0	0	0	.	.	201001	C009	Inoculated:::Sporozoites:::Treatment	3	DSM265	Sporozoite:::Challenge:::in:::Seattle	.	0	3Day400mgDSM265	6	0	UNKNOWN	UNKNWON	UNKNWON	0	Dose	.	.
515	.	C009	18	DSM265_14_03	4	3Day400mgDSM265	6	0	72	0	0	HOURS	1	log(Parasitemia:::Asexual:::+:::Gametocyte:::Mean)	2.30258509299405	2.99573227355399	log(p/mL)	2.99573227355399	1	0	0	0	.	0	0	ORAL	0	0	0	.	.	201001	C009	Inoculated:::Sporozoites:::Treatment	3	DSM265	Sporozoite:::Challenge:::in:::Seattle	.	0	3Day400mgDSM265	6	0	UNKNOWN	UNKNWON	UNKNWON	0	Efficacy	.	.
513	.	C009	18	DSM265_14_03	4	3Day400mgDSM265	6	0	72	0	0	HOURS	.	Sporozoite:::Inoculum	3200	0	Sporozoites	.	0	1	1	3200	2	0	0	ORAL	0	0	3200	.	.	201001	C009	Inoculated:::Sporozoites:::Treatment	3	DSM265	Sporozoite:::Challenge:::in:::Seattle	.	0	3Day400mgDSM265	6	0	UNKNOWN	UNKNWON	UNKNWON	0	Inoculum	.	.
517	.	C009	18	DSM265_14_03	4	3Day400mgDSM265	6	144	216	144	144	HOURS	1	log(Parasitemia:::Asexual:::+:::Gametocyte:::Mean)	2.30258509299405	2.99573227355399	log(p/mL)	2.99573227355399	1	0	0	0	.	0	0	ORAL	0	0	3200	.	.	201001	C009	Inoculated:::Sporozoites:::Treatment	3	DSM265	Sporozoite:::Challenge:::in:::Seattle	.	0	3Day400mgDSM265	6	0	UNKNOWN	UNKNWON	UNKNWON	0	Efficacy	.	.
519	.	C009	18	DSM265_14_03	4	3Day400mgDSM265	6	168	240	168	168	HOURS	1	log(Parasitemia:::Asexual:::+:::Gametocyte:::Mean)	2.30258509299405	2.99573227355399	log(p/mL)	2.99573227355399	1	0	0	0	.	0	0	ORAL	0	0	3200	.	.	201001	C009	Inoculated:::Sporozoites:::Treatment	3	DSM265	Sporozoite:::Challenge:::in:::Seattle	.	0	3Day400mgDSM265	6	0	UNKNOWN	UNKNWON	UNKNWON	0	Efficacy	.	.
520	.	C009	18	DSM265_14_03	4	3Day400mgDSM265	6	192	264	192	192	HOURS	1	log(Parasitemia:::Asexual:::+:::Gametocyte:::Mean)	2.30258509299405	2.99573227355399	log(p/mL)	2.99573227355399	1	0	0	0	.	0	0	ORAL	0	0	3200	.	.	201001	C009	Inoculated:::Sporozoites:::Treatment	3	DSM265	Sporozoite:::Challenge:::in:::Seattle	.	0	3Day400mgDSM265	6	0	UNKNOWN	UNKNWON	UNKNWON	0	Efficacy	.	.
521	.	C009	18	DSM265_14_03	4	3Day400mgDSM265	6	216	288	216	216	HOURS	1	log(Parasitemia:::Asexual:::+:::Gametocyte:::Mean)	2.30258509299405	2.99573227355399	log(p/mL)	2.99573227355399	1	0	0	0	.	0	0	ORAL	0	0	3200	.	.	201001	C009	Inoculated:::Sporozoites:::Treatment	3	DSM265	Sporozoite:::Challenge:::in:::Seattle	.	0	3Day400mgDSM265	6	0	UNKNOWN	UNKNWON	UNKNWON	0	Efficacy	.	.
522	.	C009	18	DSM265_14_03	4	3Day400mgDSM265	6	240	312	240	240	HOURS	1	log(Parasitemia:::Asexual:::+:::Gametocyte:::Mean)	2.30258509299405	2.99573227355399	log(p/mL)	2.99573227355399	1	0	0	0	.	0	0	ORAL	0	0	3200	.	.	201001	C009	Inoculated:::Sporozoites:::Treatment	3	DSM265	Sporozoite:::Challenge:::in:::Seattle	.	0	3Day400mgDSM265	6	0	UNKNOWN	UNKNWON	UNKNWON	0	Efficacy	.	.
523	.	C009	18	DSM265_14_03	4	3Day400mgDSM265	6	264	336	264	264	HOURS	1	log(Parasitemia:::Asexual:::+:::Gametocyte:::Mean)	2.30258509299405	2.99573227355399	log(p/mL)	2.99573227355399	1	0	0	0	.	0	0	ORAL	0	0	3200	.	.	201001	C009	Inoculated:::Sporozoites:::Treatment	3	DSM265	Sporozoite:::Challenge:::in:::Seattle	.	0	3Day400mgDSM265	6	0	UNKNOWN	UNKNWON	UNKNWON	0	Efficacy	.	.
524	.	C009	18	DSM265_14_03	4	3Day400mgDSM265	6	288	360	288	288	HOURS	1	log(Parasitemia:::Asexual:::+:::Gametocyte:::Mean)	2.30258509299405	2.99573227355399	log(p/mL)	2.99573227355399	1	0	0	0	.	0	0	ORAL	0	0	3200	.	.	201001	C009	Inoculated:::Sporozoites:::Treatment	3	DSM265	Sporozoite:::Challenge:::in:::Seattle	.	0	3Day400mgDSM265	6	0	UNKNOWN	UNKNWON	UNKNWON	0	Efficacy	.	.
525	.	C009	18	DSM265_14_03	4	3Day400mgDSM265	6	312	384	312	312	HOURS	1	log(Parasitemia:::Asexual:::+:::Gametocyte:::Mean)	2.30258509299405	2.99573227355399	log(p/mL)	2.99573227355399	1	0	0	0	.	0	0	ORAL	0	0	3200	.	.	201001	C009	Inoculated:::Sporozoites:::Treatment	3	DSM265	Sporozoite:::Challenge:::in:::Seattle	.	0	3Day400mgDSM265	6	0	UNKNOWN	UNKNWON	UNKNWON	0	Efficacy	.	.
526	.	C009	18	DSM265_14_03	4	3Day400mgDSM265	6	336	408	336	336	HOURS	1	log(Parasitemia:::Asexual:::+:::Gametocyte:::Mean)	2.30258509299405	2.99573227355399	log(p/mL)	2.99573227355399	1	0	0	0	.	0	0	ORAL	0	0	3200	.	.	201001	C009	Inoculated:::Sporozoites:::Treatment	3	DSM265	Sporozoite:::Challenge:::in:::Seattle	.	0	3Day400mgDSM265	6	0	UNKNOWN	UNKNWON	UNKNWON	0	Efficacy	.	.
528	.	C009	18	DSM265_14_03	4	3Day400mgDSM265	6	360	432	360	360	HOURS	1	log(Parasitemia:::Asexual:::+:::Gametocyte:::Mean)	2.30258509299405	2.99573227355399	log(p/mL)	2.99573227355399	1	0	0	0	.	0	0	ORAL	0	0	3200	.	.	201001	C009	Inoculated:::Sporozoites:::Treatment	3	DSM265	Sporozoite:::Challenge:::in:::Seattle	.	0	3Day400mgDSM265	6	0	UNKNOWN	UNKNWON	UNKNWON	0	Efficacy	.	.
529	.	C009	18	DSM265_14_03	4	3Day400mgDSM265	6	384	456	384	384	HOURS	1	log(Parasitemia:::Asexual:::+:::Gametocyte:::Mean)	2.30258509299405	2.99573227355399	log(p/mL)	2.99573227355399	1	0	0	0	.	0	0	ORAL	0	0	3200	.	.	201001	C009	Inoculated:::Sporozoites:::Treatment	3	DSM265	Sporozoite:::Challenge:::in:::Seattle	.	0	3Day400mgDSM265	6	0	UNKNOWN	UNKNWON	UNKNWON	0	Efficacy	.	.
530	.	C009	18	DSM265_14_03	4	3Day400mgDSM265	6	504	576	504	504	HOURS	1	log(Parasitemia:::Asexual:::+:::Gametocyte:::Mean)	2.30258509299405	2.99573227355399	log(p/mL)	2.99573227355399	1	0	0	0	.	0	0	ORAL	0	0	3200	.	.	201001	C009	Inoculated:::Sporozoites:::Treatment	3	DSM265	Sporozoite:::Challenge:::in:::Seattle	.	0	3Day400mgDSM265	6	0	UNKNOWN	UNKNWON	UNKNWON	0	Efficacy	.	.
531	.	C009	18	DSM265_14_03	4	3Day400mgDSM265	6	600	672	600	600	HOURS	1	log(Parasitemia:::Asexual:::+:::Gametocyte:::Mean)	2.30258509299405	2.99573227355399	log(p/mL)	2.99573227355399	1	0	0	0	.	0	0	ORAL	0	0	3200	.	.	201001	C009	Inoculated:::Sporozoites:::Treatment	3	DSM265	Sporozoite:::Challenge:::in:::Seattle	.	0	3Day400mgDSM265	6	0	UNKNOWN	UNKNWON	UNKNWON	0	Efficacy	.	.
532	.	C009	18	DSM265_14_03	4	3Day400mgDSM265	6	672	744	672	672	HOURS	1	log(Parasitemia:::Asexual:::+:::Gametocyte:::Mean)	2.30258509299405	2.99573227355399	log(p/mL)	2.99573227355399	1	0	0	0	.	0	0	ORAL	0	0	3200	.	.	201001	C009	Inoculated:::Sporozoites:::Treatment	3	DSM265	Sporozoite:::Challenge:::in:::Seattle	.	0	3Day400mgDSM265	6	0	UNKNOWN	UNKNWON	UNKNWON	0	Efficacy	.	.
533	.	C009	18	DSM265_14_03	4	3Day400mgDSM265	6	1008	1080	1008	1008	HOURS	1	log(Parasitemia:::Asexual:::+:::Gametocyte:::Mean)	2.30258509299405	2.99573227355399	log(p/mL)	2.99573227355399	1	0	0	0	.	0	0	ORAL	0	0	3200	.	.	201001	C009	Inoculated:::Sporozoites:::Treatment	3	DSM265	Sporozoite:::Challenge:::in:::Seattle	.	0	3Day400mgDSM265	6	0	UNKNOWN	UNKNWON	UNKNWON	0	Efficacy	.	.
535	.	C010	19	DSM265_14_03	4	3Day400mgDSM265	6	-72	0	-72	-72	HOURS	.	DSM265:::Dose	400	0	mg	.	0	1	1	400	1	0	0	ORAL	0	0	0	.	.	201001	C010	Inoculated:::Sporozoites:::Treatment	3	DSM265	Sporozoite:::Challenge:::in:::Seattle	.	0	3Day400mgDSM265	6	0	UNKNOWN	UNKNWON	UNKNWON	0	Dose	.	.
546	.	C010	19	DSM265_14_03	4	3Day400mgDSM265	6	0	72	0	0	HOURS	1	log(Parasitemia:::Asexual:::+:::Gametocyte:::Mean)	2.30258509299405	2.99573227355399	log(p/mL)	2.99573227355399	1	0	0	0	.	0	0	ORAL	0	0	0	.	.	201001	C010	Inoculated:::Sporozoites:::Treatment	3	DSM265	Sporozoite:::Challenge:::in:::Seattle	.	0	3Day400mgDSM265	6	0	UNKNOWN	UNKNWON	UNKNWON	0	Efficacy	.	.
544	.	C010	19	DSM265_14_03	4	3Day400mgDSM265	6	0	72	0	0	HOURS	.	Sporozoite:::Inoculum	3200	0	Sporozoites	.	0	1	1	3200	2	0	0	ORAL	0	0	3200	.	.	201001	C010	Inoculated:::Sporozoites:::Treatment	3	DSM265	Sporozoite:::Challenge:::in:::Seattle	.	0	3Day400mgDSM265	6	0	UNKNOWN	UNKNWON	UNKNWON	0	Inoculum	.	.
548	.	C010	19	DSM265_14_03	4	3Day400mgDSM265	6	144	216	144	144	HOURS	1	log(Parasitemia:::Asexual:::+:::Gametocyte:::Mean)	2.30258509299405	2.99573227355399	log(p/mL)	2.99573227355399	1	0	0	0	.	0	0	ORAL	0	0	3200	.	.	201001	C010	Inoculated:::Sporozoites:::Treatment	3	DSM265	Sporozoite:::Challenge:::in:::Seattle	.	0	3Day400mgDSM265	6	0	UNKNOWN	UNKNWON	UNKNWON	0	Efficacy	.	.
550	.	C010	19	DSM265_14_03	4	3Day400mgDSM265	6	168	240	168	168	HOURS	1	log(Parasitemia:::Asexual:::+:::Gametocyte:::Mean)	2.30258509299405	2.99573227355399	log(p/mL)	2.99573227355399	1	0	0	0	.	0	0	ORAL	0	0	3200	.	.	201001	C010	Inoculated:::Sporozoites:::Treatment	3	DSM265	Sporozoite:::Challenge:::in:::Seattle	.	0	3Day400mgDSM265	6	0	UNKNOWN	UNKNWON	UNKNWON	0	Efficacy	.	.
551	.	C010	19	DSM265_14_03	4	3Day400mgDSM265	6	192	264	192	192	HOURS	1	log(Parasitemia:::Asexual:::+:::Gametocyte:::Mean)	2.30258509299405	2.99573227355399	log(p/mL)	2.99573227355399	1	0	0	0	.	0	0	ORAL	0	0	3200	.	.	201001	C010	Inoculated:::Sporozoites:::Treatment	3	DSM265	Sporozoite:::Challenge:::in:::Seattle	.	0	3Day400mgDSM265	6	0	UNKNOWN	UNKNWON	UNKNWON	0	Efficacy	.	.
552	.	C010	19	DSM265_14_03	4	3Day400mgDSM265	6	216	288	216	216	HOURS	1	log(Parasitemia:::Asexual:::+:::Gametocyte:::Mean)	2.30258509299405	2.99573227355399	log(p/mL)	2.99573227355399	1	0	0	0	.	0	0	ORAL	0	0	3200	.	.	201001	C010	Inoculated:::Sporozoites:::Treatment	3	DSM265	Sporozoite:::Challenge:::in:::Seattle	.	0	3Day400mgDSM265	6	0	UNKNOWN	UNKNWON	UNKNWON	0	Efficacy	.	.
553	.	C010	19	DSM265_14_03	4	3Day400mgDSM265	6	240	312	240	240	HOURS	1	log(Parasitemia:::Asexual:::+:::Gametocyte:::Mean)	4.07753744390572	4.07753744390572	log(p/mL)	2.99573227355399	0	0	0	0	.	0	0	ORAL	0	0	3200	.	.	201001	C010	Inoculated:::Sporozoites:::Treatment	3	DSM265	Sporozoite:::Challenge:::in:::Seattle	.	0	3Day400mgDSM265	6	0	UNKNOWN	UNKNWON	UNKNWON	0	Efficacy	.	.
554	.	C010	19	DSM265_14_03	4	3Day400mgDSM265	6	264	336	264	264	HOURS	1	log(Parasitemia:::Asexual:::+:::Gametocyte:::Mean)	4.74493212836325	4.74493212836325	log(p/mL)	2.99573227355399	0	0	0	0	.	0	0	ORAL	0	0	3200	.	.	201001	C010	Inoculated:::Sporozoites:::Treatment	3	DSM265	Sporozoite:::Challenge:::in:::Seattle	.	0	3Day400mgDSM265	6	0	UNKNOWN	UNKNWON	UNKNWON	0	Efficacy	.	.
555	.	C010	19	DSM265_14_03	4	3Day400mgDSM265	6	288	360	288	288	HOURS	1	log(Parasitemia:::Asexual:::+:::Gametocyte:::Mean)	6.49526555593701	6.49526555593701	log(p/mL)	2.99573227355399	0	0	0	0	.	0	0	ORAL	0	0	3200	.	.	201001	C010	Inoculated:::Sporozoites:::Treatment	3	DSM265	Sporozoite:::Challenge:::in:::Seattle	.	0	3Day400mgDSM265	6	0	UNKNOWN	UNKNWON	UNKNWON	0	Efficacy	.	.
557	.	C012	20	DSM265_14_03	4	3Day400mgDSM265	6	-72	0	-72	-72	HOURS	.	DSM265:::Dose	400	0	mg	.	0	1	1	400	1	0	0	ORAL	0	0	0	.	.	201001	C012	Inoculated:::Sporozoites:::Treatment	3	DSM265	Sporozoite:::Challenge:::in:::Seattle	.	0	3Day400mgDSM265	6	0	UNKNOWN	UNKNWON	UNKNWON	0	Dose	.	.
568	.	C012	20	DSM265_14_03	4	3Day400mgDSM265	6	0	72	0	0	HOURS	1	log(Parasitemia:::Asexual:::+:::Gametocyte:::Mean)	2.30258509299405	2.99573227355399	log(p/mL)	2.99573227355399	1	0	0	0	.	0	0	ORAL	0	0	0	.	.	201001	C012	Inoculated:::Sporozoites:::Treatment	3	DSM265	Sporozoite:::Challenge:::in:::Seattle	.	0	3Day400mgDSM265	6	0	UNKNOWN	UNKNWON	UNKNWON	0	Efficacy	.	.
566	.	C012	20	DSM265_14_03	4	3Day400mgDSM265	6	0	72	0	0	HOURS	.	Sporozoite:::Inoculum	3200	0	Sporozoites	.	0	1	1	3200	2	0	0	ORAL	0	0	3200	.	.	201001	C012	Inoculated:::Sporozoites:::Treatment	3	DSM265	Sporozoite:::Challenge:::in:::Seattle	.	0	3Day400mgDSM265	6	0	UNKNOWN	UNKNWON	UNKNWON	0	Inoculum	.	.
570	.	C012	20	DSM265_14_03	4	3Day400mgDSM265	6	144	216	144	144	HOURS	1	log(Parasitemia:::Asexual:::+:::Gametocyte:::Mean)	2.30258509299405	2.99573227355399	log(p/mL)	2.99573227355399	1	0	0	0	.	0	0	ORAL	0	0	3200	.	.	201001	C012	Inoculated:::Sporozoites:::Treatment	3	DSM265	Sporozoite:::Challenge:::in:::Seattle	.	0	3Day400mgDSM265	6	0	UNKNOWN	UNKNWON	UNKNWON	0	Efficacy	.	.
572	.	C012	20	DSM265_14_03	4	3Day400mgDSM265	6	168	240	168	168	HOURS	1	log(Parasitemia:::Asexual:::+:::Gametocyte:::Mean)	2.30258509299405	2.99573227355399	log(p/mL)	2.99573227355399	1	0	0	0	.	0	0	ORAL	0	0	3200	.	.	201001	C012	Inoculated:::Sporozoites:::Treatment	3	DSM265	Sporozoite:::Challenge:::in:::Seattle	.	0	3Day400mgDSM265	6	0	UNKNOWN	UNKNWON	UNKNWON	0	Efficacy	.	.
573	.	C012	20	DSM265_14_03	4	3Day400mgDSM265	6	192	264	192	192	HOURS	1	log(Parasitemia:::Asexual:::+:::Gametocyte:::Mean)	2.30258509299405	2.99573227355399	log(p/mL)	2.99573227355399	1	0	0	0	.	0	0	ORAL	0	0	3200	.	.	201001	C012	Inoculated:::Sporozoites:::Treatment	3	DSM265	Sporozoite:::Challenge:::in:::Seattle	.	0	3Day400mgDSM265	6	0	UNKNOWN	UNKNWON	UNKNWON	0	Efficacy	.	.
574	.	C012	20	DSM265_14_03	4	3Day400mgDSM265	6	216	288	216	216	HOURS	1	log(Parasitemia:::Asexual:::+:::Gametocyte:::Mean)	2.30258509299405	2.99573227355399	log(p/mL)	2.99573227355399	1	0	0	0	.	0	0	ORAL	0	0	3200	.	.	201001	C012	Inoculated:::Sporozoites:::Treatment	3	DSM265	Sporozoite:::Challenge:::in:::Seattle	.	0	3Day400mgDSM265	6	0	UNKNOWN	UNKNWON	UNKNWON	0	Efficacy	.	.
575	.	C012	20	DSM265_14_03	4	3Day400mgDSM265	6	240	312	240	240	HOURS	1	log(Parasitemia:::Asexual:::+:::Gametocyte:::Mean)	2.30258509299405	2.99573227355399	log(p/mL)	2.99573227355399	1	0	0	0	.	0	0	ORAL	0	0	3200	.	.	201001	C012	Inoculated:::Sporozoites:::Treatment	3	DSM265	Sporozoite:::Challenge:::in:::Seattle	.	0	3Day400mgDSM265	6	0	UNKNOWN	UNKNWON	UNKNWON	0	Efficacy	.	.
576	.	C012	20	DSM265_14_03	4	3Day400mgDSM265	6	264	336	264	264	HOURS	1	log(Parasitemia:::Asexual:::+:::Gametocyte:::Mean)	2.30258509299405	2.99573227355399	log(p/mL)	2.99573227355399	1	0	0	0	.	0	0	ORAL	0	0	3200	.	.	201001	C012	Inoculated:::Sporozoites:::Treatment	3	DSM265	Sporozoite:::Challenge:::in:::Seattle	.	0	3Day400mgDSM265	6	0	UNKNOWN	UNKNWON	UNKNWON	0	Efficacy	.	.
577	.	C012	20	DSM265_14_03	4	3Day400mgDSM265	6	288	360	288	288	HOURS	1	log(Parasitemia:::Asexual:::+:::Gametocyte:::Mean)	2.30258509299405	2.99573227355399	log(p/mL)	2.99573227355399	1	0	0	0	.	0	0	ORAL	0	0	3200	.	.	201001	C012	Inoculated:::Sporozoites:::Treatment	3	DSM265	Sporozoite:::Challenge:::in:::Seattle	.	0	3Day400mgDSM265	6	0	UNKNOWN	UNKNWON	UNKNWON	0	Efficacy	.	.
578	.	C012	20	DSM265_14_03	4	3Day400mgDSM265	6	312	384	312	312	HOURS	1	log(Parasitemia:::Asexual:::+:::Gametocyte:::Mean)	2.30258509299405	2.99573227355399	log(p/mL)	2.99573227355399	1	0	0	0	.	0	0	ORAL	0	0	3200	.	.	201001	C012	Inoculated:::Sporozoites:::Treatment	3	DSM265	Sporozoite:::Challenge:::in:::Seattle	.	0	3Day400mgDSM265	6	0	UNKNOWN	UNKNWON	UNKNWON	0	Efficacy	.	.
579	.	C012	20	DSM265_14_03	4	3Day400mgDSM265	6	336	408	336	336	HOURS	1	log(Parasitemia:::Asexual:::+:::Gametocyte:::Mean)	2.30258509299405	2.99573227355399	log(p/mL)	2.99573227355399	1	0	0	0	.	0	0	ORAL	0	0	3200	.	.	201001	C012	Inoculated:::Sporozoites:::Treatment	3	DSM265	Sporozoite:::Challenge:::in:::Seattle	.	0	3Day400mgDSM265	6	0	UNKNOWN	UNKNWON	UNKNWON	0	Efficacy	.	.
581	.	C012	20	DSM265_14_03	4	3Day400mgDSM265	6	360	432	360	360	HOURS	1	log(Parasitemia:::Asexual:::+:::Gametocyte:::Mean)	2.30258509299405	2.99573227355399	log(p/mL)	2.99573227355399	1	0	0	0	.	0	0	ORAL	0	0	3200	.	.	201001	C012	Inoculated:::Sporozoites:::Treatment	3	DSM265	Sporozoite:::Challenge:::in:::Seattle	.	0	3Day400mgDSM265	6	0	UNKNOWN	UNKNWON	UNKNWON	0	Efficacy	.	.
582	.	C012	20	DSM265_14_03	4	3Day400mgDSM265	6	384	456	384	384	HOURS	1	log(Parasitemia:::Asexual:::+:::Gametocyte:::Mean)	2.30258509299405	2.99573227355399	log(p/mL)	2.99573227355399	1	0	0	0	.	0	0	ORAL	0	0	3200	.	.	201001	C012	Inoculated:::Sporozoites:::Treatment	3	DSM265	Sporozoite:::Challenge:::in:::Seattle	.	0	3Day400mgDSM265	6	0	UNKNOWN	UNKNWON	UNKNWON	0	Efficacy	.	.
583	.	C012	20	DSM265_14_03	4	3Day400mgDSM265	6	504	576	504	504	HOURS	1	log(Parasitemia:::Asexual:::+:::Gametocyte:::Mean)	2.30258509299405	2.99573227355399	log(p/mL)	2.99573227355399	1	0	0	0	.	0	0	ORAL	0	0	3200	.	.	201001	C012	Inoculated:::Sporozoites:::Treatment	3	DSM265	Sporozoite:::Challenge:::in:::Seattle	.	0	3Day400mgDSM265	6	0	UNKNOWN	UNKNWON	UNKNWON	0	Efficacy	.	.
584	.	C012	20	DSM265_14_03	4	3Day400mgDSM265	6	600	672	600	600	HOURS	1	log(Parasitemia:::Asexual:::+:::Gametocyte:::Mean)	2.30258509299405	2.99573227355399	log(p/mL)	2.99573227355399	1	0	0	0	.	0	0	ORAL	0	0	3200	.	.	201001	C012	Inoculated:::Sporozoites:::Treatment	3	DSM265	Sporozoite:::Challenge:::in:::Seattle	.	0	3Day400mgDSM265	6	0	UNKNOWN	UNKNWON	UNKNWON	0	Efficacy	.	.
585	.	C012	20	DSM265_14_03	4	3Day400mgDSM265	6	672	744	672	672	HOURS	1	log(Parasitemia:::Asexual:::+:::Gametocyte:::Mean)	2.30258509299405	2.99573227355399	log(p/mL)	2.99573227355399	1	0	0	0	.	0	0	ORAL	0	0	3200	.	.	201001	C012	Inoculated:::Sporozoites:::Treatment	3	DSM265	Sporozoite:::Challenge:::in:::Seattle	.	0	3Day400mgDSM265	6	0	UNKNOWN	UNKNWON	UNKNWON	0	Efficacy	.	.
586	.	C012	20	DSM265_14_03	4	3Day400mgDSM265	6	1008	1080	1008	1008	HOURS	1	log(Parasitemia:::Asexual:::+:::Gametocyte:::Mean)	2.30258509299405	2.99573227355399	log(p/mL)	2.99573227355399	1	0	0	0	.	0	0	ORAL	0	0	3200	.	.	201001	C012	Inoculated:::Sporozoites:::Treatment	3	DSM265	Sporozoite:::Challenge:::in:::Seattle	.	0	3Day400mgDSM265	6	0	UNKNOWN	UNKNWON	UNKNWON	0	Efficacy	.	.
588	.	C016	21	DSM265_14_03	4	3Day400mgDSM265	6	-72	0	-72	-72	HOURS	.	DSM265:::Dose	400	0	mg	.	0	1	1	400	1	0	0	ORAL	0	0	0	.	.	201001	C016	Inoculated:::Sporozoites:::Treatment	3	DSM265	Sporozoite:::Challenge:::in:::Seattle	.	0	3Day400mgDSM265	6	0	UNKNOWN	UNKNWON	UNKNWON	0	Dose	.	.
599	.	C016	21	DSM265_14_03	4	3Day400mgDSM265	6	0	72	0	0	HOURS	1	log(Parasitemia:::Asexual:::+:::Gametocyte:::Mean)	2.30258509299405	2.99573227355399	log(p/mL)	2.99573227355399	1	0	0	0	.	0	0	ORAL	0	0	0	.	.	201001	C016	Inoculated:::Sporozoites:::Treatment	3	DSM265	Sporozoite:::Challenge:::in:::Seattle	.	0	3Day400mgDSM265	6	0	UNKNOWN	UNKNWON	UNKNWON	0	Efficacy	.	.
597	.	C016	21	DSM265_14_03	4	3Day400mgDSM265	6	0	72	0	0	HOURS	.	Sporozoite:::Inoculum	3200	0	Sporozoites	.	0	1	1	3200	2	0	0	ORAL	0	0	3200	.	.	201001	C016	Inoculated:::Sporozoites:::Treatment	3	DSM265	Sporozoite:::Challenge:::in:::Seattle	.	0	3Day400mgDSM265	6	0	UNKNOWN	UNKNWON	UNKNWON	0	Inoculum	.	.
601	.	C016	21	DSM265_14_03	4	3Day400mgDSM265	6	144	216	144	144	HOURS	1	log(Parasitemia:::Asexual:::+:::Gametocyte:::Mean)	2.30258509299405	2.99573227355399	log(p/mL)	2.99573227355399	1	0	0	0	.	0	0	ORAL	0	0	3200	.	.	201001	C016	Inoculated:::Sporozoites:::Treatment	3	DSM265	Sporozoite:::Challenge:::in:::Seattle	.	0	3Day400mgDSM265	6	0	UNKNOWN	UNKNWON	UNKNWON	0	Efficacy	.	.
603	.	C016	21	DSM265_14_03	4	3Day400mgDSM265	6	168	240	168	168	HOURS	1	log(Parasitemia:::Asexual:::+:::Gametocyte:::Mean)	2.30258509299405	2.99573227355399	log(p/mL)	2.99573227355399	1	0	0	0	.	0	0	ORAL	0	0	3200	.	.	201001	C016	Inoculated:::Sporozoites:::Treatment	3	DSM265	Sporozoite:::Challenge:::in:::Seattle	.	0	3Day400mgDSM265	6	0	UNKNOWN	UNKNWON	UNKNWON	0	Efficacy	.	.
604	.	C016	21	DSM265_14_03	4	3Day400mgDSM265	6	192	264	192	192	HOURS	1	log(Parasitemia:::Asexual:::+:::Gametocyte:::Mean)	2.30258509299405	2.99573227355399	log(p/mL)	2.99573227355399	1	0	0	0	.	0	0	ORAL	0	0	3200	.	.	201001	C016	Inoculated:::Sporozoites:::Treatment	3	DSM265	Sporozoite:::Challenge:::in:::Seattle	.	0	3Day400mgDSM265	6	0	UNKNOWN	UNKNWON	UNKNWON	0	Efficacy	.	.
605	.	C016	21	DSM265_14_03	4	3Day400mgDSM265	6	216	288	216	216	HOURS	1	log(Parasitemia:::Asexual:::+:::Gametocyte:::Mean)	2.30258509299405	2.99573227355399	log(p/mL)	2.99573227355399	1	0	0	0	.	0	0	ORAL	0	0	3200	.	.	201001	C016	Inoculated:::Sporozoites:::Treatment	3	DSM265	Sporozoite:::Challenge:::in:::Seattle	.	0	3Day400mgDSM265	6	0	UNKNOWN	UNKNWON	UNKNWON	0	Efficacy	.	.
606	.	C016	21	DSM265_14_03	4	3Day400mgDSM265	6	240	312	240	240	HOURS	1	log(Parasitemia:::Asexual:::+:::Gametocyte:::Mean)	2.30258509299405	2.99573227355399	log(p/mL)	2.99573227355399	1	0	0	0	.	0	0	ORAL	0	0	3200	.	.	201001	C016	Inoculated:::Sporozoites:::Treatment	3	DSM265	Sporozoite:::Challenge:::in:::Seattle	.	0	3Day400mgDSM265	6	0	UNKNOWN	UNKNWON	UNKNWON	0	Efficacy	.	.
607	.	C016	21	DSM265_14_03	4	3Day400mgDSM265	6	264	336	264	264	HOURS	1	log(Parasitemia:::Asexual:::+:::Gametocyte:::Mean)	2.30258509299405	2.99573227355399	log(p/mL)	2.99573227355399	1	0	0	0	.	0	0	ORAL	0	0	3200	.	.	201001	C016	Inoculated:::Sporozoites:::Treatment	3	DSM265	Sporozoite:::Challenge:::in:::Seattle	.	0	3Day400mgDSM265	6	0	UNKNOWN	UNKNWON	UNKNWON	0	Efficacy	.	.
608	.	C016	21	DSM265_14_03	4	3Day400mgDSM265	6	288	360	288	288	HOURS	1	log(Parasitemia:::Asexual:::+:::Gametocyte:::Mean)	2.30258509299405	2.99573227355399	log(p/mL)	2.99573227355399	1	0	0	0	.	0	0	ORAL	0	0	3200	.	.	201001	C016	Inoculated:::Sporozoites:::Treatment	3	DSM265	Sporozoite:::Challenge:::in:::Seattle	.	0	3Day400mgDSM265	6	0	UNKNOWN	UNKNWON	UNKNWON	0	Efficacy	.	.
609	.	C016	21	DSM265_14_03	4	3Day400mgDSM265	6	312	384	312	312	HOURS	1	log(Parasitemia:::Asexual:::+:::Gametocyte:::Mean)	2.30258509299405	2.99573227355399	log(p/mL)	2.99573227355399	1	0	0	0	.	0	0	ORAL	0	0	3200	.	.	201001	C016	Inoculated:::Sporozoites:::Treatment	3	DSM265	Sporozoite:::Challenge:::in:::Seattle	.	0	3Day400mgDSM265	6	0	UNKNOWN	UNKNWON	UNKNWON	0	Efficacy	.	.
610	.	C016	21	DSM265_14_03	4	3Day400mgDSM265	6	336	408	336	336	HOURS	1	log(Parasitemia:::Asexual:::+:::Gametocyte:::Mean)	4.49980967033027	4.49980967033027	log(p/mL)	2.99573227355399	0	0	0	0	.	0	0	ORAL	0	0	3200	.	.	201001	C016	Inoculated:::Sporozoites:::Treatment	3	DSM265	Sporozoite:::Challenge:::in:::Seattle	.	0	3Day400mgDSM265	6	0	UNKNOWN	UNKNWON	UNKNWON	0	Efficacy	.	.
612	.	C016	21	DSM265_14_03	4	3Day400mgDSM265	6	360	432	360	360	HOURS	1	log(Parasitemia:::Asexual:::+:::Gametocyte:::Mean)	4.51085950651685	4.51085950651685	log(p/mL)	2.99573227355399	0	0	0	0	.	0	0	ORAL	0	0	3200	.	.	201001	C016	Inoculated:::Sporozoites:::Treatment	3	DSM265	Sporozoite:::Challenge:::in:::Seattle	.	0	3Day400mgDSM265	6	0	UNKNOWN	UNKNWON	UNKNWON	0	Efficacy	.	.
613	.	C016	21	DSM265_14_03	4	3Day400mgDSM265	6	384	456	384	384	HOURS	1	log(Parasitemia:::Asexual:::+:::Gametocyte:::Mean)	4.84418708645859	4.84418708645859	log(p/mL)	2.99573227355399	0	0	0	0	.	0	0	ORAL	0	0	3200	.	.	201001	C016	Inoculated:::Sporozoites:::Treatment	3	DSM265	Sporozoite:::Challenge:::in:::Seattle	.	0	3Day400mgDSM265	6	0	UNKNOWN	UNKNWON	UNKNWON	0	Efficacy	.	.
629	.	C022	24	DSM265_14_03	4	7DayMosq400mgDSM265	11	-168	0	-168	-168	HOURS	.	DSM265:::Dose	400	0	mg	.	0	1	1	400	1	0	0	ORAL	0	0	0	.	.	201001	C022	Mosquito:::Bites:::Treatment	4	DSM265	Sporozoite:::Challenge:::in:::Seattle	.	0	7DayMosq400mgDSM265	11	0	UNKNOWN	UNKNWON	UNKNWON	0	Dose	.	.
641	.	C022	24	DSM265_14_03	4	7DayMosq400mgDSM265	11	0	168	0	0	HOURS	1	log(Parasitemia:::Asexual:::+:::Gametocyte:::Mean)	2.30258509299405	2.99573227355399	log(p/mL)	2.99573227355399	1	0	0	0	.	0	0	ORAL	0	0	0	.	.	201001	C022	Mosquito:::Bites:::Treatment	4	DSM265	Sporozoite:::Challenge:::in:::Seattle	.	0	7DayMosq400mgDSM265	11	0	UNKNOWN	UNKNWON	UNKNWON	0	Efficacy	.	.
640	.	C022	24	DSM265_14_03	4	7DayMosq400mgDSM265	11	0	168	0	0	HOURS	.	Mosquito:::Bites	5	0	Sporozoites	.	0	1	1	5	3	0	0	ORAL	0	0	5	.	.	201001	C022	Mosquito:::Bites:::Treatment	4	DSM265	Sporozoite:::Challenge:::in:::Seattle	.	0	7DayMosq400mgDSM265	11	0	UNKNOWN	UNKNWON	UNKNWON	0	Inoculum	.	.
643	.	C022	24	DSM265_14_03	4	7DayMosq400mgDSM265	11	144	312	144	144	HOURS	1	log(Parasitemia:::Asexual:::+:::Gametocyte:::Mean)	2.30258509299405	2.99573227355399	log(p/mL)	2.99573227355399	1	0	0	0	.	0	0	ORAL	0	0	5	.	.	201001	C022	Mosquito:::Bites:::Treatment	4	DSM265	Sporozoite:::Challenge:::in:::Seattle	.	0	7DayMosq400mgDSM265	11	0	UNKNOWN	UNKNWON	UNKNWON	0	Efficacy	.	.
645	.	C022	24	DSM265_14_03	4	7DayMosq400mgDSM265	11	168	336	168	168	HOURS	1	log(Parasitemia:::Asexual:::+:::Gametocyte:::Mean)	2.30258509299405	2.99573227355399	log(p/mL)	2.99573227355399	1	0	0	0	.	0	0	ORAL	0	0	5	.	.	201001	C022	Mosquito:::Bites:::Treatment	4	DSM265	Sporozoite:::Challenge:::in:::Seattle	.	0	7DayMosq400mgDSM265	11	0	UNKNOWN	UNKNWON	UNKNWON	0	Efficacy	.	.
646	.	C022	24	DSM265_14_03	4	7DayMosq400mgDSM265	11	192	360	192	192	HOURS	1	log(Parasitemia:::Asexual:::+:::Gametocyte:::Mean)	4.55387689160054	4.55387689160054	log(p/mL)	2.99573227355399	0	0	0	0	.	0	0	ORAL	0	0	5	.	.	201001	C022	Mosquito:::Bites:::Treatment	4	DSM265	Sporozoite:::Challenge:::in:::Seattle	.	0	7DayMosq400mgDSM265	11	0	UNKNOWN	UNKNWON	UNKNWON	0	Efficacy	.	.
647	.	C022	24	DSM265_14_03	4	7DayMosq400mgDSM265	11	216	384	216	216	HOURS	1	log(Parasitemia:::Asexual:::+:::Gametocyte:::Mean)	4.33073334028633	4.33073334028633	log(p/mL)	2.99573227355399	0	0	0	0	.	0	0	ORAL	0	0	5	.	.	201001	C022	Mosquito:::Bites:::Treatment	4	DSM265	Sporozoite:::Challenge:::in:::Seattle	.	0	7DayMosq400mgDSM265	11	0	UNKNOWN	UNKNWON	UNKNWON	0	Efficacy	.	.
649	.	C022	24	DSM265_14_03	4	7DayMosq400mgDSM265	11	240	408	240	240	HOURS	1	log(Parasitemia:::Asexual:::+:::Gametocyte:::Mean)	5.29831736654804	5.29831736654804	log(p/mL)	2.99573227355399	0	0	0	0	.	0	0	ORAL	0	0	5	.	.	201001	C022	Mosquito:::Bites:::Treatment	4	DSM265	Sporozoite:::Challenge:::in:::Seattle	.	0	7DayMosq400mgDSM265	11	0	UNKNOWN	UNKNWON	UNKNWON	0	Efficacy	.	.
650	.	C022	24	DSM265_14_03	4	7DayMosq400mgDSM265	11	264	432	264	264	HOURS	1	log(Parasitemia:::Asexual:::+:::Gametocyte:::Mean)	8.86587628542542	8.86587628542542	log(p/mL)	2.99573227355399	0	0	0	0	.	0	0	ORAL	0	0	5	.	.	201001	C022	Mosquito:::Bites:::Treatment	4	DSM265	Sporozoite:::Challenge:::in:::Seattle	.	0	7DayMosq400mgDSM265	11	0	UNKNOWN	UNKNWON	UNKNWON	0	Efficacy	.	.
658	.	C026	26	DSM265_14_03	4	7Day400mgDSM265	10	-168	0	-168	-168	HOURS	.	DSM265:::Dose	400	0	mg	.	0	1	1	400	1	0	0	ORAL	0	0	0	.	.	201001	C026	Inoculated:::Sporozoites:::Treatment	3	DSM265	Sporozoite:::Challenge:::in:::Seattle	.	0	7Day400mgDSM265	10	0	UNKNOWN	UNKNWON	UNKNWON	0	Dose	.	.
670	.	C026	26	DSM265_14_03	4	7Day400mgDSM265	10	0	168	0	0	HOURS	1	log(Parasitemia:::Asexual:::+:::Gametocyte:::Mean)	2.30258509299405	2.99573227355399	log(p/mL)	2.99573227355399	1	0	0	0	.	0	0	ORAL	0	0	0	.	.	201001	C026	Inoculated:::Sporozoites:::Treatment	3	DSM265	Sporozoite:::Challenge:::in:::Seattle	.	0	7Day400mgDSM265	10	0	UNKNOWN	UNKNWON	UNKNWON	0	Efficacy	.	.
669	.	C026	26	DSM265_14_03	4	7Day400mgDSM265	10	0	168	0	0	HOURS	.	Sporozoite:::Inoculum	3200	0	Sporozoites	.	0	1	1	3200	2	0	0	ORAL	0	0	3200	.	.	201001	C026	Inoculated:::Sporozoites:::Treatment	3	DSM265	Sporozoite:::Challenge:::in:::Seattle	.	0	7Day400mgDSM265	10	0	UNKNOWN	UNKNWON	UNKNWON	0	Inoculum	.	.
672	.	C026	26	DSM265_14_03	4	7Day400mgDSM265	10	144	312	144	144	HOURS	1	log(Parasitemia:::Asexual:::+:::Gametocyte:::Mean)	2.30258509299405	2.99573227355399	log(p/mL)	2.99573227355399	1	0	0	0	.	0	0	ORAL	0	0	3200	.	.	201001	C026	Inoculated:::Sporozoites:::Treatment	3	DSM265	Sporozoite:::Challenge:::in:::Seattle	.	0	7Day400mgDSM265	10	0	UNKNOWN	UNKNWON	UNKNWON	0	Efficacy	.	.
674	.	C026	26	DSM265_14_03	4	7Day400mgDSM265	10	168	336	168	168	HOURS	1	log(Parasitemia:::Asexual:::+:::Gametocyte:::Mean)	2.30258509299405	2.99573227355399	log(p/mL)	2.99573227355399	1	0	0	0	.	0	0	ORAL	0	0	3200	.	.	201001	C026	Inoculated:::Sporozoites:::Treatment	3	DSM265	Sporozoite:::Challenge:::in:::Seattle	.	0	7Day400mgDSM265	10	0	UNKNOWN	UNKNWON	UNKNWON	0	Efficacy	.	.
675	.	C026	26	DSM265_14_03	4	7Day400mgDSM265	10	192	360	192	192	HOURS	1	log(Parasitemia:::Asexual:::+:::Gametocyte:::Mean)	2.30258509299405	2.99573227355399	log(p/mL)	2.99573227355399	1	0	0	0	.	0	0	ORAL	0	0	3200	.	.	201001	C026	Inoculated:::Sporozoites:::Treatment	3	DSM265	Sporozoite:::Challenge:::in:::Seattle	.	0	7Day400mgDSM265	10	0	UNKNOWN	UNKNWON	UNKNWON	0	Efficacy	.	.
676	.	C026	26	DSM265_14_03	4	7Day400mgDSM265	10	216	384	216	216	HOURS	1	log(Parasitemia:::Asexual:::+:::Gametocyte:::Mean)	2.30258509299405	2.99573227355399	log(p/mL)	2.99573227355399	1	0	0	0	.	0	0	ORAL	0	0	3200	.	.	201001	C026	Inoculated:::Sporozoites:::Treatment	3	DSM265	Sporozoite:::Challenge:::in:::Seattle	.	0	7Day400mgDSM265	10	0	UNKNOWN	UNKNWON	UNKNWON	0	Efficacy	.	.
678	.	C026	26	DSM265_14_03	4	7Day400mgDSM265	10	240	408	240	240	HOURS	1	log(Parasitemia:::Asexual:::+:::Gametocyte:::Mean)	2.30258509299405	2.99573227355399	log(p/mL)	2.99573227355399	1	0	0	0	.	0	0	ORAL	0	0	3200	.	.	201001	C026	Inoculated:::Sporozoites:::Treatment	3	DSM265	Sporozoite:::Challenge:::in:::Seattle	.	0	7Day400mgDSM265	10	0	UNKNOWN	UNKNWON	UNKNWON	0	Efficacy	.	.
679	.	C026	26	DSM265_14_03	4	7Day400mgDSM265	10	264	432	264	264	HOURS	1	log(Parasitemia:::Asexual:::+:::Gametocyte:::Mean)	2.30258509299405	2.99573227355399	log(p/mL)	2.99573227355399	1	0	0	0	.	0	0	ORAL	0	0	3200	.	.	201001	C026	Inoculated:::Sporozoites:::Treatment	3	DSM265	Sporozoite:::Challenge:::in:::Seattle	.	0	7Day400mgDSM265	10	0	UNKNOWN	UNKNWON	UNKNWON	0	Efficacy	.	.
680	.	C026	26	DSM265_14_03	4	7Day400mgDSM265	10	288	456	288	288	HOURS	1	log(Parasitemia:::Asexual:::+:::Gametocyte:::Mean)	2.30258509299405	2.99573227355399	log(p/mL)	2.99573227355399	1	0	0	0	.	0	0	ORAL	0	0	3200	.	.	201001	C026	Inoculated:::Sporozoites:::Treatment	3	DSM265	Sporozoite:::Challenge:::in:::Seattle	.	0	7Day400mgDSM265	10	0	UNKNOWN	UNKNWON	UNKNWON	0	Efficacy	.	.
681	.	C026	26	DSM265_14_03	4	7Day400mgDSM265	10	312	480	312	312	HOURS	1	log(Parasitemia:::Asexual:::+:::Gametocyte:::Mean)	2.30258509299405	2.99573227355399	log(p/mL)	2.99573227355399	1	0	0	0	.	0	0	ORAL	0	0	3200	.	.	201001	C026	Inoculated:::Sporozoites:::Treatment	3	DSM265	Sporozoite:::Challenge:::in:::Seattle	.	0	7Day400mgDSM265	10	0	UNKNOWN	UNKNWON	UNKNWON	0	Efficacy	.	.
682	.	C026	26	DSM265_14_03	4	7Day400mgDSM265	10	336	504	336	336	HOURS	1	log(Parasitemia:::Asexual:::+:::Gametocyte:::Mean)	5.25749537202778	5.25749537202778	log(p/mL)	2.99573227355399	0	0	0	0	.	0	0	ORAL	0	0	3200	.	.	201001	C026	Inoculated:::Sporozoites:::Treatment	3	DSM265	Sporozoite:::Challenge:::in:::Seattle	.	0	7Day400mgDSM265	10	0	UNKNOWN	UNKNWON	UNKNWON	0	Efficacy	.	.
683	.	C026	26	DSM265_14_03	4	7Day400mgDSM265	10	360	528	360	360	HOURS	1	log(Parasitemia:::Asexual:::+:::Gametocyte:::Mean)	6.08904487544685	6.08904487544685	log(p/mL)	2.99573227355399	0	0	0	0	.	0	0	ORAL	0	0	3200	.	.	201001	C026	Inoculated:::Sporozoites:::Treatment	3	DSM265	Sporozoite:::Challenge:::in:::Seattle	.	0	7Day400mgDSM265	10	0	UNKNOWN	UNKNWON	UNKNWON	0	Efficacy	.	.
685	.	C030	27	DSM265_14_03	4	7Day400mgDSM265	10	-168	0	-168	-168	HOURS	.	DSM265:::Dose	400	0	mg	.	0	1	1	400	1	0	0	ORAL	0	0	0	.	.	201001	C030	Inoculated:::Sporozoites:::Treatment	3	DSM265	Sporozoite:::Challenge:::in:::Seattle	.	0	7Day400mgDSM265	10	0	UNKNOWN	UNKNWON	UNKNWON	0	Dose	.	.
697	.	C030	27	DSM265_14_03	4	7Day400mgDSM265	10	0	168	0	0	HOURS	1	log(Parasitemia:::Asexual:::+:::Gametocyte:::Mean)	2.30258509299405	2.99573227355399	log(p/mL)	2.99573227355399	1	0	0	0	.	0	0	ORAL	0	0	0	.	.	201001	C030	Inoculated:::Sporozoites:::Treatment	3	DSM265	Sporozoite:::Challenge:::in:::Seattle	.	0	7Day400mgDSM265	10	0	UNKNOWN	UNKNWON	UNKNWON	0	Efficacy	.	.
696	.	C030	27	DSM265_14_03	4	7Day400mgDSM265	10	0	168	0	0	HOURS	.	Sporozoite:::Inoculum	3200	0	Sporozoites	.	0	1	1	3200	2	0	0	ORAL	0	0	3200	.	.	201001	C030	Inoculated:::Sporozoites:::Treatment	3	DSM265	Sporozoite:::Challenge:::in:::Seattle	.	0	7Day400mgDSM265	10	0	UNKNOWN	UNKNWON	UNKNWON	0	Inoculum	.	.
699	.	C030	27	DSM265_14_03	4	7Day400mgDSM265	10	144	312	144	144	HOURS	1	log(Parasitemia:::Asexual:::+:::Gametocyte:::Mean)	2.30258509299405	2.99573227355399	log(p/mL)	2.99573227355399	1	0	0	0	.	0	0	ORAL	0	0	3200	.	.	201001	C030	Inoculated:::Sporozoites:::Treatment	3	DSM265	Sporozoite:::Challenge:::in:::Seattle	.	0	7Day400mgDSM265	10	0	UNKNOWN	UNKNWON	UNKNWON	0	Efficacy	.	.
701	.	C030	27	DSM265_14_03	4	7Day400mgDSM265	10	168	336	168	168	HOURS	1	log(Parasitemia:::Asexual:::+:::Gametocyte:::Mean)	2.30258509299405	2.99573227355399	log(p/mL)	2.99573227355399	1	0	0	0	.	0	0	ORAL	0	0	3200	.	.	201001	C030	Inoculated:::Sporozoites:::Treatment	3	DSM265	Sporozoite:::Challenge:::in:::Seattle	.	0	7Day400mgDSM265	10	0	UNKNOWN	UNKNWON	UNKNWON	0	Efficacy	.	.
702	.	C030	27	DSM265_14_03	4	7Day400mgDSM265	10	192	360	192	192	HOURS	1	log(Parasitemia:::Asexual:::+:::Gametocyte:::Mean)	2.30258509299405	2.99573227355399	log(p/mL)	2.99573227355399	1	0	0	0	.	0	0	ORAL	0	0	3200	.	.	201001	C030	Inoculated:::Sporozoites:::Treatment	3	DSM265	Sporozoite:::Challenge:::in:::Seattle	.	0	7Day400mgDSM265	10	0	UNKNOWN	UNKNWON	UNKNWON	0	Efficacy	.	.
703	.	C030	27	DSM265_14_03	4	7Day400mgDSM265	10	216	384	216	216	HOURS	1	log(Parasitemia:::Asexual:::+:::Gametocyte:::Mean)	2.30258509299405	2.99573227355399	log(p/mL)	2.99573227355399	1	0	0	0	.	0	0	ORAL	0	0	3200	.	.	201001	C030	Inoculated:::Sporozoites:::Treatment	3	DSM265	Sporozoite:::Challenge:::in:::Seattle	.	0	7Day400mgDSM265	10	0	UNKNOWN	UNKNWON	UNKNWON	0	Efficacy	.	.
705	.	C030	27	DSM265_14_03	4	7Day400mgDSM265	10	240	408	240	240	HOURS	1	log(Parasitemia:::Asexual:::+:::Gametocyte:::Mean)	3.13549421592915	3.13549421592915	log(p/mL)	2.99573227355399	0	0	0	0	.	0	0	ORAL	0	0	3200	.	.	201001	C030	Inoculated:::Sporozoites:::Treatment	3	DSM265	Sporozoite:::Challenge:::in:::Seattle	.	0	7Day400mgDSM265	10	0	UNKNOWN	UNKNWON	UNKNWON	0	Efficacy	.	.
706	.	C030	27	DSM265_14_03	4	7Day400mgDSM265	10	264	432	264	264	HOURS	1	log(Parasitemia:::Asexual:::+:::Gametocyte:::Mean)	3.98898404656427	3.98898404656427	log(p/mL)	2.99573227355399	0	0	0	0	.	0	0	ORAL	0	0	3200	.	.	201001	C030	Inoculated:::Sporozoites:::Treatment	3	DSM265	Sporozoite:::Challenge:::in:::Seattle	.	0	7Day400mgDSM265	10	0	UNKNOWN	UNKNWON	UNKNWON	0	Efficacy	.	.
707	.	C030	27	DSM265_14_03	4	7Day400mgDSM265	10	288	456	288	288	HOURS	1	log(Parasitemia:::Asexual:::+:::Gametocyte:::Mean)	2.30258509299405	2.99573227355399	log(p/mL)	2.99573227355399	1	0	0	0	.	0	0	ORAL	0	0	3200	.	.	201001	C030	Inoculated:::Sporozoites:::Treatment	3	DSM265	Sporozoite:::Challenge:::in:::Seattle	.	0	7Day400mgDSM265	10	0	UNKNOWN	UNKNWON	UNKNWON	0	Efficacy	.	.
708	.	C030	27	DSM265_14_03	4	7Day400mgDSM265	10	312	480	312	312	HOURS	1	log(Parasitemia:::Asexual:::+:::Gametocyte:::Mean)	2.30258509299405	2.99573227355399	log(p/mL)	2.99573227355399	1	0	0	0	.	0	0	ORAL	0	0	3200	.	.	201001	C030	Inoculated:::Sporozoites:::Treatment	3	DSM265	Sporozoite:::Challenge:::in:::Seattle	.	0	7Day400mgDSM265	10	0	UNKNOWN	UNKNWON	UNKNWON	0	Efficacy	.	.
709	.	C030	27	DSM265_14_03	4	7Day400mgDSM265	10	336	504	336	336	HOURS	1	log(Parasitemia:::Asexual:::+:::Gametocyte:::Mean)	5.43372200355424	5.43372200355424	log(p/mL)	2.99573227355399	0	0	0	0	.	0	0	ORAL	0	0	3200	.	.	201001	C030	Inoculated:::Sporozoites:::Treatment	3	DSM265	Sporozoite:::Challenge:::in:::Seattle	.	0	7Day400mgDSM265	10	0	UNKNOWN	UNKNWON	UNKNWON	0	Efficacy	.	.
710	.	C030	27	DSM265_14_03	4	7Day400mgDSM265	10	360	528	360	360	HOURS	1	log(Parasitemia:::Asexual:::+:::Gametocyte:::Mean)	6.14418563412565	6.14418563412565	log(p/mL)	2.99573227355399	0	0	0	0	.	0	0	ORAL	0	0	3200	.	.	201001	C030	Inoculated:::Sporozoites:::Treatment	3	DSM265	Sporozoite:::Challenge:::in:::Seattle	.	0	7Day400mgDSM265	10	0	UNKNOWN	UNKNWON	UNKNWON	0	Efficacy	.	.
717	.	C034	29	DSM265_14_03	4	7Day400mgDSM265	10	-168	0	-168	-168	HOURS	.	DSM265:::Dose	400	0	mg	.	0	1	1	400	1	0	0	ORAL	0	0	0	.	.	201001	C034	Inoculated:::Sporozoites:::Treatment	3	DSM265	Sporozoite:::Challenge:::in:::Seattle	.	0	7Day400mgDSM265	10	0	UNKNOWN	UNKNWON	UNKNWON	0	Dose	.	.
729	.	C034	29	DSM265_14_03	4	7Day400mgDSM265	10	0	168	0	0	HOURS	1	log(Parasitemia:::Asexual:::+:::Gametocyte:::Mean)	2.30258509299405	2.99573227355399	log(p/mL)	2.99573227355399	1	0	0	0	.	0	0	ORAL	0	0	0	.	.	201001	C034	Inoculated:::Sporozoites:::Treatment	3	DSM265	Sporozoite:::Challenge:::in:::Seattle	.	0	7Day400mgDSM265	10	0	UNKNOWN	UNKNWON	UNKNWON	0	Efficacy	.	.
728	.	C034	29	DSM265_14_03	4	7Day400mgDSM265	10	0	168	0	0	HOURS	.	Sporozoite:::Inoculum	3200	0	Sporozoites	.	0	1	1	3200	2	0	0	ORAL	0	0	3200	.	.	201001	C034	Inoculated:::Sporozoites:::Treatment	3	DSM265	Sporozoite:::Challenge:::in:::Seattle	.	0	7Day400mgDSM265	10	0	UNKNOWN	UNKNWON	UNKNWON	0	Inoculum	.	.
731	.	C034	29	DSM265_14_03	4	7Day400mgDSM265	10	144	312	144	144	HOURS	1	log(Parasitemia:::Asexual:::+:::Gametocyte:::Mean)	2.30258509299405	2.99573227355399	log(p/mL)	2.99573227355399	1	0	0	0	.	0	0	ORAL	0	0	3200	.	.	201001	C034	Inoculated:::Sporozoites:::Treatment	3	DSM265	Sporozoite:::Challenge:::in:::Seattle	.	0	7Day400mgDSM265	10	0	UNKNOWN	UNKNWON	UNKNWON	0	Efficacy	.	.
733	.	C034	29	DSM265_14_03	4	7Day400mgDSM265	10	168	336	168	168	HOURS	1	log(Parasitemia:::Asexual:::+:::Gametocyte:::Mean)	2.30258509299405	2.99573227355399	log(p/mL)	2.99573227355399	1	0	0	0	.	0	0	ORAL	0	0	3200	.	.	201001	C034	Inoculated:::Sporozoites:::Treatment	3	DSM265	Sporozoite:::Challenge:::in:::Seattle	.	0	7Day400mgDSM265	10	0	UNKNOWN	UNKNWON	UNKNWON	0	Efficacy	.	.
734	.	C034	29	DSM265_14_03	4	7Day400mgDSM265	10	192	360	192	192	HOURS	1	log(Parasitemia:::Asexual:::+:::Gametocyte:::Mean)	2.30258509299405	2.99573227355399	log(p/mL)	2.99573227355399	1	0	0	0	.	0	0	ORAL	0	0	3200	.	.	201001	C034	Inoculated:::Sporozoites:::Treatment	3	DSM265	Sporozoite:::Challenge:::in:::Seattle	.	0	7Day400mgDSM265	10	0	UNKNOWN	UNKNWON	UNKNWON	0	Efficacy	.	.
735	.	C034	29	DSM265_14_03	4	7Day400mgDSM265	10	216	384	216	216	HOURS	1	log(Parasitemia:::Asexual:::+:::Gametocyte:::Mean)	2.30258509299405	2.99573227355399	log(p/mL)	2.99573227355399	1	0	0	0	.	0	0	ORAL	0	0	3200	.	.	201001	C034	Inoculated:::Sporozoites:::Treatment	3	DSM265	Sporozoite:::Challenge:::in:::Seattle	.	0	7Day400mgDSM265	10	0	UNKNOWN	UNKNWON	UNKNWON	0	Efficacy	.	.
737	.	C034	29	DSM265_14_03	4	7Day400mgDSM265	10	240	408	240	240	HOURS	1	log(Parasitemia:::Asexual:::+:::Gametocyte:::Mean)	3.25809653802148	3.25809653802148	log(p/mL)	2.99573227355399	0	0	0	0	.	0	0	ORAL	0	0	3200	.	.	201001	C034	Inoculated:::Sporozoites:::Treatment	3	DSM265	Sporozoite:::Challenge:::in:::Seattle	.	0	7Day400mgDSM265	10	0	UNKNOWN	UNKNWON	UNKNWON	0	Efficacy	.	.
738	.	C034	29	DSM265_14_03	4	7Day400mgDSM265	10	264	432	264	264	HOURS	1	log(Parasitemia:::Asexual:::+:::Gametocyte:::Mean)	2.30258509299405	2.99573227355399	log(p/mL)	2.99573227355399	1	0	0	0	.	0	0	ORAL	0	0	3200	.	.	201001	C034	Inoculated:::Sporozoites:::Treatment	3	DSM265	Sporozoite:::Challenge:::in:::Seattle	.	0	7Day400mgDSM265	10	0	UNKNOWN	UNKNWON	UNKNWON	0	Efficacy	.	.
739	.	C034	29	DSM265_14_03	4	7Day400mgDSM265	10	288	456	288	288	HOURS	1	log(Parasitemia:::Asexual:::+:::Gametocyte:::Mean)	6.32076829425058	6.32076829425058	log(p/mL)	2.99573227355399	0	0	0	0	.	0	0	ORAL	0	0	3200	.	.	201001	C034	Inoculated:::Sporozoites:::Treatment	3	DSM265	Sporozoite:::Challenge:::in:::Seattle	.	0	7Day400mgDSM265	10	0	UNKNOWN	UNKNWON	UNKNWON	0	Efficacy	.	.
749	.	C038	31	DSM265_14_03	4	7Day400mgDSM265	10	-168	0	-168	-168	HOURS	.	DSM265:::Dose	400	0	mg	.	0	1	1	400	1	0	0	ORAL	0	0	0	.	.	201001	C038	Inoculated:::Sporozoites:::Treatment	3	DSM265	Sporozoite:::Challenge:::in:::Seattle	.	0	7Day400mgDSM265	10	0	UNKNOWN	UNKNWON	UNKNWON	0	Dose	.	.
761	.	C038	31	DSM265_14_03	4	7Day400mgDSM265	10	0	168	0	0	HOURS	1	log(Parasitemia:::Asexual:::+:::Gametocyte:::Mean)	2.30258509299405	2.99573227355399	log(p/mL)	2.99573227355399	1	0	0	0	.	0	0	ORAL	0	0	0	.	.	201001	C038	Inoculated:::Sporozoites:::Treatment	3	DSM265	Sporozoite:::Challenge:::in:::Seattle	.	0	7Day400mgDSM265	10	0	UNKNOWN	UNKNWON	UNKNWON	0	Efficacy	.	.
760	.	C038	31	DSM265_14_03	4	7Day400mgDSM265	10	0	168	0	0	HOURS	.	Sporozoite:::Inoculum	3200	0	Sporozoites	.	0	1	1	3200	2	0	0	ORAL	0	0	3200	.	.	201001	C038	Inoculated:::Sporozoites:::Treatment	3	DSM265	Sporozoite:::Challenge:::in:::Seattle	.	0	7Day400mgDSM265	10	0	UNKNOWN	UNKNWON	UNKNWON	0	Inoculum	.	.
763	.	C038	31	DSM265_14_03	4	7Day400mgDSM265	10	144	312	144	144	HOURS	1	log(Parasitemia:::Asexual:::+:::Gametocyte:::Mean)	2.30258509299405	2.99573227355399	log(p/mL)	2.99573227355399	1	0	0	0	.	0	0	ORAL	0	0	3200	.	.	201001	C038	Inoculated:::Sporozoites:::Treatment	3	DSM265	Sporozoite:::Challenge:::in:::Seattle	.	0	7Day400mgDSM265	10	0	UNKNOWN	UNKNWON	UNKNWON	0	Efficacy	.	.
765	.	C038	31	DSM265_14_03	4	7Day400mgDSM265	10	168	336	168	168	HOURS	1	log(Parasitemia:::Asexual:::+:::Gametocyte:::Mean)	2.30258509299405	2.99573227355399	log(p/mL)	2.99573227355399	1	0	0	0	.	0	0	ORAL	0	0	3200	.	.	201001	C038	Inoculated:::Sporozoites:::Treatment	3	DSM265	Sporozoite:::Challenge:::in:::Seattle	.	0	7Day400mgDSM265	10	0	UNKNOWN	UNKNWON	UNKNWON	0	Efficacy	.	.
766	.	C038	31	DSM265_14_03	4	7Day400mgDSM265	10	192	360	192	192	HOURS	1	log(Parasitemia:::Asexual:::+:::Gametocyte:::Mean)	2.30258509299405	2.99573227355399	log(p/mL)	2.99573227355399	1	0	0	0	.	0	0	ORAL	0	0	3200	.	.	201001	C038	Inoculated:::Sporozoites:::Treatment	3	DSM265	Sporozoite:::Challenge:::in:::Seattle	.	0	7Day400mgDSM265	10	0	UNKNOWN	UNKNWON	UNKNWON	0	Efficacy	.	.
767	.	C038	31	DSM265_14_03	4	7Day400mgDSM265	10	216	384	216	216	HOURS	1	log(Parasitemia:::Asexual:::+:::Gametocyte:::Mean)	2.30258509299405	2.99573227355399	log(p/mL)	2.99573227355399	1	0	0	0	.	0	0	ORAL	0	0	3200	.	.	201001	C038	Inoculated:::Sporozoites:::Treatment	3	DSM265	Sporozoite:::Challenge:::in:::Seattle	.	0	7Day400mgDSM265	10	0	UNKNOWN	UNKNWON	UNKNWON	0	Efficacy	.	.
769	.	C038	31	DSM265_14_03	4	7Day400mgDSM265	10	240	408	240	240	HOURS	1	log(Parasitemia:::Asexual:::+:::Gametocyte:::Mean)	2.30258509299405	2.99573227355399	log(p/mL)	2.99573227355399	1	0	0	0	.	0	0	ORAL	0	0	3200	.	.	201001	C038	Inoculated:::Sporozoites:::Treatment	3	DSM265	Sporozoite:::Challenge:::in:::Seattle	.	0	7Day400mgDSM265	10	0	UNKNOWN	UNKNWON	UNKNWON	0	Efficacy	.	.
770	.	C038	31	DSM265_14_03	4	7Day400mgDSM265	10	264	432	264	264	HOURS	1	log(Parasitemia:::Asexual:::+:::Gametocyte:::Mean)	2.30258509299405	2.99573227355399	log(p/mL)	2.99573227355399	1	0	0	0	.	0	0	ORAL	0	0	3200	.	.	201001	C038	Inoculated:::Sporozoites:::Treatment	3	DSM265	Sporozoite:::Challenge:::in:::Seattle	.	0	7Day400mgDSM265	10	0	UNKNOWN	UNKNWON	UNKNWON	0	Efficacy	.	.
771	.	C038	31	DSM265_14_03	4	7Day400mgDSM265	10	288	456	288	288	HOURS	1	log(Parasitemia:::Asexual:::+:::Gametocyte:::Mean)	2.30258509299405	2.99573227355399	log(p/mL)	2.99573227355399	1	0	0	0	.	0	0	ORAL	0	0	3200	.	.	201001	C038	Inoculated:::Sporozoites:::Treatment	3	DSM265	Sporozoite:::Challenge:::in:::Seattle	.	0	7Day400mgDSM265	10	0	UNKNOWN	UNKNWON	UNKNWON	0	Efficacy	.	.
772	.	C038	31	DSM265_14_03	4	7Day400mgDSM265	10	312	480	312	312	HOURS	1	log(Parasitemia:::Asexual:::+:::Gametocyte:::Mean)	2.30258509299405	2.99573227355399	log(p/mL)	2.99573227355399	1	0	0	0	.	0	0	ORAL	0	0	3200	.	.	201001	C038	Inoculated:::Sporozoites:::Treatment	3	DSM265	Sporozoite:::Challenge:::in:::Seattle	.	0	7Day400mgDSM265	10	0	UNKNOWN	UNKNWON	UNKNWON	0	Efficacy	.	.
773	.	C038	31	DSM265_14_03	4	7Day400mgDSM265	10	336	504	336	336	HOURS	1	log(Parasitemia:::Asexual:::+:::Gametocyte:::Mean)	2.30258509299405	2.99573227355399	log(p/mL)	2.99573227355399	1	0	0	0	.	0	0	ORAL	0	0	3200	.	.	201001	C038	Inoculated:::Sporozoites:::Treatment	3	DSM265	Sporozoite:::Challenge:::in:::Seattle	.	0	7Day400mgDSM265	10	0	UNKNOWN	UNKNWON	UNKNWON	0	Efficacy	.	.
774	.	C038	31	DSM265_14_03	4	7Day400mgDSM265	10	360	528	360	360	HOURS	1	log(Parasitemia:::Asexual:::+:::Gametocyte:::Mean)	2.30258509299405	2.99573227355399	log(p/mL)	2.99573227355399	1	0	0	0	.	0	0	ORAL	0	0	3200	.	.	201001	C038	Inoculated:::Sporozoites:::Treatment	3	DSM265	Sporozoite:::Challenge:::in:::Seattle	.	0	7Day400mgDSM265	10	0	UNKNOWN	UNKNWON	UNKNWON	0	Efficacy	.	.
775	.	C038	31	DSM265_14_03	4	7Day400mgDSM265	10	384	552	384	384	HOURS	1	log(Parasitemia:::Asexual:::+:::Gametocyte:::Mean)	2.30258509299405	2.99573227355399	log(p/mL)	2.99573227355399	1	0	0	0	.	0	0	ORAL	0	0	3200	.	.	201001	C038	Inoculated:::Sporozoites:::Treatment	3	DSM265	Sporozoite:::Challenge:::in:::Seattle	.	0	7Day400mgDSM265	10	0	UNKNOWN	UNKNWON	UNKNWON	0	Efficacy	.	.
776	.	C038	31	DSM265_14_03	4	7Day400mgDSM265	10	432	600	432	432	HOURS	1	log(Parasitemia:::Asexual:::+:::Gametocyte:::Mean)	2.30258509299405	2.99573227355399	log(p/mL)	2.99573227355399	1	0	0	0	.	0	0	ORAL	0	0	3200	.	.	201001	C038	Inoculated:::Sporozoites:::Treatment	3	DSM265	Sporozoite:::Challenge:::in:::Seattle	.	0	7Day400mgDSM265	10	0	UNKNOWN	UNKNWON	UNKNWON	0	Efficacy	.	.
777	.	C038	31	DSM265_14_03	4	7Day400mgDSM265	10	504	672	504	504	HOURS	1	log(Parasitemia:::Asexual:::+:::Gametocyte:::Mean)	2.30258509299405	2.99573227355399	log(p/mL)	2.99573227355399	1	0	0	0	.	0	0	ORAL	0	0	3200	.	.	201001	C038	Inoculated:::Sporozoites:::Treatment	3	DSM265	Sporozoite:::Challenge:::in:::Seattle	.	0	7Day400mgDSM265	10	0	UNKNOWN	UNKNWON	UNKNWON	0	Efficacy	.	.
778	.	C038	31	DSM265_14_03	4	7Day400mgDSM265	10	672	840	672	672	HOURS	1	log(Parasitemia:::Asexual:::+:::Gametocyte:::Mean)	2.30258509299405	2.99573227355399	log(p/mL)	2.99573227355399	1	0	0	0	.	0	0	ORAL	0	0	3200	.	.	201001	C038	Inoculated:::Sporozoites:::Treatment	3	DSM265	Sporozoite:::Challenge:::in:::Seattle	.	0	7Day400mgDSM265	10	0	UNKNOWN	UNKNWON	UNKNWON	0	Efficacy	.	.
779	.	C038	31	DSM265_14_03	4	7Day400mgDSM265	10	1008	1176	1008	1008	HOURS	1	log(Parasitemia:::Asexual:::+:::Gametocyte:::Mean)	2.30258509299405	2.99573227355399	log(p/mL)	2.99573227355399	1	0	0	0	.	0	0	ORAL	0	0	3200	.	.	201001	C038	Inoculated:::Sporozoites:::Treatment	3	DSM265	Sporozoite:::Challenge:::in:::Seattle	.	0	7Day400mgDSM265	10	0	UNKNOWN	UNKNWON	UNKNWON	0	Efficacy	.	.
781	.	C041	32	DSM265_14_03	4	7Day400mgDSM265	10	-168	0	-168	-168	HOURS	.	DSM265:::Dose	400	0	mg	.	0	1	1	400	1	0	0	ORAL	0	0	0	.	.	201001	C041	Inoculated:::Sporozoites:::Treatment	3	DSM265	Sporozoite:::Challenge:::in:::Seattle	.	0	7Day400mgDSM265	10	0	UNKNOWN	UNKNWON	UNKNWON	0	Dose	.	.
793	.	C041	32	DSM265_14_03	4	7Day400mgDSM265	10	0	168	0	0	HOURS	1	log(Parasitemia:::Asexual:::+:::Gametocyte:::Mean)	2.30258509299405	2.99573227355399	log(p/mL)	2.99573227355399	1	0	0	0	.	0	0	ORAL	0	0	0	.	.	201001	C041	Inoculated:::Sporozoites:::Treatment	3	DSM265	Sporozoite:::Challenge:::in:::Seattle	.	0	7Day400mgDSM265	10	0	UNKNOWN	UNKNWON	UNKNWON	0	Efficacy	.	.
792	.	C041	32	DSM265_14_03	4	7Day400mgDSM265	10	0	168	0	0	HOURS	.	Sporozoite:::Inoculum	3200	0	Sporozoites	.	0	1	1	3200	2	0	0	ORAL	0	0	3200	.	.	201001	C041	Inoculated:::Sporozoites:::Treatment	3	DSM265	Sporozoite:::Challenge:::in:::Seattle	.	0	7Day400mgDSM265	10	0	UNKNOWN	UNKNWON	UNKNWON	0	Inoculum	.	.
795	.	C041	32	DSM265_14_03	4	7Day400mgDSM265	10	144	312	144	144	HOURS	1	log(Parasitemia:::Asexual:::+:::Gametocyte:::Mean)	2.30258509299405	2.99573227355399	log(p/mL)	2.99573227355399	1	0	0	0	.	0	0	ORAL	0	0	3200	.	.	201001	C041	Inoculated:::Sporozoites:::Treatment	3	DSM265	Sporozoite:::Challenge:::in:::Seattle	.	0	7Day400mgDSM265	10	0	UNKNOWN	UNKNWON	UNKNWON	0	Efficacy	.	.
797	.	C041	32	DSM265_14_03	4	7Day400mgDSM265	10	168	336	168	168	HOURS	1	log(Parasitemia:::Asexual:::+:::Gametocyte:::Mean)	2.30258509299405	2.99573227355399	log(p/mL)	2.99573227355399	1	0	0	0	.	0	0	ORAL	0	0	3200	.	.	201001	C041	Inoculated:::Sporozoites:::Treatment	3	DSM265	Sporozoite:::Challenge:::in:::Seattle	.	0	7Day400mgDSM265	10	0	UNKNOWN	UNKNWON	UNKNWON	0	Efficacy	.	.
798	.	C041	32	DSM265_14_03	4	7Day400mgDSM265	10	192	360	192	192	HOURS	1	log(Parasitemia:::Asexual:::+:::Gametocyte:::Mean)	4.53259949315326	4.53259949315326	log(p/mL)	2.99573227355399	0	0	0	0	.	0	0	ORAL	0	0	3200	.	.	201001	C041	Inoculated:::Sporozoites:::Treatment	3	DSM265	Sporozoite:::Challenge:::in:::Seattle	.	0	7Day400mgDSM265	10	0	UNKNOWN	UNKNWON	UNKNWON	0	Efficacy	.	.
799	.	C041	32	DSM265_14_03	4	7Day400mgDSM265	10	216	384	216	216	HOURS	1	log(Parasitemia:::Asexual:::+:::Gametocyte:::Mean)	4.49980967033027	4.49980967033027	log(p/mL)	2.99573227355399	0	0	0	0	.	0	0	ORAL	0	0	3200	.	.	201001	C041	Inoculated:::Sporozoites:::Treatment	3	DSM265	Sporozoite:::Challenge:::in:::Seattle	.	0	7Day400mgDSM265	10	0	UNKNOWN	UNKNWON	UNKNWON	0	Efficacy	.	.
801	.	C041	32	DSM265_14_03	4	7Day400mgDSM265	10	240	408	240	240	HOURS	1	log(Parasitemia:::Asexual:::+:::Gametocyte:::Mean)	3.66356164612965	3.66356164612965	log(p/mL)	2.99573227355399	0	0	0	0	.	0	0	ORAL	0	0	3200	.	.	201001	C041	Inoculated:::Sporozoites:::Treatment	3	DSM265	Sporozoite:::Challenge:::in:::Seattle	.	0	7Day400mgDSM265	10	0	UNKNOWN	UNKNWON	UNKNWON	0	Efficacy	.	.
802	.	C041	32	DSM265_14_03	4	7Day400mgDSM265	10	288	456	288	288	HOURS	1	log(Parasitemia:::Asexual:::+:::Gametocyte:::Mean)	6.34212141872115	6.34212141872115	log(p/mL)	2.99573227355399	0	0	0	0	.	0	0	ORAL	0	0	3200	.	.	201001	C041	Inoculated:::Sporozoites:::Treatment	3	DSM265	Sporozoite:::Challenge:::in:::Seattle	.	0	7Day400mgDSM265	10	0	UNKNOWN	UNKNWON	UNKNWON	0	Efficacy	.	.
804	.	C043	33	DSM265_14_03	4	7Day400mgDSM265	10	-168	0	-168	-168	HOURS	.	DSM265:::Dose	400	0	mg	.	0	1	1	400	1	0	0	ORAL	0	0	0	.	.	201001	C043	Inoculated:::Sporozoites:::Treatment	3	DSM265	Sporozoite:::Challenge:::in:::Seattle	.	0	7Day400mgDSM265	10	0	UNKNOWN	UNKNWON	UNKNWON	0	Dose	.	.
816	.	C043	33	DSM265_14_03	4	7Day400mgDSM265	10	0	168	0	0	HOURS	1	log(Parasitemia:::Asexual:::+:::Gametocyte:::Mean)	2.30258509299405	2.99573227355399	log(p/mL)	2.99573227355399	1	0	0	0	.	0	0	ORAL	0	0	0	.	.	201001	C043	Inoculated:::Sporozoites:::Treatment	3	DSM265	Sporozoite:::Challenge:::in:::Seattle	.	0	7Day400mgDSM265	10	0	UNKNOWN	UNKNWON	UNKNWON	0	Efficacy	.	.
815	.	C043	33	DSM265_14_03	4	7Day400mgDSM265	10	0	168	0	0	HOURS	.	Sporozoite:::Inoculum	3200	0	Sporozoites	.	0	1	1	3200	2	0	0	ORAL	0	0	3200	.	.	201001	C043	Inoculated:::Sporozoites:::Treatment	3	DSM265	Sporozoite:::Challenge:::in:::Seattle	.	0	7Day400mgDSM265	10	0	UNKNOWN	UNKNWON	UNKNWON	0	Inoculum	.	.
818	.	C043	33	DSM265_14_03	4	7Day400mgDSM265	10	144	312	144	144	HOURS	1	log(Parasitemia:::Asexual:::+:::Gametocyte:::Mean)	2.30258509299405	2.99573227355399	log(p/mL)	2.99573227355399	1	0	0	0	.	0	0	ORAL	0	0	3200	.	.	201001	C043	Inoculated:::Sporozoites:::Treatment	3	DSM265	Sporozoite:::Challenge:::in:::Seattle	.	0	7Day400mgDSM265	10	0	UNKNOWN	UNKNWON	UNKNWON	0	Efficacy	.	.
820	.	C043	33	DSM265_14_03	4	7Day400mgDSM265	10	168	336	168	168	HOURS	1	log(Parasitemia:::Asexual:::+:::Gametocyte:::Mean)	2.30258509299405	2.99573227355399	log(p/mL)	2.99573227355399	1	0	0	0	.	0	0	ORAL	0	0	3200	.	.	201001	C043	Inoculated:::Sporozoites:::Treatment	3	DSM265	Sporozoite:::Challenge:::in:::Seattle	.	0	7Day400mgDSM265	10	0	UNKNOWN	UNKNWON	UNKNWON	0	Efficacy	.	.
821	.	C043	33	DSM265_14_03	4	7Day400mgDSM265	10	192	360	192	192	HOURS	1	log(Parasitemia:::Asexual:::+:::Gametocyte:::Mean)	2.30258509299405	2.99573227355399	log(p/mL)	2.99573227355399	1	0	0	0	.	0	0	ORAL	0	0	3200	.	.	201001	C043	Inoculated:::Sporozoites:::Treatment	3	DSM265	Sporozoite:::Challenge:::in:::Seattle	.	0	7Day400mgDSM265	10	0	UNKNOWN	UNKNWON	UNKNWON	0	Efficacy	.	.
822	.	C043	33	DSM265_14_03	4	7Day400mgDSM265	10	216	384	216	216	HOURS	1	log(Parasitemia:::Asexual:::+:::Gametocyte:::Mean)	2.30258509299405	2.99573227355399	log(p/mL)	2.99573227355399	1	0	0	0	.	0	0	ORAL	0	0	3200	.	.	201001	C043	Inoculated:::Sporozoites:::Treatment	3	DSM265	Sporozoite:::Challenge:::in:::Seattle	.	0	7Day400mgDSM265	10	0	UNKNOWN	UNKNWON	UNKNWON	0	Efficacy	.	.
824	.	C043	33	DSM265_14_03	4	7Day400mgDSM265	10	240	408	240	240	HOURS	1	log(Parasitemia:::Asexual:::+:::Gametocyte:::Mean)	2.30258509299405	2.99573227355399	log(p/mL)	2.99573227355399	1	0	0	0	.	0	0	ORAL	0	0	3200	.	.	201001	C043	Inoculated:::Sporozoites:::Treatment	3	DSM265	Sporozoite:::Challenge:::in:::Seattle	.	0	7Day400mgDSM265	10	0	UNKNOWN	UNKNWON	UNKNWON	0	Efficacy	.	.
825	.	C043	33	DSM265_14_03	4	7Day400mgDSM265	10	264	432	264	264	HOURS	1	log(Parasitemia:::Asexual:::+:::Gametocyte:::Mean)	2.30258509299405	2.99573227355399	log(p/mL)	2.99573227355399	1	0	0	0	.	0	0	ORAL	0	0	3200	.	.	201001	C043	Inoculated:::Sporozoites:::Treatment	3	DSM265	Sporozoite:::Challenge:::in:::Seattle	.	0	7Day400mgDSM265	10	0	UNKNOWN	UNKNWON	UNKNWON	0	Efficacy	.	.
826	.	C043	33	DSM265_14_03	4	7Day400mgDSM265	10	288	456	288	288	HOURS	1	log(Parasitemia:::Asexual:::+:::Gametocyte:::Mean)	2.30258509299405	2.99573227355399	log(p/mL)	2.99573227355399	1	0	0	0	.	0	0	ORAL	0	0	3200	.	.	201001	C043	Inoculated:::Sporozoites:::Treatment	3	DSM265	Sporozoite:::Challenge:::in:::Seattle	.	0	7Day400mgDSM265	10	0	UNKNOWN	UNKNWON	UNKNWON	0	Efficacy	.	.
827	.	C043	33	DSM265_14_03	4	7Day400mgDSM265	10	312	480	312	312	HOURS	1	log(Parasitemia:::Asexual:::+:::Gametocyte:::Mean)	2.30258509299405	2.99573227355399	log(p/mL)	2.99573227355399	1	0	0	0	.	0	0	ORAL	0	0	3200	.	.	201001	C043	Inoculated:::Sporozoites:::Treatment	3	DSM265	Sporozoite:::Challenge:::in:::Seattle	.	0	7Day400mgDSM265	10	0	UNKNOWN	UNKNWON	UNKNWON	0	Efficacy	.	.
828	.	C043	33	DSM265_14_03	4	7Day400mgDSM265	10	336	504	336	336	HOURS	1	log(Parasitemia:::Asexual:::+:::Gametocyte:::Mean)	2.30258509299405	2.99573227355399	log(p/mL)	2.99573227355399	1	0	0	0	.	0	0	ORAL	0	0	3200	.	.	201001	C043	Inoculated:::Sporozoites:::Treatment	3	DSM265	Sporozoite:::Challenge:::in:::Seattle	.	0	7Day400mgDSM265	10	0	UNKNOWN	UNKNWON	UNKNWON	0	Efficacy	.	.
829	.	C043	33	DSM265_14_03	4	7Day400mgDSM265	10	360	528	360	360	HOURS	1	log(Parasitemia:::Asexual:::+:::Gametocyte:::Mean)	2.30258509299405	2.99573227355399	log(p/mL)	2.99573227355399	1	0	0	0	.	0	0	ORAL	0	0	3200	.	.	201001	C043	Inoculated:::Sporozoites:::Treatment	3	DSM265	Sporozoite:::Challenge:::in:::Seattle	.	0	7Day400mgDSM265	10	0	UNKNOWN	UNKNWON	UNKNWON	0	Efficacy	.	.
830	.	C043	33	DSM265_14_03	4	7Day400mgDSM265	10	384	552	384	384	HOURS	1	log(Parasitemia:::Asexual:::+:::Gametocyte:::Mean)	2.30258509299405	2.99573227355399	log(p/mL)	2.99573227355399	1	0	0	0	.	0	0	ORAL	0	0	3200	.	.	201001	C043	Inoculated:::Sporozoites:::Treatment	3	DSM265	Sporozoite:::Challenge:::in:::Seattle	.	0	7Day400mgDSM265	10	0	UNKNOWN	UNKNWON	UNKNWON	0	Efficacy	.	.
831	.	C043	33	DSM265_14_03	4	7Day400mgDSM265	10	432	600	432	432	HOURS	1	log(Parasitemia:::Asexual:::+:::Gametocyte:::Mean)	2.30258509299405	2.99573227355399	log(p/mL)	2.99573227355399	1	0	0	0	.	0	0	ORAL	0	0	3200	.	.	201001	C043	Inoculated:::Sporozoites:::Treatment	3	DSM265	Sporozoite:::Challenge:::in:::Seattle	.	0	7Day400mgDSM265	10	0	UNKNOWN	UNKNWON	UNKNWON	0	Efficacy	.	.
832	.	C043	33	DSM265_14_03	4	7Day400mgDSM265	10	504	672	504	504	HOURS	1	log(Parasitemia:::Asexual:::+:::Gametocyte:::Mean)	2.30258509299405	2.99573227355399	log(p/mL)	2.99573227355399	1	0	0	0	.	0	0	ORAL	0	0	3200	.	.	201001	C043	Inoculated:::Sporozoites:::Treatment	3	DSM265	Sporozoite:::Challenge:::in:::Seattle	.	0	7Day400mgDSM265	10	0	UNKNOWN	UNKNWON	UNKNWON	0	Efficacy	.	.
833	.	C043	33	DSM265_14_03	4	7Day400mgDSM265	10	672	840	672	672	HOURS	1	log(Parasitemia:::Asexual:::+:::Gametocyte:::Mean)	2.30258509299405	2.99573227355399	log(p/mL)	2.99573227355399	1	0	0	0	.	0	0	ORAL	0	0	3200	.	.	201001	C043	Inoculated:::Sporozoites:::Treatment	3	DSM265	Sporozoite:::Challenge:::in:::Seattle	.	0	7Day400mgDSM265	10	0	UNKNOWN	UNKNWON	UNKNWON	0	Efficacy	.	.
834	.	C043	33	DSM265_14_03	4	7Day400mgDSM265	10	1008	1176	1008	1008	HOURS	1	log(Parasitemia:::Asexual:::+:::Gametocyte:::Mean)	2.30258509299405	2.99573227355399	log(p/mL)	2.99573227355399	1	0	0	0	.	0	0	ORAL	0	0	3200	.	.	201001	C043	Inoculated:::Sporozoites:::Treatment	3	DSM265	Sporozoite:::Challenge:::in:::Seattle	.	0	7Day400mgDSM265	10	0	UNKNOWN	UNKNWON	UNKNWON	0	Efficacy	.	.
836	.	C046	34	DSM265_14_03	4	7DayMosq400mgDSM265	11	-168	0	-168	-168	HOURS	.	DSM265:::Dose	400	0	mg	.	0	1	1	400	1	0	0	ORAL	0	0	0	.	.	201001	C046	Mosquito:::Bites:::Treatment	4	DSM265	Sporozoite:::Challenge:::in:::Seattle	.	0	7DayMosq400mgDSM265	11	0	UNKNOWN	UNKNWON	UNKNWON	0	Dose	.	.
848	.	C046	34	DSM265_14_03	4	7DayMosq400mgDSM265	11	0	168	0	0	HOURS	1	log(Parasitemia:::Asexual:::+:::Gametocyte:::Mean)	2.30258509299405	2.99573227355399	log(p/mL)	2.99573227355399	1	0	0	0	.	0	0	ORAL	0	0	0	.	.	201001	C046	Mosquito:::Bites:::Treatment	4	DSM265	Sporozoite:::Challenge:::in:::Seattle	.	0	7DayMosq400mgDSM265	11	0	UNKNOWN	UNKNWON	UNKNWON	0	Efficacy	.	.
847	.	C046	34	DSM265_14_03	4	7DayMosq400mgDSM265	11	0	168	0	0	HOURS	.	Mosquito:::Bites	5	0	Sporozoites	.	0	1	1	5	3	0	0	ORAL	0	0	5	.	.	201001	C046	Mosquito:::Bites:::Treatment	4	DSM265	Sporozoite:::Challenge:::in:::Seattle	.	0	7DayMosq400mgDSM265	11	0	UNKNOWN	UNKNWON	UNKNWON	0	Inoculum	.	.
850	.	C046	34	DSM265_14_03	4	7DayMosq400mgDSM265	11	144	312	144	144	HOURS	1	log(Parasitemia:::Asexual:::+:::Gametocyte:::Mean)	2.30258509299405	2.99573227355399	log(p/mL)	2.99573227355399	1	0	0	0	.	0	0	ORAL	0	0	5	.	.	201001	C046	Mosquito:::Bites:::Treatment	4	DSM265	Sporozoite:::Challenge:::in:::Seattle	.	0	7DayMosq400mgDSM265	11	0	UNKNOWN	UNKNWON	UNKNWON	0	Efficacy	.	.
852	.	C046	34	DSM265_14_03	4	7DayMosq400mgDSM265	11	168	336	168	168	HOURS	1	log(Parasitemia:::Asexual:::+:::Gametocyte:::Mean)	2.30258509299405	2.99573227355399	log(p/mL)	2.99573227355399	1	0	0	0	.	0	0	ORAL	0	0	5	.	.	201001	C046	Mosquito:::Bites:::Treatment	4	DSM265	Sporozoite:::Challenge:::in:::Seattle	.	0	7DayMosq400mgDSM265	11	0	UNKNOWN	UNKNWON	UNKNWON	0	Efficacy	.	.
853	.	C046	34	DSM265_14_03	4	7DayMosq400mgDSM265	11	192	360	192	192	HOURS	1	log(Parasitemia:::Asexual:::+:::Gametocyte:::Mean)	2.30258509299405	2.99573227355399	log(p/mL)	2.99573227355399	1	0	0	0	.	0	0	ORAL	0	0	5	.	.	201001	C046	Mosquito:::Bites:::Treatment	4	DSM265	Sporozoite:::Challenge:::in:::Seattle	.	0	7DayMosq400mgDSM265	11	0	UNKNOWN	UNKNWON	UNKNWON	0	Efficacy	.	.
854	.	C046	34	DSM265_14_03	4	7DayMosq400mgDSM265	11	216	384	216	216	HOURS	1	log(Parasitemia:::Asexual:::+:::Gametocyte:::Mean)	2.30258509299405	2.99573227355399	log(p/mL)	2.99573227355399	1	0	0	0	.	0	0	ORAL	0	0	5	.	.	201001	C046	Mosquito:::Bites:::Treatment	4	DSM265	Sporozoite:::Challenge:::in:::Seattle	.	0	7DayMosq400mgDSM265	11	0	UNKNOWN	UNKNWON	UNKNWON	0	Efficacy	.	.
856	.	C046	34	DSM265_14_03	4	7DayMosq400mgDSM265	11	240	408	240	240	HOURS	1	log(Parasitemia:::Asexual:::+:::Gametocyte:::Mean)	2.30258509299405	2.99573227355399	log(p/mL)	2.99573227355399	1	0	0	0	.	0	0	ORAL	0	0	5	.	.	201001	C046	Mosquito:::Bites:::Treatment	4	DSM265	Sporozoite:::Challenge:::in:::Seattle	.	0	7DayMosq400mgDSM265	11	0	UNKNOWN	UNKNWON	UNKNWON	0	Efficacy	.	.
857	.	C046	34	DSM265_14_03	4	7DayMosq400mgDSM265	11	264	432	264	264	HOURS	1	log(Parasitemia:::Asexual:::+:::Gametocyte:::Mean)	2.30258509299405	2.99573227355399	log(p/mL)	2.99573227355399	1	0	0	0	.	0	0	ORAL	0	0	5	.	.	201001	C046	Mosquito:::Bites:::Treatment	4	DSM265	Sporozoite:::Challenge:::in:::Seattle	.	0	7DayMosq400mgDSM265	11	0	UNKNOWN	UNKNWON	UNKNWON	0	Efficacy	.	.
858	.	C046	34	DSM265_14_03	4	7DayMosq400mgDSM265	11	288	456	288	288	HOURS	1	log(Parasitemia:::Asexual:::+:::Gametocyte:::Mean)	2.30258509299405	2.99573227355399	log(p/mL)	2.99573227355399	1	0	0	0	.	0	0	ORAL	0	0	5	.	.	201001	C046	Mosquito:::Bites:::Treatment	4	DSM265	Sporozoite:::Challenge:::in:::Seattle	.	0	7DayMosq400mgDSM265	11	0	UNKNOWN	UNKNWON	UNKNWON	0	Efficacy	.	.
859	.	C046	34	DSM265_14_03	4	7DayMosq400mgDSM265	11	312	480	312	312	HOURS	1	log(Parasitemia:::Asexual:::+:::Gametocyte:::Mean)	2.30258509299405	2.99573227355399	log(p/mL)	2.99573227355399	1	0	0	0	.	0	0	ORAL	0	0	5	.	.	201001	C046	Mosquito:::Bites:::Treatment	4	DSM265	Sporozoite:::Challenge:::in:::Seattle	.	0	7DayMosq400mgDSM265	11	0	UNKNOWN	UNKNWON	UNKNWON	0	Efficacy	.	.
860	.	C046	34	DSM265_14_03	4	7DayMosq400mgDSM265	11	336	504	336	336	HOURS	1	log(Parasitemia:::Asexual:::+:::Gametocyte:::Mean)	2.30258509299405	2.99573227355399	log(p/mL)	2.99573227355399	1	0	0	0	.	0	0	ORAL	0	0	5	.	.	201001	C046	Mosquito:::Bites:::Treatment	4	DSM265	Sporozoite:::Challenge:::in:::Seattle	.	0	7DayMosq400mgDSM265	11	0	UNKNOWN	UNKNWON	UNKNWON	0	Efficacy	.	.
861	.	C046	34	DSM265_14_03	4	7DayMosq400mgDSM265	11	360	528	360	360	HOURS	1	log(Parasitemia:::Asexual:::+:::Gametocyte:::Mean)	2.30258509299405	2.99573227355399	log(p/mL)	2.99573227355399	1	0	0	0	.	0	0	ORAL	0	0	5	.	.	201001	C046	Mosquito:::Bites:::Treatment	4	DSM265	Sporozoite:::Challenge:::in:::Seattle	.	0	7DayMosq400mgDSM265	11	0	UNKNOWN	UNKNWON	UNKNWON	0	Efficacy	.	.
862	.	C046	34	DSM265_14_03	4	7DayMosq400mgDSM265	11	384	552	384	384	HOURS	1	log(Parasitemia:::Asexual:::+:::Gametocyte:::Mean)	2.30258509299405	2.99573227355399	log(p/mL)	2.99573227355399	1	0	0	0	.	0	0	ORAL	0	0	5	.	.	201001	C046	Mosquito:::Bites:::Treatment	4	DSM265	Sporozoite:::Challenge:::in:::Seattle	.	0	7DayMosq400mgDSM265	11	0	UNKNOWN	UNKNWON	UNKNWON	0	Efficacy	.	.
863	.	C046	34	DSM265_14_03	4	7DayMosq400mgDSM265	11	432	600	432	432	HOURS	1	log(Parasitemia:::Asexual:::+:::Gametocyte:::Mean)	2.30258509299405	2.99573227355399	log(p/mL)	2.99573227355399	1	0	0	0	.	0	0	ORAL	0	0	5	.	.	201001	C046	Mosquito:::Bites:::Treatment	4	DSM265	Sporozoite:::Challenge:::in:::Seattle	.	0	7DayMosq400mgDSM265	11	0	UNKNOWN	UNKNWON	UNKNWON	0	Efficacy	.	.
864	.	C046	34	DSM265_14_03	4	7DayMosq400mgDSM265	11	504	672	504	504	HOURS	1	log(Parasitemia:::Asexual:::+:::Gametocyte:::Mean)	2.30258509299405	2.99573227355399	log(p/mL)	2.99573227355399	1	0	0	0	.	0	0	ORAL	0	0	5	.	.	201001	C046	Mosquito:::Bites:::Treatment	4	DSM265	Sporozoite:::Challenge:::in:::Seattle	.	0	7DayMosq400mgDSM265	11	0	UNKNOWN	UNKNWON	UNKNWON	0	Efficacy	.	.
865	.	C046	34	DSM265_14_03	4	7DayMosq400mgDSM265	11	672	840	672	672	HOURS	1	log(Parasitemia:::Asexual:::+:::Gametocyte:::Mean)	2.30258509299405	2.99573227355399	log(p/mL)	2.99573227355399	1	0	0	0	.	0	0	ORAL	0	0	5	.	.	201001	C046	Mosquito:::Bites:::Treatment	4	DSM265	Sporozoite:::Challenge:::in:::Seattle	.	0	7DayMosq400mgDSM265	11	0	UNKNOWN	UNKNWON	UNKNWON	0	Efficacy	.	.
867	.	C047	35	DSM265_14_03	4	7DayMosq400mgDSM265	11	-168	0	-168	-168	HOURS	.	DSM265:::Dose	400	0	mg	.	0	1	1	400	1	0	0	ORAL	0	0	0	.	.	201001	C047	Mosquito:::Bites:::Treatment	4	DSM265	Sporozoite:::Challenge:::in:::Seattle	.	0	7DayMosq400mgDSM265	11	0	UNKNOWN	UNKNWON	UNKNWON	0	Dose	.	.
879	.	C047	35	DSM265_14_03	4	7DayMosq400mgDSM265	11	0	168	0	0	HOURS	1	log(Parasitemia:::Asexual:::+:::Gametocyte:::Mean)	2.30258509299405	2.99573227355399	log(p/mL)	2.99573227355399	1	0	0	0	.	0	0	ORAL	0	0	0	.	.	201001	C047	Mosquito:::Bites:::Treatment	4	DSM265	Sporozoite:::Challenge:::in:::Seattle	.	0	7DayMosq400mgDSM265	11	0	UNKNOWN	UNKNWON	UNKNWON	0	Efficacy	.	.
878	.	C047	35	DSM265_14_03	4	7DayMosq400mgDSM265	11	0	168	0	0	HOURS	.	Mosquito:::Bites	5	0	Sporozoites	.	0	1	1	5	3	0	0	ORAL	0	0	5	.	.	201001	C047	Mosquito:::Bites:::Treatment	4	DSM265	Sporozoite:::Challenge:::in:::Seattle	.	0	7DayMosq400mgDSM265	11	0	UNKNOWN	UNKNWON	UNKNWON	0	Inoculum	.	.
881	.	C047	35	DSM265_14_03	4	7DayMosq400mgDSM265	11	144	312	144	144	HOURS	1	log(Parasitemia:::Asexual:::+:::Gametocyte:::Mean)	2.30258509299405	2.99573227355399	log(p/mL)	2.99573227355399	1	0	0	0	.	0	0	ORAL	0	0	5	.	.	201001	C047	Mosquito:::Bites:::Treatment	4	DSM265	Sporozoite:::Challenge:::in:::Seattle	.	0	7DayMosq400mgDSM265	11	0	UNKNOWN	UNKNWON	UNKNWON	0	Efficacy	.	.
883	.	C047	35	DSM265_14_03	4	7DayMosq400mgDSM265	11	168	336	168	168	HOURS	1	log(Parasitemia:::Asexual:::+:::Gametocyte:::Mean)	2.30258509299405	2.99573227355399	log(p/mL)	2.99573227355399	1	0	0	0	.	0	0	ORAL	0	0	5	.	.	201001	C047	Mosquito:::Bites:::Treatment	4	DSM265	Sporozoite:::Challenge:::in:::Seattle	.	0	7DayMosq400mgDSM265	11	0	UNKNOWN	UNKNWON	UNKNWON	0	Efficacy	.	.
884	.	C047	35	DSM265_14_03	4	7DayMosq400mgDSM265	11	192	360	192	192	HOURS	1	log(Parasitemia:::Asexual:::+:::Gametocyte:::Mean)	2.30258509299405	2.99573227355399	log(p/mL)	2.99573227355399	1	0	0	0	.	0	0	ORAL	0	0	5	.	.	201001	C047	Mosquito:::Bites:::Treatment	4	DSM265	Sporozoite:::Challenge:::in:::Seattle	.	0	7DayMosq400mgDSM265	11	0	UNKNOWN	UNKNWON	UNKNWON	0	Efficacy	.	.
885	.	C047	35	DSM265_14_03	4	7DayMosq400mgDSM265	11	216	384	216	216	HOURS	1	log(Parasitemia:::Asexual:::+:::Gametocyte:::Mean)	2.30258509299405	2.99573227355399	log(p/mL)	2.99573227355399	1	0	0	0	.	0	0	ORAL	0	0	5	.	.	201001	C047	Mosquito:::Bites:::Treatment	4	DSM265	Sporozoite:::Challenge:::in:::Seattle	.	0	7DayMosq400mgDSM265	11	0	UNKNOWN	UNKNWON	UNKNWON	0	Efficacy	.	.
887	.	C047	35	DSM265_14_03	4	7DayMosq400mgDSM265	11	264	432	264	264	HOURS	1	log(Parasitemia:::Asexual:::+:::Gametocyte:::Mean)	5.13579843705026	5.13579843705026	log(p/mL)	2.99573227355399	0	0	0	0	.	0	0	ORAL	0	0	5	.	.	201001	C047	Mosquito:::Bites:::Treatment	4	DSM265	Sporozoite:::Challenge:::in:::Seattle	.	0	7DayMosq400mgDSM265	11	0	UNKNOWN	UNKNWON	UNKNWON	0	Efficacy	.	.
888	.	C047	35	DSM265_14_03	4	7DayMosq400mgDSM265	11	288	456	288	288	HOURS	1	log(Parasitemia:::Asexual:::+:::Gametocyte:::Mean)	5.17614973257383	5.17614973257383	log(p/mL)	2.99573227355399	0	0	0	0	.	0	0	ORAL	0	0	5	.	.	201001	C047	Mosquito:::Bites:::Treatment	4	DSM265	Sporozoite:::Challenge:::in:::Seattle	.	0	7DayMosq400mgDSM265	11	0	UNKNOWN	UNKNWON	UNKNWON	0	Efficacy	.	.
889	.	C047	35	DSM265_14_03	4	7DayMosq400mgDSM265	11	312	480	312	312	HOURS	1	log(Parasitemia:::Asexual:::+:::Gametocyte:::Mean)	7.09257371597468	7.09257371597468	log(p/mL)	2.99573227355399	0	0	0	0	.	0	0	ORAL	0	0	5	.	.	201001	C047	Mosquito:::Bites:::Treatment	4	DSM265	Sporozoite:::Challenge:::in:::Seattle	.	0	7DayMosq400mgDSM265	11	0	UNKNOWN	UNKNWON	UNKNWON	0	Efficacy	.	.
891	.	C048	36	DSM265_14_03	4	7DayMosq400mgDSM265	11	-168	0	-168	-168	HOURS	.	DSM265:::Dose	400	0	mg	.	0	1	1	400	1	0	0	ORAL	0	0	0	.	.	201001	C048	Mosquito:::Bites:::Treatment	4	DSM265	Sporozoite:::Challenge:::in:::Seattle	.	0	7DayMosq400mgDSM265	11	0	UNKNOWN	UNKNWON	UNKNWON	0	Dose	.	.
903	.	C048	36	DSM265_14_03	4	7DayMosq400mgDSM265	11	0	168	0	0	HOURS	1	log(Parasitemia:::Asexual:::+:::Gametocyte:::Mean)	2.30258509299405	2.99573227355399	log(p/mL)	2.99573227355399	1	0	0	0	.	0	0	ORAL	0	0	0	.	.	201001	C048	Mosquito:::Bites:::Treatment	4	DSM265	Sporozoite:::Challenge:::in:::Seattle	.	0	7DayMosq400mgDSM265	11	0	UNKNOWN	UNKNWON	UNKNWON	0	Efficacy	.	.
902	.	C048	36	DSM265_14_03	4	7DayMosq400mgDSM265	11	0	168	0	0	HOURS	.	Mosquito:::Bites	5	0	Sporozoites	.	0	1	1	5	3	0	0	ORAL	0	0	5	.	.	201001	C048	Mosquito:::Bites:::Treatment	4	DSM265	Sporozoite:::Challenge:::in:::Seattle	.	0	7DayMosq400mgDSM265	11	0	UNKNOWN	UNKNWON	UNKNWON	0	Inoculum	.	.
905	.	C048	36	DSM265_14_03	4	7DayMosq400mgDSM265	11	144	312	144	144	HOURS	1	log(Parasitemia:::Asexual:::+:::Gametocyte:::Mean)	2.30258509299405	2.99573227355399	log(p/mL)	2.99573227355399	1	0	0	0	.	0	0	ORAL	0	0	5	.	.	201001	C048	Mosquito:::Bites:::Treatment	4	DSM265	Sporozoite:::Challenge:::in:::Seattle	.	0	7DayMosq400mgDSM265	11	0	UNKNOWN	UNKNWON	UNKNWON	0	Efficacy	.	.
907	.	C048	36	DSM265_14_03	4	7DayMosq400mgDSM265	11	168	336	168	168	HOURS	1	log(Parasitemia:::Asexual:::+:::Gametocyte:::Mean)	2.30258509299405	2.99573227355399	log(p/mL)	2.99573227355399	1	0	0	0	.	0	0	ORAL	0	0	5	.	.	201001	C048	Mosquito:::Bites:::Treatment	4	DSM265	Sporozoite:::Challenge:::in:::Seattle	.	0	7DayMosq400mgDSM265	11	0	UNKNOWN	UNKNWON	UNKNWON	0	Efficacy	.	.
908	.	C048	36	DSM265_14_03	4	7DayMosq400mgDSM265	11	192	360	192	192	HOURS	1	log(Parasitemia:::Asexual:::+:::Gametocyte:::Mean)	2.30258509299405	2.99573227355399	log(p/mL)	2.99573227355399	1	0	0	0	.	0	0	ORAL	0	0	5	.	.	201001	C048	Mosquito:::Bites:::Treatment	4	DSM265	Sporozoite:::Challenge:::in:::Seattle	.	0	7DayMosq400mgDSM265	11	0	UNKNOWN	UNKNWON	UNKNWON	0	Efficacy	.	.
909	.	C048	36	DSM265_14_03	4	7DayMosq400mgDSM265	11	216	384	216	216	HOURS	1	log(Parasitemia:::Asexual:::+:::Gametocyte:::Mean)	2.30258509299405	2.99573227355399	log(p/mL)	2.99573227355399	1	0	0	0	.	0	0	ORAL	0	0	5	.	.	201001	C048	Mosquito:::Bites:::Treatment	4	DSM265	Sporozoite:::Challenge:::in:::Seattle	.	0	7DayMosq400mgDSM265	11	0	UNKNOWN	UNKNWON	UNKNWON	0	Efficacy	.	.
911	.	C048	36	DSM265_14_03	4	7DayMosq400mgDSM265	11	240	408	240	240	HOURS	1	log(Parasitemia:::Asexual:::+:::Gametocyte:::Mean)	2.30258509299405	2.99573227355399	log(p/mL)	2.99573227355399	1	0	0	0	.	0	0	ORAL	0	0	5	.	.	201001	C048	Mosquito:::Bites:::Treatment	4	DSM265	Sporozoite:::Challenge:::in:::Seattle	.	0	7DayMosq400mgDSM265	11	0	UNKNOWN	UNKNWON	UNKNWON	0	Efficacy	.	.
912	.	C048	36	DSM265_14_03	4	7DayMosq400mgDSM265	11	264	432	264	264	HOURS	1	log(Parasitemia:::Asexual:::+:::Gametocyte:::Mean)	2.30258509299405	2.99573227355399	log(p/mL)	2.99573227355399	1	0	0	0	.	0	0	ORAL	0	0	5	.	.	201001	C048	Mosquito:::Bites:::Treatment	4	DSM265	Sporozoite:::Challenge:::in:::Seattle	.	0	7DayMosq400mgDSM265	11	0	UNKNOWN	UNKNWON	UNKNWON	0	Efficacy	.	.
913	.	C048	36	DSM265_14_03	4	7DayMosq400mgDSM265	11	288	456	288	288	HOURS	1	log(Parasitemia:::Asexual:::+:::Gametocyte:::Mean)	2.30258509299405	2.99573227355399	log(p/mL)	2.99573227355399	1	0	0	0	.	0	0	ORAL	0	0	5	.	.	201001	C048	Mosquito:::Bites:::Treatment	4	DSM265	Sporozoite:::Challenge:::in:::Seattle	.	0	7DayMosq400mgDSM265	11	0	UNKNOWN	UNKNWON	UNKNWON	0	Efficacy	.	.
914	.	C048	36	DSM265_14_03	4	7DayMosq400mgDSM265	11	312	480	312	312	HOURS	1	log(Parasitemia:::Asexual:::+:::Gametocyte:::Mean)	2.30258509299405	2.99573227355399	log(p/mL)	2.99573227355399	1	0	0	0	.	0	0	ORAL	0	0	5	.	.	201001	C048	Mosquito:::Bites:::Treatment	4	DSM265	Sporozoite:::Challenge:::in:::Seattle	.	0	7DayMosq400mgDSM265	11	0	UNKNOWN	UNKNWON	UNKNWON	0	Efficacy	.	.
915	.	C048	36	DSM265_14_03	4	7DayMosq400mgDSM265	11	336	504	336	336	HOURS	1	log(Parasitemia:::Asexual:::+:::Gametocyte:::Mean)	2.30258509299405	2.99573227355399	log(p/mL)	2.99573227355399	1	0	0	0	.	0	0	ORAL	0	0	5	.	.	201001	C048	Mosquito:::Bites:::Treatment	4	DSM265	Sporozoite:::Challenge:::in:::Seattle	.	0	7DayMosq400mgDSM265	11	0	UNKNOWN	UNKNWON	UNKNWON	0	Efficacy	.	.
916	.	C048	36	DSM265_14_03	4	7DayMosq400mgDSM265	11	360	528	360	360	HOURS	1	log(Parasitemia:::Asexual:::+:::Gametocyte:::Mean)	2.30258509299405	2.99573227355399	log(p/mL)	2.99573227355399	1	0	0	0	.	0	0	ORAL	0	0	5	.	.	201001	C048	Mosquito:::Bites:::Treatment	4	DSM265	Sporozoite:::Challenge:::in:::Seattle	.	0	7DayMosq400mgDSM265	11	0	UNKNOWN	UNKNWON	UNKNWON	0	Efficacy	.	.
917	.	C048	36	DSM265_14_03	4	7DayMosq400mgDSM265	11	384	552	384	384	HOURS	1	log(Parasitemia:::Asexual:::+:::Gametocyte:::Mean)	2.30258509299405	2.99573227355399	log(p/mL)	2.99573227355399	1	0	0	0	.	0	0	ORAL	0	0	5	.	.	201001	C048	Mosquito:::Bites:::Treatment	4	DSM265	Sporozoite:::Challenge:::in:::Seattle	.	0	7DayMosq400mgDSM265	11	0	UNKNOWN	UNKNWON	UNKNWON	0	Efficacy	.	.
918	.	C048	36	DSM265_14_03	4	7DayMosq400mgDSM265	11	432	600	432	432	HOURS	1	log(Parasitemia:::Asexual:::+:::Gametocyte:::Mean)	2.30258509299405	2.99573227355399	log(p/mL)	2.99573227355399	1	0	0	0	.	0	0	ORAL	0	0	5	.	.	201001	C048	Mosquito:::Bites:::Treatment	4	DSM265	Sporozoite:::Challenge:::in:::Seattle	.	0	7DayMosq400mgDSM265	11	0	UNKNOWN	UNKNWON	UNKNWON	0	Efficacy	.	.
919	.	C048	36	DSM265_14_03	4	7DayMosq400mgDSM265	11	504	672	504	504	HOURS	1	log(Parasitemia:::Asexual:::+:::Gametocyte:::Mean)	2.30258509299405	2.99573227355399	log(p/mL)	2.99573227355399	1	0	0	0	.	0	0	ORAL	0	0	5	.	.	201001	C048	Mosquito:::Bites:::Treatment	4	DSM265	Sporozoite:::Challenge:::in:::Seattle	.	0	7DayMosq400mgDSM265	11	0	UNKNOWN	UNKNWON	UNKNWON	0	Efficacy	.	.
920	.	C048	36	DSM265_14_03	4	7DayMosq400mgDSM265	11	672	840	672	672	HOURS	1	log(Parasitemia:::Asexual:::+:::Gametocyte:::Mean)	2.30258509299405	2.99573227355399	log(p/mL)	2.99573227355399	1	0	0	0	.	0	0	ORAL	0	0	5	.	.	201001	C048	Mosquito:::Bites:::Treatment	4	DSM265	Sporozoite:::Challenge:::in:::Seattle	.	0	7DayMosq400mgDSM265	11	0	UNKNOWN	UNKNWON	UNKNWON	0	Efficacy	.	.
922	.	C049	37	DSM265_14_03	4	7DayMosq400mgDSM265	11	-168	0	-168	-168	HOURS	.	DSM265:::Dose	400	0	mg	.	0	1	1	400	1	0	0	ORAL	0	0	0	.	.	201001	C049	Mosquito:::Bites:::Treatment	4	DSM265	Sporozoite:::Challenge:::in:::Seattle	.	0	7DayMosq400mgDSM265	11	0	UNKNOWN	UNKNWON	UNKNWON	0	Dose	.	.
934	.	C049	37	DSM265_14_03	4	7DayMosq400mgDSM265	11	0	168	0	0	HOURS	1	log(Parasitemia:::Asexual:::+:::Gametocyte:::Mean)	2.30258509299405	2.99573227355399	log(p/mL)	2.99573227355399	1	0	0	0	.	0	0	ORAL	0	0	0	.	.	201001	C049	Mosquito:::Bites:::Treatment	4	DSM265	Sporozoite:::Challenge:::in:::Seattle	.	0	7DayMosq400mgDSM265	11	0	UNKNOWN	UNKNWON	UNKNWON	0	Efficacy	.	.
933	.	C049	37	DSM265_14_03	4	7DayMosq400mgDSM265	11	0	168	0	0	HOURS	.	Mosquito:::Bites	5	0	Sporozoites	.	0	1	1	5	3	0	0	ORAL	0	0	5	.	.	201001	C049	Mosquito:::Bites:::Treatment	4	DSM265	Sporozoite:::Challenge:::in:::Seattle	.	0	7DayMosq400mgDSM265	11	0	UNKNOWN	UNKNWON	UNKNWON	0	Inoculum	.	.
936	.	C049	37	DSM265_14_03	4	7DayMosq400mgDSM265	11	144	312	144	144	HOURS	1	log(Parasitemia:::Asexual:::+:::Gametocyte:::Mean)	2.30258509299405	2.99573227355399	log(p/mL)	2.99573227355399	1	0	0	0	.	0	0	ORAL	0	0	5	.	.	201001	C049	Mosquito:::Bites:::Treatment	4	DSM265	Sporozoite:::Challenge:::in:::Seattle	.	0	7DayMosq400mgDSM265	11	0	UNKNOWN	UNKNWON	UNKNWON	0	Efficacy	.	.
938	.	C049	37	DSM265_14_03	4	7DayMosq400mgDSM265	11	168	336	168	168	HOURS	1	log(Parasitemia:::Asexual:::+:::Gametocyte:::Mean)	2.30258509299405	2.99573227355399	log(p/mL)	2.99573227355399	1	0	0	0	.	0	0	ORAL	0	0	5	.	.	201001	C049	Mosquito:::Bites:::Treatment	4	DSM265	Sporozoite:::Challenge:::in:::Seattle	.	0	7DayMosq400mgDSM265	11	0	UNKNOWN	UNKNWON	UNKNWON	0	Efficacy	.	.
939	.	C049	37	DSM265_14_03	4	7DayMosq400mgDSM265	11	192	360	192	192	HOURS	1	log(Parasitemia:::Asexual:::+:::Gametocyte:::Mean)	2.30258509299405	2.99573227355399	log(p/mL)	2.99573227355399	1	0	0	0	.	0	0	ORAL	0	0	5	.	.	201001	C049	Mosquito:::Bites:::Treatment	4	DSM265	Sporozoite:::Challenge:::in:::Seattle	.	0	7DayMosq400mgDSM265	11	0	UNKNOWN	UNKNWON	UNKNWON	0	Efficacy	.	.
940	.	C049	37	DSM265_14_03	4	7DayMosq400mgDSM265	11	216	384	216	216	HOURS	1	log(Parasitemia:::Asexual:::+:::Gametocyte:::Mean)	2.30258509299405	2.99573227355399	log(p/mL)	2.99573227355399	1	0	0	0	.	0	0	ORAL	0	0	5	.	.	201001	C049	Mosquito:::Bites:::Treatment	4	DSM265	Sporozoite:::Challenge:::in:::Seattle	.	0	7DayMosq400mgDSM265	11	0	UNKNOWN	UNKNWON	UNKNWON	0	Efficacy	.	.
942	.	C049	37	DSM265_14_03	4	7DayMosq400mgDSM265	11	240	408	240	240	HOURS	1	log(Parasitemia:::Asexual:::+:::Gametocyte:::Mean)	2.30258509299405	2.99573227355399	log(p/mL)	2.99573227355399	1	0	0	0	.	0	0	ORAL	0	0	5	.	.	201001	C049	Mosquito:::Bites:::Treatment	4	DSM265	Sporozoite:::Challenge:::in:::Seattle	.	0	7DayMosq400mgDSM265	11	0	UNKNOWN	UNKNWON	UNKNWON	0	Efficacy	.	.
944	.	C049	37	DSM265_14_03	4	7DayMosq400mgDSM265	11	288	456	288	288	HOURS	1	log(Parasitemia:::Asexual:::+:::Gametocyte:::Mean)	2.30258509299405	2.99573227355399	log(p/mL)	2.99573227355399	1	0	0	0	.	0	0	ORAL	0	0	5	.	.	201001	C049	Mosquito:::Bites:::Treatment	4	DSM265	Sporozoite:::Challenge:::in:::Seattle	.	0	7DayMosq400mgDSM265	11	0	UNKNOWN	UNKNWON	UNKNWON	0	Efficacy	.	.
945	.	C049	37	DSM265_14_03	4	7DayMosq400mgDSM265	11	312	480	312	312	HOURS	1	log(Parasitemia:::Asexual:::+:::Gametocyte:::Mean)	2.30258509299405	2.99573227355399	log(p/mL)	2.99573227355399	1	0	0	0	.	0	0	ORAL	0	0	5	.	.	201001	C049	Mosquito:::Bites:::Treatment	4	DSM265	Sporozoite:::Challenge:::in:::Seattle	.	0	7DayMosq400mgDSM265	11	0	UNKNOWN	UNKNWON	UNKNWON	0	Efficacy	.	.
946	.	C049	37	DSM265_14_03	4	7DayMosq400mgDSM265	11	336	504	336	336	HOURS	1	log(Parasitemia:::Asexual:::+:::Gametocyte:::Mean)	2.30258509299405	2.99573227355399	log(p/mL)	2.99573227355399	1	0	0	0	.	0	0	ORAL	0	0	5	.	.	201001	C049	Mosquito:::Bites:::Treatment	4	DSM265	Sporozoite:::Challenge:::in:::Seattle	.	0	7DayMosq400mgDSM265	11	0	UNKNOWN	UNKNWON	UNKNWON	0	Efficacy	.	.
947	.	C049	37	DSM265_14_03	4	7DayMosq400mgDSM265	11	360	528	360	360	HOURS	1	log(Parasitemia:::Asexual:::+:::Gametocyte:::Mean)	2.30258509299405	2.99573227355399	log(p/mL)	2.99573227355399	1	0	0	0	.	0	0	ORAL	0	0	5	.	.	201001	C049	Mosquito:::Bites:::Treatment	4	DSM265	Sporozoite:::Challenge:::in:::Seattle	.	0	7DayMosq400mgDSM265	11	0	UNKNOWN	UNKNWON	UNKNWON	0	Efficacy	.	.
948	.	C049	37	DSM265_14_03	4	7DayMosq400mgDSM265	11	384	552	384	384	HOURS	1	log(Parasitemia:::Asexual:::+:::Gametocyte:::Mean)	2.30258509299405	2.99573227355399	log(p/mL)	2.99573227355399	1	0	0	0	.	0	0	ORAL	0	0	5	.	.	201001	C049	Mosquito:::Bites:::Treatment	4	DSM265	Sporozoite:::Challenge:::in:::Seattle	.	0	7DayMosq400mgDSM265	11	0	UNKNOWN	UNKNWON	UNKNWON	0	Efficacy	.	.
949	.	C049	37	DSM265_14_03	4	7DayMosq400mgDSM265	11	432	600	432	432	HOURS	1	log(Parasitemia:::Asexual:::+:::Gametocyte:::Mean)	3.58351893845611	3.58351893845611	log(p/mL)	2.99573227355399	0	0	0	0	.	0	0	ORAL	0	0	5	.	.	201001	C049	Mosquito:::Bites:::Treatment	4	DSM265	Sporozoite:::Challenge:::in:::Seattle	.	0	7DayMosq400mgDSM265	11	0	UNKNOWN	UNKNWON	UNKNWON	0	Efficacy	.	.
950	.	C049	37	DSM265_14_03	4	7DayMosq400mgDSM265	11	480	648	480	480	HOURS	1	log(Parasitemia:::Asexual:::+:::Gametocyte:::Mean)	8.21797820315073	8.21797820315073	log(p/mL)	2.99573227355399	0	0	0	0	.	0	0	ORAL	0	0	5	.	.	201001	C049	Mosquito:::Bites:::Treatment	4	DSM265	Sporozoite:::Challenge:::in:::Seattle	.	0	7DayMosq400mgDSM265	11	0	UNKNOWN	UNKNWON	UNKNWON	0	Efficacy	.	.
957	.	C052	39	DSM265_14_03	4	7DayMosq400mgDSM265	11	-168	0	-168	-168	HOURS	.	DSM265:::Dose	400	0	mg	.	0	1	1	400	1	0	0	ORAL	0	0	0	.	.	201001	C052	Mosquito:::Bites:::Treatment	4	DSM265	Sporozoite:::Challenge:::in:::Seattle	.	0	7DayMosq400mgDSM265	11	0	UNKNOWN	UNKNWON	UNKNWON	0	Dose	.	.
969	.	C052	39	DSM265_14_03	4	7DayMosq400mgDSM265	11	0	168	0	0	HOURS	1	log(Parasitemia:::Asexual:::+:::Gametocyte:::Mean)	2.30258509299405	2.99573227355399	log(p/mL)	2.99573227355399	1	0	0	0	.	0	0	ORAL	0	0	0	.	.	201001	C052	Mosquito:::Bites:::Treatment	4	DSM265	Sporozoite:::Challenge:::in:::Seattle	.	0	7DayMosq400mgDSM265	11	0	UNKNOWN	UNKNWON	UNKNWON	0	Efficacy	.	.
968	.	C052	39	DSM265_14_03	4	7DayMosq400mgDSM265	11	0	168	0	0	HOURS	.	Mosquito:::Bites	5	0	Sporozoites	.	0	1	1	5	3	0	0	ORAL	0	0	5	.	.	201001	C052	Mosquito:::Bites:::Treatment	4	DSM265	Sporozoite:::Challenge:::in:::Seattle	.	0	7DayMosq400mgDSM265	11	0	UNKNOWN	UNKNWON	UNKNWON	0	Inoculum	.	.
971	.	C052	39	DSM265_14_03	4	7DayMosq400mgDSM265	11	144	312	144	144	HOURS	1	log(Parasitemia:::Asexual:::+:::Gametocyte:::Mean)	2.30258509299405	2.99573227355399	log(p/mL)	2.99573227355399	1	0	0	0	.	0	0	ORAL	0	0	5	.	.	201001	C052	Mosquito:::Bites:::Treatment	4	DSM265	Sporozoite:::Challenge:::in:::Seattle	.	0	7DayMosq400mgDSM265	11	0	UNKNOWN	UNKNWON	UNKNWON	0	Efficacy	.	.
973	.	C052	39	DSM265_14_03	4	7DayMosq400mgDSM265	11	168	336	168	168	HOURS	1	log(Parasitemia:::Asexual:::+:::Gametocyte:::Mean)	5.08140436498446	5.08140436498446	log(p/mL)	2.99573227355399	0	0	0	0	.	0	0	ORAL	0	0	5	.	.	201001	C052	Mosquito:::Bites:::Treatment	4	DSM265	Sporozoite:::Challenge:::in:::Seattle	.	0	7DayMosq400mgDSM265	11	0	UNKNOWN	UNKNWON	UNKNWON	0	Efficacy	.	.
974	.	C052	39	DSM265_14_03	4	7DayMosq400mgDSM265	11	192	360	192	192	HOURS	1	log(Parasitemia:::Asexual:::+:::Gametocyte:::Mean)	8.23217423638394	8.23217423638394	log(p/mL)	2.99573227355399	0	0	0	0	.	0	0	ORAL	0	0	5	.	.	201001	C052	Mosquito:::Bites:::Treatment	4	DSM265	Sporozoite:::Challenge:::in:::Seattle	.	0	7DayMosq400mgDSM265	11	0	UNKNOWN	UNKNWON	UNKNWON	0	Efficacy	.	.
[truncated: 23 more columns]
