# Supplementary material for: A pharmacokinetic–pharmacodynamic model for chemoprotective agents against malaria
Source: CPT Pharmacometrics Syst Pharmacol. 2022 Nov 22;12(1):50–61. doi: 10.1002/psp4.12875 (PMC9835136; doi:10.1002/psp4.12875)
Supplement: Supplementary file 6 — Data S2 [file PSP4-12-50-s008.zip › project.mlxtran]

; MONOLIX project generated with IQRtools

; ==PROJECT HEADER START===================================================
; COMMENT             = ''
; TOOL                = 'MONOLIX'
; TOOLVERSION         = 'MLX2018R2'
; DATA                = './dataNLME.csv'
; DOSINGTYPES         = 'ABSORPTION0,BOLUS,BOLUS'
; COVNAMES            = ''
; CATNAMES            = 'STUDYN,INFECTIONTYPEN'
; CATCATEGORIES       = '[3 4],[1 2]'
; REGRESSIONNAMES     = 'Fabs0,CL,Vc,Q1,Vp1,Tk0,Tlag1'
; OUTPUTS             = 'logPB'
; ERRORMODELS         = 'abs'
; PARAMNAMES          = 'SPZperBite,Finv,GRliver,EMAXLiver,EC50Liver,hLiver,KinvLtoB,TLiver,SigTLiver,GRblood,EMAXBlood,EC50Blood,hBlood,kin,rhoGR,rhoEC50'
; PARAMTRANS          = 'exp(phi),exp(phi),exp(phi),exp(phi),exp(phi),exp(phi),exp(phi),exp(phi),exp(phi),exp(phi),exp(phi),exp(phi),exp(phi),exp(phi),exp(phi),exp(phi)'
; PARAMINVTRANS       = 'log(psi),log(psi),log(psi),log(psi),log(psi),log(psi),log(psi),log(psi),log(psi),log(psi),log(psi),log(psi),log(psi),log(psi),log(psi),log(psi)'
; COVARIATENAMES      = 'STUDYN,INFECTIONTYPEN'
; COVARIATESUSED      = ''
; BETACOVNAMES        = ''
; BETACOVTRANS        = ''
; BETACATNAMES        = ''
; BETACATREFERENCE    = ''
; ==PROJECT HEADER END=====================================================

; =============================================
<DATAFILE>
; =============================================

[FILEINFO]
file = './dataNLME.csv'
delimiter = comma
header = {IXGDF, IGNORE, USUBJID, ID, STUDY, STUDYN, TRTNAME, TRT, TIME, TIMEPOS, NT, TAD, TIMEUNIT, YTYPE, NAME, VALUE, DV, UNIT, LLOQ, CENS, MDV, EVID, AMT, ADM, II, ADDL, ROUTE, TINF, RATE, DOSE, PROFNR, PROFTIME, CENTER, SUBJECT, INDNAME, IND, COMPOUND, STUDYDES, PART, EXTENS, TRTNAMER, TRTR, VISIT, VISNAME, DATEDAY, DATETIME, DURATION, TYPENAME, ULOQ, COMMENT, CENTERNAME, COHORT, STUDYTYPE, INTERVAL, NRDOSES, DOSELEVEL, DOSEMULT, INFECTIONTYPE, INFECTIONTYPEN, STUDYTYPEN, TADD1, DOSED1, TADD2, DOSED2, TADD3, DOSED3, Fabs0, CL, Vc, Q1, Vp1, Tk0, Tlag1}

[CONTENT]
ID = {use=identifier}
STUDYN = {use=covariate, type=categorical}
TIME = {use=time}
YTYPE = {use=observationtype}
DV = {use=observation, name={y}, ytype={1}, type={continuous}}
CENS = {use=censored}
MDV = {use=missingdependentvariable}
EVID = {use=eventidentifier}
AMT = {use=amount}
ADM = {use=administration}
II = {use=interdoseinterval}
ADDL = {use=additionaldose}
TINF = {use=infusiontime}
INFECTIONTYPEN = {use=covariate, type=categorical}
Fabs0 = {use=regressor}
CL = {use=regressor}
Vc = {use=regressor}
Q1 = {use=regressor}
Vp1 = {use=regressor}
Tk0 = {use=regressor}
Tlag1 = {use=regressor}

; =============================================
<MODEL>
; =============================================

[COVARIATE]
input = {STUDYN,INFECTIONTYPEN}

STUDYN = {type=categorical, categories={3,4}}
INFECTIONTYPEN = {type=categorical, categories={1,2}}

DEFINITION:
tSTUDYN =
{
  transform = STUDYN,
  categories = {
    3 = 3,
    4 = 4
  },
  reference = 3
}
tINFECTIONTYPEN =
{
  transform = INFECTIONTYPEN,
  categories = {
    1 = 1,
    2 = 2
  },
  reference = 1
}

[INDIVIDUAL]
input = {SPZperBite_pop, Finv_pop, GRliver_pop, EMAXLiver_pop, EC50Liver_pop, hLiver_pop, KinvLtoB_pop, TLiver_pop, SigTLiver_pop, GRblood_pop, EMAXBlood_pop, EC50Blood_pop, hBlood_pop, kin_pop, rhoGR_pop, rhoEC50_pop, omega_SPZperBite, omega_Finv, omega_GRliver, omega_EMAXLiver, omega_EC50Liver, omega_hLiver, omega_KinvLtoB, omega_TLiver, omega_SigTLiver, omega_GRblood, omega_EMAXBlood, omega_EC50Blood, omega_hBlood, omega_kin, omega_rhoGR, omega_rhoEC50}

DEFINITION:
SPZperBite = {distribution=logNormal, typical=SPZperBite_pop, no-variability}
Finv = {distribution=logNormal, typical=Finv_pop, sd=omega_Finv}
GRliver = {distribution=logNormal, typical=GRliver_pop, no-variability}
EMAXLiver = {distribution=logNormal, typical=EMAXLiver_pop, no-variability}
EC50Liver = {distribution=logNormal, typical=EC50Liver_pop, no-variability}
hLiver = {distribution=logNormal, typical=hLiver_pop, no-variability}
KinvLtoB = {distribution=logNormal, typical=KinvLtoB_pop, no-variability}
TLiver = {distribution=logNormal, typical=TLiver_pop, no-variability}
SigTLiver = {distribution=logNormal, typical=SigTLiver_pop, no-variability}
GRblood = {distribution=logNormal, typical=GRblood_pop, no-variability}
EMAXBlood = {distribution=logNormal, typical=EMAXBlood_pop, no-variability}
EC50Blood = {distribution=logNormal, typical=EC50Blood_pop, no-variability}
hBlood = {distribution=logNormal, typical=hBlood_pop, no-variability}
kin = {distribution=logNormal, typical=kin_pop, no-variability}
rhoGR = {distribution=logNormal, typical=rhoGR_pop, sd=omega_rhoGR}
rhoEC50 = {distribution=logNormal, typical=rhoEC50_pop, sd=omega_rhoEC50}

[LONGITUDINAL]
input = {a}

file = './project_model.txt'

DEFINITION:
y = {distribution=normal, prediction=logPB ,errorModel=constant(a)}

; =============================================
<FIT>
; =============================================
data = {y}
model = {y}

; =============================================
<PARAMETER>
; =============================================
SPZperBite_pop = {value=640, method=FIXED}
Finv_pop = {value=0.001186823, method=FIXED}
GRliver_pop = {value=0.071589949032252, method=FIXED}
EMAXLiver_pop = {value=0.20533088, method=FIXED}
EC50Liver_pop = {value=0.962094941113797, method=MLE}
hLiver_pop = {value=10, method=FIXED}
KinvLtoB_pop = {value=6, method=FIXED}
TLiver_pop = {value=144, method=FIXED}
SigTLiver_pop = {value=0.1, method=FIXED}
GRblood_pop = {value=0.06244857, method=FIXED}
EMAXBlood_pop = {value=0.20533088, method=FIXED}
EC50Blood_pop = {value=1.24613952, method=FIXED}
hBlood_pop = {value=10, method=FIXED}
kin_pop = {value=0.07714354, method=FIXED}
rhoGR_pop = {value=1, method=FIXED}
rhoEC50_pop = {value=1, method=FIXED}
omega_SPZperBite = {value=0, method=FIXED}
omega_Finv = {value=0.1424411, method=FIXED}
omega_GRliver = {value=0, method=FIXED}
omega_EMAXLiver = {value=0, method=FIXED}
omega_EC50Liver = {value=0, method=FIXED}
omega_hLiver = {value=0, method=FIXED}
omega_KinvLtoB = {value=0, method=FIXED}
omega_TLiver = {value=0, method=FIXED}
omega_SigTLiver = {value=0, method=FIXED}
omega_GRblood = {value=0, method=FIXED}
omega_EMAXBlood = {value=0, method=FIXED}
omega_EC50Blood = {value=0, method=FIXED}
omega_hBlood = {value=0, method=FIXED}
omega_kin = {value=0, method=FIXED}
omega_rhoGR = {value=0.11846692, method=FIXED}
omega_rhoEC50 = {value=0.3, method=MLE}
a = {value=0.3, method=MLE}

; =============================================
<MONOLIX>
; =============================================

[TASKS]
populationParameters()
individualParameters(method = conditionalMode)
fim(method = StochasticApproximation)
logLikelihood(method = ImportanceSampling)
plotResult()

[SETTINGS]
GLOBAL:
seed = 123456
exportpath = 'RESULTSORIG'
nbchains = 2
autochains = no

POPULATION:
exploratoryautostop = no
smoothingautostop = no
smoothingiterations = 200
exploratoryiterations = 1000
variability = FirstStage
