# Supplementary material for: A pharmacokinetic–pharmacodynamic model for chemoprotective agents against malaria
Source: CPT Pharmacometrics Syst Pharmacol. 2022 Nov 22;12(1):50–61. doi: 10.1002/psp4.12875 (PMC9835136; doi:10.1002/psp4.12875)
Supplement: Supplementary file 6 — Data S2 [file PSP4-12-50-s008.zip › project_model.txt]

; =============================================
DESCRIPTION: Chemoprotection_LiverStageActivity_ExpGrowthRho_Turnover
  Model for Human Challenge PKPD modelling.
  PK	This model should be only used for placebo patients, and therefore, no PK parameters are needed.
  PD	Transformation:		Logarithmic (P=parasitemia -> PLog=log(P) where log is the natural logarithm).
  Growth:				Linear (GR)
  Baseline:			Taken as PLbase
  Units of parasitemia assumed in percent.
; =============================================

  [LONGITUDINAL]

  input = {SPZperBite,Finv,GRliver,EMAXLiver,EC50Liver,hLiver,KinvLtoB,TLiver,SigTLiver,GRblood,EMAXBlood,EC50Blood,hBlood,kin,rhoGR,rhoEC50,Fabs0,CL,Vc,Q1,Vp1,Tk0,Tlag1}
  Fabs0 = {use=regressor}
  CL = {use=regressor}
  Vc = {use=regressor}
  Q1 = {use=regressor}
  Vp1 = {use=regressor}
  Tk0 = {use=regressor}
  Tlag1 = {use=regressor}

; =============================================
PK:
; =============================================

  ; Model parameters
  ; ----------------
  PLiverBase = 0  ; Liver Parasitemia at t=0 (# p)
  VBlood = 5000  ; Volume of Blood (mL)
  PBloodBase = 0  ; Blood Parasitemia at t=0 (p/mL)
  rhoEMAX = 1
  yps = 1e-06
  Tlag2 = 0
  Tlag3 = 0

  ; Model compartments
  ; ------------------
  compartment(cmt=1, amount=Ac)
  compartment(cmt=2, amount=Ap1)
  compartment(cmt=3, amount=PLiver)
  compartment(cmt=4, amount=EffLiver)
  compartment(cmt=5, amount=PBlood)
  compartment(cmt=6, amount=EffBlood)

  ; Model dosing
  ; ------------
  absorption(cmt=1, type=1, Tk0=Tk0, p=+Fabs0, Tlag=Tlag1)
  iv(cmt=3, type=2, p=+Finv, Tlag=Tlag2)
  iv(cmt=3, type=3, p=+Finv*SPZperBite, Tlag=Tlag3)

; =============================================
EQUATION:
; =============================================

  ; Start time of integration
  ; -------------------------
  ; Integration starts with first event in subject

  ; Define type of solver
  ; ---------------------
  odeType = stiff

  ; Model variables
  ; ---------------
  LiverToBlood = KinvLtoB*PLiver*1/(1+exp(-(t-TLiver)/SigTLiver))
  Cc = Ac/Vc
  CcNUM = Cc + yps^2
  CcDEN = Cc + yps^(3/2)
  KillLiver = EMAXLiver*rhoEMAX*EffLiver
  KillBlood = EMAXBlood*rhoEMAX*EffBlood
  PL = PLiver
  PB = PBlood/VBlood
  logPB = log(PB + 1e-9)

  ; Initial conditions
  ;------------------
  Ac_0 = 0
  Ap1_0 = 0
  PLiver_0 = PLiverBase
  EffLiver_0 = 0
  PBlood_0 = PBloodBase*VBlood
  EffBlood_0 = 0
  
  ; Differential equations
  ; ----------------------
  ddt_Ac = -Q1/Vc*Ac+Q1/Vp1*Ap1-CL/Vc*Ac
  ddt_Ap1 = Q1/Vc*Ac-Q1/Vp1*Ap1
  ddt_PLiver = PLiver*(GRliver*rhoGR-KillLiver)-LiverToBlood
  ddt_EffLiver = kin*(CcNUM^hLiver/((EC50Liver*rhoEC50)^hLiver+CcDEN^hLiver)-EffLiver)
  ddt_PBlood = PBlood*(GRblood*rhoGR-KillBlood)+LiverToBlood
  ddt_EffBlood = kin*(CcNUM^hBlood/((EC50Blood*rhoEC50)^hBlood+CcDEN^hBlood)-EffBlood)

; =============================================
OUTPUT:
; =============================================

  output = {logPB}
