# Supplementary material for: A pharmacokinetic–pharmacodynamic model for chemoprotective agents against malaria
Source: CPT Pharmacometrics Syst Pharmacol. 2022 Nov 22;12(1):50–61. doi: 10.1002/psp4.12875 (PMC9835136; doi:10.1002/psp4.12875)
Supplement: Supplementary file 6 — Data S2 [file PSP4-12-50-s008.zip › dataNLME.atr]

# Attributes file for dataset dataNLME

atrcontents <- list()

atrcontents$methodBLLOQ <- "M3"

atrcontents$doseNAMES <- c("DSM265 Dose", "Sporozoite Inoculum", "Mosquito Bites")

atrcontents$obsNAMES <- "log(Parasitemia Asexual + Gametocyte Mean)"

atrcontents$covInfo <- structure(list(COLNAME = c("DOSELEVEL", "DOSEMULT", "TRTNAME"
), NAME = c("DOSELEVEL", "DOSEMULT", "TRTNAME"), UNIT = c("mg", 
"-", "-"), TIME.VARYING = c(FALSE, FALSE, FALSE)), row.names = c(NA, 
3L), class = "data.frame")

atrcontents$catInfo <- structure(list(COLNAME = c("STUDYN", "INFECTIONTYPEN", "STUDYTYPEN", 
"TRT"), NAME = c("Study ID", "Infection Type", "Study Type", 
"TRTNAME"), UNIT = c("-", "-", "-", "-"), VALUETXT = c("DSM265_14_01,DSM265_14_03", 
"IV,Bite", "Liver VIS", "1Day400mgDSM265,3Day400mgDSM265,7Day400mgDSM265,7DayMosq400mgDSM265"
), VALUES = c("3,4", "1,2", "4", "3,6,10,11"), TIME.VARYING = c(FALSE, 
FALSE, FALSE, FALSE)), row.names = c(NA, 4L), class = "data.frame")

atrcontents$imputeInfo <- structure(list(VALUES = numeric(0)), row.names = integer(0), class = "data.frame")

atrcontents$regressorNames <- c("Fabs0", "CL", "Vc", "Q1", "Vp1", "Tk0", "Tlag1")
