# Supplementary material for: A pharmacokinetic–pharmacodynamic model for chemoprotective agents against malaria
Source: CPT Pharmacometrics Syst Pharmacol. 2022 Nov 22;12(1):50–61. doi: 10.1002/psp4.12875 (PMC9835136; doi:10.1002/psp4.12875)
Supplement: Supplementary file 7 — Data S3 [file PSP4-12-50-s003.zip › dataNLME.csv]

IXGDF	IGNORE	USUBJID	ID	STUDY	STUDYN	TRTNAME	TRT	TIME	TIMEPOS	NT	TAD	TIMEUNIT	YTYPE	NAME	VALUE	DV	UNIT	LLOQ	CENS	MDV	EVID	AMT	ADM	II	ADDL	ROUTE	TINF	RATE	DOSE	PROFNR	PROFTIME	CENTER	SUBJECT	INDNAME	IND	COMPOUND	STUDYDES	PART	EXTENS	TRTNAMER	TRTR	VISIT	VISNAME	DATEDAY	DATETIME	DURATION	TYPENAME	ULOQ	COMMENT
1858	.	DSM265_13_02-F1001	95	DSM265_13_02	2	400mgDSM265	7	-4.96666666666667	0	-5	-4.96666666666667	HOURS	1	log(Parasitemia:::Asexual:::+:::Gametocyte:::Mean)	16.594203113852	16.594203113852	log(p/mL)	0.693147180559945	0	0	0	0	.	0	0	ORAL	0	0	0	.	.	301001	F1001	Inoculated:::Pfalciparum:::Treatment	2	DSM265	DSM265:::Phase:::2a:::in:::Peru	.	0	400mgDSM265	7	0	UNKNOWN	UNKNWON	UNKNWON	0	Efficacy	.	.
1860	.	DSM265_13_02-F1001	95	DSM265_13_02	2	400mgDSM265	7	0	4.96666666666667	0	0	HOURS	.	DSM265:::Dose	400	0	mg	.	0	1	1	400	1	0	0	ORAL	0	0	400	.	.	301001	F1001	Inoculated:::Pfalciparum:::Treatment	2	DSM265	DSM265:::Phase:::2a:::in:::Peru	.	0	400mgDSM265	7	0	UNKNOWN	UNKNWON	UNKNWON	0	Dose	.	.
1862	.	DSM265_13_02-F1001	95	DSM265_13_02	2	400mgDSM265	7	0.5	5.46666666666667	0.5	0.5	HOURS	1	log(Parasitemia:::Asexual:::+:::Gametocyte:::Mean)	17.308211793646	17.308211793646	log(p/mL)	0.693147180559945	0	0	0	0	.	0	0	ORAL	0	0	400	.	.	301001	F1001	Inoculated:::Pfalciparum:::Treatment	2	DSM265	DSM265:::Phase:::2a:::in:::Peru	.	0	400mgDSM265	7	0	UNKNOWN	UNKNWON	UNKNWON	0	Efficacy	.	.
1865	.	DSM265_13_02-F1001	95	DSM265_13_02	2	400mgDSM265	7	4.06666666666667	9.03333333333334	4	4.06666666666667	HOURS	1	log(Parasitemia:::Asexual:::+:::Gametocyte:::Mean)	17.574342522964	17.574342522964	log(p/mL)	0.693147180559945	0	0	0	0	.	0	0	ORAL	0	0	400	.	.	301001	F1001	Inoculated:::Pfalciparum:::Treatment	2	DSM265	DSM265:::Phase:::2a:::in:::Peru	.	0	400mgDSM265	7	0	UNKNOWN	UNKNWON	UNKNWON	0	Efficacy	.	.
1869	.	DSM265_13_02-F1001	95	DSM265_13_02	2	400mgDSM265	7	8	12.9666666666667	8	8	HOURS	1	log(Parasitemia:::Asexual:::+:::Gametocyte:::Mean)	17.0161173150326	17.0161173150326	log(p/mL)	0.693147180559945	0	0	0	0	.	0	0	ORAL	0	0	400	.	.	301001	F1001	Inoculated:::Pfalciparum:::Treatment	2	DSM265	DSM265:::Phase:::2a:::in:::Peru	.	0	400mgDSM265	7	0	UNKNOWN	UNKNWON	UNKNWON	0	Efficacy	.	.
1870	.	DSM265_13_02-F1001	95	DSM265_13_02	2	400mgDSM265	7	12.0666666666667	17.0333333333334	12	12.0666666666667	HOURS	1	log(Parasitemia:::Asexual:::+:::Gametocyte:::Mean)	16.5357844115556	16.5357844115556	log(p/mL)	0.693147180559945	0	0	0	0	.	0	0	ORAL	0	0	400	.	.	301001	F1001	Inoculated:::Pfalciparum:::Treatment	2	DSM265	DSM265:::Phase:::2a:::in:::Peru	.	0	400mgDSM265	7	0	UNKNOWN	UNKNWON	UNKNWON	0	Efficacy	.	.
1874	.	DSM265_13_02-F1001	95	DSM265_13_02	2	400mgDSM265	7	16	20.9666666666667	16	16	HOURS	1	log(Parasitemia:::Asexual:::+:::Gametocyte:::Mean)	17.2497928801882	17.2497928801882	log(p/mL)	0.693147180559945	0	0	0	0	.	0	0	ORAL	0	0	400	.	.	301001	F1001	Inoculated:::Pfalciparum:::Treatment	2	DSM265	DSM265:::Phase:::2a:::in:::Peru	.	0	400mgDSM265	7	0	UNKNOWN	UNKNWON	UNKNWON	0	Efficacy	.	.
1875	.	DSM265_13_02-F1001	95	DSM265_13_02	2	400mgDSM265	7	20	24.9666666666667	20	20	HOURS	1	log(Parasitemia:::Asexual:::+:::Gametocyte:::Mean)	16.4903472464997	16.4903472464997	log(p/mL)	0.693147180559945	0	0	0	0	.	0	0	ORAL	0	0	400	.	.	301001	F1001	Inoculated:::Pfalciparum:::Treatment	2	DSM265	DSM265:::Phase:::2a:::in:::Peru	.	0	400mgDSM265	7	0	UNKNOWN	UNKNWON	UNKNWON	0	Efficacy	.	.
1878	.	DSM265_13_02-F1001	95	DSM265_13_02	2	400mgDSM265	7	24	28.9666666666667	24	24	HOURS	1	log(Parasitemia:::Asexual:::+:::Gametocyte:::Mean)	15.5102083143492	15.5102083143492	log(p/mL)	0.693147180559945	0	0	0	0	.	0	0	ORAL	0	0	400	.	.	301001	F1001	Inoculated:::Pfalciparum:::Treatment	2	DSM265	DSM265:::Phase:::2a:::in:::Peru	.	0	400mgDSM265	7	0	UNKNOWN	UNKNWON	UNKNWON	0	Efficacy	.	.
1879	.	DSM265_13_02-F1001	95	DSM265_13_02	2	400mgDSM265	7	30	34.9666666666667	30	30	HOURS	1	log(Parasitemia:::Asexual:::+:::Gametocyte:::Mean)	14.3548070137059	14.3548070137059	log(p/mL)	0.693147180559945	0	0	0	0	.	0	0	ORAL	0	0	400	.	.	301001	F1001	Inoculated:::Pfalciparum:::Treatment	2	DSM265	DSM265:::Phase:::2a:::in:::Peru	.	0	400mgDSM265	7	0	UNKNOWN	UNKNWON	UNKNWON	0	Efficacy	.	.
1880	.	DSM265_13_02-F1001	95	DSM265_13_02	2	400mgDSM265	7	36.4	41.3666666666667	36.5	36.4	HOURS	1	log(Parasitemia:::Asexual:::+:::Gametocyte:::Mean)	13.6797481069503	13.6797481069503	log(p/mL)	0.693147180559945	0	0	0	0	.	0	0	ORAL	0	0	400	.	.	301001	F1001	Inoculated:::Pfalciparum:::Treatment	2	DSM265	DSM265:::Phase:::2a:::in:::Peru	.	0	400mgDSM265	7	0	UNKNOWN	UNKNWON	UNKNWON	0	Efficacy	.	.
1881	.	DSM265_13_02-F1001	95	DSM265_13_02	2	400mgDSM265	7	42	46.9666666666667	42	42	HOURS	1	log(Parasitemia:::Asexual:::+:::Gametocyte:::Mean)	11.9336731966096	11.9336731966096	log(p/mL)	0.693147180559945	0	0	0	0	.	0	0	ORAL	0	0	400	.	.	301001	F1001	Inoculated:::Pfalciparum:::Treatment	2	DSM265	DSM265:::Phase:::2a:::in:::Peru	.	0	400mgDSM265	7	0	UNKNOWN	UNKNWON	UNKNWON	0	Efficacy	.	.
1884	.	DSM265_13_02-F1001	95	DSM265_13_02	2	400mgDSM265	7	48	52.9666666666667	48	48	HOURS	1	log(Parasitemia:::Asexual:::+:::Gametocyte:::Mean)	10.9664726635611	10.9664726635611	log(p/mL)	0.693147180559945	0	0	0	0	.	0	0	ORAL	0	0	400	.	.	301001	F1001	Inoculated:::Pfalciparum:::Treatment	2	DSM265	DSM265:::Phase:::2a:::in:::Peru	.	0	400mgDSM265	7	0	UNKNOWN	UNKNWON	UNKNWON	0	Efficacy	.	.
1885	.	DSM265_13_02-F1001	95	DSM265_13_02	2	400mgDSM265	7	54	58.9666666666667	54	54	HOURS	1	log(Parasitemia:::Asexual:::+:::Gametocyte:::Mean)	10.2978917132849	10.2978917132849	log(p/mL)	0.693147180559945	0	0	0	0	.	0	0	ORAL	0	0	400	.	.	301001	F1001	Inoculated:::Pfalciparum:::Treatment	2	DSM265	DSM265:::Phase:::2a:::in:::Peru	.	0	400mgDSM265	7	0	UNKNOWN	UNKNWON	UNKNWON	0	Efficacy	.	.
1886	.	DSM265_13_02-F1001	95	DSM265_13_02	2	400mgDSM265	7	60	64.9666666666667	60	60	HOURS	1	log(Parasitemia:::Asexual:::+:::Gametocyte:::Mean)	9.68719547617103	9.68719547617103	log(p/mL)	0.693147180559945	0	0	0	0	.	0	0	ORAL	0	0	400	.	.	301001	F1001	Inoculated:::Pfalciparum:::Treatment	2	DSM265	DSM265:::Phase:::2a:::in:::Peru	.	0	400mgDSM265	7	0	UNKNOWN	UNKNWON	UNKNWON	0	Efficacy	.	.
1887	.	DSM265_13_02-F1001	95	DSM265_13_02	2	400mgDSM265	7	66	70.9666666666667	66	66	HOURS	1	log(Parasitemia:::Asexual:::+:::Gametocyte:::Mean)	10.7003188443729	10.7003188443729	log(p/mL)	0.693147180559945	0	0	0	0	.	0	0	ORAL	0	0	400	.	.	301001	F1001	Inoculated:::Pfalciparum:::Treatment	2	DSM265	DSM265:::Phase:::2a:::in:::Peru	.	0	400mgDSM265	7	0	UNKNOWN	UNKNWON	UNKNWON	0	Efficacy	.	.
1890	.	DSM265_13_02-F1001	95	DSM265_13_02	2	400mgDSM265	7	72	76.9666666666667	72	72	HOURS	1	log(Parasitemia:::Asexual:::+:::Gametocyte:::Mean)	10.0055927754733	10.0055927754733	log(p/mL)	0.693147180559945	0	0	0	0	.	0	0	ORAL	0	0	400	.	.	301001	F1001	Inoculated:::Pfalciparum:::Treatment	2	DSM265	DSM265:::Phase:::2a:::in:::Peru	.	0	400mgDSM265	7	0	UNKNOWN	UNKNWON	UNKNWON	0	Efficacy	.	.
1911	.	DSM265_13_02-F1002	96	DSM265_13_02	2	400mgDSM265	7	-3.5	0	-3.5	-3.5	HOURS	1	log(Parasitemia:::Asexual:::+:::Gametocyte:::Mean)	13.3032672631107	13.3032672631107	log(p/mL)	0.693147180559945	0	0	0	0	.	0	0	ORAL	0	0	0	.	.	301001	F1002	Inoculated:::Pfalciparum:::Treatment	2	DSM265	DSM265:::Phase:::2a:::in:::Peru	.	0	400mgDSM265	7	0	UNKNOWN	UNKNWON	UNKNWON	0	Efficacy	.	.
1914	.	DSM265_13_02-F1002	96	DSM265_13_02	2	400mgDSM265	7	0	3.5	0	0	HOURS	.	DSM265:::Dose	400	0	mg	.	0	1	1	400	1	0	0	ORAL	0	0	400	.	.	301001	F1002	Inoculated:::Pfalciparum:::Treatment	2	DSM265	DSM265:::Phase:::2a:::in:::Peru	.	0	400mgDSM265	7	0	UNKNOWN	UNKNWON	UNKNWON	0	Dose	.	.
1915	.	DSM265_13_02-F1002	96	DSM265_13_02	2	400mgDSM265	7	0.516666666666667	4.01666666666667	0.5	0.516666666666667	HOURS	1	log(Parasitemia:::Asexual:::+:::Gametocyte:::Mean)	13.5694053950127	13.5694053950127	log(p/mL)	0.693147180559945	0	0	0	0	.	0	0	ORAL	0	0	400	.	.	301001	F1002	Inoculated:::Pfalciparum:::Treatment	2	DSM265	DSM265:::Phase:::2a:::in:::Peru	.	0	400mgDSM265	7	0	UNKNOWN	UNKNWON	UNKNWON	0	Efficacy	.	.
1920	.	DSM265_13_02-F1002	96	DSM265_13_02	2	400mgDSM265	7	4.03333333333333	7.53333333333333	4	4.03333333333333	HOURS	1	log(Parasitemia:::Asexual:::+:::Gametocyte:::Mean)	13.2578378809654	13.2578378809654	log(p/mL)	0.693147180559945	0	0	0	0	.	0	0	ORAL	0	0	400	.	.	301001	F1002	Inoculated:::Pfalciparum:::Treatment	2	DSM265	DSM265:::Phase:::2a:::in:::Peru	.	0	400mgDSM265	7	0	UNKNOWN	UNKNWON	UNKNWON	0	Efficacy	.	.
1923	.	DSM265_13_02-F1002	96	DSM265_13_02	2	400mgDSM265	7	8	11.5	8	8	HOURS	1	log(Parasitemia:::Asexual:::+:::Gametocyte:::Mean)	13.6278186063803	13.6278186063803	log(p/mL)	0.693147180559945	0	0	0	0	.	0	0	ORAL	0	0	400	.	.	301001	F1002	Inoculated:::Pfalciparum:::Treatment	2	DSM265	DSM265:::Phase:::2a:::in:::Peru	.	0	400mgDSM265	7	0	UNKNOWN	UNKNWON	UNKNWON	0	Efficacy	.	.
1924	.	DSM265_13_02-F1002	96	DSM265_13_02	2	400mgDSM265	7	12	15.5	12	12	HOURS	1	log(Parasitemia:::Asexual:::+:::Gametocyte:::Mean)	13.342221537727	13.342221537727	log(p/mL)	0.693147180559945	0	0	0	0	.	0	0	ORAL	0	0	400	.	.	301001	F1002	Inoculated:::Pfalciparum:::Treatment	2	DSM265	DSM265:::Phase:::2a:::in:::Peru	.	0	400mgDSM265	7	0	UNKNOWN	UNKNWON	UNKNWON	0	Efficacy	.	.
1928	.	DSM265_13_02-F1002	96	DSM265_13_02	2	400mgDSM265	7	16	19.5	16	16	HOURS	1	log(Parasitemia:::Asexual:::+:::Gametocyte:::Mean)	13.342221537727	13.342221537727	log(p/mL)	0.693147180559945	0	0	0	0	.	0	0	ORAL	0	0	400	.	.	301001	F1002	Inoculated:::Pfalciparum:::Treatment	2	DSM265	DSM265:::Phase:::2a:::in:::Peru	.	0	400mgDSM265	7	0	UNKNOWN	UNKNWON	UNKNWON	0	Efficacy	.	.
1929	.	DSM265_13_02-F1002	96	DSM265_13_02	2	400mgDSM265	7	20.0333333333333	23.5333333333333	20	20.0333333333333	HOURS	1	log(Parasitemia:::Asexual:::+:::Gametocyte:::Mean)	13.3162511205696	13.3162511205696	log(p/mL)	0.693147180559945	0	0	0	0	.	0	0	ORAL	0	0	400	.	.	301001	F1002	Inoculated:::Pfalciparum:::Treatment	2	DSM265	DSM265:::Phase:::2a:::in:::Peru	.	0	400mgDSM265	7	0	UNKNOWN	UNKNWON	UNKNWON	0	Efficacy	.	.
1932	.	DSM265_13_02-F1002	96	DSM265_13_02	2	400mgDSM265	7	24.05	27.55	24	24.05	HOURS	1	log(Parasitemia:::Asexual:::+:::Gametocyte:::Mean)	12.8618813404347	12.8618813404347	log(p/mL)	0.693147180559945	0	0	0	0	.	0	0	ORAL	0	0	400	.	.	301001	F1002	Inoculated:::Pfalciparum:::Treatment	2	DSM265	DSM265:::Phase:::2a:::in:::Peru	.	0	400mgDSM265	7	0	UNKNOWN	UNKNWON	UNKNWON	0	Efficacy	.	.
1933	.	DSM265_13_02-F1002	96	DSM265_13_02	2	400mgDSM265	7	30	33.5	30	30	HOURS	1	log(Parasitemia:::Asexual:::+:::Gametocyte:::Mean)	12.082944098049	12.082944098049	log(p/mL)	0.693147180559945	0	0	0	0	.	0	0	ORAL	0	0	400	.	.	301001	F1002	Inoculated:::Pfalciparum:::Treatment	2	DSM265	DSM265:::Phase:::2a:::in:::Peru	.	0	400mgDSM265	7	0	UNKNOWN	UNKNWON	UNKNWON	0	Efficacy	.	.
1934	.	DSM265_13_02-F1002	96	DSM265_13_02	2	400mgDSM265	7	36.0166666666667	39.5166666666667	36	36.0166666666667	HOURS	1	log(Parasitemia:::Asexual:::+:::Gametocyte:::Mean)	11.5247552167238	11.5247552167238	log(p/mL)	0.693147180559945	0	0	0	0	.	0	0	ORAL	0	0	400	.	.	301001	F1002	Inoculated:::Pfalciparum:::Treatment	2	DSM265	DSM265:::Phase:::2a:::in:::Peru	.	0	400mgDSM265	7	0	UNKNOWN	UNKNWON	UNKNWON	0	Efficacy	.	.
1935	.	DSM265_13_02-F1002	96	DSM265_13_02	2	400mgDSM265	7	42.0333333333333	45.5333333333333	42	42.0333333333333	HOURS	1	log(Parasitemia:::Asexual:::+:::Gametocyte:::Mean)	10.2460128608704	10.2460128608704	log(p/mL)	0.693147180559945	0	0	0	0	.	0	0	ORAL	0	0	400	.	.	301001	F1002	Inoculated:::Pfalciparum:::Treatment	2	DSM265	DSM265:::Phase:::2a:::in:::Peru	.	0	400mgDSM265	7	0	UNKNOWN	UNKNWON	UNKNWON	0	Efficacy	.	.
1938	.	DSM265_13_02-F1002	96	DSM265_13_02	2	400mgDSM265	7	48.05	51.55	48	48.05	HOURS	1	log(Parasitemia:::Asexual:::+:::Gametocyte:::Mean)	8.79179002431937	8.79179002431937	log(p/mL)	0.693147180559945	0	0	0	0	.	0	0	ORAL	0	0	400	.	.	301001	F1002	Inoculated:::Pfalciparum:::Treatment	2	DSM265	DSM265:::Phase:::2a:::in:::Peru	.	0	400mgDSM265	7	0	UNKNOWN	UNKNWON	UNKNWON	0	Efficacy	.	.
1939	.	DSM265_13_02-F1002	96	DSM265_13_02	2	400mgDSM265	7	54	57.5	54	54	HOURS	1	log(Parasitemia:::Asexual:::+:::Gametocyte:::Mean)	9.44778122799121	9.44778122799121	log(p/mL)	0.693147180559945	0	0	0	0	.	0	0	ORAL	0	0	400	.	.	301001	F1002	Inoculated:::Pfalciparum:::Treatment	2	DSM265	DSM265:::Phase:::2a:::in:::Peru	.	0	400mgDSM265	7	0	UNKNOWN	UNKNWON	UNKNWON	0	Efficacy	.	.
1940	.	DSM265_13_02-F1002	96	DSM265_13_02	2	400mgDSM265	7	60.0666666666667	63.5666666666667	60	60.0666666666667	HOURS	1	log(Parasitemia:::Asexual:::+:::Gametocyte:::Mean)	9.24667230122357	9.24667230122357	log(p/mL)	0.693147180559945	0	0	0	0	.	0	0	ORAL	0	0	400	.	.	301001	F1002	Inoculated:::Pfalciparum:::Treatment	2	DSM265	DSM265:::Phase:::2a:::in:::Peru	.	0	400mgDSM265	7	0	UNKNOWN	UNKNWON	UNKNWON	0	Efficacy	.	.
1941	.	DSM265_13_02-F1002	96	DSM265_13_02	2	400mgDSM265	7	66.05	69.55	66	66.05	HOURS	1	log(Parasitemia:::Asexual:::+:::Gametocyte:::Mean)	8.79179002431937	8.79179002431937	log(p/mL)	0.693147180559945	0	0	0	0	.	0	0	ORAL	0	0	400	.	.	301001	F1002	Inoculated:::Pfalciparum:::Treatment	2	DSM265	DSM265:::Phase:::2a:::in:::Peru	.	0	400mgDSM265	7	0	UNKNOWN	UNKNWON	UNKNWON	0	Efficacy	.	.
1944	.	DSM265_13_02-F1002	96	DSM265_13_02	2	400mgDSM265	7	72.1333333333333	75.6333333333333	72.25	72.1333333333333	HOURS	1	log(Parasitemia:::Asexual:::+:::Gametocyte:::Mean)	6.79122146272618	6.79122146272618	log(p/mL)	0.693147180559945	0	0	0	0	.	0	0	ORAL	0	0	400	.	.	301001	F1002	Inoculated:::Pfalciparum:::Treatment	2	DSM265	DSM265:::Phase:::2a:::in:::Peru	.	0	400mgDSM265	7	0	UNKNOWN	UNKNWON	UNKNWON	0	Efficacy	.	.
1946	.	DSM265_13_02-F1002	96	DSM265_13_02	2	400mgDSM265	7	109.866666666667	113.366666666667	109.75	109.866666666667	HOURS	1	log(Parasitemia:::Asexual:::+:::Gametocyte:::Mean)	8.70118002752925	8.70118002752925	log(p/mL)	0.693147180559945	0	0	0	0	.	0	0	ORAL	0	0	400	.	.	301001	F1002	Inoculated:::Pfalciparum:::Treatment	2	DSM265	DSM265:::Phase:::2a:::in:::Peru	.	0	400mgDSM265	7	0	UNKNOWN	UNKNWON	UNKNWON	0	Efficacy	.	.
1950	.	DSM265_13_02-F1002	96	DSM265_13_02	2	400mgDSM265	7	161.95	165.45	162	161.95	HOURS	1	log(Parasitemia:::Asexual:::+:::Gametocyte:::Mean)	6.8023947633243	6.8023947633243	log(p/mL)	0.693147180559945	0	0	0	0	.	0	0	ORAL	0	0	400	.	.	301001	F1002	Inoculated:::Pfalciparum:::Treatment	2	DSM265	DSM265:::Phase:::2a:::in:::Peru	.	0	400mgDSM265	7	0	UNKNOWN	UNKNWON	UNKNWON	0	Efficacy	.	.
1966	.	DSM265_13_02-F1003	97	DSM265_13_02	2	400mgDSM265	7	-0.5	0	-0.5	-0.5	HOURS	1	log(Parasitemia:::Asexual:::+:::Gametocyte:::Mean)	15.8542303605148	15.8542303605148	log(p/mL)	0.693147180559945	0	0	0	0	.	0	0	ORAL	0	0	0	.	.	301001	F1003	Inoculated:::Pfalciparum:::Treatment	2	DSM265	DSM265:::Phase:::2a:::in:::Peru	.	0	400mgDSM265	7	0	UNKNOWN	UNKNWON	UNKNWON	0	Efficacy	.	.
1968	.	DSM265_13_02-F1003	97	DSM265_13_02	2	400mgDSM265	7	0	0.5	0	0	HOURS	.	DSM265:::Dose	400	0	mg	.	0	1	1	400	1	0	0	ORAL	0	0	400	.	.	301001	F1003	Inoculated:::Pfalciparum:::Treatment	2	DSM265	DSM265:::Phase:::2a:::in:::Peru	.	0	400mgDSM265	7	0	UNKNOWN	UNKNWON	UNKNWON	0	Dose	.	.
1970	.	DSM265_13_02-F1003	97	DSM265_13_02	2	400mgDSM265	7	0.583333333333333	1.08333333333333	0.5	0.583333333333333	HOURS	1	log(Parasitemia:::Asexual:::+:::Gametocyte:::Mean)	15.6205547268475	15.6205547268475	log(p/mL)	0.693147180559945	0	0	0	0	.	0	0	ORAL	0	0	400	.	.	301001	F1003	Inoculated:::Pfalciparum:::Treatment	2	DSM265	DSM265:::Phase:::2a:::in:::Peru	.	0	400mgDSM265	7	0	UNKNOWN	UNKNWON	UNKNWON	0	Efficacy	.	.
1974	.	DSM265_13_02-F1003	97	DSM265_13_02	2	400mgDSM265	7	4	4.5	4	4	HOURS	1	log(Parasitemia:::Asexual:::+:::Gametocyte:::Mean)	16.2242171769743	16.2242171769743	log(p/mL)	0.693147180559945	0	0	0	0	.	0	0	ORAL	0	0	400	.	.	301001	F1003	Inoculated:::Pfalciparum:::Treatment	2	DSM265	DSM265:::Phase:::2a:::in:::Peru	.	0	400mgDSM265	7	0	UNKNOWN	UNKNWON	UNKNWON	0	Efficacy	.	.
1976	.	DSM265_13_02-F1003	97	DSM265_13_02	2	400mgDSM265	7	8.01666666666667	8.51666666666667	8	8.01666666666667	HOURS	1	log(Parasitemia:::Asexual:::+:::Gametocyte:::Mean)	16.983662610447	16.983662610447	log(p/mL)	0.693147180559945	0	0	0	0	.	0	0	ORAL	0	0	400	.	.	301001	F1003	Inoculated:::Pfalciparum:::Treatment	2	DSM265	DSM265:::Phase:::2a:::in:::Peru	.	0	400mgDSM265	7	0	UNKNOWN	UNKNWON	UNKNWON	0	Efficacy	.	.
1978	.	DSM265_13_02-F1003	97	DSM265_13_02	2	400mgDSM265	7	12.0166666666667	12.5166666666667	12	12.0166666666667	HOURS	1	log(Parasitemia:::Asexual:::+:::Gametocyte:::Mean)	15.5426639482172	15.5426639482172	log(p/mL)	0.693147180559945	0	0	0	0	.	0	0	ORAL	0	0	400	.	.	301001	F1003	Inoculated:::Pfalciparum:::Treatment	2	DSM265	DSM265:::Phase:::2a:::in:::Peru	.	0	400mgDSM265	7	0	UNKNOWN	UNKNWON	UNKNWON	0	Efficacy	.	.
1982	.	DSM265_13_02-F1003	97	DSM265_13_02	2	400mgDSM265	7	16	16.5	16	16	HOURS	1	log(Parasitemia:::Asexual:::+:::Gametocyte:::Mean)	15.5361731581397	15.5361731581397	log(p/mL)	0.693147180559945	0	0	0	0	.	0	0	ORAL	0	0	400	.	.	301001	F1003	Inoculated:::Pfalciparum:::Treatment	2	DSM265	DSM265:::Phase:::2a:::in:::Peru	.	0	400mgDSM265	7	0	UNKNOWN	UNKNWON	UNKNWON	0	Efficacy	.	.
1983	.	DSM265_13_02-F1003	97	DSM265_13_02	2	400mgDSM265	7	20	20.5	20	20	HOURS	1	log(Parasitemia:::Asexual:::+:::Gametocyte:::Mean)	14.5300718118416	14.5300718118416	log(p/mL)	0.693147180559945	0	0	0	0	.	0	0	ORAL	0	0	400	.	.	301001	F1003	Inoculated:::Pfalciparum:::Treatment	2	DSM265	DSM265:::Phase:::2a:::in:::Peru	.	0	400mgDSM265	7	0	UNKNOWN	UNKNWON	UNKNWON	0	Efficacy	.	.
1984	.	DSM265_13_02-F1003	97	DSM265_13_02	2	400mgDSM265	7	24.0333333333333	24.5333333333333	24	24.0333333333333	HOURS	1	log(Parasitemia:::Asexual:::+:::Gametocyte:::Mean)	14.2509550918136	14.2509550918136	log(p/mL)	0.693147180559945	0	0	0	0	.	0	0	ORAL	0	0	400	.	.	301001	F1003	Inoculated:::Pfalciparum:::Treatment	2	DSM265	DSM265:::Phase:::2a:::in:::Peru	.	0	400mgDSM265	7	0	UNKNOWN	UNKNWON	UNKNWON	0	Efficacy	.	.
1986	.	DSM265_13_02-F1003	97	DSM265_13_02	2	400mgDSM265	7	30.0333333333333	30.5333333333333	30	30.0333333333333	HOURS	1	log(Parasitemia:::Asexual:::+:::Gametocyte:::Mean)	13.9848228601646	13.9848228601646	log(p/mL)	0.693147180559945	0	0	0	0	.	0	0	ORAL	0	0	400	.	.	301001	F1003	Inoculated:::Pfalciparum:::Treatment	2	DSM265	DSM265:::Phase:::2a:::in:::Peru	.	0	400mgDSM265	7	0	UNKNOWN	UNKNWON	UNKNWON	0	Efficacy	.	.
1987	.	DSM265_13_02-F1003	97	DSM265_13_02	2	400mgDSM265	7	36	36.5	36	36	HOURS	1	log(Parasitemia:::Asexual:::+:::Gametocyte:::Mean)	12.4659337797795	12.4659337797795	log(p/mL)	0.693147180559945	0	0	0	0	.	0	0	ORAL	0	0	400	.	.	301001	F1003	Inoculated:::Pfalciparum:::Treatment	2	DSM265	DSM265:::Phase:::2a:::in:::Peru	.	0	400mgDSM265	7	0	UNKNOWN	UNKNWON	UNKNWON	0	Efficacy	.	.
1988	.	DSM265_13_02-F1003	97	DSM265_13_02	2	400mgDSM265	7	42.0333333333333	42.5333333333333	42	42.0333333333333	HOURS	1	log(Parasitemia:::Asexual:::+:::Gametocyte:::Mean)	9.86941357220237	9.86941357220237	log(p/mL)	0.693147180559945	0	0	0	0	.	0	0	ORAL	0	0	400	.	.	301001	F1003	Inoculated:::Pfalciparum:::Treatment	2	DSM265	DSM265:::Phase:::2a:::in:::Peru	.	0	400mgDSM265	7	0	UNKNOWN	UNKNWON	UNKNWON	0	Efficacy	.	.
1990	.	DSM265_13_02-F1003	97	DSM265_13_02	2	400mgDSM265	7	48.0666666666667	48.5666666666667	48	48.0666666666667	HOURS	1	log(Parasitemia:::Asexual:::+:::Gametocyte:::Mean)	11.011885141939	11.011885141939	log(p/mL)	0.693147180559945	0	0	0	0	.	0	0	ORAL	0	0	400	.	.	301001	F1003	Inoculated:::Pfalciparum:::Treatment	2	DSM265	DSM265:::Phase:::2a:::in:::Peru	.	0	400mgDSM265	7	0	UNKNOWN	UNKNWON	UNKNWON	0	Efficacy	.	.
1992	.	DSM265_13_02-F1003	97	DSM265_13_02	2	400mgDSM265	7	54.0333333333333	54.5333333333333	54	54.0333333333333	HOURS	1	log(Parasitemia:::Asexual:::+:::Gametocyte:::Mean)	9.96693172509266	9.96693172509266	log(p/mL)	0.693147180559945	0	0	0	0	.	0	0	ORAL	0	0	400	.	.	301001	F1003	Inoculated:::Pfalciparum:::Treatment	2	DSM265	DSM265:::Phase:::2a:::in:::Peru	.	0	400mgDSM265	7	0	UNKNOWN	UNKNWON	UNKNWON	0	Efficacy	.	.
1993	.	DSM265_13_02-F1003	97	DSM265_13_02	2	400mgDSM265	7	60.0166666666667	60.5166666666667	60	60.0166666666667	HOURS	1	log(Parasitemia:::Asexual:::+:::Gametocyte:::Mean)	8.96059613886478	8.96059613886478	log(p/mL)	0.693147180559945	0	0	0	0	.	0	0	ORAL	0	0	400	.	.	301001	F1003	Inoculated:::Pfalciparum:::Treatment	2	DSM265	DSM265:::Phase:::2a:::in:::Peru	.	0	400mgDSM265	7	0	UNKNOWN	UNKNWON	UNKNWON	0	Efficacy	.	.
1994	.	DSM265_13_02-F1003	97	DSM265_13_02	2	400mgDSM265	7	66.0333333333333	66.5333333333333	66	66.0333333333333	HOURS	1	log(Parasitemia:::Asexual:::+:::Gametocyte:::Mean)	9.30474104739767	9.30474104739767	log(p/mL)	0.693147180559945	0	0	0	0	.	0	0	ORAL	0	0	400	.	.	301001	F1003	Inoculated:::Pfalciparum:::Treatment	2	DSM265	DSM265:::Phase:::2a:::in:::Peru	.	0	400mgDSM265	7	0	UNKNOWN	UNKNWON	UNKNWON	0	Efficacy	.	.
1997	.	DSM265_13_02-F1003	97	DSM265_13_02	2	400mgDSM265	7	72.05	72.55	72	72.05	HOURS	1	log(Parasitemia:::Asexual:::+:::Gametocyte:::Mean)	8.48052920704465	8.48052920704465	log(p/mL)	0.693147180559945	0	0	0	0	.	0	0	ORAL	0	0	400	.	.	301001	F1003	Inoculated:::Pfalciparum:::Treatment	2	DSM265	DSM265:::Phase:::2a:::in:::Peru	.	0	400mgDSM265	7	0	UNKNOWN	UNKNWON	UNKNWON	0	Efficacy	.	.
2019	.	DSM265_13_02-F1004	98	DSM265_13_02	2	400mgDSM265	7	-0.516666666666667	0	-0.5	-0.516666666666667	HOURS	1	log(Parasitemia:::Asexual:::+:::Gametocyte:::Mean)	14.5819964863293	14.5819964863293	log(p/mL)	0.693147180559945	0	0	0	0	.	0	0	ORAL	0	0	0	.	.	301001	F1004	Inoculated:::Pfalciparum:::Treatment	2	DSM265	DSM265:::Phase:::2a:::in:::Peru	.	0	400mgDSM265	7	0	UNKNOWN	UNKNWON	UNKNWON	0	Efficacy	.	.
2021	.	DSM265_13_02-F1004	98	DSM265_13_02	2	400mgDSM265	7	0	0.516666666666667	0	0	HOURS	.	DSM265:::Dose	400	0	mg	.	0	1	1	400	1	0	0	ORAL	0	0	400	.	.	301001	F1004	Inoculated:::Pfalciparum:::Treatment	2	DSM265	DSM265:::Phase:::2a:::in:::Peru	.	0	400mgDSM265	7	0	UNKNOWN	UNKNWON	UNKNWON	0	Dose	.	.
2023	.	DSM265_13_02-F1004	98	DSM265_13_02	2	400mgDSM265	7	0.5	1.01666666666667	0.5	0.5	HOURS	1	log(Parasitemia:::Asexual:::+:::Gametocyte:::Mean)	14.5755076488425	14.5755076488425	log(p/mL)	0.693147180559945	0	0	0	0	.	0	0	ORAL	0	0	400	.	.	301001	F1004	Inoculated:::Pfalciparum:::Treatment	2	DSM265	DSM265:::Phase:::2a:::in:::Peru	.	0	400mgDSM265	7	0	UNKNOWN	UNKNWON	UNKNWON	0	Efficacy	.	.
2027	.	DSM265_13_02-F1004	98	DSM265_13_02	2	400mgDSM265	7	4.03333333333333	4.55	4	4.03333333333333	HOURS	1	log(Parasitemia:::Asexual:::+:::Gametocyte:::Mean)	14.9779486138212	14.9779486138212	log(p/mL)	0.693147180559945	0	0	0	0	.	0	0	ORAL	0	0	400	.	.	301001	F1004	Inoculated:::Pfalciparum:::Treatment	2	DSM265	DSM265:::Phase:::2a:::in:::Peru	.	0	400mgDSM265	7	0	UNKNOWN	UNKNWON	UNKNWON	0	Efficacy	.	.
2029	.	DSM265_13_02-F1004	98	DSM265_13_02	2	400mgDSM265	7	8.01666666666667	8.53333333333334	8	8.01666666666667	HOURS	1	log(Parasitemia:::Asexual:::+:::Gametocyte:::Mean)	14.7183066453197	14.7183066453197	log(p/mL)	0.693147180559945	0	0	0	0	.	0	0	ORAL	0	0	400	.	.	301001	F1004	Inoculated:::Pfalciparum:::Treatment	2	DSM265	DSM265:::Phase:::2a:::in:::Peru	.	0	400mgDSM265	7	0	UNKNOWN	UNKNWON	UNKNWON	0	Efficacy	.	.
2032	.	DSM265_13_02-F1004	98	DSM265_13_02	2	400mgDSM265	7	12	12.5166666666667	12	12	HOURS	1	log(Parasitemia:::Asexual:::+:::Gametocyte:::Mean)	14.2509550918136	14.2509550918136	log(p/mL)	0.693147180559945	0	0	0	0	.	0	0	ORAL	0	0	400	.	.	301001	F1004	Inoculated:::Pfalciparum:::Treatment	2	DSM265	DSM265:::Phase:::2a:::in:::Peru	.	0	400mgDSM265	7	0	UNKNOWN	UNKNWON	UNKNWON	0	Efficacy	.	.
2034	.	DSM265_13_02-F1004	98	DSM265_13_02	2	400mgDSM265	7	16.0166666666667	16.5333333333334	16	16.0166666666667	HOURS	1	log(Parasitemia:::Asexual:::+:::Gametocyte:::Mean)	13.855010078401	13.855010078401	log(p/mL)	0.693147180559945	0	0	0	0	.	0	0	ORAL	0	0	400	.	.	301001	F1004	Inoculated:::Pfalciparum:::Treatment	2	DSM265	DSM265:::Phase:::2a:::in:::Peru	.	0	400mgDSM265	7	0	UNKNOWN	UNKNWON	UNKNWON	0	Efficacy	.	.
2036	.	DSM265_13_02-F1004	98	DSM265_13_02	2	400mgDSM265	7	20	20.5166666666667	20	20	HOURS	1	log(Parasitemia:::Asexual:::+:::Gametocyte:::Mean)	10.4602421081905	10.4602421081905	log(p/mL)	0.693147180559945	0	0	0	0	.	0	0	ORAL	0	0	400	.	.	301001	F1004	Inoculated:::Pfalciparum:::Treatment	2	DSM265	DSM265:::Phase:::2a:::in:::Peru	.	0	400mgDSM265	7	0	UNKNOWN	UNKNWON	UNKNWON	0	Efficacy	.	.
2039	.	DSM265_13_02-F1004	98	DSM265_13_02	2	400mgDSM265	7	24	24.5166666666667	24	24	HOURS	1	log(Parasitemia:::Asexual:::+:::Gametocyte:::Mean)	6.8023947633243	6.8023947633243	log(p/mL)	0.693147180559945	0	0	0	0	.	0	0	ORAL	0	0	400	.	.	301001	F1004	Inoculated:::Pfalciparum:::Treatment	2	DSM265	DSM265:::Phase:::2a:::in:::Peru	.	0	400mgDSM265	7	0	UNKNOWN	UNKNWON	UNKNWON	0	Efficacy	.	.
2040	.	DSM265_13_02-F1004	98	DSM265_13_02	2	400mgDSM265	7	29.9666666666667	30.4833333333334	30	29.9666666666667	HOURS	1	log(Parasitemia:::Asexual:::+:::Gametocyte:::Mean)	6.8023947633243	6.8023947633243	log(p/mL)	0.693147180559945	0	0	0	0	.	0	0	ORAL	0	0	400	.	.	301001	F1004	Inoculated:::Pfalciparum:::Treatment	2	DSM265	DSM265:::Phase:::2a:::in:::Peru	.	0	400mgDSM265	7	0	UNKNOWN	UNKNWON	UNKNWON	0	Efficacy	.	.
2041	.	DSM265_13_02-F1004	98	DSM265_13_02	2	400mgDSM265	7	36.1166666666667	36.6333333333334	36	36.1166666666667	HOURS	1	log(Parasitemia:::Asexual:::+:::Gametocyte:::Mean)	10.1746590728609	10.1746590728609	log(p/mL)	0.693147180559945	0	0	0	0	.	0	0	ORAL	0	0	400	.	.	301001	F1004	Inoculated:::Pfalciparum:::Treatment	2	DSM265	DSM265:::Phase:::2a:::in:::Peru	.	0	400mgDSM265	7	0	UNKNOWN	UNKNWON	UNKNWON	0	Efficacy	.	.
2042	.	DSM265_13_02-F1004	98	DSM265_13_02	2	400mgDSM265	7	41.9666666666667	42.4833333333334	42	41.9666666666667	HOURS	1	log(Parasitemia:::Asexual:::+:::Gametocyte:::Mean)	9.48036750918924	9.48036750918924	log(p/mL)	0.693147180559945	0	0	0	0	.	0	0	ORAL	0	0	400	.	.	301001	F1004	Inoculated:::Pfalciparum:::Treatment	2	DSM265	DSM265:::Phase:::2a:::in:::Peru	.	0	400mgDSM265	7	0	UNKNOWN	UNKNWON	UNKNWON	0	Efficacy	.	.
2045	.	DSM265_13_02-F1004	98	DSM265_13_02	2	400mgDSM265	7	48.0833333333333	48.6	48	48.0833333333333	HOURS	1	log(Parasitemia:::Asexual:::+:::Gametocyte:::Mean)	4.86753445045559	4.86753445045559	log(p/mL)	0.693147180559945	0	0	0	0	.	0	0	ORAL	0	0	400	.	.	301001	F1004	Inoculated:::Pfalciparum:::Treatment	2	DSM265	DSM265:::Phase:::2a:::in:::Peru	.	0	400mgDSM265	7	0	UNKNOWN	UNKNWON	UNKNWON	0	Efficacy	.	.
2046	.	DSM265_13_02-F1004	98	DSM265_13_02	2	400mgDSM265	7	53.9833333333333	54.5	54	53.9833333333333	HOURS	1	log(Parasitemia:::Asexual:::+:::Gametocyte:::Mean)	6.15273269470411	6.15273269470411	log(p/mL)	0.693147180559945	0	0	0	0	.	0	0	ORAL	0	0	400	.	.	301001	F1004	Inoculated:::Pfalciparum:::Treatment	2	DSM265	DSM265:::Phase:::2a:::in:::Peru	.	0	400mgDSM265	7	0	UNKNOWN	UNKNWON	UNKNWON	0	Efficacy	.	.
2047	.	DSM265_13_02-F1004	98	DSM265_13_02	2	400mgDSM265	7	60.1166666666667	60.6333333333334	60	60.1166666666667	HOURS	1	log(Parasitemia:::Asexual:::+:::Gametocyte:::Mean)	5.480638923342	5.480638923342	log(p/mL)	0.693147180559945	0	0	0	0	.	0	0	ORAL	0	0	400	.	.	301001	F1004	Inoculated:::Pfalciparum:::Treatment	2	DSM265	DSM265:::Phase:::2a:::in:::Peru	.	0	400mgDSM265	7	0	UNKNOWN	UNKNWON	UNKNWON	0	Efficacy	.	.
2048	.	DSM265_13_02-F1004	98	DSM265_13_02	2	400mgDSM265	7	65.9666666666667	66.4833333333334	66	65.9666666666667	HOURS	1	log(Parasitemia:::Asexual:::+:::Gametocyte:::Mean)	5.480638923342	5.480638923342	log(p/mL)	0.693147180559945	0	0	0	0	.	0	0	ORAL	0	0	400	.	.	301001	F1004	Inoculated:::Pfalciparum:::Treatment	2	DSM265	DSM265:::Phase:::2a:::in:::Peru	.	0	400mgDSM265	7	0	UNKNOWN	UNKNWON	UNKNWON	0	Efficacy	.	.
2051	.	DSM265_13_02-F1004	98	DSM265_13_02	2	400mgDSM265	7	72.1	72.6166666666667	72	72.1	HOURS	1	log(Parasitemia:::Asexual:::+:::Gametocyte:::Mean)	5.29831736654803	5.29831736654803	log(p/mL)	0.693147180559945	0	0	0	0	.	0	0	ORAL	0	0	400	.	.	301001	F1004	Inoculated:::Pfalciparum:::Treatment	2	DSM265	DSM265:::Phase:::2a:::in:::Peru	.	0	400mgDSM265	7	0	UNKNOWN	UNKNWON	UNKNWON	0	Efficacy	.	.
2053	.	DSM265_13_02-F1004	98	DSM265_13_02	2	400mgDSM265	7	161.016666666667	161.533333333334	161	161.016666666667	HOURS	1	log(Parasitemia:::Asexual:::+:::Gametocyte:::Mean)	7.12286665859909	7.12286665859909	log(p/mL)	0.693147180559945	0	0	0	0	.	0	0	ORAL	0	0	400	.	.	301001	F1004	Inoculated:::Pfalciparum:::Treatment	2	DSM265	DSM265:::Phase:::2a:::in:::Peru	.	0	400mgDSM265	7	0	UNKNOWN	UNKNWON	UNKNWON	0	Efficacy	.	.
2056	.	DSM265_13_02-F1004	98	DSM265_13_02	2	400mgDSM265	7	229	229.516666666667	229	229	HOURS	1	log(Parasitemia:::Asexual:::+:::Gametocyte:::Mean)	9.73979145986533	9.73979145986533	log(p/mL)	0.693147180559945	0	0	0	0	.	0	0	ORAL	0	0	400	.	.	301001	F1004	Inoculated:::Pfalciparum:::Treatment	2	DSM265	DSM265:::Phase:::2a:::in:::Peru	.	0	400mgDSM265	7	0	UNKNOWN	UNKNWON	UNKNWON	0	Efficacy	.	.
2070	.	DSM265_13_02-F1005	99	DSM265_13_02	2	400mgDSM265	7	-0.466666666666667	0	-0.5	-0.466666666666667	HOURS	1	log(Parasitemia:::Asexual:::+:::Gametocyte:::Mean)	14.088685407684	14.088685407684	log(p/mL)	0.693147180559945	0	0	0	0	.	0	0	ORAL	0	0	0	.	.	301001	F1005	Inoculated:::Pfalciparum:::Treatment	2	DSM265	DSM265:::Phase:::2a:::in:::Peru	.	0	400mgDSM265	7	0	UNKNOWN	UNKNWON	UNKNWON	0	Efficacy	.	.
2072	.	DSM265_13_02-F1005	99	DSM265_13_02	2	400mgDSM265	7	0	0.466666666666667	0	0	HOURS	.	DSM265:::Dose	400	0	mg	.	0	1	1	400	1	0	0	ORAL	0	0	400	.	.	301001	F1005	Inoculated:::Pfalciparum:::Treatment	2	DSM265	DSM265:::Phase:::2a:::in:::Peru	.	0	400mgDSM265	7	0	UNKNOWN	UNKNWON	UNKNWON	0	Dose	.	.
2074	.	DSM265_13_02-F1005	99	DSM265_13_02	2	400mgDSM265	7	0.533333333333333	1	0.5	0.533333333333333	HOURS	1	log(Parasitemia:::Asexual:::+:::Gametocyte:::Mean)	14.1341170046939	14.1341170046939	log(p/mL)	0.693147180559945	0	0	0	0	.	0	0	ORAL	0	0	400	.	.	301001	F1005	Inoculated:::Pfalciparum:::Treatment	2	DSM265	DSM265:::Phase:::2a:::in:::Peru	.	0	400mgDSM265	7	0	UNKNOWN	UNKNWON	UNKNWON	0	Efficacy	.	.
2078	.	DSM265_13_02-F1005	99	DSM265_13_02	2	400mgDSM265	7	4.05	4.51666666666667	4	4.05	HOURS	1	log(Parasitemia:::Asexual:::+:::Gametocyte:::Mean)	11.9661007892345	11.9661007892345	log(p/mL)	0.693147180559945	0	0	0	0	.	0	0	ORAL	0	0	400	.	.	301001	F1005	Inoculated:::Pfalciparum:::Treatment	2	DSM265	DSM265:::Phase:::2a:::in:::Peru	.	0	400mgDSM265	7	0	UNKNOWN	UNKNWON	UNKNWON	0	Efficacy	.	.
2080	.	DSM265_13_02-F1005	99	DSM265_13_02	2	400mgDSM265	7	8.01666666666667	8.48333333333334	8	8.01666666666667	HOURS	1	log(Parasitemia:::Asexual:::+:::Gametocyte:::Mean)	13.4201096356137	13.4201096356137	log(p/mL)	0.693147180559945	0	0	0	0	.	0	0	ORAL	0	0	400	.	.	301001	F1005	Inoculated:::Pfalciparum:::Treatment	2	DSM265	DSM265:::Phase:::2a:::in:::Peru	.	0	400mgDSM265	7	0	UNKNOWN	UNKNWON	UNKNWON	0	Efficacy	.	.
2083	.	DSM265_13_02-F1005	99	DSM265_13_02	2	400mgDSM265	7	12.0333333333333	12.5	12	12.0333333333333	HOURS	1	log(Parasitemia:::Asexual:::+:::Gametocyte:::Mean)	14.5495405311962	14.5495405311962	log(p/mL)	0.693147180559945	0	0	0	0	.	0	0	ORAL	0	0	400	.	.	301001	F1005	Inoculated:::Pfalciparum:::Treatment	2	DSM265	DSM265:::Phase:::2a:::in:::Peru	.	0	400mgDSM265	7	0	UNKNOWN	UNKNWON	UNKNWON	0	Efficacy	.	.
2086	.	DSM265_13_02-F1005	99	DSM265_13_02	2	400mgDSM265	7	16.0333333333333	16.5	16	16.0333333333333	HOURS	1	log(Parasitemia:::Asexual:::+:::Gametocyte:::Mean)	12.6606770631986	12.6606770631986	log(p/mL)	0.693147180559945	0	0	0	0	.	0	0	ORAL	0	0	400	.	.	301001	F1005	Inoculated:::Pfalciparum:::Treatment	2	DSM265	DSM265:::Phase:::2a:::in:::Peru	.	0	400mgDSM265	7	0	UNKNOWN	UNKNWON	UNKNWON	0	Efficacy	.	.
2087	.	DSM265_13_02-F1005	99	DSM265_13_02	2	400mgDSM265	7	20	20.4666666666667	20	20	HOURS	1	log(Parasitemia:::Asexual:::+:::Gametocyte:::Mean)	13.6797481069503	13.6797481069503	log(p/mL)	0.693147180559945	0	0	0	0	.	0	0	ORAL	0	0	400	.	.	301001	F1005	Inoculated:::Pfalciparum:::Treatment	2	DSM265	DSM265:::Phase:::2a:::in:::Peru	.	0	400mgDSM265	7	0	UNKNOWN	UNKNWON	UNKNWON	0	Efficacy	.	.
2090	.	DSM265_13_02-F1005	99	DSM265_13_02	2	400mgDSM265	7	24.0833333333333	24.55	24	24.0833333333333	HOURS	1	log(Parasitemia:::Asexual:::+:::Gametocyte:::Mean)	13.8679891496094	13.8679891496094	log(p/mL)	0.693147180559945	0	0	0	0	.	0	0	ORAL	0	0	400	.	.	301001	F1005	Inoculated:::Pfalciparum:::Treatment	2	DSM265	DSM265:::Phase:::2a:::in:::Peru	.	0	400mgDSM265	7	0	UNKNOWN	UNKNWON	UNKNWON	0	Efficacy	.	.
2091	.	DSM265_13_02-F1005	99	DSM265_13_02	2	400mgDSM265	7	30.0333333333333	30.5	30	30.0333333333333	HOURS	1	log(Parasitemia:::Asexual:::+:::Gametocyte:::Mean)	14.5041074014254	14.5041074014254	log(p/mL)	0.693147180559945	0	0	0	0	.	0	0	ORAL	0	0	400	.	.	301001	F1005	Inoculated:::Pfalciparum:::Treatment	2	DSM265	DSM265:::Phase:::2a:::in:::Peru	.	0	400mgDSM265	7	0	UNKNOWN	UNKNWON	UNKNWON	0	Efficacy	.	.
2092	.	DSM265_13_02-F1005	99	DSM265_13_02	2	400mgDSM265	7	35.35	35.8166666666667	35.25	35.35	HOURS	1	log(Parasitemia:::Asexual:::+:::Gametocyte:::Mean)	12.6671616573863	12.6671616573863	log(p/mL)	0.693147180559945	0	0	0	0	.	0	0	ORAL	0	0	400	.	.	301001	F1005	Inoculated:::Pfalciparum:::Treatment	2	DSM265	DSM265:::Phase:::2a:::in:::Peru	.	0	400mgDSM265	7	0	UNKNOWN	UNKNWON	UNKNWON	0	Efficacy	.	.
2093	.	DSM265_13_02-F1005	99	DSM265_13_02	2	400mgDSM265	7	40.8666666666667	41.3333333333334	40.75	40.8666666666667	HOURS	1	log(Parasitemia:::Asexual:::+:::Gametocyte:::Mean)	11.9661007892345	11.9661007892345	log(p/mL)	0.693147180559945	0	0	0	0	.	0	0	ORAL	0	0	400	.	.	301001	F1005	Inoculated:::Pfalciparum:::Treatment	2	DSM265	DSM265:::Phase:::2a:::in:::Peru	.	0	400mgDSM265	7	0	UNKNOWN	UNKNWON	UNKNWON	0	Efficacy	.	.
2095	.	DSM265_13_02-F1005	99	DSM265_13_02	2	400mgDSM265	7	47.1	47.5666666666667	47	47.1	HOURS	1	log(Parasitemia:::Asexual:::+:::Gametocyte:::Mean)	11.1548209282219	11.1548209282219	log(p/mL)	0.693147180559945	0	0	0	0	.	0	0	ORAL	0	0	400	.	.	301001	F1005	Inoculated:::Pfalciparum:::Treatment	2	DSM265	DSM265:::Phase:::2a:::in:::Peru	.	0	400mgDSM265	7	0	UNKNOWN	UNKNWON	UNKNWON	0	Efficacy	.	.
2097	.	DSM265_13_02-F1005	99	DSM265_13_02	2	400mgDSM265	7	53.05	53.5166666666667	53	53.05	HOURS	1	log(Parasitemia:::Asexual:::+:::Gametocyte:::Mean)	10.4798199785042	10.4798199785042	log(p/mL)	0.693147180559945	0	0	0	0	.	0	0	ORAL	0	0	400	.	.	301001	F1005	Inoculated:::Pfalciparum:::Treatment	2	DSM265	DSM265:::Phase:::2a:::in:::Peru	.	0	400mgDSM265	7	0	UNKNOWN	UNKNWON	UNKNWON	0	Efficacy	.	.
2098	.	DSM265_13_02-F1005	99	DSM265_13_02	2	400mgDSM265	7	59	59.4666666666667	59	59	HOURS	1	log(Parasitemia:::Asexual:::+:::Gametocyte:::Mean)	5.480638923342	5.480638923342	log(p/mL)	0.693147180559945	0	0	0	0	.	0	0	ORAL	0	0	400	.	.	301001	F1005	Inoculated:::Pfalciparum:::Treatment	2	DSM265	DSM265:::Phase:::2a:::in:::Peru	.	0	400mgDSM265	7	0	UNKNOWN	UNKNWON	UNKNWON	0	Efficacy	.	.
2124	.	DSM265_13_02-F1006	100	DSM265_13_02	2	400mgDSM265	7	-0.5	0	-0.5	-0.5	HOURS	1	log(Parasitemia:::Asexual:::+:::Gametocyte:::Mean)	16.2501812489253	16.2501812489253	log(p/mL)	0.693147180559945	0	0	0	0	.	0	0	ORAL	0	0	0	.	.	301001	F1006	Inoculated:::Pfalciparum:::Treatment	2	DSM265	DSM265:::Phase:::2a:::in:::Peru	.	0	400mgDSM265	7	0	UNKNOWN	UNKNWON	UNKNWON	0	Efficacy	.	.
2126	.	DSM265_13_02-F1006	100	DSM265_13_02	2	400mgDSM265	7	0	0.5	0	0	HOURS	.	DSM265:::Dose	400	0	mg	.	0	1	1	400	1	0	0	ORAL	0	0	400	.	.	301001	F1006	Inoculated:::Pfalciparum:::Treatment	2	DSM265	DSM265:::Phase:::2a:::in:::Peru	.	0	400mgDSM265	7	0	UNKNOWN	UNKNWON	UNKNWON	0	Dose	.	.
2128	.	DSM265_13_02-F1006	100	DSM265_13_02	2	400mgDSM265	7	0.5	1	0.5	0.5	HOURS	1	log(Parasitemia:::Asexual:::+:::Gametocyte:::Mean)	15.1402220257722	15.1402220257722	log(p/mL)	0.693147180559945	0	0	0	0	.	0	0	ORAL	0	0	400	.	.	301001	F1006	Inoculated:::Pfalciparum:::Treatment	2	DSM265	DSM265:::Phase:::2a:::in:::Peru	.	0	400mgDSM265	7	0	UNKNOWN	UNKNWON	UNKNWON	0	Efficacy	.	.
2132	.	DSM265_13_02-F1006	100	DSM265_13_02	2	400mgDSM265	7	4.08333333333333	4.58333333333333	4	4.08333333333333	HOURS	1	log(Parasitemia:::Asexual:::+:::Gametocyte:::Mean)	15.3284617987989	15.3284617987989	log(p/mL)	0.693147180559945	0	0	0	0	.	0	0	ORAL	0	0	400	.	.	301001	F1006	Inoculated:::Pfalciparum:::Treatment	2	DSM265	DSM265:::Phase:::2a:::in:::Peru	.	0	400mgDSM265	7	0	UNKNOWN	UNKNWON	UNKNWON	0	Efficacy	.	.
2134	.	DSM265_13_02-F1006	100	DSM265_13_02	2	400mgDSM265	7	8.01666666666667	8.51666666666667	8	8.01666666666667	HOURS	1	log(Parasitemia:::Asexual:::+:::Gametocyte:::Mean)	14.8805832983911	14.8805832983911	log(p/mL)	0.693147180559945	0	0	0	0	.	0	0	ORAL	0	0	400	.	.	301001	F1006	Inoculated:::Pfalciparum:::Treatment	2	DSM265	DSM265:::Phase:::2a:::in:::Peru	.	0	400mgDSM265	7	0	UNKNOWN	UNKNWON	UNKNWON	0	Efficacy	.	.
2136	.	DSM265_13_02-F1006	100	DSM265_13_02	2	400mgDSM265	7	12.0666666666667	12.5666666666667	12	12.0666666666667	HOURS	1	log(Parasitemia:::Asexual:::+:::Gametocyte:::Mean)	14.9130389260693	14.9130389260693	log(p/mL)	0.693147180559945	0	0	0	0	.	0	0	ORAL	0	0	400	.	.	301001	F1006	Inoculated:::Pfalciparum:::Treatment	2	DSM265	DSM265:::Phase:::2a:::in:::Peru	.	0	400mgDSM265	7	0	UNKNOWN	UNKNWON	UNKNWON	0	Efficacy	.	.
2140	.	DSM265_13_02-F1006	100	DSM265_13_02	2	400mgDSM265	7	16.05	16.55	16	16.05	HOURS	1	log(Parasitemia:::Asexual:::+:::Gametocyte:::Mean)	14.8091807619386	14.8091807619386	log(p/mL)	0.693147180559945	0	0	0	0	.	0	0	ORAL	0	0	400	.	.	301001	F1006	Inoculated:::Pfalciparum:::Treatment	2	DSM265	DSM265:::Phase:::2a:::in:::Peru	.	0	400mgDSM265	7	0	UNKNOWN	UNKNWON	UNKNWON	0	Efficacy	.	.
2141	.	DSM265_13_02-F1006	100	DSM265_13_02	2	400mgDSM265	7	20.0666666666667	20.5666666666667	20	20.0666666666667	HOURS	1	log(Parasitemia:::Asexual:::+:::Gametocyte:::Mean)	14.3613055630729	14.3613055630729	log(p/mL)	0.693147180559945	0	0	0	0	.	0	0	ORAL	0	0	400	.	.	301001	F1006	Inoculated:::Pfalciparum:::Treatment	2	DSM265	DSM265:::Phase:::2a:::in:::Peru	.	0	400mgDSM265	7	0	UNKNOWN	UNKNWON	UNKNWON	0	Efficacy	.	.
2144	.	DSM265_13_02-F1006	100	DSM265_13_02	2	400mgDSM265	7	24.0833333333333	24.5833333333333	24	24.0833333333333	HOURS	1	log(Parasitemia:::Asexual:::+:::Gametocyte:::Mean)	13.9913192855872	13.9913192855872	log(p/mL)	0.693147180559945	0	0	0	0	.	0	0	ORAL	0	0	400	.	.	301001	F1006	Inoculated:::Pfalciparum:::Treatment	2	DSM265	DSM265:::Phase:::2a:::in:::Peru	.	0	400mgDSM265	7	0	UNKNOWN	UNKNWON	UNKNWON	0	Efficacy	.	.
2145	.	DSM265_13_02-F1006	100	DSM265_13_02	2	400mgDSM265	7	30.0666666666667	30.5666666666667	30	30.0666666666667	HOURS	1	log(Parasitemia:::Asexual:::+:::Gametocyte:::Mean)	13.2773137374022	13.2773137374022	log(p/mL)	0.693147180559945	0	0	0	0	.	0	0	ORAL	0	0	400	.	.	301001	F1006	Inoculated:::Pfalciparum:::Treatment	2	DSM265	DSM265:::Phase:::2a:::in:::Peru	.	0	400mgDSM265	7	0	UNKNOWN	UNKNWON	UNKNWON	0	Efficacy	.	.
2146	.	DSM265_13_02-F1006	100	DSM265_13_02	2	400mgDSM265	7	36.0833333333333	36.5833333333333	36	36.0833333333333	HOURS	1	log(Parasitemia:::Asexual:::+:::Gametocyte:::Mean)	12.7645163182354	12.7645163182354	log(p/mL)	0.693147180559945	0	0	0	0	.	0	0	ORAL	0	0	400	.	.	301001	F1006	Inoculated:::Pfalciparum:::Treatment	2	DSM265	DSM265:::Phase:::2a:::in:::Peru	.	0	400mgDSM265	7	0	UNKNOWN	UNKNWON	UNKNWON	0	Efficacy	.	.
2147	.	DSM265_13_02-F1006	100	DSM265_13_02	2	400mgDSM265	7	42.0833333333333	42.5833333333333	42	42.0833333333333	HOURS	1	log(Parasitemia:::Asexual:::+:::Gametocyte:::Mean)	12.0245507689068	12.0245507689068	log(p/mL)	0.693147180559945	0	0	0	0	.	0	0	ORAL	0	0	400	.	.	301001	F1006	Inoculated:::Pfalciparum:::Treatment	2	DSM265	DSM265:::Phase:::2a:::in:::Peru	.	0	400mgDSM265	7	0	UNKNOWN	UNKNWON	UNKNWON	0	Efficacy	.	.
2149	.	DSM265_13_02-F1006	100	DSM265_13_02	2	400mgDSM265	7	48.0333333333333	48.5333333333333	48	48.0333333333333	HOURS	1	log(Parasitemia:::Asexual:::+:::Gametocyte:::Mean)	9.23307985894567	9.23307985894567	log(p/mL)	0.693147180559945	0	0	0	0	.	0	0	ORAL	0	0	400	.	.	301001	F1006	Inoculated:::Pfalciparum:::Treatment	2	DSM265	DSM265:::Phase:::2a:::in:::Peru	.	0	400mgDSM265	7	0	UNKNOWN	UNKNWON	UNKNWON	0	Efficacy	.	.
2151	.	DSM265_13_02-F1006	100	DSM265_13_02	2	400mgDSM265	7	54.0666666666667	54.5666666666667	54	54.0666666666667	HOURS	1	log(Parasitemia:::Asexual:::+:::Gametocyte:::Mean)	9.2789331634418	9.2789331634418	log(p/mL)	0.693147180559945	0	0	0	0	.	0	0	ORAL	0	0	400	.	.	301001	F1006	Inoculated:::Pfalciparum:::Treatment	2	DSM265	DSM265:::Phase:::2a:::in:::Peru	.	0	400mgDSM265	7	0	UNKNOWN	UNKNWON	UNKNWON	0	Efficacy	.	.
2152	.	DSM265_13_02-F1006	100	DSM265_13_02	2	400mgDSM265	7	60.0333333333333	60.5333333333333	60	60.0333333333333	HOURS	1	log(Parasitemia:::Asexual:::+:::Gametocyte:::Mean)	8.75305551513823	8.75305551513823	log(p/mL)	0.693147180559945	0	0	0	0	.	0	0	ORAL	0	0	400	.	.	301001	F1006	Inoculated:::Pfalciparum:::Treatment	2	DSM265	DSM265:::Phase:::2a:::in:::Peru	.	0	400mgDSM265	7	0	UNKNOWN	UNKNWON	UNKNWON	0	Efficacy	.	.
2153	.	DSM265_13_02-F1006	100	DSM265_13_02	2	400mgDSM265	7	65.9	66.4	66	65.9	HOURS	1	log(Parasitemia:::Asexual:::+:::Gametocyte:::Mean)	8.03268487596761	8.03268487596761	log(p/mL)	0.693147180559945	0	0	0	0	.	0	0	ORAL	0	0	400	.	.	301001	F1006	Inoculated:::Pfalciparum:::Treatment	2	DSM265	DSM265:::Phase:::2a:::in:::Peru	.	0	400mgDSM265	7	0	UNKNOWN	UNKNWON	UNKNWON	0	Efficacy	.	.
2155	.	DSM265_13_02-F1006	100	DSM265_13_02	2	400mgDSM265	7	72.0666666666667	72.5666666666667	72	72.0666666666667	HOURS	1	log(Parasitemia:::Asexual:::+:::Gametocyte:::Mean)	6.69703424766648	6.69703424766648	log(p/mL)	0.693147180559945	0	0	0	0	.	0	0	ORAL	0	0	400	.	.	301001	F1006	Inoculated:::Pfalciparum:::Treatment	2	DSM265	DSM265:::Phase:::2a:::in:::Peru	.	0	400mgDSM265	7	0	UNKNOWN	UNKNWON	UNKNWON	0	Efficacy	.	.
2177	.	DSM265_13_02-F1007	101	DSM265_13_02	2	400mgDSM265	7	-16	0	-16	-16	HOURS	1	log(Parasitemia:::Asexual:::+:::Gametocyte:::Mean)	14.2834119791181	14.2834119791181	log(p/mL)	0.693147180559945	0	0	0	0	.	0	0	ORAL	0	0	0	.	.	301001	F1007	Inoculated:::Pfalciparum:::Treatment	2	DSM265	DSM265:::Phase:::2a:::in:::Peru	.	0	400mgDSM265	7	0	UNKNOWN	UNKNWON	UNKNWON	0	Efficacy	.	.
2179	.	DSM265_13_02-F1007	101	DSM265_13_02	2	400mgDSM265	7	-0.5	15.5	-0.5	-0.5	HOURS	1	log(Parasitemia:::Asexual:::+:::Gametocyte:::Mean)	14.9909295548722	14.9909295548722	log(p/mL)	0.693147180559945	0	0	0	0	.	0	0	ORAL	0	0	0	.	.	301001	F1007	Inoculated:::Pfalciparum:::Treatment	2	DSM265	DSM265:::Phase:::2a:::in:::Peru	.	0	400mgDSM265	7	0	UNKNOWN	UNKNWON	UNKNWON	0	Efficacy	.	.
2181	.	DSM265_13_02-F1007	101	DSM265_13_02	2	400mgDSM265	7	0	16	0	0	HOURS	.	DSM265:::Dose	400	0	mg	.	0	1	1	400	1	0	0	ORAL	0	0	400	.	.	301001	F1007	Inoculated:::Pfalciparum:::Treatment	2	DSM265	DSM265:::Phase:::2a:::in:::Peru	.	0	400mgDSM265	7	0	UNKNOWN	UNKNWON	UNKNWON	0	Dose	.	.
2183	.	DSM265_13_02-F1007	101	DSM265_13_02	2	400mgDSM265	7	0.5	16.5	0.5	0.5	HOURS	1	log(Parasitemia:::Asexual:::+:::Gametocyte:::Mean)	14.5625254662128	14.5625254662128	log(p/mL)	0.693147180559945	0	0	0	0	.	0	0	ORAL	0	0	400	.	.	301001	F1007	Inoculated:::Pfalciparum:::Treatment	2	DSM265	DSM265:::Phase:::2a:::in:::Peru	.	0	400mgDSM265	7	0	UNKNOWN	UNKNWON	UNKNWON	0	Efficacy	.	.
2187	.	DSM265_13_02-F1007	101	DSM265_13_02	2	400mgDSM265	7	4.08333333333333	20.0833333333333	4	4.08333333333333	HOURS	1	log(Parasitemia:::Asexual:::+:::Gametocyte:::Mean)	14.0757032354734	14.0757032354734	log(p/mL)	0.693147180559945	0	0	0	0	.	0	0	ORAL	0	0	400	.	.	301001	F1007	Inoculated:::Pfalciparum:::Treatment	2	DSM265	DSM265:::Phase:::2a:::in:::Peru	.	0	400mgDSM265	7	0	UNKNOWN	UNKNWON	UNKNWON	0	Efficacy	.	.
2190	.	DSM265_13_02-F1007	101	DSM265_13_02	2	400mgDSM265	7	12.0166666666667	28.0166666666667	12	12.0166666666667	HOURS	1	log(Parasitemia:::Asexual:::+:::Gametocyte:::Mean)	13.7771127061677	13.7771127061677	log(p/mL)	0.693147180559945	0	0	0	0	.	0	0	ORAL	0	0	400	.	.	301001	F1007	Inoculated:::Pfalciparum:::Treatment	2	DSM265	DSM265:::Phase:::2a:::in:::Peru	.	0	400mgDSM265	7	0	UNKNOWN	UNKNWON	UNKNWON	0	Efficacy	.	.
2194	.	DSM265_13_02-F1007	101	DSM265_13_02	2	400mgDSM265	7	16.0333333333333	32.0333333333333	16	16.0333333333333	HOURS	1	log(Parasitemia:::Asexual:::+:::Gametocyte:::Mean)	13.8030836629561	13.8030836629561	log(p/mL)	0.693147180559945	0	0	0	0	.	0	0	ORAL	0	0	400	.	.	301001	F1007	Inoculated:::Pfalciparum:::Treatment	2	DSM265	DSM265:::Phase:::2a:::in:::Peru	.	0	400mgDSM265	7	0	UNKNOWN	UNKNWON	UNKNWON	0	Efficacy	.	.
2195	.	DSM265_13_02-F1007	101	DSM265_13_02	2	400mgDSM265	7	20	36	20	20	HOURS	1	log(Parasitemia:::Asexual:::+:::Gametocyte:::Mean)	13.5109806884027	13.5109806884027	log(p/mL)	0.693147180559945	0	0	0	0	.	0	0	ORAL	0	0	400	.	.	301001	F1007	Inoculated:::Pfalciparum:::Treatment	2	DSM265	DSM265:::Phase:::2a:::in:::Peru	.	0	400mgDSM265	7	0	UNKNOWN	UNKNWON	UNKNWON	0	Efficacy	.	.
2197	.	DSM265_13_02-F1007	101	DSM265_13_02	2	400mgDSM265	7	24.0666666666667	40.0666666666667	24	24.0666666666667	HOURS	1	log(Parasitemia:::Asexual:::+:::Gametocyte:::Mean)	13.1994170068466	13.1994170068466	log(p/mL)	0.693147180559945	0	0	0	0	.	0	0	ORAL	0	0	400	.	.	301001	F1007	Inoculated:::Pfalciparum:::Treatment	2	DSM265	DSM265:::Phase:::2a:::in:::Peru	.	0	400mgDSM265	7	0	UNKNOWN	UNKNWON	UNKNWON	0	Efficacy	.	.
2199	.	DSM265_13_02-F1007	101	DSM265_13_02	2	400mgDSM265	7	30	46	30	30	HOURS	1	log(Parasitemia:::Asexual:::+:::Gametocyte:::Mean)	13.2513368986964	13.2513368986964	log(p/mL)	0.693147180559945	0	0	0	0	.	0	0	ORAL	0	0	400	.	.	301001	F1007	Inoculated:::Pfalciparum:::Treatment	2	DSM265	DSM265:::Phase:::2a:::in:::Peru	.	0	400mgDSM265	7	0	UNKNOWN	UNKNWON	UNKNWON	0	Efficacy	.	.
2200	.	DSM265_13_02-F1007	101	DSM265_13_02	2	400mgDSM265	7	36.05	52.05	36	36.05	HOURS	1	log(Parasitemia:::Asexual:::+:::Gametocyte:::Mean)	12.0894826479208	12.0894826479208	log(p/mL)	0.693147180559945	0	0	0	0	.	0	0	ORAL	0	0	400	.	.	301001	F1007	Inoculated:::Pfalciparum:::Treatment	2	DSM265	DSM265:::Phase:::2a:::in:::Peru	.	0	400mgDSM265	7	0	UNKNOWN	UNKNWON	UNKNWON	0	Efficacy	.	.
2201	.	DSM265_13_02-F1007	101	DSM265_13_02	2	400mgDSM265	7	42.0666666666667	58.0666666666667	42	42.0666666666667	HOURS	1	log(Parasitemia:::Asexual:::+:::Gametocyte:::Mean)	12.3555696566761	12.3555696566761	log(p/mL)	0.693147180559945	0	0	0	0	.	0	0	ORAL	0	0	400	.	.	301001	F1007	Inoculated:::Pfalciparum:::Treatment	2	DSM265	DSM265:::Phase:::2a:::in:::Peru	.	0	400mgDSM265	7	0	UNKNOWN	UNKNWON	UNKNWON	0	Efficacy	.	.
2203	.	DSM265_13_02-F1007	101	DSM265_13_02	2	400mgDSM265	7	48.1166666666667	64.1166666666667	48	48.1166666666667	HOURS	1	log(Parasitemia:::Asexual:::+:::Gametocyte:::Mean)	9.94078333727983	9.94078333727983	log(p/mL)	0.693147180559945	0	0	0	0	.	0	0	ORAL	0	0	400	.	.	301001	F1007	Inoculated:::Pfalciparum:::Treatment	2	DSM265	DSM265:::Phase:::2a:::in:::Peru	.	0	400mgDSM265	7	0	UNKNOWN	UNKNWON	UNKNWON	0	Efficacy	.	.
2205	.	DSM265_13_02-F1007	101	DSM265_13_02	2	400mgDSM265	7	54.1333333333333	70.1333333333333	54.25	54.1333333333333	HOURS	1	log(Parasitemia:::Asexual:::+:::Gametocyte:::Mean)	8.99342737041261	8.99342737041261	log(p/mL)	0.693147180559945	0	0	0	0	.	0	0	ORAL	0	0	400	.	.	301001	F1007	Inoculated:::Pfalciparum:::Treatment	2	DSM265	DSM265:::Phase:::2a:::in:::Peru	.	0	400mgDSM265	7	0	UNKNOWN	UNKNWON	UNKNWON	0	Efficacy	.	.
2206	.	DSM265_13_02-F1007	101	DSM265_13_02	2	400mgDSM265	7	60.1333333333333	76.1333333333333	60.25	60.1333333333333	HOURS	1	log(Parasitemia:::Asexual:::+:::Gametocyte:::Mean)	8.66215896166643	8.66215896166643	log(p/mL)	0.693147180559945	0	0	0	0	.	0	0	ORAL	0	0	400	.	.	301001	F1007	Inoculated:::Pfalciparum:::Treatment	2	DSM265	DSM265:::Phase:::2a:::in:::Peru	.	0	400mgDSM265	7	0	UNKNOWN	UNKNWON	UNKNWON	0	Efficacy	.	.
2207	.	DSM265_13_02-F1007	101	DSM265_13_02	2	400mgDSM265	7	66	82	66	66	HOURS	1	log(Parasitemia:::Asexual:::+:::Gametocyte:::Mean)	8.96699411334446	8.96699411334446	log(p/mL)	0.693147180559945	0	0	0	0	.	0	0	ORAL	0	0	400	.	.	301001	F1007	Inoculated:::Pfalciparum:::Treatment	2	DSM265	DSM265:::Phase:::2a:::in:::Peru	.	0	400mgDSM265	7	0	UNKNOWN	UNKNWON	UNKNWON	0	Efficacy	.	.
2210	.	DSM265_13_02-F1007	101	DSM265_13_02	2	400mgDSM265	7	72.05	88.05	72	72.05	HOURS	1	log(Parasitemia:::Asexual:::+:::Gametocyte:::Mean)	8.4424696452203	8.4424696452203	log(p/mL)	0.693147180559945	0	0	0	0	.	0	0	ORAL	0	0	400	.	.	301001	F1007	Inoculated:::Pfalciparum:::Treatment	2	DSM265	DSM265:::Phase:::2a:::in:::Peru	.	0	400mgDSM265	7	0	UNKNOWN	UNKNWON	UNKNWON	0	Efficacy	.	.
2232	.	DSM265_13_02-F1008	102	DSM265_13_02	2	400mgDSM265	7	-0.5	0	-0.5	-0.5	HOURS	1	log(Parasitemia:::Asexual:::+:::Gametocyte:::Mean)	13.7771127061677	13.7771127061677	log(p/mL)	0.693147180559945	0	0	0	0	.	0	0	ORAL	0	0	0	.	.	301001	F1008	Inoculated:::Pfalciparum:::Treatment	2	DSM265	DSM265:::Phase:::2a:::in:::Peru	.	0	400mgDSM265	7	0	UNKNOWN	UNKNWON	UNKNWON	0	Efficacy	.	.
2234	.	DSM265_13_02-F1008	102	DSM265_13_02	2	400mgDSM265	7	0	0.5	0	0	HOURS	.	DSM265:::Dose	400	0	mg	.	0	1	1	400	1	0	0	ORAL	0	0	400	.	.	301001	F1008	Inoculated:::Pfalciparum:::Treatment	2	DSM265	DSM265:::Phase:::2a:::in:::Peru	.	0	400mgDSM265	7	0	UNKNOWN	UNKNWON	UNKNWON	0	Dose	.	.
2236	.	DSM265_13_02-F1008	102	DSM265_13_02	2	400mgDSM265	7	0.5	1	0.5	0.5	HOURS	1	log(Parasitemia:::Asexual:::+:::Gametocyte:::Mean)	14.4391951138634	14.4391951138634	log(p/mL)	0.693147180559945	0	0	0	0	.	0	0	ORAL	0	0	400	.	.	301001	F1008	Inoculated:::Pfalciparum:::Treatment	2	DSM265	DSM265:::Phase:::2a:::in:::Peru	.	0	400mgDSM265	7	0	UNKNOWN	UNKNWON	UNKNWON	0	Efficacy	.	.
2240	.	DSM265_13_02-F1008	102	DSM265_13_02	2	400mgDSM265	7	4.03333333333333	4.53333333333333	4	4.03333333333333	HOURS	1	log(Parasitemia:::Asexual:::+:::Gametocyte:::Mean)	14.7507643491097	14.7507643491097	log(p/mL)	0.693147180559945	0	0	0	0	.	0	0	ORAL	0	0	400	.	.	301001	F1008	Inoculated:::Pfalciparum:::Treatment	2	DSM265	DSM265:::Phase:::2a:::in:::Peru	.	0	400mgDSM265	7	0	UNKNOWN	UNKNWON	UNKNWON	0	Efficacy	.	.
2242	.	DSM265_13_02-F1008	102	DSM265_13_02	2	400mgDSM265	7	8.01666666666667	8.51666666666667	8	8.01666666666667	HOURS	1	log(Parasitemia:::Asexual:::+:::Gametocyte:::Mean)	14.4391951138634	14.4391951138634	log(p/mL)	0.693147180559945	0	0	0	0	.	0	0	ORAL	0	0	400	.	.	301001	F1008	Inoculated:::Pfalciparum:::Treatment	2	DSM265	DSM265:::Phase:::2a:::in:::Peru	.	0	400mgDSM265	7	0	UNKNOWN	UNKNWON	UNKNWON	0	Efficacy	.	.
2245	.	DSM265_13_02-F1008	102	DSM265_13_02	2	400mgDSM265	7	12.05	12.55	12	12.05	HOURS	1	log(Parasitemia:::Asexual:::+:::Gametocyte:::Mean)	13.0306427474505	13.0306427474505	log(p/mL)	0.693147180559945	0	0	0	0	.	0	0	ORAL	0	0	400	.	.	301001	F1008	Inoculated:::Pfalciparum:::Treatment	2	DSM265	DSM265:::Phase:::2a:::in:::Peru	.	0	400mgDSM265	7	0	UNKNOWN	UNKNWON	UNKNWON	0	Efficacy	.	.
2248	.	DSM265_13_02-F1008	102	DSM265_13_02	2	400mgDSM265	7	16	16.5	16	16	HOURS	1	log(Parasitemia:::Asexual:::+:::Gametocyte:::Mean)	14.5819964863293	14.5819964863293	log(p/mL)	0.693147180559945	0	0	0	0	.	0	0	ORAL	0	0	400	.	.	301001	F1008	Inoculated:::Pfalciparum:::Treatment	2	DSM265	DSM265:::Phase:::2a:::in:::Peru	.	0	400mgDSM265	7	0	UNKNOWN	UNKNWON	UNKNWON	0	Efficacy	.	.
2249	.	DSM265_13_02-F1008	102	DSM265_13_02	2	400mgDSM265	7	20.0666666666667	20.5666666666667	20	20.0666666666667	HOURS	1	log(Parasitemia:::Asexual:::+:::Gametocyte:::Mean)	13.5434393330266	13.5434393330266	log(p/mL)	0.693147180559945	0	0	0	0	.	0	0	ORAL	0	0	400	.	.	301001	F1008	Inoculated:::Pfalciparum:::Treatment	2	DSM265	DSM265:::Phase:::2a:::in:::Peru	.	0	400mgDSM265	7	0	UNKNOWN	UNKNWON	UNKNWON	0	Efficacy	.	.
2252	.	DSM265_13_02-F1008	102	DSM265_13_02	2	400mgDSM265	7	24	24.5	24	24	HOURS	1	log(Parasitemia:::Asexual:::+:::Gametocyte:::Mean)	14.4002481346735	14.4002481346735	log(p/mL)	0.693147180559945	0	0	0	0	.	0	0	ORAL	0	0	400	.	.	301001	F1008	Inoculated:::Pfalciparum:::Treatment	2	DSM265	DSM265:::Phase:::2a:::in:::Peru	.	0	400mgDSM265	7	0	UNKNOWN	UNKNWON	UNKNWON	0	Efficacy	.	.
2253	.	DSM265_13_02-F1008	102	DSM265_13_02	2	400mgDSM265	7	30.0166666666667	30.5166666666667	30	30.0166666666667	HOURS	1	log(Parasitemia:::Asexual:::+:::Gametocyte:::Mean)	13.2643315798491	13.2643315798491	log(p/mL)	0.693147180559945	0	0	0	0	.	0	0	ORAL	0	0	400	.	.	301001	F1008	Inoculated:::Pfalciparum:::Treatment	2	DSM265	DSM265:::Phase:::2a:::in:::Peru	.	0	400mgDSM265	7	0	UNKNOWN	UNKNWON	UNKNWON	0	Efficacy	.	.
2254	.	DSM265_13_02-F1008	102	DSM265_13_02	2	400mgDSM265	7	36.05	36.55	36	36.05	HOURS	1	log(Parasitemia:::Asexual:::+:::Gametocyte:::Mean)	14.3872694617892	14.3872694617892	log(p/mL)	0.693147180559945	0	0	0	0	.	0	0	ORAL	0	0	400	.	.	301001	F1008	Inoculated:::Pfalciparum:::Treatment	2	DSM265	DSM265:::Phase:::2a:::in:::Peru	.	0	400mgDSM265	7	0	UNKNOWN	UNKNWON	UNKNWON	0	Efficacy	.	.
2255	.	DSM265_13_02-F1008	102	DSM265_13_02	2	400mgDSM265	7	42.0666666666667	42.5666666666667	42	42.0666666666667	HOURS	1	log(Parasitemia:::Asexual:::+:::Gametocyte:::Mean)	12.9008435072062	12.9008435072062	log(p/mL)	0.693147180559945	0	0	0	0	.	0	0	ORAL	0	0	400	.	.	301001	F1008	Inoculated:::Pfalciparum:::Treatment	2	DSM265	DSM265:::Phase:::2a:::in:::Peru	.	0	400mgDSM265	7	0	UNKNOWN	UNKNWON	UNKNWON	0	Efficacy	.	.
2258	.	DSM265_13_02-F1008	102	DSM265_13_02	2	400mgDSM265	7	48.05	48.55	48	48.05	HOURS	1	log(Parasitemia:::Asexual:::+:::Gametocyte:::Mean)	11.8558056978868	11.8558056978868	log(p/mL)	0.693147180559945	0	0	0	0	.	0	0	ORAL	0	0	400	.	.	301001	F1008	Inoculated:::Pfalciparum:::Treatment	2	DSM265	DSM265:::Phase:::2a:::in:::Peru	.	0	400mgDSM265	7	0	UNKNOWN	UNKNWON	UNKNWON	0	Efficacy	.	.
2259	.	DSM265_13_02-F1008	102	DSM265_13_02	2	400mgDSM265	7	54.0666666666667	54.5666666666667	54	54.0666666666667	HOURS	1	log(Parasitemia:::Asexual:::+:::Gametocyte:::Mean)	11.3429671671597	11.3429671671597	log(p/mL)	0.693147180559945	0	0	0	0	.	0	0	ORAL	0	0	400	.	.	301001	F1008	Inoculated:::Pfalciparum:::Treatment	2	DSM265	DSM265:::Phase:::2a:::in:::Peru	.	0	400mgDSM265	7	0	UNKNOWN	UNKNWON	UNKNWON	0	Efficacy	.	.
2260	.	DSM265_13_02-F1008	102	DSM265_13_02	2	400mgDSM265	7	60.05	60.55	60	60.05	HOURS	1	log(Parasitemia:::Asexual:::+:::Gametocyte:::Mean)	10.4862616756147	10.4862616756147	log(p/mL)	0.693147180559945	0	0	0	0	.	0	0	ORAL	0	0	400	.	.	301001	F1008	Inoculated:::Pfalciparum:::Treatment	2	DSM265	DSM265:::Phase:::2a:::in:::Peru	.	0	400mgDSM265	7	0	UNKNOWN	UNKNWON	UNKNWON	0	Efficacy	.	.
2261	.	DSM265_13_02-F1008	102	DSM265_13_02	2	400mgDSM265	7	66.0166666666667	66.5166666666667	66	66.0166666666667	HOURS	1	log(Parasitemia:::Asexual:::+:::Gametocyte:::Mean)	11.0768980512794	11.0768980512794	log(p/mL)	0.693147180559945	0	0	0	0	.	0	0	ORAL	0	0	400	.	.	301001	F1008	Inoculated:::Pfalciparum:::Treatment	2	DSM265	DSM265:::Phase:::2a:::in:::Peru	.	0	400mgDSM265	7	0	UNKNOWN	UNKNWON	UNKNWON	0	Efficacy	.	.
2282	.	DSM265_13_02-F1009	103	DSM265_13_02	2	400mgDSM265	7	-0.5	0	-0.5	-0.5	HOURS	1	log(Parasitemia:::Asexual:::+:::Gametocyte:::Mean)	16.4254376934724	16.4254376934724	log(p/mL)	0.693147180559945	0	0	0	0	.	0	0	ORAL	0	0	0	.	.	301001	F1009	Inoculated:::Pfalciparum:::Treatment	2	DSM265	DSM265:::Phase:::2a:::in:::Peru	.	0	400mgDSM265	7	0	UNKNOWN	UNKNWON	UNKNWON	0	Efficacy	.	.
2284	.	DSM265_13_02-F1009	103	DSM265_13_02	2	400mgDSM265	7	0	0.5	0	0	HOURS	.	DSM265:::Dose	400	0	mg	.	0	1	1	400	1	0	0	ORAL	0	0	400	.	.	301001	F1009	Inoculated:::Pfalciparum:::Treatment	2	DSM265	DSM265:::Phase:::2a:::in:::Peru	.	0	400mgDSM265	7	0	UNKNOWN	UNKNWON	UNKNWON	0	Dose	.	.
2286	.	DSM265_13_02-F1009	103	DSM265_13_02	2	400mgDSM265	7	0.5	1	0.5	0.5	HOURS	1	log(Parasitemia:::Asexual:::+:::Gametocyte:::Mean)	15.5881007992564	15.5881007992564	log(p/mL)	0.693147180559945	0	0	0	0	.	0	0	ORAL	0	0	400	.	.	301001	F1009	Inoculated:::Pfalciparum:::Treatment	2	DSM265	DSM265:::Phase:::2a:::in:::Peru	.	0	400mgDSM265	7	0	UNKNOWN	UNKNWON	UNKNWON	0	Efficacy	.	.
2289	.	DSM265_13_02-F1009	103	DSM265_13_02	2	400mgDSM265	7	4.01666666666667	4.51666666666667	4	4.01666666666667	HOURS	1	log(Parasitemia:::Asexual:::+:::Gametocyte:::Mean)	14.8805832983911	14.8805832983911	log(p/mL)	0.693147180559945	0	0	0	0	.	0	0	ORAL	0	0	400	.	.	301001	F1009	Inoculated:::Pfalciparum:::Treatment	2	DSM265	DSM265:::Phase:::2a:::in:::Peru	.	0	400mgDSM265	7	0	UNKNOWN	UNKNWON	UNKNWON	0	Efficacy	.	.
2292	.	DSM265_13_02-F1009	103	DSM265_13_02	2	400mgDSM265	7	8.06666666666667	8.56666666666667	8	8.06666666666667	HOURS	1	log(Parasitemia:::Asexual:::+:::Gametocyte:::Mean)	13.6213309718169	13.6213309718169	log(p/mL)	0.693147180559945	0	0	0	0	.	0	0	ORAL	0	0	400	.	.	301001	F1009	Inoculated:::Pfalciparum:::Treatment	2	DSM265	DSM265:::Phase:::2a:::in:::Peru	.	0	400mgDSM265	7	0	UNKNOWN	UNKNWON	UNKNWON	0	Efficacy	.	.
2295	.	DSM265_13_02-F1009	103	DSM265_13_02	2	400mgDSM265	7	12.05	12.55	12	12.05	HOURS	1	log(Parasitemia:::Asexual:::+:::Gametocyte:::Mean)	13.6472930695366	13.6472930695366	log(p/mL)	0.693147180559945	0	0	0	0	.	0	0	ORAL	0	0	400	.	.	301001	F1009	Inoculated:::Pfalciparum:::Treatment	2	DSM265	DSM265:::Phase:::2a:::in:::Peru	.	0	400mgDSM265	7	0	UNKNOWN	UNKNWON	UNKNWON	0	Efficacy	.	.
2298	.	DSM265_13_02-F1009	103	DSM265_13_02	2	400mgDSM265	7	16	16.5	16	16	HOURS	1	log(Parasitemia:::Asexual:::+:::Gametocyte:::Mean)	13.5304517085192	13.5304517085192	log(p/mL)	0.693147180559945	0	0	0	0	.	0	0	ORAL	0	0	400	.	.	301001	F1009	Inoculated:::Pfalciparum:::Treatment	2	DSM265	DSM265:::Phase:::2a:::in:::Peru	.	0	400mgDSM265	7	0	UNKNOWN	UNKNWON	UNKNWON	0	Efficacy	.	.
2299	.	DSM265_13_02-F1009	103	DSM265_13_02	2	400mgDSM265	7	20.0666666666667	20.5666666666667	20	20.0666666666667	HOURS	1	log(Parasitemia:::Asexual:::+:::Gametocyte:::Mean)	14.088685407684	14.088685407684	log(p/mL)	0.693147180559945	0	0	0	0	.	0	0	ORAL	0	0	400	.	.	301001	F1009	Inoculated:::Pfalciparum:::Treatment	2	DSM265	DSM265:::Phase:::2a:::in:::Peru	.	0	400mgDSM265	7	0	UNKNOWN	UNKNWON	UNKNWON	0	Efficacy	.	.
2302	.	DSM265_13_02-F1009	103	DSM265_13_02	2	400mgDSM265	7	24	24.5	24	24	HOURS	1	log(Parasitemia:::Asexual:::+:::Gametocyte:::Mean)	13.1799528094537	13.1799528094537	log(p/mL)	0.693147180559945	0	0	0	0	.	0	0	ORAL	0	0	400	.	.	301001	F1009	Inoculated:::Pfalciparum:::Treatment	2	DSM265	DSM265:::Phase:::2a:::in:::Peru	.	0	400mgDSM265	7	0	UNKNOWN	UNKNWON	UNKNWON	0	Efficacy	.	.
2303	.	DSM265_13_02-F1009	103	DSM265_13_02	2	400mgDSM265	7	30	30.5	30	30	HOURS	1	log(Parasitemia:::Asexual:::+:::Gametocyte:::Mean)	13.1474851661781	13.1474851661781	log(p/mL)	0.693147180559945	0	0	0	0	.	0	0	ORAL	0	0	400	.	.	301001	F1009	Inoculated:::Pfalciparum:::Treatment	2	DSM265	DSM265:::Phase:::2a:::in:::Peru	.	0	400mgDSM265	7	0	UNKNOWN	UNKNWON	UNKNWON	0	Efficacy	.	.
2304	.	DSM265_13_02-F1009	103	DSM265_13_02	2	400mgDSM265	7	36.05	36.55	36	36.05	HOURS	1	log(Parasitemia:::Asexual:::+:::Gametocyte:::Mean)	13.0955675546172	13.0955675546172	log(p/mL)	0.693147180559945	0	0	0	0	.	0	0	ORAL	0	0	400	.	.	301001	F1009	Inoculated:::Pfalciparum:::Treatment	2	DSM265	DSM265:::Phase:::2a:::in:::Peru	.	0	400mgDSM265	7	0	UNKNOWN	UNKNWON	UNKNWON	0	Efficacy	.	.
2305	.	DSM265_13_02-F1009	103	DSM265_13_02	2	400mgDSM265	7	42.0333333333333	42.5333333333333	42	42.0333333333333	HOURS	1	log(Parasitemia:::Asexual:::+:::Gametocyte:::Mean)	12.0699665125332	12.0699665125332	log(p/mL)	0.693147180559945	0	0	0	0	.	0	0	ORAL	0	0	400	.	.	301001	F1009	Inoculated:::Pfalciparum:::Treatment	2	DSM265	DSM265:::Phase:::2a:::in:::Peru	.	0	400mgDSM265	7	0	UNKNOWN	UNKNWON	UNKNWON	0	Efficacy	.	.
2308	.	DSM265_13_02-F1009	103	DSM265_13_02	2	400mgDSM265	7	48	48.5	48	48	HOURS	1	log(Parasitemia:::Asexual:::+:::Gametocyte:::Mean)	10.2135424758396	10.2135424758396	log(p/mL)	0.693147180559945	0	0	0	0	.	0	0	ORAL	0	0	400	.	.	301001	F1009	Inoculated:::Pfalciparum:::Treatment	2	DSM265	DSM265:::Phase:::2a:::in:::Peru	.	0	400mgDSM265	7	0	UNKNOWN	UNKNWON	UNKNWON	0	Efficacy	.	.
2309	.	DSM265_13_02-F1009	103	DSM265_13_02	2	400mgDSM265	7	54.0833333333333	54.5833333333333	54	54.0833333333333	HOURS	1	log(Parasitemia:::Asexual:::+:::Gametocyte:::Mean)	9.70747266861017	9.70747266861017	log(p/mL)	0.693147180559945	0	0	0	0	.	0	0	ORAL	0	0	400	.	.	301001	F1009	Inoculated:::Pfalciparum:::Treatment	2	DSM265	DSM265:::Phase:::2a:::in:::Peru	.	0	400mgDSM265	7	0	UNKNOWN	UNKNWON	UNKNWON	0	Efficacy	.	.
2310	.	DSM265_13_02-F1009	103	DSM265_13_02	2	400mgDSM265	7	60.0666666666667	60.5666666666667	60	60.0666666666667	HOURS	1	log(Parasitemia:::Asexual:::+:::Gametocyte:::Mean)	8.51919119407892	8.51919119407892	log(p/mL)	0.693147180559945	0	0	0	0	.	0	0	ORAL	0	0	400	.	.	301001	F1009	Inoculated:::Pfalciparum:::Treatment	2	DSM265	DSM265:::Phase:::2a:::in:::Peru	.	0	400mgDSM265	7	0	UNKNOWN	UNKNWON	UNKNWON	0	Efficacy	.	.
2311	.	DSM265_13_02-F1009	103	DSM265_13_02	2	400mgDSM265	7	66.0833333333333	66.5833333333333	66	66.0833333333333	HOURS	1	log(Parasitemia:::Asexual:::+:::Gametocyte:::Mean)	7.56008046502183	7.56008046502183	log(p/mL)	0.693147180559945	0	0	0	0	.	0	0	ORAL	0	0	400	.	.	301001	F1009	Inoculated:::Pfalciparum:::Treatment	2	DSM265	DSM265:::Phase:::2a:::in:::Peru	.	0	400mgDSM265	7	0	UNKNOWN	UNKNWON	UNKNWON	0	Efficacy	.	.
2314	.	DSM265_13_02-F1009	103	DSM265_13_02	2	400mgDSM265	7	72	72.5	72	72	HOURS	1	log(Parasitemia:::Asexual:::+:::Gametocyte:::Mean)	8.60337088765729	8.60337088765729	log(p/mL)	0.693147180559945	0	0	0	0	.	0	0	ORAL	0	0	400	.	.	301001	F1009	Inoculated:::Pfalciparum:::Treatment	2	DSM265	DSM265:::Phase:::2a:::in:::Peru	.	0	400mgDSM265	7	0	UNKNOWN	UNKNWON	UNKNWON	0	Efficacy	.	.
2324	.	DSM265_13_02-F1010	104	DSM265_13_02	2	400mgDSM265	7	-4.08333333333333	0	-4	-4.08333333333333	HOURS	1	log(Parasitemia:::Asexual:::+:::Gametocyte:::Mean)	16.3735096644447	16.3735096644447	log(p/mL)	0.693147180559945	0	0	0	0	.	0	0	ORAL	0	0	0	.	.	301001	F1010	Inoculated:::Pfalciparum:::Treatment	2	DSM265	DSM265:::Phase:::2a:::in:::Peru	.	0	400mgDSM265	7	0	UNKNOWN	UNKNWON	UNKNWON	0	Efficacy	.	.
2327	.	DSM265_13_02-F1010	104	DSM265_13_02	2	400mgDSM265	7	0	4.08333333333333	0	0	HOURS	.	DSM265:::Dose	400	0	mg	.	0	1	1	400	1	0	0	ORAL	0	0	400	.	.	301001	F1010	Inoculated:::Pfalciparum:::Treatment	2	DSM265	DSM265:::Phase:::2a:::in:::Peru	.	0	400mgDSM265	7	0	UNKNOWN	UNKNWON	UNKNWON	0	Dose	.	.
2329	.	DSM265_13_02-F1010	104	DSM265_13_02	2	400mgDSM265	7	0.5	4.58333333333333	0.5	0.5	HOURS	1	log(Parasitemia:::Asexual:::+:::Gametocyte:::Mean)	16.6201676735045	16.6201676735045	log(p/mL)	0.693147180559945	0	0	0	0	.	0	0	ORAL	0	0	400	.	.	301001	F1010	Inoculated:::Pfalciparum:::Treatment	2	DSM265	DSM265:::Phase:::2a:::in:::Peru	.	0	400mgDSM265	7	0	UNKNOWN	UNKNWON	UNKNWON	0	Efficacy	.	.
2333	.	DSM265_13_02-F1010	104	DSM265_13_02	2	400mgDSM265	7	4	8.08333333333333	4	4	HOURS	1	log(Parasitemia:::Asexual:::+:::Gametocyte:::Mean)	16.5812213060757	16.5812213060757	log(p/mL)	0.693147180559945	0	0	0	0	.	0	0	ORAL	0	0	400	.	.	301001	F1010	Inoculated:::Pfalciparum:::Treatment	2	DSM265	DSM265:::Phase:::2a:::in:::Peru	.	0	400mgDSM265	7	0	UNKNOWN	UNKNWON	UNKNWON	0	Efficacy	.	.
2336	.	DSM265_13_02-F1010	104	DSM265_13_02	2	400mgDSM265	7	8.05	12.1333333333333	8	8.05	HOURS	1	log(Parasitemia:::Asexual:::+:::Gametocyte:::Mean)	15.0947846935362	15.0947846935362	log(p/mL)	0.693147180559945	0	0	0	0	.	0	0	ORAL	0	0	400	.	.	301001	F1010	Inoculated:::Pfalciparum:::Treatment	2	DSM265	DSM265:::Phase:::2a:::in:::Peru	.	0	400mgDSM265	7	0	UNKNOWN	UNKNWON	UNKNWON	0	Efficacy	.	.
2338	.	DSM265_13_02-F1010	104	DSM265_13_02	2	400mgDSM265	7	12.0833333333333	16.1666666666666	12	12.0833333333333	HOURS	1	log(Parasitemia:::Asexual:::+:::Gametocyte:::Mean)	15.7049380312038	15.7049380312038	log(p/mL)	0.693147180559945	0	0	0	0	.	0	0	ORAL	0	0	400	.	.	301001	F1010	Inoculated:::Pfalciparum:::Treatment	2	DSM265	DSM265:::Phase:::2a:::in:::Peru	.	0	400mgDSM265	7	0	UNKNOWN	UNKNWON	UNKNWON	0	Efficacy	.	.
2341	.	DSM265_13_02-F1010	104	DSM265_13_02	2	400mgDSM265	7	16	20.0833333333333	16	16	HOURS	1	log(Parasitemia:::Asexual:::+:::Gametocyte:::Mean)	14.7637455940209	14.7637455940209	log(p/mL)	0.693147180559945	0	0	0	0	.	0	0	ORAL	0	0	400	.	.	301001	F1010	Inoculated:::Pfalciparum:::Treatment	2	DSM265	DSM265:::Phase:::2a:::in:::Peru	.	0	400mgDSM265	7	0	UNKNOWN	UNKNWON	UNKNWON	0	Efficacy	.	.
2342	.	DSM265_13_02-F1010	104	DSM265_13_02	2	400mgDSM265	7	20.0333333333333	24.1166666666666	20	20.0333333333333	HOURS	1	log(Parasitemia:::Asexual:::+:::Gametocyte:::Mean)	15.1921509693058	15.1921509693058	log(p/mL)	0.693147180559945	0	0	0	0	.	0	0	ORAL	0	0	400	.	.	301001	F1010	Inoculated:::Pfalciparum:::Treatment	2	DSM265	DSM265:::Phase:::2a:::in:::Peru	.	0	400mgDSM265	7	0	UNKNOWN	UNKNWON	UNKNWON	0	Efficacy	.	.
2345	.	DSM265_13_02-F1010	104	DSM265_13_02	2	400mgDSM265	7	24	28.0833333333333	24	24	HOURS	1	log(Parasitemia:::Asexual:::+:::Gametocyte:::Mean)	15.023383745895	15.023383745895	log(p/mL)	0.693147180559945	0	0	0	0	.	0	0	ORAL	0	0	400	.	.	301001	F1010	Inoculated:::Pfalciparum:::Treatment	2	DSM265	DSM265:::Phase:::2a:::in:::Peru	.	0	400mgDSM265	7	0	UNKNOWN	UNKNWON	UNKNWON	0	Efficacy	.	.
2346	.	DSM265_13_02-F1010	104	DSM265_13_02	2	400mgDSM265	7	30.0666666666667	34.15	30	30.0666666666667	HOURS	1	log(Parasitemia:::Asexual:::+:::Gametocyte:::Mean)	15.0753115584495	15.0753115584495	log(p/mL)	0.693147180559945	0	0	0	0	.	0	0	ORAL	0	0	400	.	.	301001	F1010	Inoculated:::Pfalciparum:::Treatment	2	DSM265	DSM265:::Phase:::2a:::in:::Peru	.	0	400mgDSM265	7	0	UNKNOWN	UNKNWON	UNKNWON	0	Efficacy	.	.
2347	.	DSM265_13_02-F1010	104	DSM265_13_02	2	400mgDSM265	7	36.1333333333333	40.2166666666666	36.25	36.1333333333333	HOURS	1	log(Parasitemia:::Asexual:::+:::Gametocyte:::Mean)	14.3483246536207	14.3483246536207	log(p/mL)	0.693147180559945	0	0	0	0	.	0	0	ORAL	0	0	400	.	.	301001	F1010	Inoculated:::Pfalciparum:::Treatment	2	DSM265	DSM265:::Phase:::2a:::in:::Peru	.	0	400mgDSM265	7	0	UNKNOWN	UNKNWON	UNKNWON	0	Efficacy	.	.
2348	.	DSM265_13_02-F1010	104	DSM265_13_02	2	400mgDSM265	7	42.0666666666667	46.15	42	42.0666666666667	HOURS	1	log(Parasitemia:::Asexual:::+:::Gametocyte:::Mean)	12.9462703827814	12.9462703827814	log(p/mL)	0.693147180559945	0	0	0	0	.	0	0	ORAL	0	0	400	.	.	301001	F1010	Inoculated:::Pfalciparum:::Treatment	2	DSM265	DSM265:::Phase:::2a:::in:::Peru	.	0	400mgDSM265	7	0	UNKNOWN	UNKNWON	UNKNWON	0	Efficacy	.	.
2349	.	DSM265_13_02-F1010	104	DSM265_13_02	2	400mgDSM265	7	48	52.0833333333333	48	48	HOURS	1	log(Parasitemia:::Asexual:::+:::Gametocyte:::Mean)	12.4140213374618	12.4140213374618	log(p/mL)	0.693147180559945	0	0	0	0	.	0	0	ORAL	0	0	400	.	.	301001	F1010	Inoculated:::Pfalciparum:::Treatment	2	DSM265	DSM265:::Phase:::2a:::in:::Peru	.	0	400mgDSM265	7	0	UNKNOWN	UNKNWON	UNKNWON	0	Efficacy	.	.
2370	.	DSM265_13_02-F1908	105	DSM265_13_02	2	400mgDSM265	7	-6.11666666666667	0	-6	-6.11666666666667	HOURS	1	log(Parasitemia:::Asexual:::+:::Gametocyte:::Mean)	15.1921509693058	15.1921509693058	log(p/mL)	0.693147180559945	0	0	0	0	.	0	0	ORAL	0	0	0	.	.	301001	F1908	Inoculated:::Pfalciparum:::Treatment	2	DSM265	DSM265:::Phase:::2a:::in:::Peru	.	0	400mgDSM265	7	0	UNKNOWN	UNKNWON	UNKNWON	0	Efficacy	.	.
2372	.	DSM265_13_02-F1908	105	DSM265_13_02	2	400mgDSM265	7	-0.5	5.61666666666667	-0.5	-0.5	HOURS	1	log(Parasitemia:::Asexual:::+:::Gametocyte:::Mean)	13.8939519842708	13.8939519842708	log(p/mL)	0.693147180559945	0	0	0	0	.	0	0	ORAL	0	0	0	.	.	301001	F1908	Inoculated:::Pfalciparum:::Treatment	2	DSM265	DSM265:::Phase:::2a:::in:::Peru	.	0	400mgDSM265	7	0	UNKNOWN	UNKNWON	UNKNWON	0	Efficacy	.	.
2374	.	DSM265_13_02-F1908	105	DSM265_13_02	2	400mgDSM265	7	0	6.11666666666667	0	0	HOURS	.	DSM265:::Dose	400	0	mg	.	0	1	1	400	1	0	0	ORAL	0	0	400	.	.	301001	F1908	Inoculated:::Pfalciparum:::Treatment	2	DSM265	DSM265:::Phase:::2a:::in:::Peru	.	0	400mgDSM265	7	0	UNKNOWN	UNKNWON	UNKNWON	0	Dose	.	.
2379	.	DSM265_13_02-F1908	105	DSM265_13_02	2	400mgDSM265	7	4	10.1166666666667	4	4	HOURS	1	log(Parasitemia:::Asexual:::+:::Gametocyte:::Mean)	13.6213309718169	13.6213309718169	log(p/mL)	0.693147180559945	0	0	0	0	.	0	0	ORAL	0	0	400	.	.	301001	F1908	Inoculated:::Pfalciparum:::Treatment	2	DSM265	DSM265:::Phase:::2a:::in:::Peru	.	0	400mgDSM265	7	0	UNKNOWN	UNKNWON	UNKNWON	0	Efficacy	.	.
2381	.	DSM265_13_02-F1908	105	DSM265_13_02	2	400mgDSM265	7	8.06666666666667	14.1833333333333	8	8.06666666666667	HOURS	1	log(Parasitemia:::Asexual:::+:::Gametocyte:::Mean)	13.4395799799584	13.4395799799584	log(p/mL)	0.693147180559945	0	0	0	0	.	0	0	ORAL	0	0	400	.	.	301001	F1908	Inoculated:::Pfalciparum:::Treatment	2	DSM265	DSM265:::Phase:::2a:::in:::Peru	.	0	400mgDSM265	7	0	UNKNOWN	UNKNWON	UNKNWON	0	Efficacy	.	.
2384	.	DSM265_13_02-F1908	105	DSM265_13_02	2	400mgDSM265	7	12.05	18.1666666666667	12	12.05	HOURS	1	log(Parasitemia:::Asexual:::+:::Gametocyte:::Mean)	13.6927325682694	13.6927325682694	log(p/mL)	0.693147180559945	0	0	0	0	.	0	0	ORAL	0	0	400	.	.	301001	F1908	Inoculated:::Pfalciparum:::Treatment	2	DSM265	DSM265:::Phase:::2a:::in:::Peru	.	0	400mgDSM265	7	0	UNKNOWN	UNKNWON	UNKNWON	0	Efficacy	.	.
2386	.	DSM265_13_02-F1908	105	DSM265_13_02	2	400mgDSM265	7	16.0166666666667	22.1333333333334	16	16.0166666666667	HOURS	1	log(Parasitemia:::Asexual:::+:::Gametocyte:::Mean)	13.9134264309088	13.9134264309088	log(p/mL)	0.693147180559945	0	0	0	0	.	0	0	ORAL	0	0	400	.	.	301001	F1908	Inoculated:::Pfalciparum:::Treatment	2	DSM265	DSM265:::Phase:::2a:::in:::Peru	.	0	400mgDSM265	7	0	UNKNOWN	UNKNWON	UNKNWON	0	Efficacy	.	.
2388	.	DSM265_13_02-F1908	105	DSM265_13_02	2	400mgDSM265	7	20.05	26.1666666666667	20	20.05	HOURS	1	log(Parasitemia:::Asexual:::+:::Gametocyte:::Mean)	13.7057180131365	13.7057180131365	log(p/mL)	0.693147180559945	0	0	0	0	.	0	0	ORAL	0	0	400	.	.	301001	F1908	Inoculated:::Pfalciparum:::Treatment	2	DSM265	DSM265:::Phase:::2a:::in:::Peru	.	0	400mgDSM265	7	0	UNKNOWN	UNKNWON	UNKNWON	0	Efficacy	.	.
2391	.	DSM265_13_02-F1908	105	DSM265_13_02	2	400mgDSM265	7	24	30.1166666666667	24	24	HOURS	1	log(Parasitemia:::Asexual:::+:::Gametocyte:::Mean)	13.6083510780229	13.6083510780229	log(p/mL)	0.693147180559945	0	0	0	0	.	0	0	ORAL	0	0	400	.	.	301001	F1908	Inoculated:::Pfalciparum:::Treatment	2	DSM265	DSM265:::Phase:::2a:::in:::Peru	.	0	400mgDSM265	7	0	UNKNOWN	UNKNWON	UNKNWON	0	Efficacy	.	.
2392	.	DSM265_13_02-F1908	105	DSM265_13_02	2	400mgDSM265	7	30	36.1166666666667	30	30	HOURS	1	log(Parasitemia:::Asexual:::+:::Gametocyte:::Mean)	13.1280074197894	13.1280074197894	log(p/mL)	0.693147180559945	0	0	0	0	.	0	0	ORAL	0	0	400	.	.	301001	F1908	Inoculated:::Pfalciparum:::Treatment	2	DSM265	DSM265:::Phase:::2a:::in:::Peru	.	0	400mgDSM265	7	0	UNKNOWN	UNKNWON	UNKNWON	0	Efficacy	.	.
2393	.	DSM265_13_02-F1908	105	DSM265_13_02	2	400mgDSM265	7	36.0333333333333	42.15	36	36.0333333333333	HOURS	1	log(Parasitemia:::Asexual:::+:::Gametocyte:::Mean)	12.2257772288045	12.2257772288045	log(p/mL)	0.693147180559945	0	0	0	0	.	0	0	ORAL	0	0	400	.	.	301001	F1908	Inoculated:::Pfalciparum:::Treatment	2	DSM265	DSM265:::Phase:::2a:::in:::Peru	.	0	400mgDSM265	7	0	UNKNOWN	UNKNWON	UNKNWON	0	Efficacy	.	.
2394	.	DSM265_13_02-F1908	105	DSM265_13_02	2	400mgDSM265	7	42.0166666666667	48.1333333333334	42	42.0166666666667	HOURS	1	log(Parasitemia:::Asexual:::+:::Gametocyte:::Mean)	10.6159470441284	10.6159470441284	log(p/mL)	0.693147180559945	0	0	0	0	.	0	0	ORAL	0	0	400	.	.	301001	F1908	Inoculated:::Pfalciparum:::Treatment	2	DSM265	DSM265:::Phase:::2a:::in:::Peru	.	0	400mgDSM265	7	0	UNKNOWN	UNKNWON	UNKNWON	0	Efficacy	.	.
2397	.	DSM265_13_02-F1908	105	DSM265_13_02	2	400mgDSM265	7	48	54.1166666666667	48	48	HOURS	1	log(Parasitemia:::Asexual:::+:::Gametocyte:::Mean)	9.97998552350885	9.97998552350885	log(p/mL)	0.693147180559945	0	0	0	0	.	0	0	ORAL	0	0	400	.	.	301001	F1908	Inoculated:::Pfalciparum:::Treatment	2	DSM265	DSM265:::Phase:::2a:::in:::Peru	.	0	400mgDSM265	7	0	UNKNOWN	UNKNWON	UNKNWON	0	Efficacy	.	.
2398	.	DSM265_13_02-F1908	105	DSM265_13_02	2	400mgDSM265	7	54.0333333333333	60.15	54	54.0333333333333	HOURS	1	log(Parasitemia:::Asexual:::+:::Gametocyte:::Mean)	9.81738485348272	9.81738485348272	log(p/mL)	0.693147180559945	0	0	0	0	.	0	0	ORAL	0	0	400	.	.	301001	F1908	Inoculated:::Pfalciparum:::Treatment	2	DSM265	DSM265:::Phase:::2a:::in:::Peru	.	0	400mgDSM265	7	0	UNKNOWN	UNKNWON	UNKNWON	0	Efficacy	.	.
2399	.	DSM265_13_02-F1908	105	DSM265_13_02	2	400mgDSM265	7	60.0666666666667	66.1833333333334	60	60.0666666666667	HOURS	1	log(Parasitemia:::Asexual:::+:::Gametocyte:::Mean)	8.14902386805178	8.14902386805178	log(p/mL)	0.693147180559945	0	0	0	0	.	0	0	ORAL	0	0	400	.	.	301001	F1908	Inoculated:::Pfalciparum:::Treatment	2	DSM265	DSM265:::Phase:::2a:::in:::Peru	.	0	400mgDSM265	7	0	UNKNOWN	UNKNWON	UNKNWON	0	Efficacy	.	.
2400	.	DSM265_13_02-F1908	105	DSM265_13_02	2	400mgDSM265	7	66.0166666666667	72.1333333333334	66	66.0166666666667	HOURS	1	log(Parasitemia:::Asexual:::+:::Gametocyte:::Mean)	8.8692575227973	8.8692575227973	log(p/mL)	0.693147180559945	0	0	0	0	.	0	0	ORAL	0	0	400	.	.	301001	F1908	Inoculated:::Pfalciparum:::Treatment	2	DSM265	DSM265:::Phase:::2a:::in:::Peru	.	0	400mgDSM265	7	0	UNKNOWN	UNKNWON	UNKNWON	0	Efficacy	.	.
2403	.	DSM265_13_02-F1908	105	DSM265_13_02	2	400mgDSM265	7	72	78.1166666666667	72	72	HOURS	1	log(Parasitemia:::Asexual:::+:::Gametocyte:::Mean)	7.80384330353877	7.80384330353877	log(p/mL)	0.693147180559945	0	0	0	0	.	0	0	ORAL	0	0	400	.	.	301001	F1908	Inoculated:::Pfalciparum:::Treatment	2	DSM265	DSM265:::Phase:::2a:::in:::Peru	.	0	400mgDSM265	7	0	UNKNOWN	UNKNWON	UNKNWON	0	Efficacy	.	.
2425	.	DSM265_13_02-F1909	106	DSM265_13_02	2	400mgDSM265	7	-5.5	0	-5.5	-5.5	HOURS	1	log(Parasitemia:::Asexual:::+:::Gametocyte:::Mean)	15.5816102804117	15.5816102804117	log(p/mL)	0.693147180559945	0	0	0	0	.	0	0	ORAL	0	0	0	.	.	301001	F1909	Inoculated:::Pfalciparum:::Treatment	2	DSM265	DSM265:::Phase:::2a:::in:::Peru	.	0	400mgDSM265	7	0	UNKNOWN	UNKNWON	UNKNWON	0	Efficacy	.	.
2427	.	DSM265_13_02-F1909	106	DSM265_13_02	2	400mgDSM265	7	-0.5	5	-0.5	-0.5	HOURS	1	log(Parasitemia:::Asexual:::+:::Gametocyte:::Mean)	15.5686279465989	15.5686279465989	log(p/mL)	0.693147180559945	0	0	0	0	.	0	0	ORAL	0	0	0	.	.	301001	F1909	Inoculated:::Pfalciparum:::Treatment	2	DSM265	DSM265:::Phase:::2a:::in:::Peru	.	0	400mgDSM265	7	0	UNKNOWN	UNKNWON	UNKNWON	0	Efficacy	.	.
2429	.	DSM265_13_02-F1909	106	DSM265_13_02	2	400mgDSM265	7	0	5.5	0	0	HOURS	.	DSM265:::Dose	400	0	mg	.	0	1	1	400	1	0	0	ORAL	0	0	400	.	.	301001	F1909	Inoculated:::Pfalciparum:::Treatment	2	DSM265	DSM265:::Phase:::2a:::in:::Peru	.	0	400mgDSM265	7	0	UNKNOWN	UNKNWON	UNKNWON	0	Dose	.	.
2434	.	DSM265_13_02-F1909	106	DSM265_13_02	2	400mgDSM265	7	4.03333333333333	9.53333333333333	4	4.03333333333333	HOURS	1	log(Parasitemia:::Asexual:::+:::Gametocyte:::Mean)	15.8672134149831	15.8672134149831	log(p/mL)	0.693147180559945	0	0	0	0	.	0	0	ORAL	0	0	400	.	.	301001	F1909	Inoculated:::Pfalciparum:::Treatment	2	DSM265	DSM265:::Phase:::2a:::in:::Peru	.	0	400mgDSM265	7	0	UNKNOWN	UNKNWON	UNKNWON	0	Efficacy	.	.
2436	.	DSM265_13_02-F1909	106	DSM265_13_02	2	400mgDSM265	7	8.06666666666667	13.5666666666667	8	8.06666666666667	HOURS	1	log(Parasitemia:::Asexual:::+:::Gametocyte:::Mean)	15.9710690346229	15.9710690346229	log(p/mL)	0.693147180559945	0	0	0	0	.	0	0	ORAL	0	0	400	.	.	301001	F1909	Inoculated:::Pfalciparum:::Treatment	2	DSM265	DSM265:::Phase:::2a:::in:::Peru	.	0	400mgDSM265	7	0	UNKNOWN	UNKNWON	UNKNWON	0	Efficacy	.	.
2439	.	DSM265_13_02-F1909	106	DSM265_13_02	2	400mgDSM265	7	12	17.5	12	12	HOURS	1	log(Parasitemia:::Asexual:::+:::Gametocyte:::Mean)	15.8477399397708	15.8477399397708	log(p/mL)	0.693147180559945	0	0	0	0	.	0	0	ORAL	0	0	400	.	.	301001	F1909	Inoculated:::Pfalciparum:::Treatment	2	DSM265	DSM265:::Phase:::2a:::in:::Peru	.	0	400mgDSM265	7	0	UNKNOWN	UNKNWON	UNKNWON	0	Efficacy	.	.
2441	.	DSM265_13_02-F1909	106	DSM265_13_02	2	400mgDSM265	7	16.0166666666667	21.5166666666667	16	16.0166666666667	HOURS	1	log(Parasitemia:::Asexual:::+:::Gametocyte:::Mean)	15.691955785359	15.691955785359	log(p/mL)	0.693147180559945	0	0	0	0	.	0	0	ORAL	0	0	400	.	.	301001	F1909	Inoculated:::Pfalciparum:::Treatment	2	DSM265	DSM265:::Phase:::2a:::in:::Peru	.	0	400mgDSM265	7	0	UNKNOWN	UNKNWON	UNKNWON	0	Efficacy	.	.
2443	.	DSM265_13_02-F1909	106	DSM265_13_02	2	400mgDSM265	7	20.05	25.55	20	20.05	HOURS	1	log(Parasitemia:::Asexual:::+:::Gametocyte:::Mean)	15.2375870347238	15.2375870347238	log(p/mL)	0.693147180559945	0	0	0	0	.	0	0	ORAL	0	0	400	.	.	301001	F1909	Inoculated:::Pfalciparum:::Treatment	2	DSM265	DSM265:::Phase:::2a:::in:::Peru	.	0	400mgDSM265	7	0	UNKNOWN	UNKNWON	UNKNWON	0	Efficacy	.	.
2446	.	DSM265_13_02-F1909	106	DSM265_13_02	2	400mgDSM265	7	24	29.5	24	24	HOURS	1	log(Parasitemia:::Asexual:::+:::Gametocyte:::Mean)	15.5426603924151	15.5426603924151	log(p/mL)	0.693147180559945	0	0	0	0	.	0	0	ORAL	0	0	400	.	.	301001	F1909	Inoculated:::Pfalciparum:::Treatment	2	DSM265	DSM265:::Phase:::2a:::in:::Peru	.	0	400mgDSM265	7	0	UNKNOWN	UNKNWON	UNKNWON	0	Efficacy	.	.
2447	.	DSM265_13_02-F1909	106	DSM265_13_02	2	400mgDSM265	7	30.0666666666667	35.5666666666667	30	30.0666666666667	HOURS	1	log(Parasitemia:::Asexual:::+:::Gametocyte:::Mean)	15.3089875237292	15.3089875237292	log(p/mL)	0.693147180559945	0	0	0	0	.	0	0	ORAL	0	0	400	.	.	301001	F1909	Inoculated:::Pfalciparum:::Treatment	2	DSM265	DSM265:::Phase:::2a:::in:::Peru	.	0	400mgDSM265	7	0	UNKNOWN	UNKNWON	UNKNWON	0	Efficacy	.	.
2448	.	DSM265_13_02-F1909	106	DSM265_13_02	2	400mgDSM265	7	36	41.5	36	36	HOURS	1	log(Parasitemia:::Asexual:::+:::Gametocyte:::Mean)	14.1276315522931	14.1276315522931	log(p/mL)	0.693147180559945	0	0	0	0	.	0	0	ORAL	0	0	400	.	.	301001	F1909	Inoculated:::Pfalciparum:::Treatment	2	DSM265	DSM265:::Phase:::2a:::in:::Peru	.	0	400mgDSM265	7	0	UNKNOWN	UNKNWON	UNKNWON	0	Efficacy	.	.
2449	.	DSM265_13_02-F1909	106	DSM265_13_02	2	400mgDSM265	7	42.05	47.55	42	42.05	HOURS	1	log(Parasitemia:::Asexual:::+:::Gametocyte:::Mean)	13.7186912399836	13.7186912399836	log(p/mL)	0.693147180559945	0	0	0	0	.	0	0	ORAL	0	0	400	.	.	301001	F1909	Inoculated:::Pfalciparum:::Treatment	2	DSM265	DSM265:::Phase:::2a:::in:::Peru	.	0	400mgDSM265	7	0	UNKNOWN	UNKNWON	UNKNWON	0	Efficacy	.	.
2452	.	DSM265_13_02-F1909	106	DSM265_13_02	2	400mgDSM265	7	48	53.5	48	48	HOURS	1	log(Parasitemia:::Asexual:::+:::Gametocyte:::Mean)	11.9336731966096	11.9336731966096	log(p/mL)	0.693147180559945	0	0	0	0	.	0	0	ORAL	0	0	400	.	.	301001	F1909	Inoculated:::Pfalciparum:::Treatment	2	DSM265	DSM265:::Phase:::2a:::in:::Peru	.	0	400mgDSM265	7	0	UNKNOWN	UNKNWON	UNKNWON	0	Efficacy	.	.
2453	.	DSM265_13_02-F1909	106	DSM265_13_02	2	400mgDSM265	7	54.0333333333333	59.5333333333333	54	54.0333333333333	HOURS	1	log(Parasitemia:::Asexual:::+:::Gametocyte:::Mean)	11.2455687589797	11.2455687589797	log(p/mL)	0.693147180559945	0	0	0	0	.	0	0	ORAL	0	0	400	.	.	301001	F1909	Inoculated:::Pfalciparum:::Treatment	2	DSM265	DSM265:::Phase:::2a:::in:::Peru	.	0	400mgDSM265	7	0	UNKNOWN	UNKNWON	UNKNWON	0	Efficacy	.	.
2454	.	DSM265_13_02-F1909	106	DSM265_13_02	2	400mgDSM265	7	60.0166666666667	65.5166666666667	60	60.0166666666667	HOURS	1	log(Parasitemia:::Asexual:::+:::Gametocyte:::Mean)	10.4992975002071	10.4992975002071	log(p/mL)	0.693147180559945	0	0	0	0	.	0	0	ORAL	0	0	400	.	.	301001	F1909	Inoculated:::Pfalciparum:::Treatment	2	DSM265	DSM265:::Phase:::2a:::in:::Peru	.	0	400mgDSM265	7	0	UNKNOWN	UNKNWON	UNKNWON	0	Efficacy	.	.
2455	.	DSM265_13_02-F1909	106	DSM265_13_02	2	400mgDSM265	7	66.0833333333333	71.5833333333333	66	66.0833333333333	HOURS	1	log(Parasitemia:::Asexual:::+:::Gametocyte:::Mean)	9.95370526869674	9.95370526869674	log(p/mL)	0.693147180559945	0	0	0	0	.	0	0	ORAL	0	0	400	.	.	301001	F1909	Inoculated:::Pfalciparum:::Treatment	2	DSM265	DSM265:::Phase:::2a:::in:::Peru	.	0	400mgDSM265	7	0	UNKNOWN	UNKNWON	UNKNWON	0	Efficacy	.	.
2458	.	DSM265_13_02-F1909	106	DSM265_13_02	2	400mgDSM265	7	72	77.5	72	72	HOURS	1	log(Parasitemia:::Asexual:::+:::Gametocyte:::Mean)	7.34601020991329	7.34601020991329	log(p/mL)	0.693147180559945	0	0	0	0	.	0	0	ORAL	0	0	400	.	.	301001	F1909	Inoculated:::Pfalciparum:::Treatment	2	DSM265	DSM265:::Phase:::2a:::in:::Peru	.	0	400mgDSM265	7	0	UNKNOWN	UNKNWON	UNKNWON	0	Efficacy	.	.
2480	.	DSM265_13_02-F1910	107	DSM265_13_02	2	400mgDSM265	7	-6.21666666666667	0	-6.25	-6.21666666666667	HOURS	1	log(Parasitemia:::Asexual:::+:::Gametocyte:::Mean)	15.0039117516063	15.0039117516063	log(p/mL)	0.693147180559945	0	0	0	0	.	0	0	ORAL	0	0	0	.	.	301001	F1910	Inoculated:::Pfalciparum:::Treatment	2	DSM265	DSM265:::Phase:::2a:::in:::Peru	.	0	400mgDSM265	7	0	UNKNOWN	UNKNWON	UNKNWON	0	Efficacy	.	.
2482	.	DSM265_13_02-F1910	107	DSM265_13_02	2	400mgDSM265	7	-0.5	5.71666666666667	-0.5	-0.5	HOURS	1	log(Parasitemia:::Asexual:::+:::Gametocyte:::Mean)	12.777504067406	12.777504067406	log(p/mL)	0.693147180559945	0	0	0	0	.	0	0	ORAL	0	0	0	.	.	301001	F1910	Inoculated:::Pfalciparum:::Treatment	2	DSM265	DSM265:::Phase:::2a:::in:::Peru	.	0	400mgDSM265	7	0	UNKNOWN	UNKNWON	UNKNWON	0	Efficacy	.	.
2484	.	DSM265_13_02-F1910	107	DSM265_13_02	2	400mgDSM265	7	0	6.21666666666667	0	0	HOURS	.	DSM265:::Dose	400	0	mg	.	0	1	1	400	1	0	0	ORAL	0	0	400	.	.	301001	F1910	Inoculated:::Pfalciparum:::Treatment	2	DSM265	DSM265:::Phase:::2a:::in:::Peru	.	0	400mgDSM265	7	0	UNKNOWN	UNKNWON	UNKNWON	0	Dose	.	.
2489	.	DSM265_13_02-F1910	107	DSM265_13_02	2	400mgDSM265	7	4.05	10.2666666666667	4	4.05	HOURS	1	log(Parasitemia:::Asexual:::+:::Gametocyte:::Mean)	9.15588418618012	9.15588418618012	log(p/mL)	0.693147180559945	0	0	0	0	.	0	0	ORAL	0	0	400	.	.	301001	F1910	Inoculated:::Pfalciparum:::Treatment	2	DSM265	DSM265:::Phase:::2a:::in:::Peru	.	0	400mgDSM265	7	0	UNKNOWN	UNKNWON	UNKNWON	0	Efficacy	.	.
2491	.	DSM265_13_02-F1910	107	DSM265_13_02	2	400mgDSM265	7	8.06666666666667	14.2833333333333	8	8.06666666666667	HOURS	1	log(Parasitemia:::Asexual:::+:::Gametocyte:::Mean)	9.60978740775877	9.60978740775877	log(p/mL)	0.693147180559945	0	0	0	0	.	0	0	ORAL	0	0	400	.	.	301001	F1910	Inoculated:::Pfalciparum:::Treatment	2	DSM265	DSM265:::Phase:::2a:::in:::Peru	.	0	400mgDSM265	7	0	UNKNOWN	UNKNWON	UNKNWON	0	Efficacy	.	.
2493	.	DSM265_13_02-F1910	107	DSM265_13_02	2	400mgDSM265	7	12.0166666666667	18.2333333333334	12	12.0166666666667	HOURS	1	log(Parasitemia:::Asexual:::+:::Gametocyte:::Mean)	8.72745411689943	8.72745411689943	log(p/mL)	0.693147180559945	0	0	0	0	.	0	0	ORAL	0	0	400	.	.	301001	F1910	Inoculated:::Pfalciparum:::Treatment	2	DSM265	DSM265:::Phase:::2a:::in:::Peru	.	0	400mgDSM265	7	0	UNKNOWN	UNKNWON	UNKNWON	0	Efficacy	.	.
2497	.	DSM265_13_02-F1910	107	DSM265_13_02	2	400mgDSM265	7	16	22.2166666666667	16	16	HOURS	1	log(Parasitemia:::Asexual:::+:::Gametocyte:::Mean)	8.55256033525352	8.55256033525352	log(p/mL)	0.693147180559945	0	0	0	0	.	0	0	ORAL	0	0	400	.	.	301001	F1910	Inoculated:::Pfalciparum:::Treatment	2	DSM265	DSM265:::Phase:::2a:::in:::Peru	.	0	400mgDSM265	7	0	UNKNOWN	UNKNWON	UNKNWON	0	Efficacy	.	.
2498	.	DSM265_13_02-F1910	107	DSM265_13_02	2	400mgDSM265	7	20.0333333333333	26.25	20	20.0333333333333	HOURS	1	log(Parasitemia:::Asexual:::+:::Gametocyte:::Mean)	9.78526692114869	9.78526692114869	log(p/mL)	0.693147180559945	0	0	0	0	.	0	0	ORAL	0	0	400	.	.	301001	F1910	Inoculated:::Pfalciparum:::Treatment	2	DSM265	DSM265:::Phase:::2a:::in:::Peru	.	0	400mgDSM265	7	0	UNKNOWN	UNKNWON	UNKNWON	0	Efficacy	.	.
2501	.	DSM265_13_02-F1910	107	DSM265_13_02	2	400mgDSM265	7	24	30.2166666666667	24	24	HOURS	1	log(Parasitemia:::Asexual:::+:::Gametocyte:::Mean)	8.70781355102489	8.70781355102489	log(p/mL)	0.693147180559945	0	0	0	0	.	0	0	ORAL	0	0	400	.	.	301001	F1910	Inoculated:::Pfalciparum:::Treatment	2	DSM265	DSM265:::Phase:::2a:::in:::Peru	.	0	400mgDSM265	7	0	UNKNOWN	UNKNWON	UNKNWON	0	Efficacy	.	.
2502	.	DSM265_13_02-F1910	107	DSM265_13_02	2	400mgDSM265	7	30.05	36.2666666666667	30	30.05	HOURS	1	log(Parasitemia:::Asexual:::+:::Gametocyte:::Mean)	6.98471632011827	6.98471632011827	log(p/mL)	0.693147180559945	0	0	0	0	.	0	0	ORAL	0	0	400	.	.	301001	F1910	Inoculated:::Pfalciparum:::Treatment	2	DSM265	DSM265:::Phase:::2a:::in:::Peru	.	0	400mgDSM265	7	0	UNKNOWN	UNKNWON	UNKNWON	0	Efficacy	.	.
2503	.	DSM265_13_02-F1910	107	DSM265_13_02	2	400mgDSM265	7	36.0166666666667	42.2333333333334	36	36.0166666666667	HOURS	1	log(Parasitemia:::Asexual:::+:::Gametocyte:::Mean)	8.36404201192205	8.36404201192205	log(p/mL)	0.693147180559945	0	0	0	0	.	0	0	ORAL	0	0	400	.	.	301001	F1910	Inoculated:::Pfalciparum:::Treatment	2	DSM265	DSM265:::Phase:::2a:::in:::Peru	.	0	400mgDSM265	7	0	UNKNOWN	UNKNWON	UNKNWON	0	Efficacy	.	.
2504	.	DSM265_13_02-F1910	107	DSM265_13_02	2	400mgDSM265	7	42.0666666666667	48.2833333333334	42	42.0666666666667	HOURS	1	log(Parasitemia:::Asexual:::+:::Gametocyte:::Mean)	7.9550742732627	7.9550742732627	log(p/mL)	0.693147180559945	0	0	0	0	.	0	0	ORAL	0	0	400	.	.	301001	F1910	Inoculated:::Pfalciparum:::Treatment	2	DSM265	DSM265:::Phase:::2a:::in:::Peru	.	0	400mgDSM265	7	0	UNKNOWN	UNKNWON	UNKNWON	0	Efficacy	.	.
2507	.	DSM265_13_02-F1910	107	DSM265_13_02	2	400mgDSM265	7	48	54.2166666666667	48	48	HOURS	1	log(Parasitemia:::Asexual:::+:::Gametocyte:::Mean)	7.10660613772731	7.10660613772731	log(p/mL)	0.693147180559945	0	0	0	0	.	0	0	ORAL	0	0	400	.	.	301001	F1910	Inoculated:::Pfalciparum:::Treatment	2	DSM265	DSM265:::Phase:::2a:::in:::Peru	.	0	400mgDSM265	7	0	UNKNOWN	UNKNWON	UNKNWON	0	Efficacy	.	.
2508	.	DSM265_13_02-F1910	107	DSM265_13_02	2	400mgDSM265	7	54.0166666666667	60.2333333333334	54	54.0166666666667	HOURS	1	log(Parasitemia:::Asexual:::+:::Gametocyte:::Mean)	8.42288251194499	8.42288251194499	log(p/mL)	0.693147180559945	0	0	0	0	.	0	0	ORAL	0	0	400	.	.	301001	F1910	Inoculated:::Pfalciparum:::Treatment	2	DSM265	DSM265:::Phase:::2a:::in:::Peru	.	0	400mgDSM265	7	0	UNKNOWN	UNKNWON	UNKNWON	0	Efficacy	.	.
2509	.	DSM265_13_02-F1910	107	DSM265_13_02	2	400mgDSM265	7	60.05	66.2666666666667	60	60.05	HOURS	1	log(Parasitemia:::Asexual:::+:::Gametocyte:::Mean)	7.47873482556788	7.47873482556788	log(p/mL)	0.693147180559945	0	0	0	0	.	0	0	ORAL	0	0	400	.	.	301001	F1910	Inoculated:::Pfalciparum:::Treatment	2	DSM265	DSM265:::Phase:::2a:::in:::Peru	.	0	400mgDSM265	7	0	UNKNOWN	UNKNWON	UNKNWON	0	Efficacy	.	.
2510	.	DSM265_13_02-F1910	107	DSM265_13_02	2	400mgDSM265	7	66	72.2166666666667	66	66	HOURS	1	log(Parasitemia:::Asexual:::+:::Gametocyte:::Mean)	6.93731408122367	6.93731408122367	log(p/mL)	0.693147180559945	0	0	0	0	.	0	0	ORAL	0	0	400	.	.	301001	F1910	Inoculated:::Pfalciparum:::Treatment	2	DSM265	DSM265:::Phase:::2a:::in:::Peru	.	0	400mgDSM265	7	0	UNKNOWN	UNKNWON	UNKNWON	0	Efficacy	.	.
2513	.	DSM265_13_02-F1910	107	DSM265_13_02	2	400mgDSM265	7	72	78.2166666666667	72	72	HOURS	1	log(Parasitemia:::Asexual:::+:::Gametocyte:::Mean)	7.4500795698075	7.4500795698075	log(p/mL)	0.693147180559945	0	0	0	0	.	0	0	ORAL	0	0	400	.	.	301001	F1910	Inoculated:::Pfalciparum:::Treatment	2	DSM265	DSM265:::Phase:::2a:::in:::Peru	.	0	400mgDSM265	7	0	UNKNOWN	UNKNWON	UNKNWON	0	Efficacy	.	.
2535	.	DSM265_13_02-F2001	108	DSM265_13_02	2	250mgDSM265	4	-2.48333333333333	0	-2.5	-2.48333333333333	HOURS	1	log(Parasitemia:::Asexual:::+:::Gametocyte:::Mean)	17.2368111753302	17.2368111753302	log(p/mL)	0.693147180559945	0	0	0	0	.	0	0	ORAL	0	0	0	.	.	301001	F2001	Inoculated:::Pfalciparum:::Treatment	2	DSM265	DSM265:::Phase:::2a:::in:::Peru	.	0	250mgDSM265	4	0	UNKNOWN	UNKNWON	UNKNWON	0	Efficacy	.	.
2537	.	DSM265_13_02-F2001	108	DSM265_13_02	2	250mgDSM265	4	-0.5	1.98333333333333	-0.5	-0.5	HOURS	1	log(Parasitemia:::Asexual:::+:::Gametocyte:::Mean)	16.3021091090131	16.3021091090131	log(p/mL)	0.693147180559945	0	0	0	0	.	0	0	ORAL	0	0	0	.	.	301001	F2001	Inoculated:::Pfalciparum:::Treatment	2	DSM265	DSM265:::Phase:::2a:::in:::Peru	.	0	250mgDSM265	4	0	UNKNOWN	UNKNWON	UNKNWON	0	Efficacy	.	.
2539	.	DSM265_13_02-F2001	108	DSM265_13_02	2	250mgDSM265	4	0	2.48333333333333	0	0	HOURS	.	DSM265:::Dose	250	0	mg	.	0	1	1	250	1	0	0	ORAL	0	0	250	.	.	301001	F2001	Inoculated:::Pfalciparum:::Treatment	2	DSM265	DSM265:::Phase:::2a:::in:::Peru	.	0	250mgDSM265	4	0	UNKNOWN	UNKNWON	UNKNWON	0	Dose	.	.
2544	.	DSM265_13_02-F2001	108	DSM265_13_02	2	250mgDSM265	4	4.03333333333333	6.51666666666666	4	4.03333333333333	HOURS	1	log(Parasitemia:::Asexual:::+:::Gametocyte:::Mean)	16.0165057951967	16.0165057951967	log(p/mL)	0.693147180559945	0	0	0	0	.	0	0	ORAL	0	0	250	.	.	301001	F2001	Inoculated:::Pfalciparum:::Treatment	2	DSM265	DSM265:::Phase:::2a:::in:::Peru	.	0	250mgDSM265	4	0	UNKNOWN	UNKNWON	UNKNWON	0	Efficacy	.	.
2546	.	DSM265_13_02-F2001	108	DSM265_13_02	2	250mgDSM265	4	8.01666666666667	10.5	8	8.01666666666667	HOURS	1	log(Parasitemia:::Asexual:::+:::Gametocyte:::Mean)	16.2566725436133	16.2566725436133	log(p/mL)	0.693147180559945	0	0	0	0	.	0	0	ORAL	0	0	250	.	.	301001	F2001	Inoculated:::Pfalciparum:::Treatment	2	DSM265	DSM265:::Phase:::2a:::in:::Peru	.	0	250mgDSM265	4	0	UNKNOWN	UNKNWON	UNKNWON	0	Efficacy	.	.
2548	.	DSM265_13_02-F2001	108	DSM265_13_02	2	250mgDSM265	4	12.0666666666667	14.55	12	12.0666666666667	HOURS	1	log(Parasitemia:::Asexual:::+:::Gametocyte:::Mean)	15.3998624304256	15.3998624304256	log(p/mL)	0.693147180559945	0	0	0	0	.	0	0	ORAL	0	0	250	.	.	301001	F2001	Inoculated:::Pfalciparum:::Treatment	2	DSM265	DSM265:::Phase:::2a:::in:::Peru	.	0	250mgDSM265	4	0	UNKNOWN	UNKNWON	UNKNWON	0	Efficacy	.	.
2551	.	DSM265_13_02-F2001	108	DSM265_13_02	2	250mgDSM265	4	16.0166666666667	18.5	16	16.0166666666667	HOURS	1	log(Parasitemia:::Asexual:::+:::Gametocyte:::Mean)	15.438807982121	15.438807982121	log(p/mL)	0.693147180559945	0	0	0	0	.	0	0	ORAL	0	0	250	.	.	301001	F2001	Inoculated:::Pfalciparum:::Treatment	2	DSM265	DSM265:::Phase:::2a:::in:::Peru	.	0	250mgDSM265	4	0	UNKNOWN	UNKNWON	UNKNWON	0	Efficacy	.	.
2553	.	DSM265_13_02-F2001	108	DSM265_13_02	2	250mgDSM265	4	20.0333333333333	22.5166666666666	20	20.0333333333333	HOURS	1	log(Parasitemia:::Asexual:::+:::Gametocyte:::Mean)	15.7568660646513	15.7568660646513	log(p/mL)	0.693147180559945	0	0	0	0	.	0	0	ORAL	0	0	250	.	.	301001	F2001	Inoculated:::Pfalciparum:::Treatment	2	DSM265	DSM265:::Phase:::2a:::in:::Peru	.	0	250mgDSM265	4	0	UNKNOWN	UNKNWON	UNKNWON	0	Efficacy	.	.
2556	.	DSM265_13_02-F2001	108	DSM265_13_02	2	250mgDSM265	4	24	26.4833333333333	24	24	HOURS	1	log(Parasitemia:::Asexual:::+:::Gametocyte:::Mean)	16.1982534289341	16.1982534289341	log(p/mL)	0.693147180559945	0	0	0	0	.	0	0	ORAL	0	0	250	.	.	301001	F2001	Inoculated:::Pfalciparum:::Treatment	2	DSM265	DSM265:::Phase:::2a:::in:::Peru	.	0	250mgDSM265	4	0	UNKNOWN	UNKNWON	UNKNWON	0	Efficacy	.	.
2557	.	DSM265_13_02-F2001	108	DSM265_13_02	2	250mgDSM265	4	30.05	32.5333333333333	30	30.05	HOURS	1	log(Parasitemia:::Asexual:::+:::Gametocyte:::Mean)	15.6075733145294	15.6075733145294	log(p/mL)	0.693147180559945	0	0	0	0	.	0	0	ORAL	0	0	250	.	.	301001	F2001	Inoculated:::Pfalciparum:::Treatment	2	DSM265	DSM265:::Phase:::2a:::in:::Peru	.	0	250mgDSM265	4	0	UNKNOWN	UNKNWON	UNKNWON	0	Efficacy	.	.
2558	.	DSM265_13_02-F2001	108	DSM265_13_02	2	250mgDSM265	4	36.2	38.6833333333333	36.25	36.2	HOURS	1	log(Parasitemia:::Asexual:::+:::Gametocyte:::Mean)	13.2513368986964	13.2513368986964	log(p/mL)	0.693147180559945	0	0	0	0	.	0	0	ORAL	0	0	250	.	.	301001	F2001	Inoculated:::Pfalciparum:::Treatment	2	DSM265	DSM265:::Phase:::2a:::in:::Peru	.	0	250mgDSM265	4	0	UNKNOWN	UNKNWON	UNKNWON	0	Efficacy	.	.
2559	.	DSM265_13_02-F2001	108	DSM265_13_02	2	250mgDSM265	4	42.05	44.5333333333333	42	42.05	HOURS	1	log(Parasitemia:::Asexual:::+:::Gametocyte:::Mean)	11.5572293905268	11.5572293905268	log(p/mL)	0.693147180559945	0	0	0	0	.	0	0	ORAL	0	0	250	.	.	301001	F2001	Inoculated:::Pfalciparum:::Treatment	2	DSM265	DSM265:::Phase:::2a:::in:::Peru	.	0	250mgDSM265	4	0	UNKNOWN	UNKNWON	UNKNWON	0	Efficacy	.	.
2562	.	DSM265_13_02-F2001	108	DSM265_13_02	2	250mgDSM265	4	48.0333333333333	50.5166666666666	48	48.0333333333333	HOURS	1	log(Parasitemia:::Asexual:::+:::Gametocyte:::Mean)	11.5117247443937	11.5117247443937	log(p/mL)	0.693147180559945	0	0	0	0	.	0	0	ORAL	0	0	250	.	.	301001	F2001	Inoculated:::Pfalciparum:::Treatment	2	DSM265	DSM265:::Phase:::2a:::in:::Peru	.	0	250mgDSM265	4	0	UNKNOWN	UNKNWON	UNKNWON	0	Efficacy	.	.
2589	.	DSM265_13_02-F2002	109	DSM265_13_02	2	250mgDSM265	4	-6.5	0	-6.5	-6.5	HOURS	1	log(Parasitemia:::Asexual:::+:::Gametocyte:::Mean)	15.3284617987989	15.3284617987989	log(p/mL)	0.693147180559945	0	0	0	0	.	0	0	ORAL	0	0	0	.	.	301001	F2002	Inoculated:::Pfalciparum:::Treatment	2	DSM265	DSM265:::Phase:::2a:::in:::Peru	.	0	250mgDSM265	4	0	UNKNOWN	UNKNWON	UNKNWON	0	Efficacy	.	.
2591	.	DSM265_13_02-F2002	109	DSM265_13_02	2	250mgDSM265	4	-0.5	6	-0.5	-0.5	HOURS	1	log(Parasitemia:::Asexual:::+:::Gametocyte:::Mean)	13.1215230244066	13.1215230244066	log(p/mL)	0.693147180559945	0	0	0	0	.	0	0	ORAL	0	0	0	.	.	301001	F2002	Inoculated:::Pfalciparum:::Treatment	2	DSM265	DSM265:::Phase:::2a:::in:::Peru	.	0	250mgDSM265	4	0	UNKNOWN	UNKNWON	UNKNWON	0	Efficacy	.	.
2593	.	DSM265_13_02-F2002	109	DSM265_13_02	2	250mgDSM265	4	0	6.5	0	0	HOURS	.	DSM265:::Dose	250	0	mg	.	0	1	1	250	1	0	0	ORAL	0	0	250	.	.	301001	F2002	Inoculated:::Pfalciparum:::Treatment	2	DSM265	DSM265:::Phase:::2a:::in:::Peru	.	0	250mgDSM265	4	0	UNKNOWN	UNKNWON	UNKNWON	0	Dose	.	.
2598	.	DSM265_13_02-F2002	109	DSM265_13_02	2	250mgDSM265	4	4.03333333333333	10.5333333333333	4	4.03333333333333	HOURS	1	log(Parasitemia:::Asexual:::+:::Gametocyte:::Mean)	13.4785261902263	13.4785261902263	log(p/mL)	0.693147180559945	0	0	0	0	.	0	0	ORAL	0	0	250	.	.	301001	F2002	Inoculated:::Pfalciparum:::Treatment	2	DSM265	DSM265:::Phase:::2a:::in:::Peru	.	0	250mgDSM265	4	0	UNKNOWN	UNKNWON	UNKNWON	0	Efficacy	.	.
2601	.	DSM265_13_02-F2002	109	DSM265_13_02	2	250mgDSM265	4	8.05	14.55	8	8.05	HOURS	1	log(Parasitemia:::Asexual:::+:::Gametocyte:::Mean)	14.0627221366122	14.0627221366122	log(p/mL)	0.693147180559945	0	0	0	0	.	0	0	ORAL	0	0	250	.	.	301001	F2002	Inoculated:::Pfalciparum:::Treatment	2	DSM265	DSM265:::Phase:::2a:::in:::Peru	.	0	250mgDSM265	4	0	UNKNOWN	UNKNWON	UNKNWON	0	Efficacy	.	.
2603	.	DSM265_13_02-F2002	109	DSM265_13_02	2	250mgDSM265	4	12.0333333333333	18.5333333333333	12	12.0333333333333	HOURS	1	log(Parasitemia:::Asexual:::+:::Gametocyte:::Mean)	14.2444643021413	14.2444643021413	log(p/mL)	0.693147180559945	0	0	0	0	.	0	0	ORAL	0	0	250	.	.	301001	F2002	Inoculated:::Pfalciparum:::Treatment	2	DSM265	DSM265:::Phase:::2a:::in:::Peru	.	0	250mgDSM265	4	0	UNKNOWN	UNKNWON	UNKNWON	0	Efficacy	.	.
2606	.	DSM265_13_02-F2002	109	DSM265_13_02	2	250mgDSM265	4	16	22.5	16	16	HOURS	1	log(Parasitemia:::Asexual:::+:::Gametocyte:::Mean)	15.6400275914305	15.6400275914305	log(p/mL)	0.693147180559945	0	0	0	0	.	0	0	ORAL	0	0	250	.	.	301001	F2002	Inoculated:::Pfalciparum:::Treatment	2	DSM265	DSM265:::Phase:::2a:::in:::Peru	.	0	250mgDSM265	4	0	UNKNOWN	UNKNWON	UNKNWON	0	Efficacy	.	.
2607	.	DSM265_13_02-F2002	109	DSM265_13_02	2	250mgDSM265	4	20.0166666666667	26.5166666666667	20	20.0166666666667	HOURS	1	log(Parasitemia:::Asexual:::+:::Gametocyte:::Mean)	14.7377793853649	14.7377793853649	log(p/mL)	0.693147180559945	0	0	0	0	.	0	0	ORAL	0	0	250	.	.	301001	F2002	Inoculated:::Pfalciparum:::Treatment	2	DSM265	DSM265:::Phase:::2a:::in:::Peru	.	0	250mgDSM265	4	0	UNKNOWN	UNKNWON	UNKNWON	0	Efficacy	.	.
2610	.	DSM265_13_02-F2002	109	DSM265_13_02	2	250mgDSM265	4	24	30.5	24	24	HOURS	1	log(Parasitemia:::Asexual:::+:::Gametocyte:::Mean)	15.3868789343864	15.3868789343864	log(p/mL)	0.693147180559945	0	0	0	0	.	0	0	ORAL	0	0	250	.	.	301001	F2002	Inoculated:::Pfalciparum:::Treatment	2	DSM265	DSM265:::Phase:::2a:::in:::Peru	.	0	250mgDSM265	4	0	UNKNOWN	UNKNWON	UNKNWON	0	Efficacy	.	.
2611	.	DSM265_13_02-F2002	109	DSM265_13_02	2	250mgDSM265	4	30.0333333333333	36.5333333333333	30	30.0333333333333	HOURS	1	log(Parasitemia:::Asexual:::+:::Gametocyte:::Mean)	14.964964872547	14.964964872547	log(p/mL)	0.693147180559945	0	0	0	0	.	0	0	ORAL	0	0	250	.	.	301001	F2002	Inoculated:::Pfalciparum:::Treatment	2	DSM265	DSM265:::Phase:::2a:::in:::Peru	.	0	250mgDSM265	4	0	UNKNOWN	UNKNWON	UNKNWON	0	Efficacy	.	.
2612	.	DSM265_13_02-F2002	109	DSM265_13_02	2	250mgDSM265	4	36.05	42.55	36	36.05	HOURS	1	log(Parasitemia:::Asexual:::+:::Gametocyte:::Mean)	14.8676006087728	14.8676006087728	log(p/mL)	0.693147180559945	0	0	0	0	.	0	0	ORAL	0	0	250	.	.	301001	F2002	Inoculated:::Pfalciparum:::Treatment	2	DSM265	DSM265:::Phase:::2a:::in:::Peru	.	0	250mgDSM265	4	0	UNKNOWN	UNKNWON	UNKNWON	0	Efficacy	.	.
2613	.	DSM265_13_02-F2002	109	DSM265_13_02	2	250mgDSM265	4	42.0666666666667	48.5666666666667	42	42.0666666666667	HOURS	1	log(Parasitemia:::Asexual:::+:::Gametocyte:::Mean)	14.5755076488425	14.5755076488425	log(p/mL)	0.693147180559945	0	0	0	0	.	0	0	ORAL	0	0	250	.	.	301001	F2002	Inoculated:::Pfalciparum:::Treatment	2	DSM265	DSM265:::Phase:::2a:::in:::Peru	.	0	250mgDSM265	4	0	UNKNOWN	UNKNWON	UNKNWON	0	Efficacy	.	.
2616	.	DSM265_13_02-F2002	109	DSM265_13_02	2	250mgDSM265	4	48	54.5	48	48	HOURS	1	log(Parasitemia:::Asexual:::+:::Gametocyte:::Mean)	13.2318633138264	13.2318633138264	log(p/mL)	0.693147180559945	0	0	0	0	.	0	0	ORAL	0	0	250	.	.	301001	F2002	Inoculated:::Pfalciparum:::Treatment	2	DSM265	DSM265:::Phase:::2a:::in:::Peru	.	0	250mgDSM265	4	0	UNKNOWN	UNKNWON	UNKNWON	0	Efficacy	.	.
2617	.	DSM265_13_02-F2002	109	DSM265_13_02	2	250mgDSM265	4	54.0333333333333	60.5333333333333	54	54.0333333333333	HOURS	1	log(Parasitemia:::Asexual:::+:::Gametocyte:::Mean)	11.3170322281462	11.3170322281462	log(p/mL)	0.693147180559945	0	0	0	0	.	0	0	ORAL	0	0	250	.	.	301001	F2002	Inoculated:::Pfalciparum:::Treatment	2	DSM265	DSM265:::Phase:::2a:::in:::Peru	.	0	250mgDSM265	4	0	UNKNOWN	UNKNWON	UNKNWON	0	Efficacy	.	.
2618	.	DSM265_13_02-F2002	109	DSM265_13_02	2	250mgDSM265	4	60.05	66.55	60	60.05	HOURS	1	log(Parasitemia:::Asexual:::+:::Gametocyte:::Mean)	9.58397075656433	9.58397075656433	log(p/mL)	0.693147180559945	0	0	0	0	.	0	0	ORAL	0	0	250	.	.	301001	F2002	Inoculated:::Pfalciparum:::Treatment	2	DSM265	DSM265:::Phase:::2a:::in:::Peru	.	0	250mgDSM265	4	0	UNKNOWN	UNKNWON	UNKNWON	0	Efficacy	.	.
2619	.	DSM265_13_02-F2002	109	DSM265_13_02	2	250mgDSM265	4	66.0166666666667	72.5166666666667	66	66.0166666666667	HOURS	1	log(Parasitemia:::Asexual:::+:::Gametocyte:::Mean)	8.79785064893105	8.79785064893105	log(p/mL)	0.693147180559945	0	0	0	0	.	0	0	ORAL	0	0	250	.	.	301001	F2002	Inoculated:::Pfalciparum:::Treatment	2	DSM265	DSM265:::Phase:::2a:::in:::Peru	.	0	250mgDSM265	4	0	UNKNOWN	UNKNWON	UNKNWON	0	Efficacy	.	.
2622	.	DSM265_13_02-F2002	109	DSM265_13_02	2	250mgDSM265	4	72	78.5	72	72	HOURS	1	log(Parasitemia:::Asexual:::+:::Gametocyte:::Mean)	7.73193072194848	7.73193072194848	log(p/mL)	0.693147180559945	0	0	0	0	.	0	0	ORAL	0	0	250	.	.	301001	F2002	Inoculated:::Pfalciparum:::Treatment	2	DSM265	DSM265:::Phase:::2a:::in:::Peru	.	0	250mgDSM265	4	0	UNKNOWN	UNKNWON	UNKNWON	0	Efficacy	.	.
2625	.	DSM265_13_02-F2002	109	DSM265_13_02	2	250mgDSM265	4	111.3	117.8	111.25	111.3	HOURS	1	log(Parasitemia:::Asexual:::+:::Gametocyte:::Mean)	9.81137226362833	9.81137226362833	log(p/mL)	0.693147180559945	0	0	0	0	.	0	0	ORAL	0	0	250	.	.	301001	F2002	Inoculated:::Pfalciparum:::Treatment	2	DSM265	DSM265:::Phase:::2a:::in:::Peru	.	0	250mgDSM265	4	0	UNKNOWN	UNKNWON	UNKNWON	0	Efficacy	.	.
2644	.	DSM265_13_02-F2003	110	DSM265_13_02	2	250mgDSM265	4	-3.5	0	-3.5	-3.5	HOURS	1	log(Parasitemia:::Asexual:::+:::Gametocyte:::Mean)	17.7755632479944	17.7755632479944	log(p/mL)	0.693147180559945	0	0	0	0	.	0	0	ORAL	0	0	0	.	.	301001	F2003	Inoculated:::Pfalciparum:::Treatment	2	DSM265	DSM265:::Phase:::2a:::in:::Peru	.	0	250mgDSM265	4	0	UNKNOWN	UNKNWON	UNKNWON	0	Efficacy	.	.
2646	.	DSM265_13_02-F2003	110	DSM265_13_02	2	250mgDSM265	4	-0.5	3	-0.5	-0.5	HOURS	1	log(Parasitemia:::Asexual:::+:::Gametocyte:::Mean)	18.3922069868364	18.3922069868364	log(p/mL)	0.693147180559945	0	0	0	0	.	0	0	ORAL	0	0	0	.	.	301001	F2003	Inoculated:::Pfalciparum:::Treatment	2	DSM265	DSM265:::Phase:::2a:::in:::Peru	.	0	250mgDSM265	4	0	UNKNOWN	UNKNWON	UNKNWON	0	Efficacy	.	.
2648	.	DSM265_13_02-F2003	110	DSM265_13_02	2	250mgDSM265	4	0	3.5	0	0	HOURS	.	DSM265:::Dose	250	0	mg	.	0	1	1	250	1	0	0	ORAL	0	0	250	.	.	301001	F2003	Inoculated:::Pfalciparum:::Treatment	2	DSM265	DSM265:::Phase:::2a:::in:::Peru	.	0	250mgDSM265	4	0	UNKNOWN	UNKNWON	UNKNWON	0	Dose	.	.
2654	.	DSM265_13_02-F2003	110	DSM265_13_02	2	250mgDSM265	4	6.7	10.2	6.75	6.7	HOURS	1	log(Parasitemia:::Asexual:::+:::Gametocyte:::Mean)	18.4181708969197	18.4181708969197	log(p/mL)	0.693147180559945	0	0	0	0	.	0	0	ORAL	0	0	250	.	.	301001	F2003	Inoculated:::Pfalciparum:::Treatment	2	DSM265	DSM265:::Phase:::2a:::in:::Peru	.	0	250mgDSM265	4	0	UNKNOWN	UNKNWON	UNKNWON	0	Efficacy	.	.
2656	.	DSM265_13_02-F2003	110	DSM265_13_02	2	250mgDSM265	4	8.05	11.55	8	8.05	HOURS	1	log(Parasitemia:::Asexual:::+:::Gametocyte:::Mean)	18.2948421996329	18.2948421996329	log(p/mL)	0.693147180559945	0	0	0	0	.	0	0	ORAL	0	0	250	.	.	301001	F2003	Inoculated:::Pfalciparum:::Treatment	2	DSM265	DSM265:::Phase:::2a:::in:::Peru	.	0	250mgDSM265	4	0	UNKNOWN	UNKNWON	UNKNWON	0	Efficacy	.	.
2657	.	DSM265_13_02-F2003	110	DSM265_13_02	2	250mgDSM265	4	12.0166666666667	15.5166666666667	12	12.0166666666667	HOURS	1	log(Parasitemia:::Asexual:::+:::Gametocyte:::Mean)	18.5869366024255	18.5869366024255	log(p/mL)	0.693147180559945	0	0	0	0	.	0	0	ORAL	0	0	250	.	.	301001	F2003	Inoculated:::Pfalciparum:::Treatment	2	DSM265	DSM265:::Phase:::2a:::in:::Peru	.	0	250mgDSM265	4	0	UNKNOWN	UNKNWON	UNKNWON	0	Efficacy	.	.
2661	.	DSM265_13_02-F2003	110	DSM265_13_02	2	250mgDSM265	4	16	19.5	16	16	HOURS	1	log(Parasitemia:::Asexual:::+:::Gametocyte:::Mean)	18.6388644957707	18.6388644957707	log(p/mL)	0.693147180559945	0	0	0	0	.	0	0	ORAL	0	0	250	.	.	301001	F2003	Inoculated:::Pfalciparum:::Treatment	2	DSM265	DSM265:::Phase:::2a:::in:::Peru	.	0	250mgDSM265	4	0	UNKNOWN	UNKNWON	UNKNWON	0	Efficacy	.	.
2662	.	DSM265_13_02-F2003	110	DSM265_13_02	2	250mgDSM265	4	20.0333333333333	23.5333333333333	20	20.0333333333333	HOURS	1	log(Parasitemia:::Asexual:::+:::Gametocyte:::Mean)	18.3727340539586	18.3727340539586	log(p/mL)	0.693147180559945	0	0	0	0	.	0	0	ORAL	0	0	250	.	.	301001	F2003	Inoculated:::Pfalciparum:::Treatment	2	DSM265	DSM265:::Phase:::2a:::in:::Peru	.	0	250mgDSM265	4	0	UNKNOWN	UNKNWON	UNKNWON	0	Efficacy	.	.
2665	.	DSM265_13_02-F2003	110	DSM265_13_02	2	250mgDSM265	4	24	27.5	24	24	HOURS	1	log(Parasitemia:::Asexual:::+:::Gametocyte:::Mean)	18.5285176807466	18.5285176807466	log(p/mL)	0.693147180559945	0	0	0	0	.	0	0	ORAL	0	0	250	.	.	301001	F2003	Inoculated:::Pfalciparum:::Treatment	2	DSM265	DSM265:::Phase:::2a:::in:::Peru	.	0	250mgDSM265	4	0	UNKNOWN	UNKNWON	UNKNWON	0	Efficacy	.	.
2666	.	DSM265_13_02-F2003	110	DSM265_13_02	2	250mgDSM265	4	30.05	33.55	30	30.05	HOURS	1	log(Parasitemia:::Asexual:::+:::Gametocyte:::Mean)	17.8794189364916	17.8794189364916	log(p/mL)	0.693147180559945	0	0	0	0	.	0	0	ORAL	0	0	250	.	.	301001	F2003	Inoculated:::Pfalciparum:::Treatment	2	DSM265	DSM265:::Phase:::2a:::in:::Peru	.	0	250mgDSM265	4	0	UNKNOWN	UNKNWON	UNKNWON	0	Efficacy	.	.
2667	.	DSM265_13_02-F2003	110	DSM265_13_02	2	250mgDSM265	4	36	39.5	36	36	HOURS	1	log(Parasitemia:::Asexual:::+:::Gametocyte:::Mean)	16.7434959691537	16.7434959691537	log(p/mL)	0.693147180559945	0	0	0	0	.	0	0	ORAL	0	0	250	.	.	301001	F2003	Inoculated:::Pfalciparum:::Treatment	2	DSM265	DSM265:::Phase:::2a:::in:::Peru	.	0	250mgDSM265	4	0	UNKNOWN	UNKNWON	UNKNWON	0	Efficacy	.	.
2670	.	DSM265_13_02-F2003	110	DSM265_13_02	2	250mgDSM265	4	38.5	42	38.5	38.5	HOURS	1	log(Parasitemia:::Asexual:::+:::Gametocyte:::Mean)	17.8729279614917	17.8729279614917	log(p/mL)	0.693147180559945	0	0	0	0	.	0	0	ORAL	0	0	250	.	.	301001	F2003	Inoculated:::Pfalciparum:::Treatment	2	DSM265	DSM265:::Phase:::2a:::in:::Peru	.	0	250mgDSM265	4	0	UNKNOWN	UNKNWON	UNKNWON	0	Efficacy	.	.
2672	.	DSM265_13_02-F2004	111	DSM265_13_02	2	250mgDSM265	4	-3.15	0	-3.25	-3.15	HOURS	1	log(Parasitemia:::Asexual:::+:::Gametocyte:::Mean)	15.8607216145654	15.8607216145654	log(p/mL)	0.693147180559945	0	0	0	0	.	0	0	ORAL	0	0	0	.	.	301001	F2004	Inoculated:::Pfalciparum:::Treatment	2	DSM265	DSM265:::Phase:::2a:::in:::Peru	.	0	250mgDSM265	4	0	UNKNOWN	UNKNWON	UNKNWON	0	Efficacy	.	.
2674	.	DSM265_13_02-F2004	111	DSM265_13_02	2	250mgDSM265	4	-0.5	2.65	-0.5	-0.5	HOURS	1	log(Parasitemia:::Asexual:::+:::Gametocyte:::Mean)	15.7309025876376	15.7309025876376	log(p/mL)	0.693147180559945	0	0	0	0	.	0	0	ORAL	0	0	0	.	.	301001	F2004	Inoculated:::Pfalciparum:::Treatment	2	DSM265	DSM265:::Phase:::2a:::in:::Peru	.	0	250mgDSM265	4	0	UNKNOWN	UNKNWON	UNKNWON	0	Efficacy	.	.
2676	.	DSM265_13_02-F2004	111	DSM265_13_02	2	250mgDSM265	4	0	3.15	0	0	HOURS	.	DSM265:::Dose	250	0	mg	.	0	1	1	250	1	0	0	ORAL	0	0	250	.	.	301001	F2004	Inoculated:::Pfalciparum:::Treatment	2	DSM265	DSM265:::Phase:::2a:::in:::Peru	.	0	250mgDSM265	4	0	UNKNOWN	UNKNWON	UNKNWON	0	Dose	.	.
2681	.	DSM265_13_02-F2004	111	DSM265_13_02	2	250mgDSM265	4	4.03333333333333	7.18333333333333	4	4.03333333333333	HOURS	1	log(Parasitemia:::Asexual:::+:::Gametocyte:::Mean)	15.8023034996916	15.8023034996916	log(p/mL)	0.693147180559945	0	0	0	0	.	0	0	ORAL	0	0	250	.	.	301001	F2004	Inoculated:::Pfalciparum:::Treatment	2	DSM265	DSM265:::Phase:::2a:::in:::Peru	.	0	250mgDSM265	4	0	UNKNOWN	UNKNWON	UNKNWON	0	Efficacy	.	.
2683	.	DSM265_13_02-F2004	111	DSM265_13_02	2	250mgDSM265	4	8.01666666666667	11.1666666666667	8	8.01666666666667	HOURS	1	log(Parasitemia:::Asexual:::+:::Gametocyte:::Mean)	14.3158675765962	14.3158675765962	log(p/mL)	0.693147180559945	0	0	0	0	.	0	0	ORAL	0	0	250	.	.	301001	F2004	Inoculated:::Pfalciparum:::Treatment	2	DSM265	DSM265:::Phase:::2a:::in:::Peru	.	0	250mgDSM265	4	0	UNKNOWN	UNKNWON	UNKNWON	0	Efficacy	.	.
2686	.	DSM265_13_02-F2004	111	DSM265_13_02	2	250mgDSM265	4	12.05	15.2	12	12.05	HOURS	1	log(Parasitemia:::Asexual:::+:::Gametocyte:::Mean)	14.4002481346735	14.4002481346735	log(p/mL)	0.693147180559945	0	0	0	0	.	0	0	ORAL	0	0	250	.	.	301001	F2004	Inoculated:::Pfalciparum:::Treatment	2	DSM265	DSM265:::Phase:::2a:::in:::Peru	.	0	250mgDSM265	4	0	UNKNOWN	UNKNWON	UNKNWON	0	Efficacy	.	.
2688	.	DSM265_13_02-F2004	111	DSM265_13_02	2	250mgDSM265	4	16.0666666666667	19.2166666666667	16	16.0666666666667	HOURS	1	log(Parasitemia:::Asexual:::+:::Gametocyte:::Mean)	14.4132310519332	14.4132310519332	log(p/mL)	0.693147180559945	0	0	0	0	.	0	0	ORAL	0	0	250	.	.	301001	F2004	Inoculated:::Pfalciparum:::Treatment	2	DSM265	DSM265:::Phase:::2a:::in:::Peru	.	0	250mgDSM265	4	0	UNKNOWN	UNKNWON	UNKNWON	0	Efficacy	.	.
2690	.	DSM265_13_02-F2004	111	DSM265_13_02	2	250mgDSM265	4	20.0166666666667	23.1666666666667	20	20.0166666666667	HOURS	1	log(Parasitemia:::Asexual:::+:::Gametocyte:::Mean)	14.322358280361	14.322358280361	log(p/mL)	0.693147180559945	0	0	0	0	.	0	0	ORAL	0	0	250	.	.	301001	F2004	Inoculated:::Pfalciparum:::Treatment	2	DSM265	DSM265:::Phase:::2a:::in:::Peru	.	0	250mgDSM265	4	0	UNKNOWN	UNKNWON	UNKNWON	0	Efficacy	.	.
2693	.	DSM265_13_02-F2004	111	DSM265_13_02	2	250mgDSM265	4	24	27.15	24	24	HOURS	1	log(Parasitemia:::Asexual:::+:::Gametocyte:::Mean)	14.2639393655046	14.2639393655046	log(p/mL)	0.693147180559945	0	0	0	0	.	0	0	ORAL	0	0	250	.	.	301001	F2004	Inoculated:::Pfalciparum:::Treatment	2	DSM265	DSM265:::Phase:::2a:::in:::Peru	.	0	250mgDSM265	4	0	UNKNOWN	UNKNWON	UNKNWON	0	Efficacy	.	.
2694	.	DSM265_13_02-F2004	111	DSM265_13_02	2	250mgDSM265	4	30.05	33.2	30	30.05	HOURS	1	log(Parasitemia:::Asexual:::+:::Gametocyte:::Mean)	13.0566081163389	13.0566081163389	log(p/mL)	0.693147180559945	0	0	0	0	.	0	0	ORAL	0	0	250	.	.	301001	F2004	Inoculated:::Pfalciparum:::Treatment	2	DSM265	DSM265:::Phase:::2a:::in:::Peru	.	0	250mgDSM265	4	0	UNKNOWN	UNKNWON	UNKNWON	0	Efficacy	.	.
2695	.	DSM265_13_02-F2004	111	DSM265_13_02	2	250mgDSM265	4	36.0166666666667	39.1666666666667	36	36.0166666666667	HOURS	1	log(Parasitemia:::Asexual:::+:::Gametocyte:::Mean)	12.4594349754284	12.4594349754284	log(p/mL)	0.693147180559945	0	0	0	0	.	0	0	ORAL	0	0	250	.	.	301001	F2004	Inoculated:::Pfalciparum:::Treatment	2	DSM265	DSM265:::Phase:::2a:::in:::Peru	.	0	250mgDSM265	4	0	UNKNOWN	UNKNWON	UNKNWON	0	Efficacy	.	.
2696	.	DSM265_13_02-F2004	111	DSM265_13_02	2	250mgDSM265	4	42.0333333333333	45.1833333333333	42	42.0333333333333	HOURS	1	log(Parasitemia:::Asexual:::+:::Gametocyte:::Mean)	13.536946787157	13.536946787157	log(p/mL)	0.693147180559945	0	0	0	0	.	0	0	ORAL	0	0	250	.	.	301001	F2004	Inoculated:::Pfalciparum:::Treatment	2	DSM265	DSM265:::Phase:::2a:::in:::Peru	.	0	250mgDSM265	4	0	UNKNOWN	UNKNWON	UNKNWON	0	Efficacy	.	.
2699	.	DSM265_13_02-F2004	111	DSM265_13_02	2	250mgDSM265	4	48	51.15	48	48	HOURS	1	log(Parasitemia:::Asexual:::+:::Gametocyte:::Mean)	12.5048801007654	12.5048801007654	log(p/mL)	0.693147180559945	0	0	0	0	.	0	0	ORAL	0	0	250	.	.	301001	F2004	Inoculated:::Pfalciparum:::Treatment	2	DSM265	DSM265:::Phase:::2a:::in:::Peru	.	0	250mgDSM265	4	0	UNKNOWN	UNKNWON	UNKNWON	0	Efficacy	.	.
2700	.	DSM265_13_02-F2004	111	DSM265_13_02	2	250mgDSM265	4	54.05	57.2	54	54.05	HOURS	1	log(Parasitemia:::Asexual:::+:::Gametocyte:::Mean)	12.0764763573591	12.0764763573591	log(p/mL)	0.693147180559945	0	0	0	0	.	0	0	ORAL	0	0	250	.	.	301001	F2004	Inoculated:::Pfalciparum:::Treatment	2	DSM265	DSM265:::Phase:::2a:::in:::Peru	.	0	250mgDSM265	4	0	UNKNOWN	UNKNWON	UNKNWON	0	Efficacy	.	.
2701	.	DSM265_13_02-F2004	111	DSM265_13_02	2	250mgDSM265	4	60	63.15	60	60	HOURS	1	log(Parasitemia:::Asexual:::+:::Gametocyte:::Mean)	12.4204983062247	12.4204983062247	log(p/mL)	0.693147180559945	0	0	0	0	.	0	0	ORAL	0	0	250	.	.	301001	F2004	Inoculated:::Pfalciparum:::Treatment	2	DSM265	DSM265:::Phase:::2a:::in:::Peru	.	0	250mgDSM265	4	0	UNKNOWN	UNKNWON	UNKNWON	0	Efficacy	.	.
2702	.	DSM265_13_02-F2004	111	DSM265_13_02	2	250mgDSM265	4	66.0666666666667	69.2166666666667	66	66.0666666666667	HOURS	1	log(Parasitemia:::Asexual:::+:::Gametocyte:::Mean)	11.9077339928899	11.9077339928899	log(p/mL)	0.693147180559945	0	0	0	0	.	0	0	ORAL	0	0	250	.	.	301001	F2004	Inoculated:::Pfalciparum:::Treatment	2	DSM265	DSM265:::Phase:::2a:::in:::Peru	.	0	250mgDSM265	4	0	UNKNOWN	UNKNWON	UNKNWON	0	Efficacy	.	.
2705	.	DSM265_13_02-F2004	111	DSM265_13_02	2	250mgDSM265	4	72	75.15	72	72	HOURS	1	log(Parasitemia:::Asexual:::+:::Gametocyte:::Mean)	12.4464665502509	12.4464665502509	log(p/mL)	0.693147180559945	0	0	0	0	.	0	0	ORAL	0	0	250	.	.	301001	F2004	Inoculated:::Pfalciparum:::Treatment	2	DSM265	DSM265:::Phase:::2a:::in:::Peru	.	0	250mgDSM265	4	0	UNKNOWN	UNKNWON	UNKNWON	0	Efficacy	.	.
2727	.	DSM265_13_02-F2005	112	DSM265_13_02	2	250mgDSM265	4	-4.78333333333333	0	-4.75	-4.78333333333333	HOURS	1	log(Parasitemia:::Asexual:::+:::Gametocyte:::Mean)	16.496838888925	16.496838888925	log(p/mL)	0.693147180559945	0	0	0	0	.	0	0	ORAL	0	0	0	.	.	301001	F2005	Inoculated:::Pfalciparum:::Treatment	2	DSM265	DSM265:::Phase:::2a:::in:::Peru	.	0	250mgDSM265	4	0	UNKNOWN	UNKNWON	UNKNWON	0	Efficacy	.	.
2729	.	DSM265_13_02-F2005	112	DSM265_13_02	2	250mgDSM265	4	-0.5	4.28333333333333	-0.5	-0.5	HOURS	1	log(Parasitemia:::Asexual:::+:::Gametocyte:::Mean)	16.1398346375942	16.1398346375942	log(p/mL)	0.693147180559945	0	0	0	0	.	0	0	ORAL	0	0	0	.	.	301001	F2005	Inoculated:::Pfalciparum:::Treatment	2	DSM265	DSM265:::Phase:::2a:::in:::Peru	.	0	250mgDSM265	4	0	UNKNOWN	UNKNWON	UNKNWON	0	Efficacy	.	.
2731	.	DSM265_13_02-F2005	112	DSM265_13_02	2	250mgDSM265	4	0	4.78333333333333	0	0	HOURS	.	DSM265:::Dose	250	0	mg	.	0	1	1	250	1	0	0	ORAL	0	0	250	.	.	301001	F2005	Inoculated:::Pfalciparum:::Treatment	2	DSM265	DSM265:::Phase:::2a:::in:::Peru	.	0	250mgDSM265	4	0	UNKNOWN	UNKNWON	UNKNWON	0	Dose	.	.
2736	.	DSM265_13_02-F2005	112	DSM265_13_02	2	250mgDSM265	4	4.03333333333333	8.81666666666666	4	4.03333333333333	HOURS	1	log(Parasitemia:::Asexual:::+:::Gametocyte:::Mean)	15.7763388757268	15.7763388757268	log(p/mL)	0.693147180559945	0	0	0	0	.	0	0	ORAL	0	0	250	.	.	301001	F2005	Inoculated:::Pfalciparum:::Treatment	2	DSM265	DSM265:::Phase:::2a:::in:::Peru	.	0	250mgDSM265	4	0	UNKNOWN	UNKNWON	UNKNWON	0	Efficacy	.	.
2738	.	DSM265_13_02-F2005	112	DSM265_13_02	2	250mgDSM265	4	8.06666666666667	12.85	8	8.06666666666667	HOURS	1	log(Parasitemia:::Asexual:::+:::Gametocyte:::Mean)	15.1596956380327	15.1596956380327	log(p/mL)	0.693147180559945	0	0	0	0	.	0	0	ORAL	0	0	250	.	.	301001	F2005	Inoculated:::Pfalciparum:::Treatment	2	DSM265	DSM265:::Phase:::2a:::in:::Peru	.	0	250mgDSM265	4	0	UNKNOWN	UNKNWON	UNKNWON	0	Efficacy	.	.
2740	.	DSM265_13_02-F2005	112	DSM265_13_02	2	250mgDSM265	4	12.0166666666667	16.8	12	12.0166666666667	HOURS	1	log(Parasitemia:::Asexual:::+:::Gametocyte:::Mean)	15.1986424236629	15.1986424236629	log(p/mL)	0.693147180559945	0	0	0	0	.	0	0	ORAL	0	0	250	.	.	301001	F2005	Inoculated:::Pfalciparum:::Treatment	2	DSM265	DSM265:::Phase:::2a:::in:::Peru	.	0	250mgDSM265	4	0	UNKNOWN	UNKNWON	UNKNWON	0	Efficacy	.	.
2744	.	DSM265_13_02-F2005	112	DSM265_13_02	2	250mgDSM265	4	16	20.7833333333333	16	16	HOURS	1	log(Parasitemia:::Asexual:::+:::Gametocyte:::Mean)	14.3937574188467	14.3937574188467	log(p/mL)	0.693147180559945	0	0	0	0	.	0	0	ORAL	0	0	250	.	.	301001	F2005	Inoculated:::Pfalciparum:::Treatment	2	DSM265	DSM265:::Phase:::2a:::in:::Peru	.	0	250mgDSM265	4	0	UNKNOWN	UNKNWON	UNKNWON	0	Efficacy	.	.
2745	.	DSM265_13_02-F2005	112	DSM265_13_02	2	250mgDSM265	4	20.0333333333333	24.8166666666666	20	20.0333333333333	HOURS	1	log(Parasitemia:::Asexual:::+:::Gametocyte:::Mean)	14.4651602931751	14.4651602931751	log(p/mL)	0.693147180559945	0	0	0	0	.	0	0	ORAL	0	0	250	.	.	301001	F2005	Inoculated:::Pfalciparum:::Treatment	2	DSM265	DSM265:::Phase:::2a:::in:::Peru	.	0	250mgDSM265	4	0	UNKNOWN	UNKNWON	UNKNWON	0	Efficacy	.	.
2748	.	DSM265_13_02-F2005	112	DSM265_13_02	2	250mgDSM265	4	24	28.7833333333333	24	24	HOURS	1	log(Parasitemia:::Asexual:::+:::Gametocyte:::Mean)	14.5819964863293	14.5819964863293	log(p/mL)	0.693147180559945	0	0	0	0	.	0	0	ORAL	0	0	250	.	.	301001	F2005	Inoculated:::Pfalciparum:::Treatment	2	DSM265	DSM265:::Phase:::2a:::in:::Peru	.	0	250mgDSM265	4	0	UNKNOWN	UNKNWON	UNKNWON	0	Efficacy	.	.
2749	.	DSM265_13_02-F2005	112	DSM265_13_02	2	250mgDSM265	4	30.05	34.8333333333333	30	30.05	HOURS	1	log(Parasitemia:::Asexual:::+:::Gametocyte:::Mean)	14.2379769877524	14.2379769877524	log(p/mL)	0.693147180559945	0	0	0	0	.	0	0	ORAL	0	0	250	.	.	301001	F2005	Inoculated:::Pfalciparum:::Treatment	2	DSM265	DSM265:::Phase:::2a:::in:::Peru	.	0	250mgDSM265	4	0	UNKNOWN	UNKNWON	UNKNWON	0	Efficacy	.	.
2750	.	DSM265_13_02-F2005	112	DSM265_13_02	2	250mgDSM265	4	36	40.7833333333333	36	36	HOURS	1	log(Parasitemia:::Asexual:::+:::Gametocyte:::Mean)	14.1925350384406	14.1925350384406	log(p/mL)	0.693147180559945	0	0	0	0	.	0	0	ORAL	0	0	250	.	.	301001	F2005	Inoculated:::Pfalciparum:::Treatment	2	DSM265	DSM265:::Phase:::2a:::in:::Peru	.	0	250mgDSM265	4	0	UNKNOWN	UNKNWON	UNKNWON	0	Efficacy	.	.
2751	.	DSM265_13_02-F2005	112	DSM265_13_02	2	250mgDSM265	4	42.0666666666667	46.85	42	42.0666666666667	HOURS	1	log(Parasitemia:::Asexual:::+:::Gametocyte:::Mean)	13.9199156173191	13.9199156173191	log(p/mL)	0.693147180559945	0	0	0	0	.	0	0	ORAL	0	0	250	.	.	301001	F2005	Inoculated:::Pfalciparum:::Treatment	2	DSM265	DSM265:::Phase:::2a:::in:::Peru	.	0	250mgDSM265	4	0	UNKNOWN	UNKNWON	UNKNWON	0	Efficacy	.	.
2754	.	DSM265_13_02-F2005	112	DSM265_13_02	2	250mgDSM265	4	48	52.7833333333333	48	48	HOURS	1	log(Parasitemia:::Asexual:::+:::Gametocyte:::Mean)	12.9917078455253	12.9917078455253	log(p/mL)	0.693147180559945	0	0	0	0	.	0	0	ORAL	0	0	250	.	.	301001	F2005	Inoculated:::Pfalciparum:::Treatment	2	DSM265	DSM265:::Phase:::2a:::in:::Peru	.	0	250mgDSM265	4	0	UNKNOWN	UNKNWON	UNKNWON	0	Efficacy	.	.
2755	.	DSM265_13_02-F2005	112	DSM265_13_02	2	250mgDSM265	4	54.05	58.8333333333333	54	54.05	HOURS	1	log(Parasitemia:::Asexual:::+:::Gametocyte:::Mean)	11.9401520648599	11.9401520648599	log(p/mL)	0.693147180559945	0	0	0	0	.	0	0	ORAL	0	0	250	.	.	301001	F2005	Inoculated:::Pfalciparum:::Treatment	2	DSM265	DSM265:::Phase:::2a:::in:::Peru	.	0	250mgDSM265	4	0	UNKNOWN	UNKNWON	UNKNWON	0	Efficacy	.	.
2756	.	DSM265_13_02-F2005	112	DSM265_13_02	2	250mgDSM265	4	60	64.7833333333333	60	60	HOURS	1	log(Parasitemia:::Asexual:::+:::Gametocyte:::Mean)	10.9536096320438	10.9536096320438	log(p/mL)	0.693147180559945	0	0	0	0	.	0	0	ORAL	0	0	250	.	.	301001	F2005	Inoculated:::Pfalciparum:::Treatment	2	DSM265	DSM265:::Phase:::2a:::in:::Peru	.	0	250mgDSM265	4	0	UNKNOWN	UNKNWON	UNKNWON	0	Efficacy	.	.
2757	.	DSM265_13_02-F2005	112	DSM265_13_02	2	250mgDSM265	4	66.0166666666667	70.8	66	66.0166666666667	HOURS	1	log(Parasitemia:::Asexual:::+:::Gametocyte:::Mean)	10.5186731916264	10.5186731916264	log(p/mL)	0.693147180559945	0	0	0	0	.	0	0	ORAL	0	0	250	.	.	301001	F2005	Inoculated:::Pfalciparum:::Treatment	2	DSM265	DSM265:::Phase:::2a:::in:::Peru	.	0	250mgDSM265	4	0	UNKNOWN	UNKNWON	UNKNWON	0	Efficacy	.	.
2760	.	DSM265_13_02-F2005	112	DSM265_13_02	2	250mgDSM265	4	72	76.7833333333333	72	72	HOURS	1	log(Parasitemia:::Asexual:::+:::Gametocyte:::Mean)	9.72016549540859	9.72016549540859	log(p/mL)	0.693147180559945	0	0	0	0	.	0	0	ORAL	0	0	250	.	.	301001	F2005	Inoculated:::Pfalciparum:::Treatment	2	DSM265	DSM265:::Phase:::2a:::in:::Peru	.	0	250mgDSM265	4	0	UNKNOWN	UNKNWON	UNKNWON	0	Efficacy	.	.
2763	.	DSM265_13_02-F2005	112	DSM265_13_02	2	250mgDSM265	4	111.583333333333	116.366666666666	111.5	111.583333333333	HOURS	1	log(Parasitemia:::Asexual:::+:::Gametocyte:::Mean)	8.90245559220687	8.90245559220687	log(p/mL)	0.693147180559945	0	0	0	0	.	0	0	ORAL	0	0	250	.	.	301001	F2005	Inoculated:::Pfalciparum:::Treatment	2	DSM265	DSM265:::Phase:::2a:::in:::Peru	.	0	250mgDSM265	4	0	UNKNOWN	UNKNWON	UNKNWON	0	Efficacy	.	.
2782	.	DSM265_13_02-F2006	113	DSM265_13_02	2	250mgDSM265	4	-4.45	0	-4.5	-4.45	HOURS	1	log(Parasitemia:::Asexual:::+:::Gametocyte:::Mean)	15.1986424236629	15.1986424236629	log(p/mL)	0.693147180559945	0	0	0	0	.	0	0	ORAL	0	0	0	.	.	301001	F2006	Inoculated:::Pfalciparum:::Treatment	2	DSM265	DSM265:::Phase:::2a:::in:::Peru	.	0	250mgDSM265	4	0	UNKNOWN	UNKNWON	UNKNWON	0	Efficacy	.	.
2784	.	DSM265_13_02-F2006	113	DSM265_13_02	2	250mgDSM265	4	-0.5	3.95	-0.5	-0.5	HOURS	1	log(Parasitemia:::Asexual:::+:::Gametocyte:::Mean)	14.3288490219012	14.3288490219012	log(p/mL)	0.693147180559945	0	0	0	0	.	0	0	ORAL	0	0	0	.	.	301001	F2006	Inoculated:::Pfalciparum:::Treatment	2	DSM265	DSM265:::Phase:::2a:::in:::Peru	.	0	250mgDSM265	4	0	UNKNOWN	UNKNWON	UNKNWON	0	Efficacy	.	.
2786	.	DSM265_13_02-F2006	113	DSM265_13_02	2	250mgDSM265	4	0	4.45	0	0	HOURS	.	DSM265:::Dose	250	0	mg	.	0	1	1	250	1	0	0	ORAL	0	0	250	.	.	301001	F2006	Inoculated:::Pfalciparum:::Treatment	2	DSM265	DSM265:::Phase:::2a:::in:::Peru	.	0	250mgDSM265	4	0	UNKNOWN	UNKNWON	UNKNWON	0	Dose	.	.
2791	.	DSM265_13_02-F2006	113	DSM265_13_02	2	250mgDSM265	4	4.03333333333333	8.48333333333333	4	4.03333333333333	HOURS	1	log(Parasitemia:::Asexual:::+:::Gametocyte:::Mean)	13.939390525059	13.939390525059	log(p/mL)	0.693147180559945	0	0	0	0	.	0	0	ORAL	0	0	250	.	.	301001	F2006	Inoculated:::Pfalciparum:::Treatment	2	DSM265	DSM265:::Phase:::2a:::in:::Peru	.	0	250mgDSM265	4	0	UNKNOWN	UNKNWON	UNKNWON	0	Efficacy	.	.
2794	.	DSM265_13_02-F2006	113	DSM265_13_02	2	250mgDSM265	4	8.05	12.5	8	8.05	HOURS	1	log(Parasitemia:::Asexual:::+:::Gametocyte:::Mean)	14.0107894711302	14.0107894711302	log(p/mL)	0.693147180559945	0	0	0	0	.	0	0	ORAL	0	0	250	.	.	301001	F2006	Inoculated:::Pfalciparum:::Treatment	2	DSM265	DSM265:::Phase:::2a:::in:::Peru	.	0	250mgDSM265	4	0	UNKNOWN	UNKNWON	UNKNWON	0	Efficacy	.	.
2795	.	DSM265_13_02-F2006	113	DSM265_13_02	2	250mgDSM265	4	12.0666666666667	16.5166666666667	12	12.0666666666667	HOURS	1	log(Parasitemia:::Asexual:::+:::Gametocyte:::Mean)	14.7961985509993	14.7961985509993	log(p/mL)	0.693147180559945	0	0	0	0	.	0	0	ORAL	0	0	250	.	.	301001	F2006	Inoculated:::Pfalciparum:::Treatment	2	DSM265	DSM265:::Phase:::2a:::in:::Peru	.	0	250mgDSM265	4	0	UNKNOWN	UNKNWON	UNKNWON	0	Efficacy	.	.
2799	.	DSM265_13_02-F2006	113	DSM265_13_02	2	250mgDSM265	4	16.05	20.5	16	16.05	HOURS	1	log(Parasitemia:::Asexual:::+:::Gametocyte:::Mean)	13.7641330495045	13.7641330495045	log(p/mL)	0.693147180559945	0	0	0	0	.	0	0	ORAL	0	0	250	.	.	301001	F2006	Inoculated:::Pfalciparum:::Treatment	2	DSM265	DSM265:::Phase:::2a:::in:::Peru	.	0	250mgDSM265	4	0	UNKNOWN	UNKNWON	UNKNWON	0	Efficacy	.	.
2800	.	DSM265_13_02-F2006	113	DSM265_13_02	2	250mgDSM265	4	20.0333333333333	24.4833333333333	20	20.0333333333333	HOURS	1	log(Parasitemia:::Asexual:::+:::Gametocyte:::Mean)	13.5694053950127	13.5694053950127	log(p/mL)	0.693147180559945	0	0	0	0	.	0	0	ORAL	0	0	250	.	.	301001	F2006	Inoculated:::Pfalciparum:::Treatment	2	DSM265	DSM265:::Phase:::2a:::in:::Peru	.	0	250mgDSM265	4	0	UNKNOWN	UNKNWON	UNKNWON	0	Efficacy	.	.
2803	.	DSM265_13_02-F2006	113	DSM265_13_02	2	250mgDSM265	4	24	28.45	24	24	HOURS	1	log(Parasitemia:::Asexual:::+:::Gametocyte:::Mean)	13.829038639444	13.829038639444	log(p/mL)	0.693147180559945	0	0	0	0	.	0	0	ORAL	0	0	250	.	.	301001	F2006	Inoculated:::Pfalciparum:::Treatment	2	DSM265	DSM265:::Phase:::2a:::in:::Peru	.	0	250mgDSM265	4	0	UNKNOWN	UNKNWON	UNKNWON	0	Efficacy	.	.
2804	.	DSM265_13_02-F2006	113	DSM265_13_02	2	250mgDSM265	4	30.0333333333333	34.4833333333333	30	30.0333333333333	HOURS	1	log(Parasitemia:::Asexual:::+:::Gametocyte:::Mean)	13.6732555103834	13.6732555103834	log(p/mL)	0.693147180559945	0	0	0	0	.	0	0	ORAL	0	0	250	.	.	301001	F2006	Inoculated:::Pfalciparum:::Treatment	2	DSM265	DSM265:::Phase:::2a:::in:::Peru	.	0	250mgDSM265	4	0	UNKNOWN	UNKNWON	UNKNWON	0	Efficacy	.	.
2805	.	DSM265_13_02-F2006	113	DSM265_13_02	2	250mgDSM265	4	36.05	40.5	36	36.05	HOURS	1	log(Parasitemia:::Asexual:::+:::Gametocyte:::Mean)	13.2383670531606	13.2383670531606	log(p/mL)	0.693147180559945	0	0	0	0	.	0	0	ORAL	0	0	250	.	.	301001	F2006	Inoculated:::Pfalciparum:::Treatment	2	DSM265	DSM265:::Phase:::2a:::in:::Peru	.	0	250mgDSM265	4	0	UNKNOWN	UNKNWON	UNKNWON	0	Efficacy	.	.
2806	.	DSM265_13_02-F2006	113	DSM265_13_02	2	250mgDSM265	4	42.0166666666667	46.4666666666667	42	42.0166666666667	HOURS	1	log(Parasitemia:::Asexual:::+:::Gametocyte:::Mean)	12.5762904692843	12.5762904692843	log(p/mL)	0.693147180559945	0	0	0	0	.	0	0	ORAL	0	0	250	.	.	301001	F2006	Inoculated:::Pfalciparum:::Treatment	2	DSM265	DSM265:::Phase:::2a:::in:::Peru	.	0	250mgDSM265	4	0	UNKNOWN	UNKNWON	UNKNWON	0	Efficacy	.	.
2837	.	DSM265_13_02-F2007	114	DSM265_13_02	2	250mgDSM265	4	-3.66666666666667	0	-3.75	-3.66666666666667	HOURS	1	log(Parasitemia:::Asexual:::+:::Gametocyte:::Mean)	16.7240234328936	16.7240234328936	log(p/mL)	0.693147180559945	0	0	0	0	.	0	0	ORAL	0	0	0	.	.	301001	F2007	Inoculated:::Pfalciparum:::Treatment	2	DSM265	DSM265:::Phase:::2a:::in:::Peru	.	0	250mgDSM265	4	0	UNKNOWN	UNKNWON	UNKNWON	0	Efficacy	.	.
2839	.	DSM265_13_02-F2007	114	DSM265_13_02	2	250mgDSM265	4	-0.5	3.16666666666667	-0.5	-0.5	HOURS	1	log(Parasitemia:::Asexual:::+:::Gametocyte:::Mean)	16.4773660238555	16.4773660238555	log(p/mL)	0.693147180559945	0	0	0	0	.	0	0	ORAL	0	0	0	.	.	301001	F2007	Inoculated:::Pfalciparum:::Treatment	2	DSM265	DSM265:::Phase:::2a:::in:::Peru	.	0	250mgDSM265	4	0	UNKNOWN	UNKNWON	UNKNWON	0	Efficacy	.	.
2841	.	DSM265_13_02-F2007	114	DSM265_13_02	2	250mgDSM265	4	0	3.66666666666667	0	0	HOURS	.	DSM265:::Dose	250	0	mg	.	0	1	1	250	1	0	0	ORAL	0	0	250	.	.	301001	F2007	Inoculated:::Pfalciparum:::Treatment	2	DSM265	DSM265:::Phase:::2a:::in:::Peru	.	0	250mgDSM265	4	0	UNKNOWN	UNKNWON	UNKNWON	0	Dose	.	.
2846	.	DSM265_13_02-F2007	114	DSM265_13_02	2	250mgDSM265	4	4.5	8.16666666666667	4.5	4.5	HOURS	1	log(Parasitemia:::Asexual:::+:::Gametocyte:::Mean)	16.010014771798	16.010014771798	log(p/mL)	0.693147180559945	0	0	0	0	.	0	0	ORAL	0	0	250	.	.	301001	F2007	Inoculated:::Pfalciparum:::Treatment	2	DSM265	DSM265:::Phase:::2a:::in:::Peru	.	0	250mgDSM265	4	0	UNKNOWN	UNKNWON	UNKNWON	0	Efficacy	.	.
2849	.	DSM265_13_02-F2007	114	DSM265_13_02	2	250mgDSM265	4	8.05	11.7166666666667	8	8.05	HOURS	1	log(Parasitemia:::Asexual:::+:::Gametocyte:::Mean)	15.8866855254767	15.8866855254767	log(p/mL)	0.693147180559945	0	0	0	0	.	0	0	ORAL	0	0	250	.	.	301001	F2007	Inoculated:::Pfalciparum:::Treatment	2	DSM265	DSM265:::Phase:::2a:::in:::Peru	.	0	250mgDSM265	4	0	UNKNOWN	UNKNWON	UNKNWON	0	Efficacy	.	.
2850	.	DSM265_13_02-F2007	114	DSM265_13_02	2	250mgDSM265	4	12.0666666666667	15.7333333333334	12	12.0666666666667	HOURS	1	log(Parasitemia:::Asexual:::+:::Gametocyte:::Mean)	16.0294873632215	16.0294873632215	log(p/mL)	0.693147180559945	0	0	0	0	.	0	0	ORAL	0	0	250	.	.	301001	F2007	Inoculated:::Pfalciparum:::Treatment	2	DSM265	DSM265:::Phase:::2a:::in:::Peru	.	0	250mgDSM265	4	0	UNKNOWN	UNKNWON	UNKNWON	0	Efficacy	.	.
2854	.	DSM265_13_02-F2007	114	DSM265_13_02	2	250mgDSM265	4	16	19.6666666666667	16	16	HOURS	1	log(Parasitemia:::Asexual:::+:::Gametocyte:::Mean)	16.7564782560419	16.7564782560419	log(p/mL)	0.693147180559945	0	0	0	0	.	0	0	ORAL	0	0	250	.	.	301001	F2007	Inoculated:::Pfalciparum:::Treatment	2	DSM265	DSM265:::Phase:::2a:::in:::Peru	.	0	250mgDSM265	4	0	UNKNOWN	UNKNWON	UNKNWON	0	Efficacy	.	.
2855	.	DSM265_13_02-F2007	114	DSM265_13_02	2	250mgDSM265	4	20.0666666666667	23.7333333333334	20	20.0666666666667	HOURS	1	log(Parasitemia:::Asexual:::+:::Gametocyte:::Mean)	16.3670192234199	16.3670192234199	log(p/mL)	0.693147180559945	0	0	0	0	.	0	0	ORAL	0	0	250	.	.	301001	F2007	Inoculated:::Pfalciparum:::Treatment	2	DSM265	DSM265:::Phase:::2a:::in:::Peru	.	0	250mgDSM265	4	0	UNKNOWN	UNKNWON	UNKNWON	0	Efficacy	.	.
2858	.	DSM265_13_02-F2007	114	DSM265_13_02	2	250mgDSM265	4	24	27.6666666666667	24	24	HOURS	1	log(Parasitemia:::Asexual:::+:::Gametocyte:::Mean)	15.7568660646513	15.7568660646513	log(p/mL)	0.693147180559945	0	0	0	0	.	0	0	ORAL	0	0	250	.	.	301001	F2007	Inoculated:::Pfalciparum:::Treatment	2	DSM265	DSM265:::Phase:::2a:::in:::Peru	.	0	250mgDSM265	4	0	UNKNOWN	UNKNWON	UNKNWON	0	Efficacy	.	.
2859	.	DSM265_13_02-F2007	114	DSM265_13_02	2	250mgDSM265	4	30.0666666666667	33.7333333333334	30	30.0666666666667	HOURS	1	log(Parasitemia:::Asexual:::+:::Gametocyte:::Mean)	14.5625254662128	14.5625254662128	log(p/mL)	0.693147180559945	0	0	0	0	.	0	0	ORAL	0	0	250	.	.	301001	F2007	Inoculated:::Pfalciparum:::Treatment	2	DSM265	DSM265:::Phase:::2a:::in:::Peru	.	0	250mgDSM265	4	0	UNKNOWN	UNKNWON	UNKNWON	0	Efficacy	.	.
2860	.	DSM265_13_02-F2007	114	DSM265_13_02	2	250mgDSM265	4	36.1	39.7666666666667	36	36.1	HOURS	1	log(Parasitemia:::Asexual:::+:::Gametocyte:::Mean)	14.4197226942908	14.4197226942908	log(p/mL)	0.693147180559945	0	0	0	0	.	0	0	ORAL	0	0	250	.	.	301001	F2007	Inoculated:::Pfalciparum:::Treatment	2	DSM265	DSM265:::Phase:::2a:::in:::Peru	.	0	250mgDSM265	4	0	UNKNOWN	UNKNWON	UNKNWON	0	Efficacy	.	.
2861	.	DSM265_13_02-F2007	114	DSM265_13_02	2	250mgDSM265	4	42.0833333333333	45.75	42	42.0833333333333	HOURS	1	log(Parasitemia:::Asexual:::+:::Gametocyte:::Mean)	13.9004397687496	13.9004397687496	log(p/mL)	0.693147180559945	0	0	0	0	.	0	0	ORAL	0	0	250	.	.	301001	F2007	Inoculated:::Pfalciparum:::Treatment	2	DSM265	DSM265:::Phase:::2a:::in:::Peru	.	0	250mgDSM265	4	0	UNKNOWN	UNKNWON	UNKNWON	0	Efficacy	.	.
2864	.	DSM265_13_02-F2007	114	DSM265_13_02	2	250mgDSM265	4	48	51.6666666666667	48	48	HOURS	1	log(Parasitemia:::Asexual:::+:::Gametocyte:::Mean)	13.7251918997626	13.7251918997626	log(p/mL)	0.693147180559945	0	0	0	0	.	0	0	ORAL	0	0	250	.	.	301001	F2007	Inoculated:::Pfalciparum:::Treatment	2	DSM265	DSM265:::Phase:::2a:::in:::Peru	.	0	250mgDSM265	4	0	UNKNOWN	UNKNWON	UNKNWON	0	Efficacy	.	.
2892	.	DSM265_13_02-F2008	115	DSM265_13_02	2	250mgDSM265	4	-4.25	0	-4.25	-4.25	HOURS	1	log(Parasitemia:::Asexual:::+:::Gametocyte:::Mean)	15.1921509693058	15.1921509693058	log(p/mL)	0.693147180559945	0	0	0	0	.	0	0	ORAL	0	0	0	.	.	301001	F2008	Inoculated:::Pfalciparum:::Treatment	2	DSM265	DSM265:::Phase:::2a:::in:::Peru	.	0	250mgDSM265	4	0	UNKNOWN	UNKNWON	UNKNWON	0	Efficacy	.	.
2894	.	DSM265_13_02-F2008	115	DSM265_13_02	2	250mgDSM265	4	-0.5	3.75	-0.5	-0.5	HOURS	1	log(Parasitemia:::Asexual:::+:::Gametocyte:::Mean)	14.3807789114358	14.3807789114358	log(p/mL)	0.693147180559945	0	0	0	0	.	0	0	ORAL	0	0	0	.	.	301001	F2008	Inoculated:::Pfalciparum:::Treatment	2	DSM265	DSM265:::Phase:::2a:::in:::Peru	.	0	250mgDSM265	4	0	UNKNOWN	UNKNWON	UNKNWON	0	Efficacy	.	.
2896	.	DSM265_13_02-F2008	115	DSM265_13_02	2	250mgDSM265	4	0	4.25	0	0	HOURS	.	DSM265:::Dose	250	0	mg	.	0	1	1	250	1	0	0	ORAL	0	0	250	.	.	301001	F2008	Inoculated:::Pfalciparum:::Treatment	2	DSM265	DSM265:::Phase:::2a:::in:::Peru	.	0	250mgDSM265	4	0	UNKNOWN	UNKNWON	UNKNWON	0	Dose	.	.
2901	.	DSM265_13_02-F2008	115	DSM265_13_02	2	250mgDSM265	4	4.05	8.3	4	4.05	HOURS	1	log(Parasitemia:::Asexual:::+:::Gametocyte:::Mean)	14.8221647091183	14.8221647091183	log(p/mL)	0.693147180559945	0	0	0	0	.	0	0	ORAL	0	0	250	.	.	301001	F2008	Inoculated:::Pfalciparum:::Treatment	2	DSM265	DSM265:::Phase:::2a:::in:::Peru	.	0	250mgDSM265	4	0	UNKNOWN	UNKNWON	UNKNWON	0	Efficacy	.	.
2904	.	DSM265_13_02-F2008	115	DSM265_13_02	2	250mgDSM265	4	8.05	12.3	8	8.05	HOURS	1	log(Parasitemia:::Asexual:::+:::Gametocyte:::Mean)	14.0692065924129	14.0692065924129	log(p/mL)	0.693147180559945	0	0	0	0	.	0	0	ORAL	0	0	250	.	.	301001	F2008	Inoculated:::Pfalciparum:::Treatment	2	DSM265	DSM265:::Phase:::2a:::in:::Peru	.	0	250mgDSM265	4	0	UNKNOWN	UNKNWON	UNKNWON	0	Efficacy	.	.
2905	.	DSM265_13_02-F2008	115	DSM265_13_02	2	250mgDSM265	4	12.0166666666667	16.2666666666667	12	12.0166666666667	HOURS	1	log(Parasitemia:::Asexual:::+:::Gametocyte:::Mean)	14.1081577836168	14.1081577836168	log(p/mL)	0.693147180559945	0	0	0	0	.	0	0	ORAL	0	0	250	.	.	301001	F2008	Inoculated:::Pfalciparum:::Treatment	2	DSM265	DSM265:::Phase:::2a:::in:::Peru	.	0	250mgDSM265	4	0	UNKNOWN	UNKNWON	UNKNWON	0	Efficacy	.	.
2909	.	DSM265_13_02-F2008	115	DSM265_13_02	2	250mgDSM265	4	16	20.25	16	16	HOURS	1	log(Parasitemia:::Asexual:::+:::Gametocyte:::Mean)	14.478141828401	14.478141828401	log(p/mL)	0.693147180559945	0	0	0	0	.	0	0	ORAL	0	0	250	.	.	301001	F2008	Inoculated:::Pfalciparum:::Treatment	2	DSM265	DSM265:::Phase:::2a:::in:::Peru	.	0	250mgDSM265	4	0	UNKNOWN	UNKNWON	UNKNWON	0	Efficacy	.	.
2910	.	DSM265_13_02-F2008	115	DSM265_13_02	2	250mgDSM265	4	20.0166666666667	24.2666666666667	20	20.0166666666667	HOURS	1	log(Parasitemia:::Asexual:::+:::Gametocyte:::Mean)	13.3097719732468	13.3097719732468	log(p/mL)	0.693147180559945	0	0	0	0	.	0	0	ORAL	0	0	250	.	.	301001	F2008	Inoculated:::Pfalciparum:::Treatment	2	DSM265	DSM265:::Phase:::2a:::in:::Peru	.	0	250mgDSM265	4	0	UNKNOWN	UNKNWON	UNKNWON	0	Efficacy	.	.
2913	.	DSM265_13_02-F2008	115	DSM265_13_02	2	250mgDSM265	4	24	28.25	24	24	HOURS	1	log(Parasitemia:::Asexual:::+:::Gametocyte:::Mean)	14.2120089180098	14.2120089180098	log(p/mL)	0.693147180559945	0	0	0	0	.	0	0	ORAL	0	0	250	.	.	301001	F2008	Inoculated:::Pfalciparum:::Treatment	2	DSM265	DSM265:::Phase:::2a:::in:::Peru	.	0	250mgDSM265	4	0	UNKNOWN	UNKNWON	UNKNWON	0	Efficacy	.	.
2914	.	DSM265_13_02-F2008	115	DSM265_13_02	2	250mgDSM265	4	30.05	34.3	30	30.05	HOURS	1	log(Parasitemia:::Asexual:::+:::Gametocyte:::Mean)	13.4525588132053	13.4525588132053	log(p/mL)	0.693147180559945	0	0	0	0	.	0	0	ORAL	0	0	250	.	.	301001	F2008	Inoculated:::Pfalciparum:::Treatment	2	DSM265	DSM265:::Phase:::2a:::in:::Peru	.	0	250mgDSM265	4	0	UNKNOWN	UNKNWON	UNKNWON	0	Efficacy	.	.
2915	.	DSM265_13_02-F2008	115	DSM265_13_02	2	250mgDSM265	4	36.0833333333333	40.3333333333333	36	36.0833333333333	HOURS	1	log(Parasitemia:::Asexual:::+:::Gametocyte:::Mean)	13.5499291239521	13.5499291239521	log(p/mL)	0.693147180559945	0	0	0	0	.	0	0	ORAL	0	0	250	.	.	301001	F2008	Inoculated:::Pfalciparum:::Treatment	2	DSM265	DSM265:::Phase:::2a:::in:::Peru	.	0	250mgDSM265	4	0	UNKNOWN	UNKNWON	UNKNWON	0	Efficacy	.	.
2916	.	DSM265_13_02-F2008	115	DSM265_13_02	2	250mgDSM265	4	42.0333333333333	46.2833333333333	42	42.0333333333333	HOURS	1	log(Parasitemia:::Asexual:::+:::Gametocyte:::Mean)	12.6671616573863	12.6671616573863	log(p/mL)	0.693147180559945	0	0	0	0	.	0	0	ORAL	0	0	250	.	.	301001	F2008	Inoculated:::Pfalciparum:::Treatment	2	DSM265	DSM265:::Phase:::2a:::in:::Peru	.	0	250mgDSM265	4	0	UNKNOWN	UNKNWON	UNKNWON	0	Efficacy	.	.
2919	.	DSM265_13_02-F2008	115	DSM265_13_02	2	250mgDSM265	4	48	52.25	48	48	HOURS	1	log(Parasitemia:::Asexual:::+:::Gametocyte:::Mean)	11.2975020366712	11.2975020366712	log(p/mL)	0.693147180559945	0	0	0	0	.	0	0	ORAL	0	0	250	.	.	301001	F2008	Inoculated:::Pfalciparum:::Treatment	2	DSM265	DSM265:::Phase:::2a:::in:::Peru	.	0	250mgDSM265	4	0	UNKNOWN	UNKNWON	UNKNWON	0	Efficacy	.	.
2920	.	DSM265_13_02-F2008	115	DSM265_13_02	2	250mgDSM265	4	54.05	58.3	54	54.05	HOURS	1	log(Parasitemia:::Asexual:::+:::Gametocyte:::Mean)	10.5315627363524	10.5315627363524	log(p/mL)	0.693147180559945	0	0	0	0	.	0	0	ORAL	0	0	250	.	.	301001	F2008	Inoculated:::Pfalciparum:::Treatment	2	DSM265	DSM265:::Phase:::2a:::in:::Peru	.	0	250mgDSM265	4	0	UNKNOWN	UNKNWON	UNKNWON	0	Efficacy	.	.
2921	.	DSM265_13_02-F2008	115	DSM265_13_02	2	250mgDSM265	4	60.0166666666667	64.2666666666667	60	60.0166666666667	HOURS	1	log(Parasitemia:::Asexual:::+:::Gametocyte:::Mean)	10.8042584727523	10.8042584727523	log(p/mL)	0.693147180559945	0	0	0	0	.	0	0	ORAL	0	0	250	.	.	301001	F2008	Inoculated:::Pfalciparum:::Treatment	2	DSM265	DSM265:::Phase:::2a:::in:::Peru	.	0	250mgDSM265	4	0	UNKNOWN	UNKNWON	UNKNWON	0	Efficacy	.	.
2922	.	DSM265_13_02-F2008	115	DSM265_13_02	2	250mgDSM265	4	66.0333333333333	70.2833333333333	66	66.0333333333333	HOURS	1	log(Parasitemia:::Asexual:::+:::Gametocyte:::Mean)	10.9145428608547	10.9145428608547	log(p/mL)	0.693147180559945	0	0	0	0	.	0	0	ORAL	0	0	250	.	.	301001	F2008	Inoculated:::Pfalciparum:::Treatment	2	DSM265	DSM265:::Phase:::2a:::in:::Peru	.	0	250mgDSM265	4	0	UNKNOWN	UNKNWON	UNKNWON	0	Efficacy	.	.
2947	.	DSM265_13_02-F2009	116	DSM265_13_02	2	250mgDSM265	4	-4.33333333333333	0	-4.25	-4.33333333333333	HOURS	1	log(Parasitemia:::Asexual:::+:::Gametocyte:::Mean)	17.0161177224073	17.0161177224073	log(p/mL)	0.693147180559945	0	0	0	0	.	0	0	ORAL	0	0	0	.	.	301001	F2009	Inoculated:::Pfalciparum:::Treatment	2	DSM265	DSM265:::Phase:::2a:::in:::Peru	.	0	250mgDSM265	4	0	UNKNOWN	UNKNWON	UNKNWON	0	Efficacy	.	.
2949	.	DSM265_13_02-F2009	116	DSM265_13_02	2	250mgDSM265	4	-0.5	3.83333333333333	-0.5	-0.5	HOURS	1	log(Parasitemia:::Asexual:::+:::Gametocyte:::Mean)	17.7560903103462	17.7560903103462	log(p/mL)	0.693147180559945	0	0	0	0	.	0	0	ORAL	0	0	0	.	.	301001	F2009	Inoculated:::Pfalciparum:::Treatment	2	DSM265	DSM265:::Phase:::2a:::in:::Peru	.	0	250mgDSM265	4	0	UNKNOWN	UNKNWON	UNKNWON	0	Efficacy	.	.
2951	.	DSM265_13_02-F2009	116	DSM265_13_02	2	250mgDSM265	4	0	4.33333333333333	0	0	HOURS	.	DSM265:::Dose	250	0	mg	.	0	1	1	250	1	0	0	ORAL	0	0	250	.	.	301001	F2009	Inoculated:::Pfalciparum:::Treatment	2	DSM265	DSM265:::Phase:::2a:::in:::Peru	.	0	250mgDSM265	4	0	UNKNOWN	UNKNWON	UNKNWON	0	Dose	.	.
2956	.	DSM265_13_02-F2009	116	DSM265_13_02	2	250mgDSM265	4	4.03333333333333	8.36666666666666	4	4.03333333333333	HOURS	1	log(Parasitemia:::Asexual:::+:::Gametocyte:::Mean)	17.7301261996048	17.7301261996048	log(p/mL)	0.693147180559945	0	0	0	0	.	0	0	ORAL	0	0	250	.	.	301001	F2009	Inoculated:::Pfalciparum:::Treatment	2	DSM265	DSM265:::Phase:::2a:::in:::Peru	.	0	250mgDSM265	4	0	UNKNOWN	UNKNWON	UNKNWON	0	Efficacy	.	.
2959	.	DSM265_13_02-F2009	116	DSM265_13_02	2	250mgDSM265	4	8.05	12.3833333333333	8	8.05	HOURS	1	log(Parasitemia:::Asexual:::+:::Gametocyte:::Mean)	17.1978651914988	17.1978651914988	log(p/mL)	0.693147180559945	0	0	0	0	.	0	0	ORAL	0	0	250	.	.	301001	F2009	Inoculated:::Pfalciparum:::Treatment	2	DSM265	DSM265:::Phase:::2a:::in:::Peru	.	0	250mgDSM265	4	0	UNKNOWN	UNKNWON	UNKNWON	0	Efficacy	.	.
2960	.	DSM265_13_02-F2009	116	DSM265_13_02	2	250mgDSM265	4	12.0666666666667	16.4	12	12.0666666666667	HOURS	1	log(Parasitemia:::Asexual:::+:::Gametocyte:::Mean)	17.2822481464094	17.2822481464094	log(p/mL)	0.693147180559945	0	0	0	0	.	0	0	ORAL	0	0	250	.	.	301001	F2009	Inoculated:::Pfalciparum:::Treatment	2	DSM265	DSM265:::Phase:::2a:::in:::Peru	.	0	250mgDSM265	4	0	UNKNOWN	UNKNWON	UNKNWON	0	Efficacy	.	.
2964	.	DSM265_13_02-F2009	116	DSM265_13_02	2	250mgDSM265	4	16	20.3333333333333	16	16	HOURS	1	log(Parasitemia:::Asexual:::+:::Gametocyte:::Mean)	17.1199734459685	17.1199734459685	log(p/mL)	0.693147180559945	0	0	0	0	.	0	0	ORAL	0	0	250	.	.	301001	F2009	Inoculated:::Pfalciparum:::Treatment	2	DSM265	DSM265:::Phase:::2a:::in:::Peru	.	0	250mgDSM265	4	0	UNKNOWN	UNKNWON	UNKNWON	0	Efficacy	.	.
2965	.	DSM265_13_02-F2009	116	DSM265_13_02	2	250mgDSM265	4	19.6833333333333	24.0166666666666	19.75	19.6833333333333	HOURS	1	log(Parasitemia:::Asexual:::+:::Gametocyte:::Mean)	16.6785864845011	16.6785864845011	log(p/mL)	0.693147180559945	0	0	0	0	.	0	0	ORAL	0	0	250	.	.	301001	F2009	Inoculated:::Pfalciparum:::Treatment	2	DSM265	DSM265:::Phase:::2a:::in:::Peru	.	0	250mgDSM265	4	0	UNKNOWN	UNKNWON	UNKNWON	0	Efficacy	.	.
2968	.	DSM265_13_02-F2009	116	DSM265_13_02	2	250mgDSM265	4	24	28.3333333333333	24	24	HOURS	1	log(Parasitemia:::Asexual:::+:::Gametocyte:::Mean)	16.925243612347	16.925243612347	log(p/mL)	0.693147180559945	0	0	0	0	.	0	0	ORAL	0	0	250	.	.	301001	F2009	Inoculated:::Pfalciparum:::Treatment	2	DSM265	DSM265:::Phase:::2a:::in:::Peru	.	0	250mgDSM265	4	0	UNKNOWN	UNKNWON	UNKNWON	0	Efficacy	.	.
2969	.	DSM265_13_02-F2009	116	DSM265_13_02	2	250mgDSM265	4	30.05	34.3833333333333	30	30.05	HOURS	1	log(Parasitemia:::Asexual:::+:::Gametocyte:::Mean)	16.5292936280588	16.5292936280588	log(p/mL)	0.693147180559945	0	0	0	0	.	0	0	ORAL	0	0	250	.	.	301001	F2009	Inoculated:::Pfalciparum:::Treatment	2	DSM265	DSM265:::Phase:::2a:::in:::Peru	.	0	250mgDSM265	4	0	UNKNOWN	UNKNWON	UNKNWON	0	Efficacy	.	.
2970	.	DSM265_13_02-F2009	116	DSM265_13_02	2	250mgDSM265	4	36.0333333333333	40.3666666666666	36	36.0333333333333	HOURS	1	log(Parasitemia:::Asexual:::+:::Gametocyte:::Mean)	15.9515958671875	15.9515958671875	log(p/mL)	0.693147180559945	0	0	0	0	.	0	0	ORAL	0	0	250	.	.	301001	F2009	Inoculated:::Pfalciparum:::Treatment	2	DSM265	DSM265:::Phase:::2a:::in:::Peru	.	0	250mgDSM265	4	0	UNKNOWN	UNKNWON	UNKNWON	0	Efficacy	.	.
2971	.	DSM265_13_02-F2009	116	DSM265_13_02	2	250mgDSM265	4	42.0166666666667	46.35	42	42.0166666666667	HOURS	1	log(Parasitemia:::Asexual:::+:::Gametocyte:::Mean)	15.7503756485994	15.7503756485994	log(p/mL)	0.693147180559945	0	0	0	0	.	0	0	ORAL	0	0	250	.	.	301001	F2009	Inoculated:::Pfalciparum:::Treatment	2	DSM265	DSM265:::Phase:::2a:::in:::Peru	.	0	250mgDSM265	4	0	UNKNOWN	UNKNWON	UNKNWON	0	Efficacy	.	.
2974	.	DSM265_13_02-F2009	116	DSM265_13_02	2	250mgDSM265	4	48	52.3333333333333	48	48	HOURS	1	log(Parasitemia:::Asexual:::+:::Gametocyte:::Mean)	14.2184992689974	14.2184992689974	log(p/mL)	0.693147180559945	0	0	0	0	.	0	0	ORAL	0	0	250	.	.	301001	F2009	Inoculated:::Pfalciparum:::Treatment	2	DSM265	DSM265:::Phase:::2a:::in:::Peru	.	0	250mgDSM265	4	0	UNKNOWN	UNKNWON	UNKNWON	0	Efficacy	.	.
2975	.	DSM265_13_02-F2009	116	DSM265_13_02	2	250mgDSM265	4	54.0666666666667	58.4	54	54.0666666666667	HOURS	1	log(Parasitemia:::Asexual:::+:::Gametocyte:::Mean)	12.9527605930181	12.9527605930181	log(p/mL)	0.693147180559945	0	0	0	0	.	0	0	ORAL	0	0	250	.	.	301001	F2009	Inoculated:::Pfalciparum:::Treatment	2	DSM265	DSM265:::Phase:::2a:::in:::Peru	.	0	250mgDSM265	4	0	UNKNOWN	UNKNWON	UNKNWON	0	Efficacy	.	.
2976	.	DSM265_13_02-F2009	116	DSM265_13_02	2	250mgDSM265	4	60.0833333333333	64.4166666666666	60	60.0833333333333	HOURS	1	log(Parasitemia:::Asexual:::+:::Gametocyte:::Mean)	12.2647188409629	12.2647188409629	log(p/mL)	0.693147180559945	0	0	0	0	.	0	0	ORAL	0	0	250	.	.	301001	F2009	Inoculated:::Pfalciparum:::Treatment	2	DSM265	DSM265:::Phase:::2a:::in:::Peru	.	0	250mgDSM265	4	0	UNKNOWN	UNKNWON	UNKNWON	0	Efficacy	.	.
2994	.	DSM265_13_02-F2010	117	DSM265_13_02	2	250mgDSM265	4	-5.1	0	-5	-5.1	HOURS	1	log(Parasitemia:::Asexual:::+:::Gametocyte:::Mean)	14.0497364724086	14.0497364724086	log(p/mL)	0.693147180559945	0	0	0	0	.	0	0	ORAL	0	0	0	.	.	301001	F2010	Inoculated:::Pfalciparum:::Treatment	2	DSM265	DSM265:::Phase:::2a:::in:::Peru	.	0	250mgDSM265	4	0	UNKNOWN	UNKNWON	UNKNWON	0	Efficacy	.	.
2995	.	DSM265_13_02-F2010	117	DSM265_13_02	2	250mgDSM265	4	-0.5	4.6	-0.5	-0.5	HOURS	1	log(Parasitemia:::Asexual:::+:::Gametocyte:::Mean)	12.4918904813722	12.4918904813722	log(p/mL)	0.693147180559945	0	0	0	0	.	0	0	ORAL	0	0	0	.	.	301001	F2010	Inoculated:::Pfalciparum:::Treatment	2	DSM265	DSM265:::Phase:::2a:::in:::Peru	.	0	250mgDSM265	4	0	UNKNOWN	UNKNWON	UNKNWON	0	Efficacy	.	.
2998	.	DSM265_13_02-F2010	117	DSM265_13_02	2	250mgDSM265	4	0	5.1	0	0	HOURS	.	DSM265:::Dose	250	0	mg	.	0	1	1	250	1	0	0	ORAL	0	0	250	.	.	301001	F2010	Inoculated:::Pfalciparum:::Treatment	2	DSM265	DSM265:::Phase:::2a:::in:::Peru	.	0	250mgDSM265	4	0	UNKNOWN	UNKNWON	UNKNWON	0	Dose	.	.
3002	.	DSM265_13_02-F2010	117	DSM265_13_02	2	250mgDSM265	4	4.01666666666667	9.11666666666667	4	4.01666666666667	HOURS	1	log(Parasitemia:::Asexual:::+:::Gametocyte:::Mean)	12.595747067732	12.595747067732	log(p/mL)	0.693147180559945	0	0	0	0	.	0	0	ORAL	0	0	250	.	.	301001	F2010	Inoculated:::Pfalciparum:::Treatment	2	DSM265	DSM265:::Phase:::2a:::in:::Peru	.	0	250mgDSM265	4	0	UNKNOWN	UNKNWON	UNKNWON	0	Efficacy	.	.
3006	.	DSM265_13_02-F2010	117	DSM265_13_02	2	250mgDSM265	4	8.05	13.15	8	8.05	HOURS	1	log(Parasitemia:::Asexual:::+:::Gametocyte:::Mean)	13.5174818094583	13.5174818094583	log(p/mL)	0.693147180559945	0	0	0	0	.	0	0	ORAL	0	0	250	.	.	301001	F2010	Inoculated:::Pfalciparum:::Treatment	2	DSM265	DSM265:::Phase:::2a:::in:::Peru	.	0	250mgDSM265	4	0	UNKNOWN	UNKNWON	UNKNWON	0	Efficacy	.	.
3007	.	DSM265_13_02-F2010	117	DSM265_13_02	2	250mgDSM265	4	12.0666666666667	17.1666666666667	12	12.0666666666667	HOURS	1	log(Parasitemia:::Asexual:::+:::Gametocyte:::Mean)	12.4269736842916	12.4269736842916	log(p/mL)	0.693147180559945	0	0	0	0	.	0	0	ORAL	0	0	250	.	.	301001	F2010	Inoculated:::Pfalciparum:::Treatment	2	DSM265	DSM265:::Phase:::2a:::in:::Peru	.	0	250mgDSM265	4	0	UNKNOWN	UNKNWON	UNKNWON	0	Efficacy	.	.
3010	.	DSM265_13_02-F2010	117	DSM265_13_02	2	250mgDSM265	4	16.0166666666667	21.1166666666667	16	16.0166666666667	HOURS	1	log(Parasitemia:::Asexual:::+:::Gametocyte:::Mean)	13.9069313657759	13.9069313657759	log(p/mL)	0.693147180559945	0	0	0	0	.	0	0	ORAL	0	0	250	.	.	301001	F2010	Inoculated:::Pfalciparum:::Treatment	2	DSM265	DSM265:::Phase:::2a:::in:::Peru	.	0	250mgDSM265	4	0	UNKNOWN	UNKNWON	UNKNWON	0	Efficacy	.	.
3012	.	DSM265_13_02-F2010	117	DSM265_13_02	2	250mgDSM265	4	20.0166666666667	25.1166666666667	20	20.0166666666667	HOURS	1	log(Parasitemia:::Asexual:::+:::Gametocyte:::Mean)	15.2375870347238	15.2375870347238	log(p/mL)	0.693147180559945	0	0	0	0	.	0	0	ORAL	0	0	250	.	.	301001	F2010	Inoculated:::Pfalciparum:::Treatment	2	DSM265	DSM265:::Phase:::2a:::in:::Peru	.	0	250mgDSM265	4	0	UNKNOWN	UNKNWON	UNKNWON	0	Efficacy	.	.
3015	.	DSM265_13_02-F2010	117	DSM265_13_02	2	250mgDSM265	4	24	29.1	24	24	HOURS	1	log(Parasitemia:::Asexual:::+:::Gametocyte:::Mean)	15.1986424236629	15.1986424236629	log(p/mL)	0.693147180559945	0	0	0	0	.	0	0	ORAL	0	0	250	.	.	301001	F2010	Inoculated:::Pfalciparum:::Treatment	2	DSM265	DSM265:::Phase:::2a:::in:::Peru	.	0	250mgDSM265	4	0	UNKNOWN	UNKNWON	UNKNWON	0	Efficacy	.	.
3016	.	DSM265_13_02-F2010	117	DSM265_13_02	2	250mgDSM265	4	30	35.1	30	30	HOURS	1	log(Parasitemia:::Asexual:::+:::Gametocyte:::Mean)	14.8221647091183	14.8221647091183	log(p/mL)	0.693147180559945	0	0	0	0	.	0	0	ORAL	0	0	250	.	.	301001	F2010	Inoculated:::Pfalciparum:::Treatment	2	DSM265	DSM265:::Phase:::2a:::in:::Peru	.	0	250mgDSM265	4	0	UNKNOWN	UNKNWON	UNKNWON	0	Efficacy	.	.
3017	.	DSM265_13_02-F2010	117	DSM265_13_02	2	250mgDSM265	4	36	41.1	36	36	HOURS	1	log(Parasitemia:::Asexual:::+:::Gametocyte:::Mean)	14.698835851596	14.698835851596	log(p/mL)	0.693147180559945	0	0	0	0	.	0	0	ORAL	0	0	250	.	.	301001	F2010	Inoculated:::Pfalciparum:::Treatment	2	DSM265	DSM265:::Phase:::2a:::in:::Peru	.	0	250mgDSM265	4	0	UNKNOWN	UNKNWON	UNKNWON	0	Efficacy	.	.
3018	.	DSM265_13_02-F2010	117	DSM265_13_02	2	250mgDSM265	4	42.05	47.15	42	42.05	HOURS	1	log(Parasitemia:::Asexual:::+:::Gametocyte:::Mean)	13.0890754305382	13.0890754305382	log(p/mL)	0.693147180559945	0	0	0	0	.	0	0	ORAL	0	0	250	.	.	301001	F2010	Inoculated:::Pfalciparum:::Treatment	2	DSM265	DSM265:::Phase:::2a:::in:::Peru	.	0	250mgDSM265	4	0	UNKNOWN	UNKNWON	UNKNWON	0	Efficacy	.	.
3021	.	DSM265_13_02-F2010	117	DSM265_13_02	2	250mgDSM265	4	48	53.1	48	48	HOURS	1	log(Parasitemia:::Asexual:::+:::Gametocyte:::Mean)	11.8558056978868	11.8558056978868	log(p/mL)	0.693147180559945	0	0	0	0	.	0	0	ORAL	0	0	250	.	.	301001	F2010	Inoculated:::Pfalciparum:::Treatment	2	DSM265	DSM265:::Phase:::2a:::in:::Peru	.	0	250mgDSM265	4	0	UNKNOWN	UNKNWON	UNKNWON	0	Efficacy	.	.
3022	.	DSM265_13_02-F2010	117	DSM265_13_02	2	250mgDSM265	4	54	59.1	54	54	HOURS	1	log(Parasitemia:::Asexual:::+:::Gametocyte:::Mean)	10.3954361205324	10.3954361205324	log(p/mL)	0.693147180559945	0	0	0	0	.	0	0	ORAL	0	0	250	.	.	301001	F2010	Inoculated:::Pfalciparum:::Treatment	2	DSM265	DSM265:::Phase:::2a:::in:::Peru	.	0	250mgDSM265	4	0	UNKNOWN	UNKNWON	UNKNWON	0	Efficacy	.	.
3023	.	DSM265_13_02-F2010	117	DSM265_13_02	2	250mgDSM265	4	60.0166666666667	65.1166666666667	60	60.0166666666667	HOURS	1	log(Parasitemia:::Asexual:::+:::Gametocyte:::Mean)	9.18809476302886	9.18809476302886	log(p/mL)	0.693147180559945	0	0	0	0	.	0	0	ORAL	0	0	250	.	.	301001	F2010	Inoculated:::Pfalciparum:::Treatment	2	DSM265	DSM265:::Phase:::2a:::in:::Peru	.	0	250mgDSM265	4	0	UNKNOWN	UNKNWON	UNKNWON	0	Efficacy	.	.
3024	.	DSM265_13_02-F2010	117	DSM265_13_02	2	250mgDSM265	4	66.0166666666667	71.1166666666667	66	66.0166666666667	HOURS	1	log(Parasitemia:::Asexual:::+:::Gametocyte:::Mean)	8.57734711423599	8.57734711423599	log(p/mL)	0.693147180559945	0	0	0	0	.	0	0	ORAL	0	0	250	.	.	301001	F2010	Inoculated:::Pfalciparum:::Treatment	2	DSM265	DSM265:::Phase:::2a:::in:::Peru	.	0	250mgDSM265	4	0	UNKNOWN	UNKNWON	UNKNWON	0	Efficacy	.	.
3027	.	DSM265_13_02-F2010	117	DSM265_13_02	2	250mgDSM265	4	72	77.1	72	72	HOURS	1	log(Parasitemia:::Asexual:::+:::Gametocyte:::Mean)	8.38251828808963	8.38251828808963	log(p/mL)	0.693147180559945	0	0	0	0	.	0	0	ORAL	0	0	250	.	.	301001	F2010	Inoculated:::Pfalciparum:::Treatment	2	DSM265	DSM265:::Phase:::2a:::in:::Peru	.	0	250mgDSM265	4	0	UNKNOWN	UNKNWON	UNKNWON	0	Efficacy	.	.
3028	.	DSM265_13_02-F2910	118	DSM265_13_02	2	250mgDSM265	4	-4.56666666666667	0	-4.5	-4.56666666666667	HOURS	1	log(Parasitemia:::Asexual:::+:::Gametocyte:::Mean)	15.2051318786117	15.2051318786117	log(p/mL)	0.693147180559945	0	0	0	0	.	0	0	ORAL	0	0	0	.	.	301001	F2910	Inoculated:::Pfalciparum:::Treatment	2	DSM265	DSM265:::Phase:::2a:::in:::Peru	.	0	250mgDSM265	4	0	UNKNOWN	UNKNWON	UNKNWON	0	Efficacy	.	.
3030	.	DSM265_13_02-F2910	118	DSM265_13_02	2	250mgDSM265	4	-0.5	4.06666666666667	-0.5	-0.5	HOURS	1	log(Parasitemia:::Asexual:::+:::Gametocyte:::Mean)	14.9000543477535	14.9000543477535	log(p/mL)	0.693147180559945	0	0	0	0	.	0	0	ORAL	0	0	0	.	.	301001	F2910	Inoculated:::Pfalciparum:::Treatment	2	DSM265	DSM265:::Phase:::2a:::in:::Peru	.	0	250mgDSM265	4	0	UNKNOWN	UNKNWON	UNKNWON	0	Efficacy	.	.
3032	.	DSM265_13_02-F2910	118	DSM265_13_02	2	250mgDSM265	4	0	4.56666666666667	0	0	HOURS	.	DSM265:::Dose	250	0	mg	.	0	1	1	250	1	0	0	ORAL	0	0	250	.	.	301001	F2910	Inoculated:::Pfalciparum:::Treatment	2	DSM265	DSM265:::Phase:::2a:::in:::Peru	.	0	250mgDSM265	4	0	UNKNOWN	UNKNWON	UNKNWON	0	Dose	.	.
3037	.	DSM265_13_02-F2910	118	DSM265_13_02	2	250mgDSM265	4	4.05	8.61666666666667	4	4.05	HOURS	1	log(Parasitemia:::Asexual:::+:::Gametocyte:::Mean)	12.6996096791586	12.6996096791586	log(p/mL)	0.693147180559945	0	0	0	0	.	0	0	ORAL	0	0	250	.	.	301001	F2910	Inoculated:::Pfalciparum:::Treatment	2	DSM265	DSM265:::Phase:::2a:::in:::Peru	.	0	250mgDSM265	4	0	UNKNOWN	UNKNWON	UNKNWON	0	Efficacy	.	.
3039	.	DSM265_13_02-F2910	118	DSM265_13_02	2	250mgDSM265	4	8.06666666666667	12.6333333333333	8	8.06666666666667	HOURS	1	log(Parasitemia:::Asexual:::+:::Gametocyte:::Mean)	12.1154365252707	12.1154365252707	log(p/mL)	0.693147180559945	0	0	0	0	.	0	0	ORAL	0	0	250	.	.	301001	F2910	Inoculated:::Pfalciparum:::Treatment	2	DSM265	DSM265:::Phase:::2a:::in:::Peru	.	0	250mgDSM265	4	0	UNKNOWN	UNKNWON	UNKNWON	0	Efficacy	.	.
3042	.	DSM265_13_02-F2910	118	DSM265_13_02	2	250mgDSM265	4	12.05	16.6166666666667	12	12.05	HOURS	1	log(Parasitemia:::Asexual:::+:::Gametocyte:::Mean)	12.0505293297688	12.0505293297688	log(p/mL)	0.693147180559945	0	0	0	0	.	0	0	ORAL	0	0	250	.	.	301001	F2910	Inoculated:::Pfalciparum:::Treatment	2	DSM265	DSM265:::Phase:::2a:::in:::Peru	.	0	250mgDSM265	4	0	UNKNOWN	UNKNWON	UNKNWON	0	Efficacy	.	.
3045	.	DSM265_13_02-F2910	118	DSM265_13_02	2	250mgDSM265	4	16	20.5666666666667	16	16	HOURS	1	log(Parasitemia:::Asexual:::+:::Gametocyte:::Mean)	11.2651049259436	11.2651049259436	log(p/mL)	0.693147180559945	0	0	0	0	.	0	0	ORAL	0	0	250	.	.	301001	F2910	Inoculated:::Pfalciparum:::Treatment	2	DSM265	DSM265:::Phase:::2a:::in:::Peru	.	0	250mgDSM265	4	0	UNKNOWN	UNKNWON	UNKNWON	0	Efficacy	.	.
3046	.	DSM265_13_02-F2910	118	DSM265_13_02	2	250mgDSM265	4	20.0166666666667	24.5833333333334	20	20.0166666666667	HOURS	1	log(Parasitemia:::Asexual:::+:::Gametocyte:::Mean)	11.5896086897412	11.5896086897412	log(p/mL)	0.693147180559945	0	0	0	0	.	0	0	ORAL	0	0	250	.	.	301001	F2910	Inoculated:::Pfalciparum:::Treatment	2	DSM265	DSM265:::Phase:::2a:::in:::Peru	.	0	250mgDSM265	4	0	UNKNOWN	UNKNWON	UNKNWON	0	Efficacy	.	.
3049	.	DSM265_13_02-F2910	118	DSM265_13_02	2	250mgDSM265	4	24	28.5666666666667	24	24	HOURS	1	log(Parasitemia:::Asexual:::+:::Gametocyte:::Mean)	11.3624513516154	11.3624513516154	log(p/mL)	0.693147180559945	0	0	0	0	.	0	0	ORAL	0	0	250	.	.	301001	F2910	Inoculated:::Pfalciparum:::Treatment	2	DSM265	DSM265:::Phase:::2a:::in:::Peru	.	0	250mgDSM265	4	0	UNKNOWN	UNKNWON	UNKNWON	0	Efficacy	.	.
3050	.	DSM265_13_02-F2910	118	DSM265_13_02	2	250mgDSM265	4	30.0666666666667	34.6333333333334	30	30.0666666666667	HOURS	1	log(Parasitemia:::Asexual:::+:::Gametocyte:::Mean)	11.3494649158172	11.3494649158172	log(p/mL)	0.693147180559945	0	0	0	0	.	0	0	ORAL	0	0	250	.	.	301001	F2910	Inoculated:::Pfalciparum:::Treatment	2	DSM265	DSM265:::Phase:::2a:::in:::Peru	.	0	250mgDSM265	4	0	UNKNOWN	UNKNWON	UNKNWON	0	Efficacy	.	.
3051	.	DSM265_13_02-F2910	118	DSM265_13_02	2	250mgDSM265	4	36.0166666666667	40.5833333333334	36	36.0166666666667	HOURS	1	log(Parasitemia:::Asexual:::+:::Gametocyte:::Mean)	10.4668107452599	10.4668107452599	log(p/mL)	0.693147180559945	0	0	0	0	.	0	0	ORAL	0	0	250	.	.	301001	F2910	Inoculated:::Pfalciparum:::Treatment	2	DSM265	DSM265:::Phase:::2a:::in:::Peru	.	0	250mgDSM265	4	0	UNKNOWN	UNKNWON	UNKNWON	0	Efficacy	.	.
3052	.	DSM265_13_02-F2910	118	DSM265_13_02	2	250mgDSM265	4	42.05	46.6166666666667	42	42.05	HOURS	1	log(Parasitemia:::Asexual:::+:::Gametocyte:::Mean)	9.99925217452051	9.99925217452051	log(p/mL)	0.693147180559945	0	0	0	0	.	0	0	ORAL	0	0	250	.	.	301001	F2910	Inoculated:::Pfalciparum:::Treatment	2	DSM265	DSM265:::Phase:::2a:::in:::Peru	.	0	250mgDSM265	4	0	UNKNOWN	UNKNWON	UNKNWON	0	Efficacy	.	.
3055	.	DSM265_13_02-F2910	118	DSM265_13_02	2	250mgDSM265	4	48	52.5666666666667	48	48	HOURS	1	log(Parasitemia:::Asexual:::+:::Gametocyte:::Mean)	8.52516136106542	8.52516136106542	log(p/mL)	0.693147180559945	0	0	0	0	.	0	0	ORAL	0	0	250	.	.	301001	F2910	Inoculated:::Pfalciparum:::Treatment	2	DSM265	DSM265:::Phase:::2a:::in:::Peru	.	0	250mgDSM265	4	0	UNKNOWN	UNKNWON	UNKNWON	0	Efficacy	.	.
3056	.	DSM265_13_02-F2910	118	DSM265_13_02	2	250mgDSM265	4	54.0333333333333	58.6	54	54.0333333333333	HOURS	1	log(Parasitemia:::Asexual:::+:::Gametocyte:::Mean)	9.07795118393044	9.07795118393044	log(p/mL)	0.693147180559945	0	0	0	0	.	0	0	ORAL	0	0	250	.	.	301001	F2910	Inoculated:::Pfalciparum:::Treatment	2	DSM265	DSM265:::Phase:::2a:::in:::Peru	.	0	250mgDSM265	4	0	UNKNOWN	UNKNWON	UNKNWON	0	Efficacy	.	.
3784	.	QP13C02-S1057	167	QP13C02	12	150mgDSM265	2	-96.5833333333333	93.1333333333337	-96.5	-96.5833333333333	HOURS	1	log(Parasitemia:::Asexual:::+:::Gametocyte:::Mean)	-0.693147180559945	0	log(p/mL)	0	1	0	0	0	.	0	0	ORAL	0	0	0	.	.	601001	S1057	Inoculated:::Pfalciparum:::Treatment	2	DSM265	DSM265:::human:::challenge	.	0	150mgDSM265	2	0	UNKNOWN	UNKNWON	UNKNWON	0	Efficacy	.	.
3785	.	QP13C02-S1057	167	QP13C02	12	150mgDSM265	2	-73.1166666666667	116.6	-73	-73.1166666666667	HOURS	1	log(Parasitemia:::Asexual:::+:::Gametocyte:::Mean)	4.15888308335968	4.15888308335968	log(p/mL)	0	0	0	0	0	.	0	0	ORAL	0	0	0	.	.	601001	S1057	Inoculated:::Pfalciparum:::Treatment	2	DSM265	DSM265:::human:::challenge	.	0	150mgDSM265	2	0	UNKNOWN	UNKNWON	UNKNWON	0	Efficacy	.	.
3786	.	QP13C02-S1057	167	QP13C02	12	150mgDSM265	2	-48.5333333333333	141.183333333334	-48.5	-48.5333333333333	HOURS	1	log(Parasitemia:::Asexual:::+:::Gametocyte:::Mean)	4.07753744390571	4.07753744390571	log(p/mL)	0	0	0	0	0	.	0	0	ORAL	0	0	0	.	.	601001	S1057	Inoculated:::Pfalciparum:::Treatment	2	DSM265	DSM265:::human:::challenge	.	0	150mgDSM265	2	0	UNKNOWN	UNKNWON	UNKNWON	0	Efficacy	.	.
3787	.	QP13C02-S1057	167	QP13C02	12	150mgDSM265	2	-38.1666666666667	151.55	-38.25	-38.1666666666667	HOURS	1	log(Parasitemia:::Asexual:::+:::Gametocyte:::Mean)	5.97635090929792	5.97635090929792	log(p/mL)	0	0	0	0	0	.	0	0	ORAL	0	0	0	.	.	601001	S1057	Inoculated:::Pfalciparum:::Treatment	2	DSM265	DSM265:::human:::challenge	.	0	150mgDSM265	2	0	UNKNOWN	UNKNWON	UNKNWON	0	Efficacy	.	.
3788	.	QP13C02-S1057	167	QP13C02	12	150mgDSM265	2	-25.5666666666667	164.15	-25.5	-25.5666666666667	HOURS	1	log(Parasitemia:::Asexual:::+:::Gametocyte:::Mean)	8.68101127664563	8.68101127664563	log(p/mL)	0	0	0	0	0	.	0	0	ORAL	0	0	0	.	.	601001	S1057	Inoculated:::Pfalciparum:::Treatment	2	DSM265	DSM265:::human:::challenge	.	0	150mgDSM265	2	0	UNKNOWN	UNKNWON	UNKNWON	0	Efficacy	.	.
3789	.	QP13C02-S1057	167	QP13C02	12	150mgDSM265	2	-14.1333333333333	175.583333333334	-14.25	-14.1333333333333	HOURS	1	log(Parasitemia:::Asexual:::+:::Gametocyte:::Mean)	8.14583961293684	8.14583961293684	log(p/mL)	0	0	0	0	0	.	0	0	ORAL	0	0	0	.	.	601001	S1057	Inoculated:::Pfalciparum:::Treatment	2	DSM265	DSM265:::human:::challenge	.	0	150mgDSM265	2	0	UNKNOWN	UNKNWON	UNKNWON	0	Efficacy	.	.
3790	.	QP13C02-S1057	167	QP13C02	12	150mgDSM265	2	-0.0833333333333333	189.633333333334	0	-0.0833333333333428	HOURS	1	log(Parasitemia:::Asexual:::+:::Gametocyte:::Mean)	9.0409389891083	9.0409389891083	log(p/mL)	0	0	0	0	0	.	0	0	ORAL	0	0	0	.	.	601001	S1057	Inoculated:::Pfalciparum:::Treatment	2	DSM265	DSM265:::human:::challenge	.	0	150mgDSM265	2	0	UNKNOWN	UNKNWON	UNKNWON	0	Efficacy	.	.
3791	.	QP13C02-S1057	167	QP13C02	12	150mgDSM265	2	0	189.716666666667	0	0	HOURS	.	DSM265:::Dose	150	0	mg	.	0	1	1	150	1	0	0	ORAL	0	0	150	.	.	601001	S1057	Inoculated:::Pfalciparum:::Treatment	2	DSM265	DSM265:::human:::challenge	.	0	150mgDSM265	2	0	UNKNOWN	UNKNWON	UNKNWON	0	Dose	.	.
3796	.	QP13C02-S1057	167	QP13C02	12	150mgDSM265	2	4.05	193.766666666667	4	4.05000000000001	HOURS	1	log(Parasitemia:::Asexual:::+:::Gametocyte:::Mean)	10.139772377829	10.139772377829	log(p/mL)	0	0	0	0	0	.	0	0	ORAL	0	0	150	.	.	601001	S1057	Inoculated:::Pfalciparum:::Treatment	2	DSM265	DSM265:::human:::challenge	.	0	150mgDSM265	2	0	UNKNOWN	UNKNWON	UNKNWON	0	Efficacy	.	.
3799	.	QP13C02-S1057	167	QP13C02	12	150mgDSM265	2	8.01666666666667	197.733333333334	8	8.01666666666668	HOURS	1	log(Parasitemia:::Asexual:::+:::Gametocyte:::Mean)	11.4815586292207	11.4815586292207	log(p/mL)	0	0	0	0	0	.	0	0	ORAL	0	0	150	.	.	601001	S1057	Inoculated:::Pfalciparum:::Treatment	2	DSM265	DSM265:::human:::challenge	.	0	150mgDSM265	2	0	UNKNOWN	UNKNWON	UNKNWON	0	Efficacy	.	.
3801	.	QP13C02-S1057	167	QP13C02	12	150mgDSM265	2	12	201.716666666667	12	12	HOURS	1	log(Parasitemia:::Asexual:::+:::Gametocyte:::Mean)	11.4237805408595	11.4237805408595	log(p/mL)	0	0	0	0	0	.	0	0	ORAL	0	0	150	.	.	601001	S1057	Inoculated:::Pfalciparum:::Treatment	2	DSM265	DSM265:::human:::challenge	.	0	150mgDSM265	2	0	UNKNOWN	UNKNWON	UNKNWON	0	Efficacy	.	.
3802	.	QP13C02-S1057	167	QP13C02	12	150mgDSM265	2	16	205.716666666667	16	16	HOURS	1	log(Parasitemia:::Asexual:::+:::Gametocyte:::Mean)	11.4126707812287	11.4126707812287	log(p/mL)	0	0	0	0	0	.	0	0	ORAL	0	0	150	.	.	601001	S1057	Inoculated:::Pfalciparum:::Treatment	2	DSM265	DSM265:::human:::challenge	.	0	150mgDSM265	2	0	UNKNOWN	UNKNWON	UNKNWON	0	Efficacy	.	.
3803	.	QP13C02-S1057	167	QP13C02	12	150mgDSM265	2	20	209.716666666667	20	20	HOURS	1	log(Parasitemia:::Asexual:::+:::Gametocyte:::Mean)	10.6154393134895	10.6154393134895	log(p/mL)	0	0	0	0	0	.	0	0	ORAL	0	0	150	.	.	601001	S1057	Inoculated:::Pfalciparum:::Treatment	2	DSM265	DSM265:::human:::challenge	.	0	150mgDSM265	2	0	UNKNOWN	UNKNWON	UNKNWON	0	Efficacy	.	.
3805	.	QP13C02-S1057	167	QP13C02	12	150mgDSM265	2	24.0166666666667	213.733333333334	24	24.0166666666667	HOURS	1	log(Parasitemia:::Asexual:::+:::Gametocyte:::Mean)	10.1227556037919	10.1227556037919	log(p/mL)	0	0	0	0	0	.	0	0	ORAL	0	0	150	.	.	601001	S1057	Inoculated:::Pfalciparum:::Treatment	2	DSM265	DSM265:::human:::challenge	.	0	150mgDSM265	2	0	UNKNOWN	UNKNWON	UNKNWON	0	Efficacy	.	.
3806	.	QP13C02-S1057	167	QP13C02	12	150mgDSM265	2	30	219.716666666667	30	30	HOURS	1	log(Parasitemia:::Asexual:::+:::Gametocyte:::Mean)	6.98443850375309	6.98443850375309	log(p/mL)	0	0	0	0	0	.	0	0	ORAL	0	0	150	.	.	601001	S1057	Inoculated:::Pfalciparum:::Treatment	2	DSM265	DSM265:::human:::challenge	.	0	150mgDSM265	2	0	UNKNOWN	UNKNWON	UNKNWON	0	Efficacy	.	.
3807	.	QP13C02-S1057	167	QP13C02	12	150mgDSM265	2	36	225.716666666667	36	36	HOURS	1	log(Parasitemia:::Asexual:::+:::Gametocyte:::Mean)	6.97007258504701	6.97007258504701	log(p/mL)	0	0	0	0	0	.	0	0	ORAL	0	0	150	.	.	601001	S1057	Inoculated:::Pfalciparum:::Treatment	2	DSM265	DSM265:::human:::challenge	.	0	150mgDSM265	2	0	UNKNOWN	UNKNWON	UNKNWON	0	Efficacy	.	.
3809	.	QP13C02-S1057	167	QP13C02	12	150mgDSM265	2	48	237.716666666667	48	48	HOURS	1	log(Parasitemia:::Asexual:::+:::Gametocyte:::Mean)	6.58617165485467	6.58617165485467	log(p/mL)	0	0	0	0	0	.	0	0	ORAL	0	0	150	.	.	601001	S1057	Inoculated:::Pfalciparum:::Treatment	2	DSM265	DSM265:::human:::challenge	.	0	150mgDSM265	2	0	UNKNOWN	UNKNWON	UNKNWON	0	Efficacy	.	.
3810	.	QP13C02-S1057	167	QP13C02	12	150mgDSM265	2	58.1833333333333	247.9	58.25	58.1833333333333	HOURS	1	log(Parasitemia:::Asexual:::+:::Gametocyte:::Mean)	8.2898659004557	8.2898659004557	log(p/mL)	0	0	0	0	0	.	0	0	ORAL	0	0	150	.	.	601001	S1057	Inoculated:::Pfalciparum:::Treatment	2	DSM265	DSM265:::human:::challenge	.	0	150mgDSM265	2	0	UNKNOWN	UNKNWON	UNKNWON	0	Efficacy	.	.
3811	.	QP13C02-S1057	167	QP13C02	12	150mgDSM265	2	70.8166666666667	260.533333333334	70.75	70.8166666666667	HOURS	1	log(Parasitemia:::Asexual:::+:::Gametocyte:::Mean)	8.31483217928455	8.31483217928455	log(p/mL)	0	0	0	0	0	.	0	0	ORAL	0	0	150	.	.	601001	S1057	Inoculated:::Pfalciparum:::Treatment	2	DSM265	DSM265:::human:::challenge	.	0	150mgDSM265	2	0	UNKNOWN	UNKNWON	UNKNWON	0	Efficacy	.	.
3812	.	QP13C02-S1057	167	QP13C02	12	150mgDSM265	2	82.0833333333333	271.8	82	82.0833333333333	HOURS	1	log(Parasitemia:::Asexual:::+:::Gametocyte:::Mean)	7.04899439067487	7.04899439067487	log(p/mL)	0	0	0	0	0	.	0	0	ORAL	0	0	150	.	.	601001	S1057	Inoculated:::Pfalciparum:::Treatment	2	DSM265	DSM265:::human:::challenge	.	0	150mgDSM265	2	0	UNKNOWN	UNKNWON	UNKNWON	0	Efficacy	.	.
3815	.	QP13C02-S1057	167	QP13C02	12	150mgDSM265	2	95.2833333333333	285	95.25	95.2833333333333	HOURS	1	log(Parasitemia:::Asexual:::+:::Gametocyte:::Mean)	5.27299955856375	5.27299955856375	log(p/mL)	0	0	0	0	0	.	0	0	ORAL	0	0	150	.	.	601001	S1057	Inoculated:::Pfalciparum:::Treatment	2	DSM265	DSM265:::human:::challenge	.	0	150mgDSM265	2	0	UNKNOWN	UNKNWON	UNKNWON	0	Efficacy	.	.
3831	.	QP13C02-S1057	167	QP13C02	12	150mgDSM265	2	288.233333333333	477.95	288.25	288.233333333333	HOURS	1	log(Parasitemia:::Asexual:::+:::Gametocyte:::Mean)	7.58477307761219	7.58477307761219	log(p/mL)	0	0	0	0	0	.	0	0	ORAL	0	0	150	.	.	601001	S1057	Inoculated:::Pfalciparum:::Treatment	2	DSM265	DSM265:::human:::challenge	.	0	150mgDSM265	2	0	UNKNOWN	UNKNWON	UNKNWON	0	Efficacy	.	.
3833	.	QP13C02-S1057	167	QP13C02	12	150mgDSM265	2	311.1	500.816666666667	311	311.1	HOURS	1	log(Parasitemia:::Asexual:::+:::Gametocyte:::Mean)	9.48759324893742	9.48759324893742	log(p/mL)	0	0	0	0	0	.	0	0	ORAL	0	0	150	.	.	601001	S1057	Inoculated:::Pfalciparum:::Treatment	2	DSM265	DSM265:::human:::challenge	.	0	150mgDSM265	2	0	UNKNOWN	UNKNWON	UNKNWON	0	Efficacy	.	.
3842	.	QP13C02-S1058	168	QP13C02	12	150mgDSM265	2	-98.0833333333333	91.7166666666667	-98	-98.0833333333333	HOURS	1	log(Parasitemia:::Asexual:::+:::Gametocyte:::Mean)	3.61091791264424	3.61091791264424	log(p/mL)	0	0	0	0	0	.	0	0	ORAL	0	0	0	.	.	601001	S1058	Inoculated:::Pfalciparum:::Treatment	2	DSM265	DSM265:::human:::challenge	.	0	150mgDSM265	2	0	UNKNOWN	UNKNWON	UNKNWON	0	Efficacy	.	.
3843	.	QP13C02-S1058	168	QP13C02	12	150mgDSM265	2	-73.8333333333333	115.966666666667	-73.75	-73.8333333333333	HOURS	1	log(Parasitemia:::Asexual:::+:::Gametocyte:::Mean)	4.36944785246702	4.36944785246702	log(p/mL)	0	0	0	0	0	.	0	0	ORAL	0	0	0	.	.	601001	S1058	Inoculated:::Pfalciparum:::Treatment	2	DSM265	DSM265:::human:::challenge	.	0	150mgDSM265	2	0	UNKNOWN	UNKNWON	UNKNWON	0	Efficacy	.	.
3844	.	QP13C02-S1058	168	QP13C02	12	150mgDSM265	2	-49.7333333333333	140.066666666667	-49.75	-49.7333333333333	HOURS	1	log(Parasitemia:::Asexual:::+:::Gametocyte:::Mean)	-0.693147180559945	0	log(p/mL)	0	1	0	0	0	.	0	0	ORAL	0	0	0	.	.	601001	S1058	Inoculated:::Pfalciparum:::Treatment	2	DSM265	DSM265:::human:::challenge	.	0	150mgDSM265	2	0	UNKNOWN	UNKNWON	UNKNWON	0	Efficacy	.	.
3845	.	QP13C02-S1058	168	QP13C02	12	150mgDSM265	2	-42.3666666666667	147.433333333333	-42.25	-42.3666666666667	HOURS	1	log(Parasitemia:::Asexual:::+:::Gametocyte:::Mean)	4.61512051684125	4.61512051684125	log(p/mL)	0	0	0	0	0	.	0	0	ORAL	0	0	0	.	.	601001	S1058	Inoculated:::Pfalciparum:::Treatment	2	DSM265	DSM265:::human:::challenge	.	0	150mgDSM265	2	0	UNKNOWN	UNKNWON	UNKNWON	0	Efficacy	.	.
3846	.	QP13C02-S1058	168	QP13C02	12	150mgDSM265	2	-26	163.8	-26	-26	HOURS	1	log(Parasitemia:::Asexual:::+:::Gametocyte:::Mean)	8.56006109164341	8.56006109164341	log(p/mL)	0	0	0	0	0	.	0	0	ORAL	0	0	0	.	.	601001	S1058	Inoculated:::Pfalciparum:::Treatment	2	DSM265	DSM265:::human:::challenge	.	0	150mgDSM265	2	0	UNKNOWN	UNKNWON	UNKNWON	0	Efficacy	.	.
3847	.	QP13C02-S1058	168	QP13C02	12	150mgDSM265	2	-14.05	175.75	-14	-14.05	HOURS	1	log(Parasitemia:::Asexual:::+:::Gametocyte:::Mean)	7.34213173058473	7.34213173058473	log(p/mL)	0	0	0	0	0	.	0	0	ORAL	0	0	0	.	.	601001	S1058	Inoculated:::Pfalciparum:::Treatment	2	DSM265	DSM265:::human:::challenge	.	0	150mgDSM265	2	0	UNKNOWN	UNKNWON	UNKNWON	0	Efficacy	.	.
3848	.	QP13C02-S1058	168	QP13C02	12	150mgDSM265	2	-0.0333333333333333	189.766666666667	0	-0.0333333333333314	HOURS	1	log(Parasitemia:::Asexual:::+:::Gametocyte:::Mean)	9.07406235368355	9.07406235368355	log(p/mL)	0	0	0	0	0	.	0	0	ORAL	0	0	0	.	.	601001	S1058	Inoculated:::Pfalciparum:::Treatment	2	DSM265	DSM265:::human:::challenge	.	0	150mgDSM265	2	0	UNKNOWN	UNKNWON	UNKNWON	0	Efficacy	.	.
3849	.	QP13C02-S1058	168	QP13C02	12	150mgDSM265	2	0	189.8	0	0	HOURS	.	DSM265:::Dose	150	0	mg	.	0	1	1	150	1	0	0	ORAL	0	0	150	.	.	601001	S1058	Inoculated:::Pfalciparum:::Treatment	2	DSM265	DSM265:::human:::challenge	.	0	150mgDSM265	2	0	UNKNOWN	UNKNWON	UNKNWON	0	Dose	.	.
3854	.	QP13C02-S1058	168	QP13C02	12	150mgDSM265	2	4	193.8	4	4	HOURS	1	log(Parasitemia:::Asexual:::+:::Gametocyte:::Mean)	10.4836339940088	10.4836339940088	log(p/mL)	0	0	0	0	0	.	0	0	ORAL	0	0	150	.	.	601001	S1058	Inoculated:::Pfalciparum:::Treatment	2	DSM265	DSM265:::human:::challenge	.	0	150mgDSM265	2	0	UNKNOWN	UNKNWON	UNKNWON	0	Efficacy	.	.
3857	.	QP13C02-S1058	168	QP13C02	12	150mgDSM265	2	8	197.8	8	8	HOURS	1	log(Parasitemia:::Asexual:::+:::Gametocyte:::Mean)	10.5076122442669	10.5076122442669	log(p/mL)	0	0	0	0	0	.	0	0	ORAL	0	0	150	.	.	601001	S1058	Inoculated:::Pfalciparum:::Treatment	2	DSM265	DSM265:::human:::challenge	.	0	150mgDSM265	2	0	UNKNOWN	UNKNWON	UNKNWON	0	Efficacy	.	.
3859	.	QP13C02-S1058	168	QP13C02	12	150mgDSM265	2	12	201.8	12	12	HOURS	1	log(Parasitemia:::Asexual:::+:::Gametocyte:::Mean)	10.4772879754635	10.4772879754635	log(p/mL)	0	0	0	0	0	.	0	0	ORAL	0	0	150	.	.	601001	S1058	Inoculated:::Pfalciparum:::Treatment	2	DSM265	DSM265:::human:::challenge	.	0	150mgDSM265	2	0	UNKNOWN	UNKNWON	UNKNWON	0	Efficacy	.	.
3860	.	QP13C02-S1058	168	QP13C02	12	150mgDSM265	2	16	205.8	16	16	HOURS	1	log(Parasitemia:::Asexual:::+:::Gametocyte:::Mean)	10.254778026198	10.254778026198	log(p/mL)	0	0	0	0	0	.	0	0	ORAL	0	0	150	.	.	601001	S1058	Inoculated:::Pfalciparum:::Treatment	2	DSM265	DSM265:::human:::challenge	.	0	150mgDSM265	2	0	UNKNOWN	UNKNWON	UNKNWON	0	Efficacy	.	.
3861	.	QP13C02-S1058	168	QP13C02	12	150mgDSM265	2	20	209.8	20	20	HOURS	1	log(Parasitemia:::Asexual:::+:::Gametocyte:::Mean)	10.1045490807041	10.1045490807041	log(p/mL)	0	0	0	0	0	.	0	0	ORAL	0	0	150	.	.	601001	S1058	Inoculated:::Pfalciparum:::Treatment	2	DSM265	DSM265:::human:::challenge	.	0	150mgDSM265	2	0	UNKNOWN	UNKNWON	UNKNWON	0	Efficacy	.	.
3863	.	QP13C02-S1058	168	QP13C02	12	150mgDSM265	2	24	213.8	24	24	HOURS	1	log(Parasitemia:::Asexual:::+:::Gametocyte:::Mean)	10.3871783338948	10.3871783338948	log(p/mL)	0	0	0	0	0	.	0	0	ORAL	0	0	150	.	.	601001	S1058	Inoculated:::Pfalciparum:::Treatment	2	DSM265	DSM265:::human:::challenge	.	0	150mgDSM265	2	0	UNKNOWN	UNKNWON	UNKNWON	0	Efficacy	.	.
3864	.	QP13C02-S1058	168	QP13C02	12	150mgDSM265	2	30	219.8	30	30	HOURS	1	log(Parasitemia:::Asexual:::+:::Gametocyte:::Mean)	8.43576619272051	8.43576619272051	log(p/mL)	0	0	0	0	0	.	0	0	ORAL	0	0	150	.	.	601001	S1058	Inoculated:::Pfalciparum:::Treatment	2	DSM265	DSM265:::human:::challenge	.	0	150mgDSM265	2	0	UNKNOWN	UNKNWON	UNKNWON	0	Efficacy	.	.
3865	.	QP13C02-S1058	168	QP13C02	12	150mgDSM265	2	36	225.8	36	36	HOURS	1	log(Parasitemia:::Asexual:::+:::Gametocyte:::Mean)	7.16472037877185	7.16472037877185	log(p/mL)	0	0	0	0	0	.	0	0	ORAL	0	0	150	.	.	601001	S1058	Inoculated:::Pfalciparum:::Treatment	2	DSM265	DSM265:::human:::challenge	.	0	150mgDSM265	2	0	UNKNOWN	UNKNWON	UNKNWON	0	Efficacy	.	.
3867	.	QP13C02-S1058	168	QP13C02	12	150mgDSM265	2	48	237.8	48	48	HOURS	1	log(Parasitemia:::Asexual:::+:::Gametocyte:::Mean)	5.31320597904178	5.31320597904178	log(p/mL)	0	0	0	0	0	.	0	0	ORAL	0	0	150	.	.	601001	S1058	Inoculated:::Pfalciparum:::Treatment	2	DSM265	DSM265:::human:::challenge	.	0	150mgDSM265	2	0	UNKNOWN	UNKNWON	UNKNWON	0	Efficacy	.	.
3868	.	QP13C02-S1058	168	QP13C02	12	150mgDSM265	2	58.1833333333333	247.983333333333	58.25	58.1833333333333	HOURS	1	log(Parasitemia:::Asexual:::+:::Gametocyte:::Mean)	7.46794233228586	7.46794233228586	log(p/mL)	0	0	0	0	0	.	0	0	ORAL	0	0	150	.	.	601001	S1058	Inoculated:::Pfalciparum:::Treatment	2	DSM265	DSM265:::human:::challenge	.	0	150mgDSM265	2	0	UNKNOWN	UNKNWON	UNKNWON	0	Efficacy	.	.
3869	.	QP13C02-S1058	168	QP13C02	12	150mgDSM265	2	70.3666666666667	260.166666666667	70.25	70.3666666666667	HOURS	1	log(Parasitemia:::Asexual:::+:::Gametocyte:::Mean)	7.08254856935531	7.08254856935531	log(p/mL)	0	0	0	0	0	.	0	0	ORAL	0	0	150	.	.	601001	S1058	Inoculated:::Pfalciparum:::Treatment	2	DSM265	DSM265:::human:::challenge	.	0	150mgDSM265	2	0	UNKNOWN	UNKNWON	UNKNWON	0	Efficacy	.	.
3870	.	QP13C02-S1058	168	QP13C02	12	150mgDSM265	2	77.4833333333333	267.283333333333	77.5	77.4833333333333	HOURS	1	log(Parasitemia:::Asexual:::+:::Gametocyte:::Mean)	6.23048144757848	6.23048144757848	log(p/mL)	0	0	0	0	0	.	0	0	ORAL	0	0	150	.	.	601001	S1058	Inoculated:::Pfalciparum:::Treatment	2	DSM265	DSM265:::human:::challenge	.	0	150mgDSM265	2	0	UNKNOWN	UNKNWON	UNKNWON	0	Efficacy	.	.
3873	.	QP13C02-S1058	168	QP13C02	12	150mgDSM265	2	94.9166666666667	284.716666666667	95	94.9166666666667	HOURS	1	log(Parasitemia:::Asexual:::+:::Gametocyte:::Mean)	4.99721227376412	4.99721227376412	log(p/mL)	0	0	0	0	0	.	0	0	ORAL	0	0	150	.	.	601001	S1058	Inoculated:::Pfalciparum:::Treatment	2	DSM265	DSM265:::human:::challenge	.	0	150mgDSM265	2	0	UNKNOWN	UNKNWON	UNKNWON	0	Efficacy	.	.
3875	.	QP13C02-S1058	168	QP13C02	12	150mgDSM265	2	106.7	296.5	106.75	106.7	HOURS	1	log(Parasitemia:::Asexual:::+:::Gametocyte:::Mean)	5.09375020080677	5.09375020080677	log(p/mL)	0	0	0	0	0	.	0	0	ORAL	0	0	150	.	.	601001	S1058	Inoculated:::Pfalciparum:::Treatment	2	DSM265	DSM265:::human:::challenge	.	0	150mgDSM265	2	0	UNKNOWN	UNKNWON	UNKNWON	0	Efficacy	.	.
3877	.	QP13C02-S1058	168	QP13C02	12	150mgDSM265	2	118.616666666667	308.416666666667	118.5	118.616666666667	HOURS	1	log(Parasitemia:::Asexual:::+:::Gametocyte:::Mean)	4.17438726989565	4.17438726989565	log(p/mL)	0	0	0	0	0	.	0	0	ORAL	0	0	150	.	.	601001	S1058	Inoculated:::Pfalciparum:::Treatment	2	DSM265	DSM265:::human:::challenge	.	0	150mgDSM265	2	0	UNKNOWN	UNKNWON	UNKNWON	0	Efficacy	.	.
3879	.	QP13C02-S1058	168	QP13C02	12	150mgDSM265	2	129.6	319.4	129.5	129.6	HOURS	1	log(Parasitemia:::Asexual:::+:::Gametocyte:::Mean)	4.72738781871234	4.72738781871234	log(p/mL)	0	0	0	0	0	.	0	0	ORAL	0	0	150	.	.	601001	S1058	Inoculated:::Pfalciparum:::Treatment	2	DSM265	DSM265:::human:::challenge	.	0	150mgDSM265	2	0	UNKNOWN	UNKNWON	UNKNWON	0	Efficacy	.	.
3882	.	QP13C02-S1058	168	QP13C02	12	150mgDSM265	2	143.283333333333	333.083333333333	143.25	143.283333333333	HOURS	1	log(Parasitemia:::Asexual:::+:::Gametocyte:::Mean)	5.04342511691924	5.04342511691924	log(p/mL)	0	0	0	0	0	.	0	0	ORAL	0	0	150	.	.	601001	S1058	Inoculated:::Pfalciparum:::Treatment	2	DSM265	DSM265:::human:::challenge	.	0	150mgDSM265	2	0	UNKNOWN	UNKNWON	UNKNWON	0	Efficacy	.	.
3885	.	QP13C02-S1058	168	QP13C02	12	150mgDSM265	2	190.083333333333	379.883333333333	190	190.083333333333	HOURS	1	log(Parasitemia:::Asexual:::+:::Gametocyte:::Mean)	5.01727983681492	5.01727983681492	log(p/mL)	0	0	0	0	0	.	0	0	ORAL	0	0	150	.	.	601001	S1058	Inoculated:::Pfalciparum:::Treatment	2	DSM265	DSM265:::human:::challenge	.	0	150mgDSM265	2	0	UNKNOWN	UNKNWON	UNKNWON	0	Efficacy	.	.
3887	.	QP13C02-S1058	168	QP13C02	12	150mgDSM265	2	239.95	429.75	240	239.95	HOURS	1	log(Parasitemia:::Asexual:::+:::Gametocyte:::Mean)	7.56320059235808	7.56320059235808	log(p/mL)	0	0	0	0	0	.	0	0	ORAL	0	0	150	.	.	601001	S1058	Inoculated:::Pfalciparum:::Treatment	2	DSM265	DSM265:::human:::challenge	.	0	150mgDSM265	2	0	UNKNOWN	UNKNWON	UNKNWON	0	Efficacy	.	.
3903	.	QP13C02-S1059	169	QP13C02	12	150mgDSM265	2	-98.1166666666667	91.7833333333333	-98	-98.1166666666667	HOURS	1	log(Parasitemia:::Asexual:::+:::Gametocyte:::Mean)	-0.693147180559945	0	log(p/mL)	0	1	0	0	0	.	0	0	ORAL	0	0	0	.	.	601001	S1059	Inoculated:::Pfalciparum:::Treatment	2	DSM265	DSM265:::human:::challenge	.	0	150mgDSM265	2	0	UNKNOWN	UNKNWON	UNKNWON	0	Efficacy	.	.
3904	.	QP13C02-S1059	169	QP13C02	12	150mgDSM265	2	-72.3166666666667	117.583333333333	-72.25	-72.3166666666667	HOURS	1	log(Parasitemia:::Asexual:::+:::Gametocyte:::Mean)	4.48863636973213	4.48863636973213	log(p/mL)	0	0	0	0	0	.	0	0	ORAL	0	0	0	.	.	601001	S1059	Inoculated:::Pfalciparum:::Treatment	2	DSM265	DSM265:::human:::challenge	.	0	150mgDSM265	2	0	UNKNOWN	UNKNWON	UNKNWON	0	Efficacy	.	.
3905	.	QP13C02-S1059	169	QP13C02	12	150mgDSM265	2	-50.2166666666667	139.683333333333	-50.25	-50.2166666666667	HOURS	1	log(Parasitemia:::Asexual:::+:::Gametocyte:::Mean)	4.68213122712422	4.68213122712422	log(p/mL)	0	0	0	0	0	.	0	0	ORAL	0	0	0	.	.	601001	S1059	Inoculated:::Pfalciparum:::Treatment	2	DSM265	DSM265:::human:::challenge	.	0	150mgDSM265	2	0	UNKNOWN	UNKNWON	UNKNWON	0	Efficacy	.	.
3906	.	QP13C02-S1059	169	QP13C02	12	150mgDSM265	2	-38.2666666666667	151.633333333333	-38.25	-38.2666666666667	HOURS	1	log(Parasitemia:::Asexual:::+:::Gametocyte:::Mean)	6.04737217904627	6.04737217904627	log(p/mL)	0	0	0	0	0	.	0	0	ORAL	0	0	0	.	.	601001	S1059	Inoculated:::Pfalciparum:::Treatment	2	DSM265	DSM265:::human:::challenge	.	0	150mgDSM265	2	0	UNKNOWN	UNKNWON	UNKNWON	0	Efficacy	.	.
3907	.	QP13C02-S1059	169	QP13C02	12	150mgDSM265	2	-26.6333333333333	163.266666666667	-26.75	-26.6333333333333	HOURS	1	log(Parasitemia:::Asexual:::+:::Gametocyte:::Mean)	7.99530662029082	7.99530662029082	log(p/mL)	0	0	0	0	0	.	0	0	ORAL	0	0	0	.	.	601001	S1059	Inoculated:::Pfalciparum:::Treatment	2	DSM265	DSM265:::human:::challenge	.	0	150mgDSM265	2	0	UNKNOWN	UNKNWON	UNKNWON	0	Efficacy	.	.
3908	.	QP13C02-S1059	169	QP13C02	12	150mgDSM265	2	-14.35	175.55	-14.25	-14.35	HOURS	1	log(Parasitemia:::Asexual:::+:::Gametocyte:::Mean)	7.09423484592476	7.09423484592476	log(p/mL)	0	0	0	0	0	.	0	0	ORAL	0	0	0	.	.	601001	S1059	Inoculated:::Pfalciparum:::Treatment	2	DSM265	DSM265:::human:::challenge	.	0	150mgDSM265	2	0	UNKNOWN	UNKNWON	UNKNWON	0	Efficacy	.	.
3909	.	QP13C02-S1059	169	QP13C02	12	150mgDSM265	2	-0.0833333333333333	189.816666666667	0	-0.0833333333333428	HOURS	1	log(Parasitemia:::Asexual:::+:::Gametocyte:::Mean)	7.42416528104203	7.42416528104203	log(p/mL)	0	0	0	0	0	.	0	0	ORAL	0	0	0	.	.	601001	S1059	Inoculated:::Pfalciparum:::Treatment	2	DSM265	DSM265:::human:::challenge	.	0	150mgDSM265	2	0	UNKNOWN	UNKNWON	UNKNWON	0	Efficacy	.	.
3910	.	QP13C02-S1059	169	QP13C02	12	150mgDSM265	2	0	189.9	0	0	HOURS	.	DSM265:::Dose	150	0	mg	.	0	1	1	150	1	0	0	ORAL	0	0	150	.	.	601001	S1059	Inoculated:::Pfalciparum:::Treatment	2	DSM265	DSM265:::human:::challenge	.	0	150mgDSM265	2	0	UNKNOWN	UNKNWON	UNKNWON	0	Dose	.	.
3915	.	QP13C02-S1059	169	QP13C02	12	150mgDSM265	2	4.01666666666667	193.916666666667	4	4.01666666666668	HOURS	1	log(Parasitemia:::Asexual:::+:::Gametocyte:::Mean)	8.97043207432924	8.97043207432924	log(p/mL)	0	0	0	0	0	.	0	0	ORAL	0	0	150	.	.	601001	S1059	Inoculated:::Pfalciparum:::Treatment	2	DSM265	DSM265:::human:::challenge	.	0	150mgDSM265	2	0	UNKNOWN	UNKNWON	UNKNWON	0	Efficacy	.	.
3918	.	QP13C02-S1059	169	QP13C02	12	150mgDSM265	2	8	197.9	8	8	HOURS	1	log(Parasitemia:::Asexual:::+:::Gametocyte:::Mean)	9.3200912359353	9.3200912359353	log(p/mL)	0	0	0	0	0	.	0	0	ORAL	0	0	150	.	.	601001	S1059	Inoculated:::Pfalciparum:::Treatment	2	DSM265	DSM265:::human:::challenge	.	0	150mgDSM265	2	0	UNKNOWN	UNKNWON	UNKNWON	0	Efficacy	.	.
3920	.	QP13C02-S1059	169	QP13C02	12	150mgDSM265	2	12	201.9	12	12	HOURS	1	log(Parasitemia:::Asexual:::+:::Gametocyte:::Mean)	9.35530614222637	9.35530614222637	log(p/mL)	0	0	0	0	0	.	0	0	ORAL	0	0	150	.	.	601001	S1059	Inoculated:::Pfalciparum:::Treatment	2	DSM265	DSM265:::human:::challenge	.	0	150mgDSM265	2	0	UNKNOWN	UNKNWON	UNKNWON	0	Efficacy	.	.
3921	.	QP13C02-S1059	169	QP13C02	12	150mgDSM265	2	16	205.9	16	16	HOURS	1	log(Parasitemia:::Asexual:::+:::Gametocyte:::Mean)	9.40672918598158	9.40672918598158	log(p/mL)	0	0	0	0	0	.	0	0	ORAL	0	0	150	.	.	601001	S1059	Inoculated:::Pfalciparum:::Treatment	2	DSM265	DSM265:::human:::challenge	.	0	150mgDSM265	2	0	UNKNOWN	UNKNWON	UNKNWON	0	Efficacy	.	.
3922	.	QP13C02-S1059	169	QP13C02	12	150mgDSM265	2	20	209.9	20	20	HOURS	1	log(Parasitemia:::Asexual:::+:::Gametocyte:::Mean)	9.09537835350651	9.09537835350651	log(p/mL)	0	0	0	0	0	.	0	0	ORAL	0	0	150	.	.	601001	S1059	Inoculated:::Pfalciparum:::Treatment	2	DSM265	DSM265:::human:::challenge	.	0	150mgDSM265	2	0	UNKNOWN	UNKNWON	UNKNWON	0	Efficacy	.	.
3924	.	QP13C02-S1059	169	QP13C02	12	150mgDSM265	2	24.0166666666667	213.916666666667	24	24.0166666666667	HOURS	1	log(Parasitemia:::Asexual:::+:::Gametocyte:::Mean)	8.5571828396324	8.5571828396324	log(p/mL)	0	0	0	0	0	.	0	0	ORAL	0	0	150	.	.	601001	S1059	Inoculated:::Pfalciparum:::Treatment	2	DSM265	DSM265:::human:::challenge	.	0	150mgDSM265	2	0	UNKNOWN	UNKNWON	UNKNWON	0	Efficacy	.	.
3925	.	QP13C02-S1059	169	QP13C02	12	150mgDSM265	2	30.0166666666667	219.916666666667	30	30.0166666666667	HOURS	1	log(Parasitemia:::Asexual:::+:::Gametocyte:::Mean)	7.06902342657827	7.06902342657827	log(p/mL)	0	0	0	0	0	.	0	0	ORAL	0	0	150	.	.	601001	S1059	Inoculated:::Pfalciparum:::Treatment	2	DSM265	DSM265:::human:::challenge	.	0	150mgDSM265	2	0	UNKNOWN	UNKNWON	UNKNWON	0	Efficacy	.	.
3926	.	QP13C02-S1059	169	QP13C02	12	150mgDSM265	2	36.0166666666667	225.916666666667	36	36.0166666666667	HOURS	1	log(Parasitemia:::Asexual:::+:::Gametocyte:::Mean)	5.93753620508242	5.93753620508242	log(p/mL)	0	0	0	0	0	.	0	0	ORAL	0	0	150	.	.	601001	S1059	Inoculated:::Pfalciparum:::Treatment	2	DSM265	DSM265:::human:::challenge	.	0	150mgDSM265	2	0	UNKNOWN	UNKNWON	UNKNWON	0	Efficacy	.	.
3928	.	QP13C02-S1059	169	QP13C02	12	150mgDSM265	2	48	237.9	48	48	HOURS	1	log(Parasitemia:::Asexual:::+:::Gametocyte:::Mean)	-0.693147180559945	0	log(p/mL)	0	1	0	0	0	.	0	0	ORAL	0	0	150	.	.	601001	S1059	Inoculated:::Pfalciparum:::Treatment	2	DSM265	DSM265:::human:::challenge	.	0	150mgDSM265	2	0	UNKNOWN	UNKNWON	UNKNWON	0	Efficacy	.	.
3929	.	QP13C02-S1059	169	QP13C02	12	150mgDSM265	2	57.6833333333333	247.583333333333	57.75	57.6833333333333	HOURS	1	log(Parasitemia:::Asexual:::+:::Gametocyte:::Mean)	-0.693147180559945	0	log(p/mL)	0	1	0	0	0	.	0	0	ORAL	0	0	150	.	.	601001	S1059	Inoculated:::Pfalciparum:::Treatment	2	DSM265	DSM265:::human:::challenge	.	0	150mgDSM265	2	0	UNKNOWN	UNKNWON	UNKNWON	0	Efficacy	.	.
3950	.	QP13C02-S1059	169	QP13C02	12	150mgDSM265	2	406.733333333333	596.633333333333	406.75	406.733333333333	HOURS	1	log(Parasitemia:::Asexual:::+:::Gametocyte:::Mean)	4.94164242260931	4.94164242260931	log(p/mL)	0	0	0	0	0	.	0	0	ORAL	0	0	150	.	.	601001	S1059	Inoculated:::Pfalciparum:::Treatment	2	DSM265	DSM265:::human:::challenge	.	0	150mgDSM265	2	0	UNKNOWN	UNKNWON	UNKNWON	0	Efficacy	.	.
3952	.	QP13C02-S1059	169	QP13C02	12	150mgDSM265	2	454.833333333333	644.733333333333	454.75	454.833333333333	HOURS	1	log(Parasitemia:::Asexual:::+:::Gametocyte:::Mean)	7.52833176670726	7.52833176670726	log(p/mL)	0	0	0	0	0	.	0	0	ORAL	0	0	150	.	.	601001	S1059	Inoculated:::Pfalciparum:::Treatment	2	DSM265	DSM265:::human:::challenge	.	0	150mgDSM265	2	0	UNKNOWN	UNKNWON	UNKNWON	0	Efficacy	.	.
3955	.	QP13C02-S1059	169	QP13C02	12	150mgDSM265	2	503.016666666667	692.916666666667	503	503.016666666667	HOURS	1	log(Parasitemia:::Asexual:::+:::Gametocyte:::Mean)	9.60757167515724	9.60757167515724	log(p/mL)	0	0	0	0	0	.	0	0	ORAL	0	0	150	.	.	601001	S1059	Inoculated:::Pfalciparum:::Treatment	2	DSM265	DSM265:::human:::challenge	.	0	150mgDSM265	2	0	UNKNOWN	UNKNWON	UNKNWON	0	Efficacy	.	.
3960	.	QP13C02-S1060	170	QP13C02	12	150mgDSM265	2	-97.35	92.6	-97.25	-97.35	HOURS	1	log(Parasitemia:::Asexual:::+:::Gametocyte:::Mean)	4.07753744390571	4.07753744390571	log(p/mL)	0	0	0	0	0	.	0	0	ORAL	0	0	0	.	.	601001	S1060	Inoculated:::Pfalciparum:::Treatment	2	DSM265	DSM265:::human:::challenge	.	0	150mgDSM265	2	0	UNKNOWN	UNKNWON	UNKNWON	0	Efficacy	.	.
3961	.	QP13C02-S1060	170	QP13C02	12	150mgDSM265	2	-73.2666666666667	116.683333333333	-73.25	-73.2666666666667	HOURS	1	log(Parasitemia:::Asexual:::+:::Gametocyte:::Mean)	3.82864139648909	3.82864139648909	log(p/mL)	0	0	0	0	0	.	0	0	ORAL	0	0	0	.	.	601001	S1060	Inoculated:::Pfalciparum:::Treatment	2	DSM265	DSM265:::human:::challenge	.	0	150mgDSM265	2	0	UNKNOWN	UNKNWON	UNKNWON	0	Efficacy	.	.
3962	.	QP13C02-S1060	170	QP13C02	12	150mgDSM265	2	-48.5166666666667	141.433333333333	-48.5	-48.5166666666667	HOURS	1	log(Parasitemia:::Asexual:::+:::Gametocyte:::Mean)	4.00733318523246	4.00733318523246	log(p/mL)	0	0	0	0	0	.	0	0	ORAL	0	0	0	.	.	601001	S1060	Inoculated:::Pfalciparum:::Treatment	2	DSM265	DSM265:::human:::challenge	.	0	150mgDSM265	2	0	UNKNOWN	UNKNWON	UNKNWON	0	Efficacy	.	.
3963	.	QP13C02-S1060	170	QP13C02	12	150mgDSM265	2	-37.85	152.1	-37.75	-37.85	HOURS	1	log(Parasitemia:::Asexual:::+:::Gametocyte:::Mean)	6.26339826259163	6.26339826259163	log(p/mL)	0	0	0	0	0	.	0	0	ORAL	0	0	0	.	.	601001	S1060	Inoculated:::Pfalciparum:::Treatment	2	DSM265	DSM265:::human:::challenge	.	0	150mgDSM265	2	0	UNKNOWN	UNKNWON	UNKNWON	0	Efficacy	.	.
3964	.	QP13C02-S1060	170	QP13C02	12	150mgDSM265	2	-24.75	165.2	-24.75	-24.75	HOURS	1	log(Parasitemia:::Asexual:::+:::Gametocyte:::Mean)	8.02878116248714	8.02878116248714	log(p/mL)	0	0	0	0	0	.	0	0	ORAL	0	0	0	.	.	601001	S1060	Inoculated:::Pfalciparum:::Treatment	2	DSM265	DSM265:::human:::challenge	.	0	150mgDSM265	2	0	UNKNOWN	UNKNWON	UNKNWON	0	Efficacy	.	.
3965	.	QP13C02-S1060	170	QP13C02	12	150mgDSM265	2	-14.1833333333333	175.766666666667	-14.25	-14.1833333333333	HOURS	1	log(Parasitemia:::Asexual:::+:::Gametocyte:::Mean)	7.48605261786313	7.48605261786313	log(p/mL)	0	0	0	0	0	.	0	0	ORAL	0	0	0	.	.	601001	S1060	Inoculated:::Pfalciparum:::Treatment	2	DSM265	DSM265:::human:::challenge	.	0	150mgDSM265	2	0	UNKNOWN	UNKNWON	UNKNWON	0	Efficacy	.	.
3966	.	QP13C02-S1060	170	QP13C02	12	150mgDSM265	2	-0.133333333333333	189.816666666667	-0.25	-0.133333333333326	HOURS	1	log(Parasitemia:::Asexual:::+:::Gametocyte:::Mean)	7.5422134631934	7.5422134631934	log(p/mL)	0	0	0	0	0	.	0	0	ORAL	0	0	0	.	.	601001	S1060	Inoculated:::Pfalciparum:::Treatment	2	DSM265	DSM265:::human:::challenge	.	0	150mgDSM265	2	0	UNKNOWN	UNKNWON	UNKNWON	0	Efficacy	.	.
3967	.	QP13C02-S1060	170	QP13C02	12	150mgDSM265	2	0	189.95	0	0	HOURS	.	DSM265:::Dose	150	0	mg	.	0	1	1	150	1	0	0	ORAL	0	0	150	.	.	601001	S1060	Inoculated:::Pfalciparum:::Treatment	2	DSM265	DSM265:::human:::challenge	.	0	150mgDSM265	2	0	UNKNOWN	UNKNWON	UNKNWON	0	Dose	.	.
3972	.	QP13C02-S1060	170	QP13C02	12	150mgDSM265	2	4	193.95	4	4	HOURS	1	log(Parasitemia:::Asexual:::+:::Gametocyte:::Mean)	9.05986625862135	9.05986625862135	log(p/mL)	0	0	0	0	0	.	0	0	ORAL	0	0	150	.	.	601001	S1060	Inoculated:::Pfalciparum:::Treatment	2	DSM265	DSM265:::human:::challenge	.	0	150mgDSM265	2	0	UNKNOWN	UNKNWON	UNKNWON	0	Efficacy	.	.
3975	.	QP13C02-S1060	170	QP13C02	12	150mgDSM265	2	8	197.95	8	8	HOURS	1	log(Parasitemia:::Asexual:::+:::Gametocyte:::Mean)	10.341677965257	10.341677965257	log(p/mL)	0	0	0	0	0	.	0	0	ORAL	0	0	150	.	.	601001	S1060	Inoculated:::Pfalciparum:::Treatment	2	DSM265	DSM265:::human:::challenge	.	0	150mgDSM265	2	0	UNKNOWN	UNKNWON	UNKNWON	0	Efficacy	.	.
3977	.	QP13C02-S1060	170	QP13C02	12	150mgDSM265	2	12	201.95	12	12	HOURS	1	log(Parasitemia:::Asexual:::+:::Gametocyte:::Mean)	9.82130088154819	9.82130088154819	log(p/mL)	0	0	0	0	0	.	0	0	ORAL	0	0	150	.	.	601001	S1060	Inoculated:::Pfalciparum:::Treatment	2	DSM265	DSM265:::human:::challenge	.	0	150mgDSM265	2	0	UNKNOWN	UNKNWON	UNKNWON	0	Efficacy	.	.
3978	.	QP13C02-S1060	170	QP13C02	12	150mgDSM265	2	16	205.95	16	16	HOURS	1	log(Parasitemia:::Asexual:::+:::Gametocyte:::Mean)	9.65816229616319	9.65816229616319	log(p/mL)	0	0	0	0	0	.	0	0	ORAL	0	0	150	.	.	601001	S1060	Inoculated:::Pfalciparum:::Treatment	2	DSM265	DSM265:::human:::challenge	.	0	150mgDSM265	2	0	UNKNOWN	UNKNWON	UNKNWON	0	Efficacy	.	.
3979	.	QP13C02-S1060	170	QP13C02	12	150mgDSM265	2	20	209.95	20	20	HOURS	1	log(Parasitemia:::Asexual:::+:::Gametocyte:::Mean)	9.0872683743862	9.0872683743862	log(p/mL)	0	0	0	0	0	.	0	0	ORAL	0	0	150	.	.	601001	S1060	Inoculated:::Pfalciparum:::Treatment	2	DSM265	DSM265:::human:::challenge	.	0	150mgDSM265	2	0	UNKNOWN	UNKNWON	UNKNWON	0	Efficacy	.	.
3981	.	QP13C02-S1060	170	QP13C02	12	150mgDSM265	2	24.0166666666667	213.966666666667	24	24.0166666666667	HOURS	1	log(Parasitemia:::Asexual:::+:::Gametocyte:::Mean)	8.88930831984286	8.88930831984286	log(p/mL)	0	0	0	0	0	.	0	0	ORAL	0	0	150	.	.	601001	S1060	Inoculated:::Pfalciparum:::Treatment	2	DSM265	DSM265:::human:::challenge	.	0	150mgDSM265	2	0	UNKNOWN	UNKNWON	UNKNWON	0	Efficacy	.	.
3982	.	QP13C02-S1060	170	QP13C02	12	150mgDSM265	2	30.1	220.05	30	30.1	HOURS	1	log(Parasitemia:::Asexual:::+:::Gametocyte:::Mean)	7.02375895473845	7.02375895473845	log(p/mL)	0	0	0	0	0	.	0	0	ORAL	0	0	150	.	.	601001	S1060	Inoculated:::Pfalciparum:::Treatment	2	DSM265	DSM265:::human:::challenge	.	0	150mgDSM265	2	0	UNKNOWN	UNKNWON	UNKNWON	0	Efficacy	.	.
3983	.	QP13C02-S1060	170	QP13C02	12	150mgDSM265	2	36.0833333333333	226.033333333333	36	36.0833333333333	HOURS	1	log(Parasitemia:::Asexual:::+:::Gametocyte:::Mean)	6.60529792094821	6.60529792094821	log(p/mL)	0	0	0	0	0	.	0	0	ORAL	0	0	150	.	.	601001	S1060	Inoculated:::Pfalciparum:::Treatment	2	DSM265	DSM265:::human:::challenge	.	0	150mgDSM265	2	0	UNKNOWN	UNKNWON	UNKNWON	0	Efficacy	.	.
3985	.	QP13C02-S1060	170	QP13C02	12	150mgDSM265	2	47.5166666666667	237.466666666667	47.5	47.5166666666667	HOURS	1	log(Parasitemia:::Asexual:::+:::Gametocyte:::Mean)	5.8051349689165	5.8051349689165	log(p/mL)	0	0	0	0	0	.	0	0	ORAL	0	0	150	.	.	601001	S1060	Inoculated:::Pfalciparum:::Treatment	2	DSM265	DSM265:::human:::challenge	.	0	150mgDSM265	2	0	UNKNOWN	UNKNWON	UNKNWON	0	Efficacy	.	.
3986	.	QP13C02-S1060	170	QP13C02	12	150mgDSM265	2	57.7833333333333	247.733333333333	57.75	57.7833333333333	HOURS	1	log(Parasitemia:::Asexual:::+:::Gametocyte:::Mean)	5.70711026474887	5.70711026474887	log(p/mL)	0	0	0	0	0	.	0	0	ORAL	0	0	150	.	.	601001	S1060	Inoculated:::Pfalciparum:::Treatment	2	DSM265	DSM265:::human:::challenge	.	0	150mgDSM265	2	0	UNKNOWN	UNKNWON	UNKNWON	0	Efficacy	.	.
3987	.	QP13C02-S1060	170	QP13C02	12	150mgDSM265	2	71.0333333333333	260.983333333333	71	71.0333333333333	HOURS	1	log(Parasitemia:::Asexual:::+:::Gametocyte:::Mean)	6.11809719804134	6.11809719804134	log(p/mL)	0	0	0	0	0	.	0	0	ORAL	0	0	150	.	.	601001	S1060	Inoculated:::Pfalciparum:::Treatment	2	DSM265	DSM265:::human:::challenge	.	0	150mgDSM265	2	0	UNKNOWN	UNKNWON	UNKNWON	0	Efficacy	.	.
3988	.	QP13C02-S1060	170	QP13C02	12	150mgDSM265	2	81.8333333333333	271.783333333333	81.75	81.8333333333333	HOURS	1	log(Parasitemia:::Asexual:::+:::Gametocyte:::Mean)	3.98898404656428	3.98898404656428	log(p/mL)	0	0	0	0	0	.	0	0	ORAL	0	0	150	.	.	601001	S1060	Inoculated:::Pfalciparum:::Treatment	2	DSM265	DSM265:::human:::challenge	.	0	150mgDSM265	2	0	UNKNOWN	UNKNWON	UNKNWON	0	Efficacy	.	.
3991	.	QP13C02-S1060	170	QP13C02	12	150mgDSM265	2	95.65	285.6	95.75	95.65	HOURS	1	log(Parasitemia:::Asexual:::+:::Gametocyte:::Mean)	3.68887945411393	3.68887945411393	log(p/mL)	0	0	0	0	0	.	0	0	ORAL	0	0	150	.	.	601001	S1060	Inoculated:::Pfalciparum:::Treatment	2	DSM265	DSM265:::human:::challenge	.	0	150mgDSM265	2	0	UNKNOWN	UNKNWON	UNKNWON	0	Efficacy	.	.
4006	.	QP13C02-S1060	170	QP13C02	12	150mgDSM265	2	288.35	478.3	288.25	288.35	HOURS	1	log(Parasitemia:::Asexual:::+:::Gametocyte:::Mean)	6.66057514983968	6.66057514983968	log(p/mL)	0	0	0	0	0	.	0	0	ORAL	0	0	150	.	.	601001	S1060	Inoculated:::Pfalciparum:::Treatment	2	DSM265	DSM265:::human:::challenge	.	0	150mgDSM265	2	0	UNKNOWN	UNKNWON	UNKNWON	0	Efficacy	.	.
4008	.	QP13C02-S1060	170	QP13C02	12	150mgDSM265	2	336.5	526.45	336.5	336.5	HOURS	1	log(Parasitemia:::Asexual:::+:::Gametocyte:::Mean)	7.91862865334223	7.91862865334223	log(p/mL)	0	0	0	0	0	.	0	0	ORAL	0	0	150	.	.	601001	S1060	Inoculated:::Pfalciparum:::Treatment	2	DSM265	DSM265:::human:::challenge	.	0	150mgDSM265	2	0	UNKNOWN	UNKNWON	UNKNWON	0	Efficacy	.	.
4010	.	QP13C02-S1060	170	QP13C02	12	150mgDSM265	2	359.3	549.25	359.25	359.3	HOURS	1	log(Parasitemia:::Asexual:::+:::Gametocyte:::Mean)	10.9417126911891	10.9417126911891	log(p/mL)	0	0	0	0	0	.	0	0	ORAL	0	0	150	.	.	601001	S1060	Inoculated:::Pfalciparum:::Treatment	2	DSM265	DSM265:::human:::challenge	.	0	150mgDSM265	2	0	UNKNOWN	UNKNWON	UNKNWON	0	Efficacy	.	.
4022	.	QP13C02-S1064	171	QP13C02	12	150mgDSM265	2	-98.25	93.4	-98.25	-98.25	HOURS	1	log(Parasitemia:::Asexual:::+:::Gametocyte:::Mean)	-0.693147180559945	0	log(p/mL)	0	1	0	0	0	.	0	0	ORAL	0	0	0	.	.	601001	S1064	Inoculated:::Pfalciparum:::Treatment	2	DSM265	DSM265:::human:::challenge	.	0	150mgDSM265	2	0	UNKNOWN	UNKNWON	UNKNWON	0	Efficacy	.	.
4023	.	QP13C02-S1064	171	QP13C02	12	150mgDSM265	2	-74.4166666666667	117.233333333333	-74.5	-74.4166666666667	HOURS	1	log(Parasitemia:::Asexual:::+:::Gametocyte:::Mean)	4.91265488573606	4.91265488573606	log(p/mL)	0	0	0	0	0	.	0	0	ORAL	0	0	0	.	.	601001	S1064	Inoculated:::Pfalciparum:::Treatment	2	DSM265	DSM265:::human:::challenge	.	0	150mgDSM265	2	0	UNKNOWN	UNKNWON	UNKNWON	0	Efficacy	.	.
4024	.	QP13C02-S1064	171	QP13C02	12	150mgDSM265	2	-50.5333333333333	141.116666666667	-50.5	-50.5333333333333	HOURS	1	log(Parasitemia:::Asexual:::+:::Gametocyte:::Mean)	4.969813299576	4.969813299576	log(p/mL)	0	0	0	0	0	.	0	0	ORAL	0	0	0	.	.	601001	S1064	Inoculated:::Pfalciparum:::Treatment	2	DSM265	DSM265:::human:::challenge	.	0	150mgDSM265	2	0	UNKNOWN	UNKNWON	UNKNWON	0	Efficacy	.	.
4025	.	QP13C02-S1064	171	QP13C02	12	150mgDSM265	2	-38.5166666666667	153.133333333333	-38.5	-38.5166666666667	HOURS	1	log(Parasitemia:::Asexual:::+:::Gametocyte:::Mean)	6.49978704065584	6.49978704065584	log(p/mL)	0	0	0	0	0	.	0	0	ORAL	0	0	0	.	.	601001	S1064	Inoculated:::Pfalciparum:::Treatment	2	DSM265	DSM265:::human:::challenge	.	0	150mgDSM265	2	0	UNKNOWN	UNKNWON	UNKNWON	0	Efficacy	.	.
4026	.	QP13C02-S1064	171	QP13C02	12	150mgDSM265	2	-26.0833333333333	165.566666666667	-26	-26.0833333333333	HOURS	1	log(Parasitemia:::Asexual:::+:::Gametocyte:::Mean)	8.87961160998204	8.87961160998204	log(p/mL)	0	0	0	0	0	.	0	0	ORAL	0	0	0	.	.	601001	S1064	Inoculated:::Pfalciparum:::Treatment	2	DSM265	DSM265:::human:::challenge	.	0	150mgDSM265	2	0	UNKNOWN	UNKNWON	UNKNWON	0	Efficacy	.	.
4027	.	QP13C02-S1064	171	QP13C02	12	150mgDSM265	2	-14.0666666666667	177.583333333333	-14	-14.0666666666667	HOURS	1	log(Parasitemia:::Asexual:::+:::Gametocyte:::Mean)	7.9450239374092	7.9450239374092	log(p/mL)	0	0	0	0	0	.	0	0	ORAL	0	0	0	.	.	601001	S1064	Inoculated:::Pfalciparum:::Treatment	2	DSM265	DSM265:::human:::challenge	.	0	150mgDSM265	2	0	UNKNOWN	UNKNWON	UNKNWON	0	Efficacy	.	.
4028	.	QP13C02-S1064	171	QP13C02	12	150mgDSM265	2	-0.35	191.3	-0.25	-0.349999999999994	HOURS	1	log(Parasitemia:::Asexual:::+:::Gametocyte:::Mean)	9.05948259791221	9.05948259791221	log(p/mL)	0	0	0	0	0	.	0	0	ORAL	0	0	0	.	.	601001	S1064	Inoculated:::Pfalciparum:::Treatment	2	DSM265	DSM265:::human:::challenge	.	0	150mgDSM265	2	0	UNKNOWN	UNKNWON	UNKNWON	0	Efficacy	.	.
4029	.	QP13C02-S1064	171	QP13C02	12	150mgDSM265	2	0	191.65	0	0	HOURS	.	DSM265:::Dose	150	0	mg	.	0	1	1	150	1	0	0	ORAL	0	0	150	.	.	601001	S1064	Inoculated:::Pfalciparum:::Treatment	2	DSM265	DSM265:::human:::challenge	.	0	150mgDSM265	2	0	UNKNOWN	UNKNWON	UNKNWON	0	Dose	.	.
4034	.	QP13C02-S1064	171	QP13C02	12	150mgDSM265	2	4	195.65	4	4	HOURS	1	log(Parasitemia:::Asexual:::+:::Gametocyte:::Mean)	10.0478908809085	10.0478908809085	log(p/mL)	0	0	0	0	0	.	0	0	ORAL	0	0	150	.	.	601001	S1064	Inoculated:::Pfalciparum:::Treatment	2	DSM265	DSM265:::human:::challenge	.	0	150mgDSM265	2	0	UNKNOWN	UNKNWON	UNKNWON	0	Efficacy	.	.
4037	.	QP13C02-S1064	171	QP13C02	12	150mgDSM265	2	8.01666666666667	199.666666666667	8	8.01666666666668	HOURS	1	log(Parasitemia:::Asexual:::+:::Gametocyte:::Mean)	10.0908256719789	10.0908256719789	log(p/mL)	0	0	0	0	0	.	0	0	ORAL	0	0	150	.	.	601001	S1064	Inoculated:::Pfalciparum:::Treatment	2	DSM265	DSM265:::human:::challenge	.	0	150mgDSM265	2	0	UNKNOWN	UNKNWON	UNKNWON	0	Efficacy	.	.
4039	.	QP13C02-S1064	171	QP13C02	12	150mgDSM265	2	12	203.65	12	12	HOURS	1	log(Parasitemia:::Asexual:::+:::Gametocyte:::Mean)	10.1119112971081	10.1119112971081	log(p/mL)	0	0	0	0	0	.	0	0	ORAL	0	0	150	.	.	601001	S1064	Inoculated:::Pfalciparum:::Treatment	2	DSM265	DSM265:::human:::challenge	.	0	150mgDSM265	2	0	UNKNOWN	UNKNWON	UNKNWON	0	Efficacy	.	.
4040	.	QP13C02-S1064	171	QP13C02	12	150mgDSM265	2	16	207.65	16	16	HOURS	1	log(Parasitemia:::Asexual:::+:::Gametocyte:::Mean)	10.0522393991406	10.0522393991406	log(p/mL)	0	0	0	0	0	.	0	0	ORAL	0	0	150	.	.	601001	S1064	Inoculated:::Pfalciparum:::Treatment	2	DSM265	DSM265:::human:::challenge	.	0	150mgDSM265	2	0	UNKNOWN	UNKNWON	UNKNWON	0	Efficacy	.	.
4041	.	QP13C02-S1064	171	QP13C02	12	150mgDSM265	2	20	211.65	20	20	HOURS	1	log(Parasitemia:::Asexual:::+:::Gametocyte:::Mean)	10.0091980069582	10.0091980069582	log(p/mL)	0	0	0	0	0	.	0	0	ORAL	0	0	150	.	.	601001	S1064	Inoculated:::Pfalciparum:::Treatment	2	DSM265	DSM265:::human:::challenge	.	0	150mgDSM265	2	0	UNKNOWN	UNKNWON	UNKNWON	0	Efficacy	.	.
4043	.	QP13C02-S1064	171	QP13C02	12	150mgDSM265	2	24	215.65	24	24	HOURS	1	log(Parasitemia:::Asexual:::+:::Gametocyte:::Mean)	8.88723835429315	8.88723835429315	log(p/mL)	0	0	0	0	0	.	0	0	ORAL	0	0	150	.	.	601001	S1064	Inoculated:::Pfalciparum:::Treatment	2	DSM265	DSM265:::human:::challenge	.	0	150mgDSM265	2	0	UNKNOWN	UNKNWON	UNKNWON	0	Efficacy	.	.
4044	.	QP13C02-S1064	171	QP13C02	12	150mgDSM265	2	30.0166666666667	221.666666666667	30	30.0166666666667	HOURS	1	log(Parasitemia:::Asexual:::+:::Gametocyte:::Mean)	6.94534003930941	6.94534003930941	log(p/mL)	0	0	0	0	0	.	0	0	ORAL	0	0	150	.	.	601001	S1064	Inoculated:::Pfalciparum:::Treatment	2	DSM265	DSM265:::human:::challenge	.	0	150mgDSM265	2	0	UNKNOWN	UNKNWON	UNKNWON	0	Efficacy	.	.
4045	.	QP13C02-S1064	171	QP13C02	12	150mgDSM265	2	36	227.65	36	36	HOURS	1	log(Parasitemia:::Asexual:::+:::Gametocyte:::Mean)	7.9755646584952	7.9755646584952	log(p/mL)	0	0	0	0	0	.	0	0	ORAL	0	0	150	.	.	601001	S1064	Inoculated:::Pfalciparum:::Treatment	2	DSM265	DSM265:::human:::challenge	.	0	150mgDSM265	2	0	UNKNOWN	UNKNWON	UNKNWON	0	Efficacy	.	.
4047	.	QP13C02-S1064	171	QP13C02	12	150mgDSM265	2	48.0166666666667	239.666666666667	48	48.0166666666667	HOURS	1	log(Parasitemia:::Asexual:::+:::Gametocyte:::Mean)	4.92216831277394	4.92216831277394	log(p/mL)	0	0	0	0	0	.	0	0	ORAL	0	0	150	.	.	601001	S1064	Inoculated:::Pfalciparum:::Treatment	2	DSM265	DSM265:::human:::challenge	.	0	150mgDSM265	2	0	UNKNOWN	UNKNWON	UNKNWON	0	Efficacy	.	.
4048	.	QP13C02-S1064	171	QP13C02	12	150mgDSM265	2	58.05	249.7	58	58.05	HOURS	1	log(Parasitemia:::Asexual:::+:::Gametocyte:::Mean)	5.72031177660742	5.72031177660742	log(p/mL)	0	0	0	0	0	.	0	0	ORAL	0	0	150	.	.	601001	S1064	Inoculated:::Pfalciparum:::Treatment	2	DSM265	DSM265:::human:::challenge	.	0	150mgDSM265	2	0	UNKNOWN	UNKNWON	UNKNWON	0	Efficacy	.	.
4049	.	QP13C02-S1064	171	QP13C02	12	150mgDSM265	2	70.5333333333333	262.183333333333	70.5	70.5333333333333	HOURS	1	log(Parasitemia:::Asexual:::+:::Gametocyte:::Mean)	4.85203026391963	4.85203026391963	log(p/mL)	0	0	0	0	0	.	0	0	ORAL	0	0	150	.	.	601001	S1064	Inoculated:::Pfalciparum:::Treatment	2	DSM265	DSM265:::human:::challenge	.	0	150mgDSM265	2	0	UNKNOWN	UNKNWON	UNKNWON	0	Efficacy	.	.
4050	.	QP13C02-S1064	171	QP13C02	12	150mgDSM265	2	82.6833333333333	274.333333333333	82.75	82.6833333333333	HOURS	1	log(Parasitemia:::Asexual:::+:::Gametocyte:::Mean)	4.34380542185368	4.34380542185368	log(p/mL)	0	0	0	0	0	.	0	0	ORAL	0	0	150	.	.	601001	S1064	Inoculated:::Pfalciparum:::Treatment	2	DSM265	DSM265:::human:::challenge	.	0	150mgDSM265	2	0	UNKNOWN	UNKNWON	UNKNWON	0	Efficacy	.	.
4066	.	QP13C02-S1064	171	QP13C02	12	150mgDSM265	2	310.466666666667	502.116666666667	310.5	310.466666666667	HOURS	1	log(Parasitemia:::Asexual:::+:::Gametocyte:::Mean)	5.99645208861902	5.99645208861902	log(p/mL)	0	0	0	0	0	.	0	0	ORAL	0	0	150	.	.	601001	S1064	Inoculated:::Pfalciparum:::Treatment	2	DSM265	DSM265:::human:::challenge	.	0	150mgDSM265	2	0	UNKNOWN	UNKNWON	UNKNWON	0	Efficacy	.	.
4068	.	QP13C02-S1064	171	QP13C02	12	150mgDSM265	2	357.866666666667	549.516666666667	357.75	357.866666666667	HOURS	1	log(Parasitemia:::Asexual:::+:::Gametocyte:::Mean)	7.76046702921342	7.76046702921342	log(p/mL)	0	0	0	0	0	.	0	0	ORAL	0	0	150	.	.	601001	S1064	Inoculated:::Pfalciparum:::Treatment	2	DSM265	DSM265:::human:::challenge	.	0	150mgDSM265	2	0	UNKNOWN	UNKNWON	UNKNWON	0	Efficacy	.	.
4070	.	QP13C02-S1064	171	QP13C02	12	150mgDSM265	2	383.333333333333	574.983333333333	383.25	383.333333333333	HOURS	1	log(Parasitemia:::Asexual:::+:::Gametocyte:::Mean)	9.36819845659175	9.36819845659175	log(p/mL)	0	0	0	0	0	.	0	0	ORAL	0	0	150	.	.	601001	S1064	Inoculated:::Pfalciparum:::Treatment	2	DSM265	DSM265:::human:::challenge	.	0	150mgDSM265	2	0	UNKNOWN	UNKNWON	UNKNWON	0	Efficacy	.	.
4076	.	QP13C02-S1065	172	QP13C02	12	150mgDSM265	2	-97.7833333333333	94.0166666666667	-97.75	-97.7833333333333	HOURS	1	log(Parasitemia:::Asexual:::+:::Gametocyte:::Mean)	3.46573590279974	3.46573590279974	log(p/mL)	0	0	0	0	0	.	0	0	ORAL	0	0	0	.	.	601001	S1065	Inoculated:::Pfalciparum:::Treatment	2	DSM265	DSM265:::human:::challenge	.	0	150mgDSM265	2	0	UNKNOWN	UNKNWON	UNKNWON	0	Efficacy	.	.
4077	.	QP13C02-S1065	172	QP13C02	12	150mgDSM265	2	-72.95	118.85	-73	-72.95	HOURS	1	log(Parasitemia:::Asexual:::+:::Gametocyte:::Mean)	5.23110861685459	5.23110861685459	log(p/mL)	0	0	0	0	0	.	0	0	ORAL	0	0	0	.	.	601001	S1065	Inoculated:::Pfalciparum:::Treatment	2	DSM265	DSM265:::human:::challenge	.	0	150mgDSM265	2	0	UNKNOWN	UNKNWON	UNKNWON	0	Efficacy	.	.
4078	.	QP13C02-S1065	172	QP13C02	12	150mgDSM265	2	-49.2833333333333	142.516666666667	-49.25	-49.2833333333333	HOURS	1	log(Parasitemia:::Asexual:::+:::Gametocyte:::Mean)	4.45434729625351	4.45434729625351	log(p/mL)	0	0	0	0	0	.	0	0	ORAL	0	0	0	.	.	601001	S1065	Inoculated:::Pfalciparum:::Treatment	2	DSM265	DSM265:::human:::challenge	.	0	150mgDSM265	2	0	UNKNOWN	UNKNWON	UNKNWON	0	Efficacy	.	.
4079	.	QP13C02-S1065	172	QP13C02	12	150mgDSM265	2	-37.9	153.9	-38	-37.9	HOURS	1	log(Parasitemia:::Asexual:::+:::Gametocyte:::Mean)	6.67203294546106	6.67203294546106	log(p/mL)	0	0	0	0	0	.	0	0	ORAL	0	0	0	.	.	601001	S1065	Inoculated:::Pfalciparum:::Treatment	2	DSM265	DSM265:::human:::challenge	.	0	150mgDSM265	2	0	UNKNOWN	UNKNWON	UNKNWON	0	Efficacy	.	.
4080	.	QP13C02-S1065	172	QP13C02	12	150mgDSM265	2	-26.3	165.5	-26.25	-26.3	HOURS	1	log(Parasitemia:::Asexual:::+:::Gametocyte:::Mean)	8.88627090207202	8.88627090207202	log(p/mL)	0	0	0	0	0	.	0	0	ORAL	0	0	0	.	.	601001	S1065	Inoculated:::Pfalciparum:::Treatment	2	DSM265	DSM265:::human:::challenge	.	0	150mgDSM265	2	0	UNKNOWN	UNKNWON	UNKNWON	0	Efficacy	.	.
4081	.	QP13C02-S1065	172	QP13C02	12	150mgDSM265	2	-12.9666666666667	178.833333333333	-13	-12.9666666666667	HOURS	1	log(Parasitemia:::Asexual:::+:::Gametocyte:::Mean)	7.3065313989395	7.3065313989395	log(p/mL)	0	0	0	0	0	.	0	0	ORAL	0	0	0	.	.	601001	S1065	Inoculated:::Pfalciparum:::Treatment	2	DSM265	DSM265:::human:::challenge	.	0	150mgDSM265	2	0	UNKNOWN	UNKNWON	UNKNWON	0	Efficacy	.	.
4082	.	QP13C02-S1065	172	QP13C02	12	150mgDSM265	2	-0.4	191.4	-0.5	-0.400000000000006	HOURS	1	log(Parasitemia:::Asexual:::+:::Gametocyte:::Mean)	9.49446612822519	9.49446612822519	log(p/mL)	0	0	0	0	0	.	0	0	ORAL	0	0	0	.	.	601001	S1065	Inoculated:::Pfalciparum:::Treatment	2	DSM265	DSM265:::human:::challenge	.	0	150mgDSM265	2	0	UNKNOWN	UNKNWON	UNKNWON	0	Efficacy	.	.
4083	.	QP13C02-S1065	172	QP13C02	12	150mgDSM265	2	0	191.8	0	0	HOURS	.	DSM265:::Dose	150	0	mg	.	0	1	1	150	1	0	0	ORAL	0	0	150	.	.	601001	S1065	Inoculated:::Pfalciparum:::Treatment	2	DSM265	DSM265:::human:::challenge	.	0	150mgDSM265	2	0	UNKNOWN	UNKNWON	UNKNWON	0	Dose	.	.
4088	.	QP13C02-S1065	172	QP13C02	12	150mgDSM265	2	4.11666666666667	195.916666666667	4	4.11666666666667	HOURS	1	log(Parasitemia:::Asexual:::+:::Gametocyte:::Mean)	10.5454993209813	10.5454993209813	log(p/mL)	0	0	0	0	0	.	0	0	ORAL	0	0	150	.	.	601001	S1065	Inoculated:::Pfalciparum:::Treatment	2	DSM265	DSM265:::human:::challenge	.	0	150mgDSM265	2	0	UNKNOWN	UNKNWON	UNKNWON	0	Efficacy	.	.
4091	.	QP13C02-S1065	172	QP13C02	12	150mgDSM265	2	8	199.8	8	8	HOURS	1	log(Parasitemia:::Asexual:::+:::Gametocyte:::Mean)	10.19895176543	10.19895176543	log(p/mL)	0	0	0	0	0	.	0	0	ORAL	0	0	150	.	.	601001	S1065	Inoculated:::Pfalciparum:::Treatment	2	DSM265	DSM265:::human:::challenge	.	0	150mgDSM265	2	0	UNKNOWN	UNKNWON	UNKNWON	0	Efficacy	.	.
4093	.	QP13C02-S1065	172	QP13C02	12	150mgDSM265	2	12	203.8	12	12	HOURS	1	log(Parasitemia:::Asexual:::+:::Gametocyte:::Mean)	10.891168280497	10.891168280497	log(p/mL)	0	0	0	0	0	.	0	0	ORAL	0	0	150	.	.	601001	S1065	Inoculated:::Pfalciparum:::Treatment	2	DSM265	DSM265:::human:::challenge	.	0	150mgDSM265	2	0	UNKNOWN	UNKNWON	UNKNWON	0	Efficacy	.	.
4094	.	QP13C02-S1065	172	QP13C02	12	150mgDSM265	2	16	207.8	16	16	HOURS	1	log(Parasitemia:::Asexual:::+:::Gametocyte:::Mean)	10.8325957881209	10.8325957881209	log(p/mL)	0	0	0	0	0	.	0	0	ORAL	0	0	150	.	.	601001	S1065	Inoculated:::Pfalciparum:::Treatment	2	DSM265	DSM265:::human:::challenge	.	0	150mgDSM265	2	0	UNKNOWN	UNKNWON	UNKNWON	0	Efficacy	.	.
4095	.	QP13C02-S1065	172	QP13C02	12	150mgDSM265	2	20	211.8	20	20	HOURS	1	log(Parasitemia:::Asexual:::+:::Gametocyte:::Mean)	9.78942259624815	9.78942259624815	log(p/mL)	0	0	0	0	0	.	0	0	ORAL	0	0	150	.	.	601001	S1065	Inoculated:::Pfalciparum:::Treatment	2	DSM265	DSM265:::human:::challenge	.	0	150mgDSM265	2	0	UNKNOWN	UNKNWON	UNKNWON	0	Efficacy	.	.
4097	.	QP13C02-S1065	172	QP13C02	12	150mgDSM265	2	24	215.8	24	24	HOURS	1	log(Parasitemia:::Asexual:::+:::Gametocyte:::Mean)	9.89661398359295	9.89661398359295	log(p/mL)	0	0	0	0	0	.	0	0	ORAL	0	0	150	.	.	601001	S1065	Inoculated:::Pfalciparum:::Treatment	2	DSM265	DSM265:::human:::challenge	.	0	150mgDSM265	2	0	UNKNOWN	UNKNWON	UNKNWON	0	Efficacy	.	.
4098	.	QP13C02-S1065	172	QP13C02	12	150mgDSM265	2	30.0666666666667	221.866666666667	30	30.0666666666667	HOURS	1	log(Parasitemia:::Asexual:::+:::Gametocyte:::Mean)	7.58171964012531	7.58171964012531	log(p/mL)	0	0	0	0	0	.	0	0	ORAL	0	0	150	.	.	601001	S1065	Inoculated:::Pfalciparum:::Treatment	2	DSM265	DSM265:::human:::challenge	.	0	150mgDSM265	2	0	UNKNOWN	UNKNWON	UNKNWON	0	Efficacy	.	.
4099	.	QP13C02-S1065	172	QP13C02	12	150mgDSM265	2	36.0166666666667	227.816666666667	36	36.0166666666667	HOURS	1	log(Parasitemia:::Asexual:::+:::Gametocyte:::Mean)	8.69030580912488	8.69030580912488	log(p/mL)	0	0	0	0	0	.	0	0	ORAL	0	0	150	.	.	601001	S1065	Inoculated:::Pfalciparum:::Treatment	2	DSM265	DSM265:::human:::challenge	.	0	150mgDSM265	2	0	UNKNOWN	UNKNWON	UNKNWON	0	Efficacy	.	.
4101	.	QP13C02-S1065	172	QP13C02	12	150mgDSM265	2	48.05	239.85	48	48.05	HOURS	1	log(Parasitemia:::Asexual:::+:::Gametocyte:::Mean)	5.12396397940325	5.12396397940325	log(p/mL)	0	0	0	0	0	.	0	0	ORAL	0	0	150	.	.	601001	S1065	Inoculated:::Pfalciparum:::Treatment	2	DSM265	DSM265:::human:::challenge	.	0	150mgDSM265	2	0	UNKNOWN	UNKNWON	UNKNWON	0	Efficacy	.	.
4102	.	QP13C02-S1065	172	QP13C02	12	150mgDSM265	2	58.35	250.15	58.25	58.35	HOURS	1	log(Parasitemia:::Asexual:::+:::Gametocyte:::Mean)	4.51085950651684	4.51085950651684	log(p/mL)	0	0	0	0	0	.	0	0	ORAL	0	0	150	.	.	601001	S1065	Inoculated:::Pfalciparum:::Treatment	2	DSM265	DSM265:::human:::challenge	.	0	150mgDSM265	2	0	UNKNOWN	UNKNWON	UNKNWON	0	Efficacy	.	.
4103	.	QP13C02-S1065	172	QP13C02	12	150mgDSM265	2	70.5	262.3	70.5	70.5	HOURS	1	log(Parasitemia:::Asexual:::+:::Gametocyte:::Mean)	4.38202663467387	4.38202663467387	log(p/mL)	0	0	0	0	0	.	0	0	ORAL	0	0	150	.	.	601001	S1065	Inoculated:::Pfalciparum:::Treatment	2	DSM265	DSM265:::human:::challenge	.	0	150mgDSM265	2	0	UNKNOWN	UNKNWON	UNKNWON	0	Efficacy	.	.
4104	.	QP13C02-S1065	172	QP13C02	12	150mgDSM265	2	81.3333333333333	273.133333333333	81.25	81.3333333333333	HOURS	1	log(Parasitemia:::Asexual:::+:::Gametocyte:::Mean)	4.36944785246702	4.36944785246702	log(p/mL)	0	0	0	0	0	.	0	0	ORAL	0	0	150	.	.	601001	S1065	Inoculated:::Pfalciparum:::Treatment	2	DSM265	DSM265:::human:::challenge	.	0	150mgDSM265	2	0	UNKNOWN	UNKNWON	UNKNWON	0	Efficacy	.	.
4106	.	QP13C02-S1065	172	QP13C02	12	150mgDSM265	2	94.75	286.55	94.75	94.75	HOURS	1	log(Parasitemia:::Asexual:::+:::Gametocyte:::Mean)	3.78418963391827	3.78418963391827	log(p/mL)	0	0	0	0	0	.	0	0	ORAL	0	0	150	.	.	601001	S1065	Inoculated:::Pfalciparum:::Treatment	2	DSM265	DSM265:::human:::challenge	.	0	150mgDSM265	2	0	UNKNOWN	UNKNWON	UNKNWON	0	Efficacy	.	.
4135	.	QP13C02-S1068	173	QP13C02	12	150mgDSM265	2	-98.8666666666667	93.0666666666663	-98.75	-98.8666666666667	HOURS	1	log(Parasitemia:::Asexual:::+:::Gametocyte:::Mean)	-0.693147180559945	0	log(p/mL)	0	1	0	0	0	.	0	0	ORAL	0	0	0	.	.	601001	S1068	Inoculated:::Pfalciparum:::Treatment	2	DSM265	DSM265:::human:::challenge	.	0	150mgDSM265	2	0	UNKNOWN	UNKNWON	UNKNWON	0	Efficacy	.	.
4136	.	QP13C02-S1068	173	QP13C02	12	150mgDSM265	2	-75.0166666666667	116.916666666666	-75	-75.0166666666667	HOURS	1	log(Parasitemia:::Asexual:::+:::Gametocyte:::Mean)	4.62497281328428	4.62497281328428	log(p/mL)	0	0	0	0	0	.	0	0	ORAL	0	0	0	.	.	601001	S1068	Inoculated:::Pfalciparum:::Treatment	2	DSM265	DSM265:::human:::challenge	.	0	150mgDSM265	2	0	UNKNOWN	UNKNWON	UNKNWON	0	Efficacy	.	.
4137	.	QP13C02-S1068	173	QP13C02	12	150mgDSM265	2	-50.7666666666667	141.166666666666	-50.75	-50.7666666666667	HOURS	1	log(Parasitemia:::Asexual:::+:::Gametocyte:::Mean)	-0.693147180559945	0	log(p/mL)	0	1	0	0	0	.	0	0	ORAL	0	0	0	.	.	601001	S1068	Inoculated:::Pfalciparum:::Treatment	2	DSM265	DSM265:::human:::challenge	.	0	150mgDSM265	2	0	UNKNOWN	UNKNWON	UNKNWON	0	Efficacy	.	.
4138	.	QP13C02-S1068	173	QP13C02	12	150mgDSM265	2	-38.7	153.233333333333	-38.75	-38.7	HOURS	1	log(Parasitemia:::Asexual:::+:::Gametocyte:::Mean)	6.32435896238131	6.32435896238131	log(p/mL)	0	0	0	0	0	.	0	0	ORAL	0	0	0	.	.	601001	S1068	Inoculated:::Pfalciparum:::Treatment	2	DSM265	DSM265:::human:::challenge	.	0	150mgDSM265	2	0	UNKNOWN	UNKNWON	UNKNWON	0	Efficacy	.	.
4139	.	QP13C02-S1068	173	QP13C02	12	150mgDSM265	2	-26.7833333333333	165.15	-26.75	-26.7833333333333	HOURS	1	log(Parasitemia:::Asexual:::+:::Gametocyte:::Mean)	7.89020821310995	7.89020821310995	log(p/mL)	0	0	0	0	0	.	0	0	ORAL	0	0	0	.	.	601001	S1068	Inoculated:::Pfalciparum:::Treatment	2	DSM265	DSM265:::human:::challenge	.	0	150mgDSM265	2	0	UNKNOWN	UNKNWON	UNKNWON	0	Efficacy	.	.
4140	.	QP13C02-S1068	173	QP13C02	12	150mgDSM265	2	-14.5	177.433333333333	-14.5	-14.5	HOURS	1	log(Parasitemia:::Asexual:::+:::Gametocyte:::Mean)	5.3230099791384	5.3230099791384	log(p/mL)	0	0	0	0	0	.	0	0	ORAL	0	0	0	.	.	601001	S1068	Inoculated:::Pfalciparum:::Treatment	2	DSM265	DSM265:::human:::challenge	.	0	150mgDSM265	2	0	UNKNOWN	UNKNWON	UNKNWON	0	Efficacy	.	.
4141	.	QP13C02-S1068	173	QP13C02	12	150mgDSM265	2	-0.383333333333333	191.55	-0.5	-0.383333333333326	HOURS	1	log(Parasitemia:::Asexual:::+:::Gametocyte:::Mean)	8.18339736999843	8.18339736999843	log(p/mL)	0	0	0	0	0	.	0	0	ORAL	0	0	0	.	.	601001	S1068	Inoculated:::Pfalciparum:::Treatment	2	DSM265	DSM265:::human:::challenge	.	0	150mgDSM265	2	0	UNKNOWN	UNKNWON	UNKNWON	0	Efficacy	.	.
4142	.	QP13C02-S1068	173	QP13C02	12	150mgDSM265	2	0	191.933333333333	0	0	HOURS	.	DSM265:::Dose	150	0	mg	.	0	1	1	150	1	0	0	ORAL	0	0	150	.	.	601001	S1068	Inoculated:::Pfalciparum:::Treatment	2	DSM265	DSM265:::human:::challenge	.	0	150mgDSM265	2	0	UNKNOWN	UNKNWON	UNKNWON	0	Dose	.	.
4147	.	QP13C02-S1068	173	QP13C02	12	150mgDSM265	2	4.05	195.983333333333	4	4.05000000000001	HOURS	1	log(Parasitemia:::Asexual:::+:::Gametocyte:::Mean)	9.18570950747935	9.18570950747935	log(p/mL)	0	0	0	0	0	.	0	0	ORAL	0	0	150	.	.	601001	S1068	Inoculated:::Pfalciparum:::Treatment	2	DSM265	DSM265:::human:::challenge	.	0	150mgDSM265	2	0	UNKNOWN	UNKNWON	UNKNWON	0	Efficacy	.	.
4150	.	QP13C02-S1068	173	QP13C02	12	150mgDSM265	2	8	199.933333333333	8	8	HOURS	1	log(Parasitemia:::Asexual:::+:::Gametocyte:::Mean)	8.62896709725123	8.62896709725123	log(p/mL)	0	0	0	0	0	.	0	0	ORAL	0	0	150	.	.	601001	S1068	Inoculated:::Pfalciparum:::Treatment	2	DSM265	DSM265:::human:::challenge	.	0	150mgDSM265	2	0	UNKNOWN	UNKNWON	UNKNWON	0	Efficacy	.	.
4152	.	QP13C02-S1068	173	QP13C02	12	150mgDSM265	2	12.05	203.983333333333	12	12.05	HOURS	1	log(Parasitemia:::Asexual:::+:::Gametocyte:::Mean)	9.00654591375452	9.00654591375452	log(p/mL)	0	0	0	0	0	.	0	0	ORAL	0	0	150	.	.	601001	S1068	Inoculated:::Pfalciparum:::Treatment	2	DSM265	DSM265:::human:::challenge	.	0	150mgDSM265	2	0	UNKNOWN	UNKNWON	UNKNWON	0	Efficacy	.	.
4153	.	QP13C02-S1068	173	QP13C02	12	150mgDSM265	2	16	207.933333333333	16	16	HOURS	1	log(Parasitemia:::Asexual:::+:::Gametocyte:::Mean)	9.06889200839181	9.06889200839181	log(p/mL)	0	0	0	0	0	.	0	0	ORAL	0	0	150	.	.	601001	S1068	Inoculated:::Pfalciparum:::Treatment	2	DSM265	DSM265:::human:::challenge	.	0	150mgDSM265	2	0	UNKNOWN	UNKNWON	UNKNWON	0	Efficacy	.	.
4154	.	QP13C02-S1068	173	QP13C02	12	150mgDSM265	2	20	211.933333333333	20	20	HOURS	1	log(Parasitemia:::Asexual:::+:::Gametocyte:::Mean)	9.16641983191804	9.16641983191804	log(p/mL)	0	0	0	0	0	.	0	0	ORAL	0	0	150	.	.	601001	S1068	Inoculated:::Pfalciparum:::Treatment	2	DSM265	DSM265:::human:::challenge	.	0	150mgDSM265	2	0	UNKNOWN	UNKNWON	UNKNWON	0	Efficacy	.	.
4156	.	QP13C02-S1068	173	QP13C02	12	150mgDSM265	2	24	215.933333333333	24	24	HOURS	1	log(Parasitemia:::Asexual:::+:::Gametocyte:::Mean)	8.79305062760135	8.79305062760135	log(p/mL)	0	0	0	0	0	.	0	0	ORAL	0	0	150	.	.	601001	S1068	Inoculated:::Pfalciparum:::Treatment	2	DSM265	DSM265:::human:::challenge	.	0	150mgDSM265	2	0	UNKNOWN	UNKNWON	UNKNWON	0	Efficacy	.	.
4157	.	QP13C02-S1068	173	QP13C02	12	150mgDSM265	2	30	221.933333333333	30	30	HOURS	1	log(Parasitemia:::Asexual:::+:::Gametocyte:::Mean)	5.89715386763675	5.89715386763675	log(p/mL)	0	0	0	0	0	.	0	0	ORAL	0	0	150	.	.	601001	S1068	Inoculated:::Pfalciparum:::Treatment	2	DSM265	DSM265:::human:::challenge	.	0	150mgDSM265	2	0	UNKNOWN	UNKNWON	UNKNWON	0	Efficacy	.	.
4158	.	QP13C02-S1068	173	QP13C02	12	150mgDSM265	2	36.0166666666667	227.95	36	36.0166666666667	HOURS	1	log(Parasitemia:::Asexual:::+:::Gametocyte:::Mean)	4.77322377098434	4.77322377098434	log(p/mL)	0	0	0	0	0	.	0	0	ORAL	0	0	150	.	.	601001	S1068	Inoculated:::Pfalciparum:::Treatment	2	DSM265	DSM265:::human:::challenge	.	0	150mgDSM265	2	0	UNKNOWN	UNKNWON	UNKNWON	0	Efficacy	.	.
4160	.	QP13C02-S1068	173	QP13C02	12	150mgDSM265	2	48.0666666666667	240	48	48.0666666666667	HOURS	1	log(Parasitemia:::Asexual:::+:::Gametocyte:::Mean)	4.45434729625351	4.45434729625351	log(p/mL)	0	0	0	0	0	.	0	0	ORAL	0	0	150	.	.	601001	S1068	Inoculated:::Pfalciparum:::Treatment	2	DSM265	DSM265:::human:::challenge	.	0	150mgDSM265	2	0	UNKNOWN	UNKNWON	UNKNWON	0	Efficacy	.	.
4180	.	QP13C02-S1068	173	QP13C02	12	150mgDSM265	2	357.2	549.133333333333	357.25	357.2	HOURS	1	log(Parasitemia:::Asexual:::+:::Gametocyte:::Mean)	5.55798569254462	5.55798569254462	log(p/mL)	0	0	0	0	0	.	0	0	ORAL	0	0	150	.	.	601001	S1068	Inoculated:::Pfalciparum:::Treatment	2	DSM265	DSM265:::human:::challenge	.	0	150mgDSM265	2	0	UNKNOWN	UNKNWON	UNKNWON	0	Efficacy	.	.
4182	.	QP13C02-S1068	173	QP13C02	12	150mgDSM265	2	405.283333333333	597.216666666666	405.25	405.283333333333	HOURS	1	log(Parasitemia:::Asexual:::+:::Gametocyte:::Mean)	9.3273230874618	9.3273230874618	log(p/mL)	0	0	0	0	0	.	0	0	ORAL	0	0	150	.	.	601001	S1068	Inoculated:::Pfalciparum:::Treatment	2	DSM265	DSM265:::human:::challenge	.	0	150mgDSM265	2	0	UNKNOWN	UNKNWON	UNKNWON	0	Efficacy	.	.
4191	.	QP15C11-101-R101	174	QP15C11	13	400mgDSM265	7	-73.4666666666667	0	-73.5	-73.4666666666667	HOURS	1	log(Parasitemia:::Asexual:::+:::Gametocyte:::Mean)	3.98898404656428	3.98898404656428	log(p/mL)	0	0	0	0	0	.	0	0	ORAL	0	0	0	.	.	601001	101-R101	Inoculated:::Pfalciparum:::Treatment	2	DSM265	DSM265:::human:::challenge	.	0	400mgDSM265	7	0	UNKNOWN	UNKNWON	UNKNWON	0	Efficacy	.	.
4192	.	QP15C11-101-R101	174	QP15C11	13	400mgDSM265	7	-49.45	24.0166666666667	-49.5	-49.45	HOURS	1	log(Parasitemia:::Asexual:::+:::Gametocyte:::Mean)	6.04263283368239	6.04263283368239	log(p/mL)	0	0	0	0	0	.	0	0	ORAL	0	0	0	.	.	601001	101-R101	Inoculated:::Pfalciparum:::Treatment	2	DSM265	DSM265:::human:::challenge	.	0	400mgDSM265	7	0	UNKNOWN	UNKNWON	UNKNWON	0	Efficacy	.	.
4193	.	QP15C11-101-R101	174	QP15C11	13	400mgDSM265	7	-38.95	34.5166666666667	-39	-38.95	HOURS	1	log(Parasitemia:::Asexual:::+:::Gametocyte:::Mean)	6.41509695917159	6.41509695917159	log(p/mL)	0	0	0	0	0	.	0	0	ORAL	0	0	0	.	.	601001	101-R101	Inoculated:::Pfalciparum:::Treatment	2	DSM265	DSM265:::human:::challenge	.	0	400mgDSM265	7	0	UNKNOWN	UNKNWON	UNKNWON	0	Efficacy	.	.
4194	.	QP15C11-101-R101	174	QP15C11	13	400mgDSM265	7	-25.1166666666667	48.35	-25	-25.1166666666667	HOURS	1	log(Parasitemia:::Asexual:::+:::Gametocyte:::Mean)	5.40267738187228	5.40267738187228	log(p/mL)	0	0	0	0	0	.	0	0	ORAL	0	0	0	.	.	601001	101-R101	Inoculated:::Pfalciparum:::Treatment	2	DSM265	DSM265:::human:::challenge	.	0	400mgDSM265	7	0	UNKNOWN	UNKNWON	UNKNWON	0	Efficacy	.	.
4195	.	QP15C11-101-R101	174	QP15C11	13	400mgDSM265	7	-13.4333333333333	60.0333333333334	-13.5	-13.4333333333333	HOURS	1	log(Parasitemia:::Asexual:::+:::Gametocyte:::Mean)	7.18311170174327	7.18311170174327	log(p/mL)	0	0	0	0	0	.	0	0	ORAL	0	0	0	.	.	601001	101-R101	Inoculated:::Pfalciparum:::Treatment	2	DSM265	DSM265:::human:::challenge	.	0	400mgDSM265	7	0	UNKNOWN	UNKNWON	UNKNWON	0	Efficacy	.	.
4197	.	QP15C11-101-R101	174	QP15C11	13	400mgDSM265	7	-0.533333333333333	72.9333333333334	-0.5	-0.533333333333331	HOURS	1	log(Parasitemia:::Asexual:::+:::Gametocyte:::Mean)	9.04274977978221	9.04274977978221	log(p/mL)	0	0	0	0	0	.	0	0	ORAL	0	0	0	.	.	601001	101-R101	Inoculated:::Pfalciparum:::Treatment	2	DSM265	DSM265:::human:::challenge	.	0	400mgDSM265	7	0	UNKNOWN	UNKNWON	UNKNWON	0	Efficacy	.	.
4198	.	QP15C11-101-R101	174	QP15C11	13	400mgDSM265	7	0	73.4666666666667	0	0	HOURS	.	DSM265:::Dose	400	0	mg	.	0	1	1	400	1	0	0	ORAL	0	0	400	.	.	601001	101-R101	Inoculated:::Pfalciparum:::Treatment	2	DSM265	DSM265:::human:::challenge	.	0	400mgDSM265	7	0	UNKNOWN	UNKNWON	UNKNWON	0	Dose	.	.
4202	.	QP15C11-101-R101	174	QP15C11	13	400mgDSM265	7	4	77.4666666666667	4	4	HOURS	1	log(Parasitemia:::Asexual:::+:::Gametocyte:::Mean)	8.09132127353041	8.09132127353041	log(p/mL)	0	0	0	0	0	.	0	0	ORAL	0	0	400	.	.	601001	101-R101	Inoculated:::Pfalciparum:::Treatment	2	DSM265	DSM265:::human:::challenge	.	0	400mgDSM265	7	0	UNKNOWN	UNKNWON	UNKNWON	0	Efficacy	.	.
4203	.	QP15C11-101-R101	174	QP15C11	13	400mgDSM265	7	8	81.4666666666667	8	8	HOURS	1	log(Parasitemia:::Asexual:::+:::Gametocyte:::Mean)	8.07090608878783	8.07090608878783	log(p/mL)	0	0	0	0	0	.	0	0	ORAL	0	0	400	.	.	601001	101-R101	Inoculated:::Pfalciparum:::Treatment	2	DSM265	DSM265:::human:::challenge	.	0	400mgDSM265	7	0	UNKNOWN	UNKNWON	UNKNWON	0	Efficacy	.	.
4205	.	QP15C11-101-R101	174	QP15C11	13	400mgDSM265	7	12	85.4666666666667	12	12	HOURS	1	log(Parasitemia:::Asexual:::+:::Gametocyte:::Mean)	8.11162807830774	8.11162807830774	log(p/mL)	0	0	0	0	0	.	0	0	ORAL	0	0	400	.	.	601001	101-R101	Inoculated:::Pfalciparum:::Treatment	2	DSM265	DSM265:::human:::challenge	.	0	400mgDSM265	7	0	UNKNOWN	UNKNWON	UNKNWON	0	Efficacy	.	.
4206	.	QP15C11-101-R101	174	QP15C11	13	400mgDSM265	7	16	89.4666666666667	16	16	HOURS	1	log(Parasitemia:::Asexual:::+:::Gametocyte:::Mean)	8.1149229742046	8.1149229742046	log(p/mL)	0	0	0	0	0	.	0	0	ORAL	0	0	400	.	.	601001	101-R101	Inoculated:::Pfalciparum:::Treatment	2	DSM265	DSM265:::human:::challenge	.	0	400mgDSM265	7	0	UNKNOWN	UNKNWON	UNKNWON	0	Efficacy	.	.
4208	.	QP15C11-101-R101	174	QP15C11	13	400mgDSM265	7	24	97.4666666666667	24	24	HOURS	1	log(Parasitemia:::Asexual:::+:::Gametocyte:::Mean)	7.59337419312128	7.59337419312128	log(p/mL)	0	0	0	0	0	.	0	0	ORAL	0	0	400	.	.	601001	101-R101	Inoculated:::Pfalciparum:::Treatment	2	DSM265	DSM265:::human:::challenge	.	0	400mgDSM265	7	0	UNKNOWN	UNKNWON	UNKNWON	0	Efficacy	.	.
4209	.	QP15C11-101-R101	174	QP15C11	13	400mgDSM265	7	30	103.466666666667	30	30	HOURS	1	log(Parasitemia:::Asexual:::+:::Gametocyte:::Mean)	5.82008293035237	5.82008293035237	log(p/mL)	0	0	0	0	0	.	0	0	ORAL	0	0	400	.	.	601001	101-R101	Inoculated:::Pfalciparum:::Treatment	2	DSM265	DSM265:::human:::challenge	.	0	400mgDSM265	7	0	UNKNOWN	UNKNWON	UNKNWON	0	Efficacy	.	.
4210	.	QP15C11-101-R101	174	QP15C11	13	400mgDSM265	7	36.05	109.516666666667	36	36.05	HOURS	1	log(Parasitemia:::Asexual:::+:::Gametocyte:::Mean)	5.17048399503815	5.17048399503815	log(p/mL)	0	0	0	0	0	.	0	0	ORAL	0	0	400	.	.	601001	101-R101	Inoculated:::Pfalciparum:::Treatment	2	DSM265	DSM265:::human:::challenge	.	0	400mgDSM265	7	0	UNKNOWN	UNKNWON	UNKNWON	0	Efficacy	.	.
4212	.	QP15C11-101-R101	174	QP15C11	13	400mgDSM265	7	48.0333333333333	121.5	48	48.0333333333333	HOURS	1	log(Parasitemia:::Asexual:::+:::Gametocyte:::Mean)	3.61091791264424	3.61091791264424	log(p/mL)	0	0	0	0	0	.	0	0	ORAL	0	0	400	.	.	601001	101-R101	Inoculated:::Pfalciparum:::Treatment	2	DSM265	DSM265:::human:::challenge	.	0	400mgDSM265	7	0	UNKNOWN	UNKNWON	UNKNWON	0	Efficacy	.	.
4213	.	QP15C11-101-R101	174	QP15C11	13	400mgDSM265	7	60.1666666666667	133.633333333333	60.25	60.1666666666667	HOURS	1	log(Parasitemia:::Asexual:::+:::Gametocyte:::Mean)	-0.693147180559945	0	log(p/mL)	0	1	0	0	0	.	0	0	ORAL	0	0	400	.	.	601001	101-R101	Inoculated:::Pfalciparum:::Treatment	2	DSM265	DSM265:::human:::challenge	.	0	400mgDSM265	7	0	UNKNOWN	UNKNWON	UNKNWON	0	Efficacy	.	.
4214	.	QP15C11-101-R101	174	QP15C11	13	400mgDSM265	7	72.1	145.566666666667	72	72.1	HOURS	1	log(Parasitemia:::Asexual:::+:::Gametocyte:::Mean)	-0.693147180559945	0	log(p/mL)	0	1	0	0	0	.	0	0	ORAL	0	0	400	.	.	601001	101-R101	Inoculated:::Pfalciparum:::Treatment	2	DSM265	DSM265:::human:::challenge	.	0	400mgDSM265	7	0	UNKNOWN	UNKNWON	UNKNWON	0	Efficacy	.	.
4215	.	QP15C11-101-R101	174	QP15C11	13	400mgDSM265	7	83.2666666666667	156.733333333333	83.25	83.2666666666667	HOURS	1	log(Parasitemia:::Asexual:::+:::Gametocyte:::Mean)	-0.693147180559945	0	log(p/mL)	0	1	0	0	0	.	0	0	ORAL	0	0	400	.	.	601001	101-R101	Inoculated:::Pfalciparum:::Treatment	2	DSM265	DSM265:::human:::challenge	.	0	400mgDSM265	7	0	UNKNOWN	UNKNWON	UNKNWON	0	Efficacy	.	.
4217	.	QP15C11-101-R101	174	QP15C11	13	400mgDSM265	7	94.5166666666667	167.983333333333	94.5	94.5166666666667	HOURS	1	log(Parasitemia:::Asexual:::+:::Gametocyte:::Mean)	-0.693147180559945	0	log(p/mL)	0	1	0	0	0	.	0	0	ORAL	0	0	400	.	.	601001	101-R101	Inoculated:::Pfalciparum:::Treatment	2	DSM265	DSM265:::human:::challenge	.	0	400mgDSM265	7	0	UNKNOWN	UNKNWON	UNKNWON	0	Efficacy	.	.
4218	.	QP15C11-101-R101	174	QP15C11	13	400mgDSM265	7	107.333333333333	180.8	107.25	107.333333333333	HOURS	1	log(Parasitemia:::Asexual:::+:::Gametocyte:::Mean)	-0.693147180559945	0	log(p/mL)	0	1	0	0	0	.	0	0	ORAL	0	0	400	.	.	601001	101-R101	Inoculated:::Pfalciparum:::Treatment	2	DSM265	DSM265:::human:::challenge	.	0	400mgDSM265	7	0	UNKNOWN	UNKNWON	UNKNWON	0	Efficacy	.	.
4221	.	QP15C11-101-R101	174	QP15C11	13	400mgDSM265	7	119.05	192.516666666667	119	119.05	HOURS	1	log(Parasitemia:::Asexual:::+:::Gametocyte:::Mean)	-0.693147180559945	0	log(p/mL)	0	1	0	0	0	.	0	0	ORAL	0	0	400	.	.	601001	101-R101	Inoculated:::Pfalciparum:::Treatment	2	DSM265	DSM265:::human:::challenge	.	0	400mgDSM265	7	0	UNKNOWN	UNKNWON	UNKNWON	0	Efficacy	.	.
4234	.	QP15C11-101-R101	174	QP15C11	13	400mgDSM265	7	384.05	457.516666666667	384	0	HOURS	.	DSM265:::Dose	400	0	mg	.	0	1	1	400	1	0	0	ORAL	0	0	400	.	.	601001	101-R101	Inoculated:::Pfalciparum:::Treatment	2	DSM265	DSM265:::human:::challenge	.	0	400mgDSM265	7	0	UNKNOWN	UNKNWON	UNKNWON	0	Dose	.	.
4250	.	QP15C11-101-R102	175	QP15C11	13	400mgDSM265	7	-72.9666666666667	0	-73	-72.9666666666667	HOURS	1	log(Parasitemia:::Asexual:::+:::Gametocyte:::Mean)	4.71849887129509	4.71849887129509	log(p/mL)	0	0	0	0	0	.	0	0	ORAL	0	0	0	.	.	601001	101-R102	Inoculated:::Pfalciparum:::Treatment	2	DSM265	DSM265:::human:::challenge	.	0	400mgDSM265	7	0	UNKNOWN	UNKNWON	UNKNWON	0	Efficacy	.	.
4251	.	QP15C11-101-R102	175	QP15C11	13	400mgDSM265	7	-49.0333333333333	23.9333333333334	-49	-49.0333333333333	HOURS	1	log(Parasitemia:::Asexual:::+:::Gametocyte:::Mean)	7.22620901010066	7.22620901010066	log(p/mL)	0	0	0	0	0	.	0	0	ORAL	0	0	0	.	.	601001	101-R102	Inoculated:::Pfalciparum:::Treatment	2	DSM265	DSM265:::human:::challenge	.	0	400mgDSM265	7	0	UNKNOWN	UNKNWON	UNKNWON	0	Efficacy	.	.
4252	.	QP15C11-101-R102	175	QP15C11	13	400mgDSM265	7	-38.8	34.1666666666667	-38.75	-38.8	HOURS	1	log(Parasitemia:::Asexual:::+:::Gametocyte:::Mean)	7.52779398772145	7.52779398772145	log(p/mL)	0	0	0	0	0	.	0	0	ORAL	0	0	0	.	.	601001	101-R102	Inoculated:::Pfalciparum:::Treatment	2	DSM265	DSM265:::human:::challenge	.	0	400mgDSM265	7	0	UNKNOWN	UNKNWON	UNKNWON	0	Efficacy	.	.
4253	.	QP15C11-101-R102	175	QP15C11	13	400mgDSM265	7	-24.9166666666667	48.05	-25	-24.9166666666667	HOURS	1	log(Parasitemia:::Asexual:::+:::Gametocyte:::Mean)	6.37161184723186	6.37161184723186	log(p/mL)	0	0	0	0	0	.	0	0	ORAL	0	0	0	.	.	601001	101-R102	Inoculated:::Pfalciparum:::Treatment	2	DSM265	DSM265:::human:::challenge	.	0	400mgDSM265	7	0	UNKNOWN	UNKNWON	UNKNWON	0	Efficacy	.	.
4254	.	QP15C11-101-R102	175	QP15C11	13	400mgDSM265	7	-15.0666666666667	57.9	-15	-15.0666666666667	HOURS	1	log(Parasitemia:::Asexual:::+:::Gametocyte:::Mean)	9.10775378320109	9.10775378320109	log(p/mL)	0	0	0	0	0	.	0	0	ORAL	0	0	0	.	.	601001	101-R102	Inoculated:::Pfalciparum:::Treatment	2	DSM265	DSM265:::human:::challenge	.	0	400mgDSM265	7	0	UNKNOWN	UNKNWON	UNKNWON	0	Efficacy	.	.
4256	.	QP15C11-101-R102	175	QP15C11	13	400mgDSM265	7	-0.483333333333333	72.4833333333334	-0.5	-0.483333333333334	HOURS	1	log(Parasitemia:::Asexual:::+:::Gametocyte:::Mean)	11.0355990897447	11.0355990897447	log(p/mL)	0	0	0	0	0	.	0	0	ORAL	0	0	0	.	.	601001	101-R102	Inoculated:::Pfalciparum:::Treatment	2	DSM265	DSM265:::human:::challenge	.	0	400mgDSM265	7	0	UNKNOWN	UNKNWON	UNKNWON	0	Efficacy	.	.
4257	.	QP15C11-101-R102	175	QP15C11	13	400mgDSM265	7	0	72.9666666666667	0	0	HOURS	.	DSM265:::Dose	400	0	mg	.	0	1	1	400	1	0	0	ORAL	0	0	400	.	.	601001	101-R102	Inoculated:::Pfalciparum:::Treatment	2	DSM265	DSM265:::human:::challenge	.	0	400mgDSM265	7	0	UNKNOWN	UNKNWON	UNKNWON	0	Dose	.	.
4261	.	QP15C11-101-R102	175	QP15C11	13	400mgDSM265	7	4	76.9666666666667	4	4	HOURS	1	log(Parasitemia:::Asexual:::+:::Gametocyte:::Mean)	10.1502695024157	10.1502695024157	log(p/mL)	0	0	0	0	0	.	0	0	ORAL	0	0	400	.	.	601001	101-R102	Inoculated:::Pfalciparum:::Treatment	2	DSM265	DSM265:::human:::challenge	.	0	400mgDSM265	7	0	UNKNOWN	UNKNWON	UNKNWON	0	Efficacy	.	.
4262	.	QP15C11-101-R102	175	QP15C11	13	400mgDSM265	7	8.01666666666667	80.9833333333334	8	8.01666666666667	HOURS	1	log(Parasitemia:::Asexual:::+:::Gametocyte:::Mean)	10.0594223541569	10.0594223541569	log(p/mL)	0	0	0	0	0	.	0	0	ORAL	0	0	400	.	.	601001	101-R102	Inoculated:::Pfalciparum:::Treatment	2	DSM265	DSM265:::human:::challenge	.	0	400mgDSM265	7	0	UNKNOWN	UNKNWON	UNKNWON	0	Efficacy	.	.
4264	.	QP15C11-101-R102	175	QP15C11	13	400mgDSM265	7	12.0333333333333	85	12	12.0333333333333	HOURS	1	log(Parasitemia:::Asexual:::+:::Gametocyte:::Mean)	9.29486532704588	9.29486532704588	log(p/mL)	0	0	0	0	0	.	0	0	ORAL	0	0	400	.	.	601001	101-R102	Inoculated:::Pfalciparum:::Treatment	2	DSM265	DSM265:::human:::challenge	.	0	400mgDSM265	7	0	UNKNOWN	UNKNWON	UNKNWON	0	Efficacy	.	.
4265	.	QP15C11-101-R102	175	QP15C11	13	400mgDSM265	7	16	88.9666666666667	16	16	HOURS	1	log(Parasitemia:::Asexual:::+:::Gametocyte:::Mean)	9.95920604129247	9.95920604129247	log(p/mL)	0	0	0	0	0	.	0	0	ORAL	0	0	400	.	.	601001	101-R102	Inoculated:::Pfalciparum:::Treatment	2	DSM265	DSM265:::human:::challenge	.	0	400mgDSM265	7	0	UNKNOWN	UNKNWON	UNKNWON	0	Efficacy	.	.
4267	.	QP15C11-101-R102	175	QP15C11	13	400mgDSM265	7	24	96.9666666666667	24	24	HOURS	1	log(Parasitemia:::Asexual:::+:::Gametocyte:::Mean)	9.20240900164991	9.20240900164991	log(p/mL)	0	0	0	0	0	.	0	0	ORAL	0	0	400	.	.	601001	101-R102	Inoculated:::Pfalciparum:::Treatment	2	DSM265	DSM265:::human:::challenge	.	0	400mgDSM265	7	0	UNKNOWN	UNKNWON	UNKNWON	0	Efficacy	.	.
4268	.	QP15C11-101-R102	175	QP15C11	13	400mgDSM265	7	30	102.966666666667	30	30	HOURS	1	log(Parasitemia:::Asexual:::+:::Gametocyte:::Mean)	8.44483752922411	8.44483752922411	log(p/mL)	0	0	0	0	0	.	0	0	ORAL	0	0	400	.	.	601001	101-R102	Inoculated:::Pfalciparum:::Treatment	2	DSM265	DSM265:::human:::challenge	.	0	400mgDSM265	7	0	UNKNOWN	UNKNWON	UNKNWON	0	Efficacy	.	.
4269	.	QP15C11-101-R102	175	QP15C11	13	400mgDSM265	7	36.1166666666667	109.083333333333	36	36.1166666666667	HOURS	1	log(Parasitemia:::Asexual:::+:::Gametocyte:::Mean)	7.05789793741186	7.05789793741186	log(p/mL)	0	0	0	0	0	.	0	0	ORAL	0	0	400	.	.	601001	101-R102	Inoculated:::Pfalciparum:::Treatment	2	DSM265	DSM265:::human:::challenge	.	0	400mgDSM265	7	0	UNKNOWN	UNKNWON	UNKNWON	0	Efficacy	.	.
4271	.	QP15C11-101-R102	175	QP15C11	13	400mgDSM265	7	48.0833333333333	121.05	48	48.0833333333333	HOURS	1	log(Parasitemia:::Asexual:::+:::Gametocyte:::Mean)	5.14749447681345	5.14749447681345	log(p/mL)	0	0	0	0	0	.	0	0	ORAL	0	0	400	.	.	601001	101-R102	Inoculated:::Pfalciparum:::Treatment	2	DSM265	DSM265:::human:::challenge	.	0	400mgDSM265	7	0	UNKNOWN	UNKNWON	UNKNWON	0	Efficacy	.	.
4272	.	QP15C11-101-R102	175	QP15C11	13	400mgDSM265	7	59.9833333333333	132.95	60	59.9833333333333	HOURS	1	log(Parasitemia:::Asexual:::+:::Gametocyte:::Mean)	4.18965474202643	4.18965474202643	log(p/mL)	0	0	0	0	0	.	0	0	ORAL	0	0	400	.	.	601001	101-R102	Inoculated:::Pfalciparum:::Treatment	2	DSM265	DSM265:::human:::challenge	.	0	400mgDSM265	7	0	UNKNOWN	UNKNWON	UNKNWON	0	Efficacy	.	.
4273	.	QP15C11-101-R102	175	QP15C11	13	400mgDSM265	7	72.0666666666667	145.033333333333	72	72.0666666666667	HOURS	1	log(Parasitemia:::Asexual:::+:::Gametocyte:::Mean)	4.27666611901606	4.27666611901606	log(p/mL)	0	0	0	0	0	.	0	0	ORAL	0	0	400	.	.	601001	101-R102	Inoculated:::Pfalciparum:::Treatment	2	DSM265	DSM265:::human:::challenge	.	0	400mgDSM265	7	0	UNKNOWN	UNKNWON	UNKNWON	0	Efficacy	.	.
4274	.	QP15C11-101-R102	175	QP15C11	13	400mgDSM265	7	83.1666666666667	156.133333333333	83.25	83.1666666666667	HOURS	1	log(Parasitemia:::Asexual:::+:::Gametocyte:::Mean)	3.91202300542815	3.91202300542815	log(p/mL)	0	0	0	0	0	.	0	0	ORAL	0	0	400	.	.	601001	101-R102	Inoculated:::Pfalciparum:::Treatment	2	DSM265	DSM265:::human:::challenge	.	0	400mgDSM265	7	0	UNKNOWN	UNKNWON	UNKNWON	0	Efficacy	.	.
4276	.	QP15C11-101-R102	175	QP15C11	13	400mgDSM265	7	95.3166666666667	168.283333333333	95.25	95.3166666666667	HOURS	1	log(Parasitemia:::Asexual:::+:::Gametocyte:::Mean)	3.82864139648909	3.82864139648909	log(p/mL)	0	0	0	0	0	.	0	0	ORAL	0	0	400	.	.	601001	101-R102	Inoculated:::Pfalciparum:::Treatment	2	DSM265	DSM265:::human:::challenge	.	0	400mgDSM265	7	0	UNKNOWN	UNKNWON	UNKNWON	0	Efficacy	.	.
4293	.	QP15C11-101-R102	175	QP15C11	13	400mgDSM265	7	383.966666666667	456.933333333334	384	0	HOURS	.	DSM265:::Dose	400	0	mg	.	0	1	1	400	1	0	0	ORAL	0	0	400	.	.	601001	101-R102	Inoculated:::Pfalciparum:::Treatment	2	DSM265	DSM265:::human:::challenge	.	0	400mgDSM265	7	0	UNKNOWN	UNKNWON	UNKNWON	0	Dose	.	.
4309	.	QP15C11-101-R103	176	QP15C11	13	400mgDSM265	7	-73.3666666666667	0	-73.25	-73.3666666666667	HOURS	1	log(Parasitemia:::Asexual:::+:::Gametocyte:::Mean)	3.17805383034795	3.17805383034795	log(p/mL)	0	0	0	0	0	.	0	0	ORAL	0	0	0	.	.	601001	101-R103	Inoculated:::Pfalciparum:::Treatment	2	DSM265	DSM265:::human:::challenge	.	0	400mgDSM265	7	0	UNKNOWN	UNKNWON	UNKNWON	0	Efficacy	.	.
4310	.	QP15C11-101-R103	176	QP15C11	13	400mgDSM265	7	-49.5	23.8666666666667	-49.5	-49.5	HOURS	1	log(Parasitemia:::Asexual:::+:::Gametocyte:::Mean)	6.77992190747226	6.77992190747226	log(p/mL)	0	0	0	0	0	.	0	0	ORAL	0	0	0	.	.	601001	101-R103	Inoculated:::Pfalciparum:::Treatment	2	DSM265	DSM265:::human:::challenge	.	0	400mgDSM265	7	0	UNKNOWN	UNKNWON	UNKNWON	0	Efficacy	.	.
4311	.	QP15C11-101-R103	176	QP15C11	13	400mgDSM265	7	-25.6666666666667	47.7	-25.75	-25.6666666666667	HOURS	1	log(Parasitemia:::Asexual:::+:::Gametocyte:::Mean)	5.63121178182137	5.63121178182137	log(p/mL)	0	0	0	0	0	.	0	0	ORAL	0	0	0	.	.	601001	101-R103	Inoculated:::Pfalciparum:::Treatment	2	DSM265	DSM265:::human:::challenge	.	0	400mgDSM265	7	0	UNKNOWN	UNKNWON	UNKNWON	0	Efficacy	.	.
4312	.	QP15C11-101-R103	176	QP15C11	13	400mgDSM265	7	-14.9333333333333	58.4333333333334	-15	-14.9333333333333	HOURS	1	log(Parasitemia:::Asexual:::+:::Gametocyte:::Mean)	6.87935580446043	6.87935580446043	log(p/mL)	0	0	0	0	0	.	0	0	ORAL	0	0	0	.	.	601001	101-R103	Inoculated:::Pfalciparum:::Treatment	2	DSM265	DSM265:::human:::challenge	.	0	400mgDSM265	7	0	UNKNOWN	UNKNWON	UNKNWON	0	Efficacy	.	.
4314	.	QP15C11-101-R103	176	QP15C11	13	400mgDSM265	7	-0.666666666666667	72.7	-0.75	-0.666666666666671	HOURS	1	log(Parasitemia:::Asexual:::+:::Gametocyte:::Mean)	9.71486619359365	9.71486619359365	log(p/mL)	0	0	0	0	0	.	0	0	ORAL	0	0	0	.	.	601001	101-R103	Inoculated:::Pfalciparum:::Treatment	2	DSM265	DSM265:::human:::challenge	.	0	400mgDSM265	7	0	UNKNOWN	UNKNWON	UNKNWON	0	Efficacy	.	.
4315	.	QP15C11-101-R103	176	QP15C11	13	400mgDSM265	7	0	73.3666666666667	0	0	HOURS	.	DSM265:::Dose	400	0	mg	.	0	1	1	400	1	0	0	ORAL	0	0	400	.	.	601001	101-R103	Inoculated:::Pfalciparum:::Treatment	2	DSM265	DSM265:::human:::challenge	.	0	400mgDSM265	7	0	UNKNOWN	UNKNWON	UNKNWON	0	Dose	.	.
4319	.	QP15C11-101-R103	176	QP15C11	13	400mgDSM265	7	4	77.3666666666667	4	4	HOURS	1	log(Parasitemia:::Asexual:::+:::Gametocyte:::Mean)	9.21771312630559	9.21771312630559	log(p/mL)	0	0	0	0	0	.	0	0	ORAL	0	0	400	.	.	601001	101-R103	Inoculated:::Pfalciparum:::Treatment	2	DSM265	DSM265:::human:::challenge	.	0	400mgDSM265	7	0	UNKNOWN	UNKNWON	UNKNWON	0	Efficacy	.	.
4320	.	QP15C11-101-R103	176	QP15C11	13	400mgDSM265	7	8.01666666666667	81.3833333333334	8	8.01666666666667	HOURS	1	log(Parasitemia:::Asexual:::+:::Gametocyte:::Mean)	8.49739856408806	8.49739856408806	log(p/mL)	0	0	0	0	0	.	0	0	ORAL	0	0	400	.	.	601001	101-R103	Inoculated:::Pfalciparum:::Treatment	2	DSM265	DSM265:::human:::challenge	.	0	400mgDSM265	7	0	UNKNOWN	UNKNWON	UNKNWON	0	Efficacy	.	.
4322	.	QP15C11-101-R103	176	QP15C11	13	400mgDSM265	7	12.05	85.4166666666667	12	12.05	HOURS	1	log(Parasitemia:::Asexual:::+:::Gametocyte:::Mean)	8.07589363029885	8.07589363029885	log(p/mL)	0	0	0	0	0	.	0	0	ORAL	0	0	400	.	.	601001	101-R103	Inoculated:::Pfalciparum:::Treatment	2	DSM265	DSM265:::human:::challenge	.	0	400mgDSM265	7	0	UNKNOWN	UNKNWON	UNKNWON	0	Efficacy	.	.
4323	.	QP15C11-101-R103	176	QP15C11	13	400mgDSM265	7	16	89.3666666666667	16	16	HOURS	1	log(Parasitemia:::Asexual:::+:::Gametocyte:::Mean)	8.65312170864048	8.65312170864048	log(p/mL)	0	0	0	0	0	.	0	0	ORAL	0	0	400	.	.	601001	101-R103	Inoculated:::Pfalciparum:::Treatment	2	DSM265	DSM265:::human:::challenge	.	0	400mgDSM265	7	0	UNKNOWN	UNKNWON	UNKNWON	0	Efficacy	.	.
4325	.	QP15C11-101-R103	176	QP15C11	13	400mgDSM265	7	24	97.3666666666667	24	24	HOURS	1	log(Parasitemia:::Asexual:::+:::Gametocyte:::Mean)	7.44483327389219	7.44483327389219	log(p/mL)	0	0	0	0	0	.	0	0	ORAL	0	0	400	.	.	601001	101-R103	Inoculated:::Pfalciparum:::Treatment	2	DSM265	DSM265:::human:::challenge	.	0	400mgDSM265	7	0	UNKNOWN	UNKNWON	UNKNWON	0	Efficacy	.	.
4326	.	QP15C11-101-R103	176	QP15C11	13	400mgDSM265	7	30	103.366666666667	30	30	HOURS	1	log(Parasitemia:::Asexual:::+:::Gametocyte:::Mean)	6.07534603108869	6.07534603108869	log(p/mL)	0	0	0	0	0	.	0	0	ORAL	0	0	400	.	.	601001	101-R103	Inoculated:::Pfalciparum:::Treatment	2	DSM265	DSM265:::human:::challenge	.	0	400mgDSM265	7	0	UNKNOWN	UNKNWON	UNKNWON	0	Efficacy	.	.
4327	.	QP15C11-101-R103	176	QP15C11	13	400mgDSM265	7	36	109.366666666667	36	36	HOURS	1	log(Parasitemia:::Asexual:::+:::Gametocyte:::Mean)	4.52178857704905	4.52178857704905	log(p/mL)	0	0	0	0	0	.	0	0	ORAL	0	0	400	.	.	601001	101-R103	Inoculated:::Pfalciparum:::Treatment	2	DSM265	DSM265:::human:::challenge	.	0	400mgDSM265	7	0	UNKNOWN	UNKNWON	UNKNWON	0	Efficacy	.	.
4329	.	QP15C11-101-R103	176	QP15C11	13	400mgDSM265	7	48.0166666666667	121.383333333333	48	48.0166666666667	HOURS	1	log(Parasitemia:::Asexual:::+:::Gametocyte:::Mean)	-0.693147180559945	0	log(p/mL)	0	1	0	0	0	.	0	0	ORAL	0	0	400	.	.	601001	101-R103	Inoculated:::Pfalciparum:::Treatment	2	DSM265	DSM265:::human:::challenge	.	0	400mgDSM265	7	0	UNKNOWN	UNKNWON	UNKNWON	0	Efficacy	.	.
4330	.	QP15C11-101-R103	176	QP15C11	13	400mgDSM265	7	60	133.366666666667	60	60	HOURS	1	log(Parasitemia:::Asexual:::+:::Gametocyte:::Mean)	-0.693147180559945	0	log(p/mL)	0	1	0	0	0	.	0	0	ORAL	0	0	400	.	.	601001	101-R103	Inoculated:::Pfalciparum:::Treatment	2	DSM265	DSM265:::human:::challenge	.	0	400mgDSM265	7	0	UNKNOWN	UNKNWON	UNKNWON	0	Efficacy	.	.
4331	.	QP15C11-101-R103	176	QP15C11	13	400mgDSM265	7	72.0333333333333	145.4	72	72.0333333333333	HOURS	1	log(Parasitemia:::Asexual:::+:::Gametocyte:::Mean)	-0.693147180559945	0	log(p/mL)	0	1	0	0	0	.	0	0	ORAL	0	0	400	.	.	601001	101-R103	Inoculated:::Pfalciparum:::Treatment	2	DSM265	DSM265:::human:::challenge	.	0	400mgDSM265	7	0	UNKNOWN	UNKNWON	UNKNWON	0	Efficacy	.	.
4332	.	QP15C11-101-R103	176	QP15C11	13	400mgDSM265	7	82.4	155.766666666667	82.5	82.4	HOURS	1	log(Parasitemia:::Asexual:::+:::Gametocyte:::Mean)	-0.693147180559945	0	log(p/mL)	0	1	0	0	0	.	0	0	ORAL	0	0	400	.	.	601001	101-R103	Inoculated:::Pfalciparum:::Treatment	2	DSM265	DSM265:::human:::challenge	.	0	400mgDSM265	7	0	UNKNOWN	UNKNWON	UNKNWON	0	Efficacy	.	.
4334	.	QP15C11-101-R103	176	QP15C11	13	400mgDSM265	7	94.8833333333333	168.25	95	94.8833333333333	HOURS	1	log(Parasitemia:::Asexual:::+:::Gametocyte:::Mean)	-0.693147180559945	0	log(p/mL)	0	1	0	0	0	.	0	0	ORAL	0	0	400	.	.	601001	101-R103	Inoculated:::Pfalciparum:::Treatment	2	DSM265	DSM265:::human:::challenge	.	0	400mgDSM265	7	0	UNKNOWN	UNKNWON	UNKNWON	0	Efficacy	.	.
4335	.	QP15C11-101-R103	176	QP15C11	13	400mgDSM265	7	106.033333333333	179.4	106	106.033333333333	HOURS	1	log(Parasitemia:::Asexual:::+:::Gametocyte:::Mean)	-0.693147180559945	0	log(p/mL)	0	1	0	0	0	.	0	0	ORAL	0	0	400	.	.	601001	101-R103	Inoculated:::Pfalciparum:::Treatment	2	DSM265	DSM265:::human:::challenge	.	0	400mgDSM265	7	0	UNKNOWN	UNKNWON	UNKNWON	0	Efficacy	.	.
4338	.	QP15C11-101-R103	176	QP15C11	13	400mgDSM265	7	118.8	192.166666666667	118.75	118.8	HOURS	1	log(Parasitemia:::Asexual:::+:::Gametocyte:::Mean)	-0.693147180559945	0	log(p/mL)	0	1	0	0	0	.	0	0	ORAL	0	0	400	.	.	601001	101-R103	Inoculated:::Pfalciparum:::Treatment	2	DSM265	DSM265:::human:::challenge	.	0	400mgDSM265	7	0	UNKNOWN	UNKNWON	UNKNWON	0	Efficacy	.	.
4351	.	QP15C11-101-R103	176	QP15C11	13	400mgDSM265	7	383.933333333333	457.3	384	0	HOURS	.	DSM265:::Dose	400	0	mg	.	0	1	1	400	1	0	0	ORAL	0	0	400	.	.	601001	101-R103	Inoculated:::Pfalciparum:::Treatment	2	DSM265	DSM265:::human:::challenge	.	0	400mgDSM265	7	0	UNKNOWN	UNKNWON	UNKNWON	0	Dose	.	.
4380	.	QP15C11-101-R105	178	QP15C11	13	400mgDSM265	7	-73.85	0	-73.75	-73.85	HOURS	1	log(Parasitemia:::Asexual:::+:::Gametocyte:::Mean)	-0.693147180559945	0	log(p/mL)	0	1	0	0	0	.	0	0	ORAL	0	0	0	.	.	601001	101-R105	Inoculated:::Pfalciparum:::Treatment	2	DSM265	DSM265:::human:::challenge	.	0	400mgDSM265	7	0	UNKNOWN	UNKNWON	UNKNWON	0	Efficacy	.	.
4381	.	QP15C11-101-R105	178	QP15C11	13	400mgDSM265	7	-49.3	24.55	-49.25	-49.3	HOURS	1	log(Parasitemia:::Asexual:::+:::Gametocyte:::Mean)	5.3230099791384	5.3230099791384	log(p/mL)	0	0	0	0	0	.	0	0	ORAL	0	0	0	.	.	601001	101-R105	Inoculated:::Pfalciparum:::Treatment	2	DSM265	DSM265:::human:::challenge	.	0	400mgDSM265	7	0	UNKNOWN	UNKNWON	UNKNWON	0	Efficacy	.	.
4382	.	QP15C11-101-R105	178	QP15C11	13	400mgDSM265	7	-39.9666666666667	33.8833333333333	-40	-39.9666666666667	HOURS	1	log(Parasitemia:::Asexual:::+:::Gametocyte:::Mean)	4.52178857704905	4.52178857704905	log(p/mL)	0	0	0	0	0	.	0	0	ORAL	0	0	0	.	.	601001	101-R105	Inoculated:::Pfalciparum:::Treatment	2	DSM265	DSM265:::human:::challenge	.	0	400mgDSM265	7	0	UNKNOWN	UNKNWON	UNKNWON	0	Efficacy	.	.
4383	.	QP15C11-101-R105	178	QP15C11	13	400mgDSM265	7	-26.0333333333333	47.8166666666667	-26	-26.0333333333333	HOURS	1	log(Parasitemia:::Asexual:::+:::Gametocyte:::Mean)	4.12713438504508	4.12713438504508	log(p/mL)	0	0	0	0	0	.	0	0	ORAL	0	0	0	.	.	601001	101-R105	Inoculated:::Pfalciparum:::Treatment	2	DSM265	DSM265:::human:::challenge	.	0	400mgDSM265	7	0	UNKNOWN	UNKNWON	UNKNWON	0	Efficacy	.	.
4384	.	QP15C11-101-R105	178	QP15C11	13	400mgDSM265	7	-15.8	58.05	-15.75	-15.8	HOURS	1	log(Parasitemia:::Asexual:::+:::Gametocyte:::Mean)	4.23410650459727	4.23410650459727	log(p/mL)	0	0	0	0	0	.	0	0	ORAL	0	0	0	.	.	601001	101-R105	Inoculated:::Pfalciparum:::Treatment	2	DSM265	DSM265:::human:::challenge	.	0	400mgDSM265	7	0	UNKNOWN	UNKNWON	UNKNWON	0	Efficacy	.	.
4386	.	QP15C11-101-R105	178	QP15C11	13	400mgDSM265	7	-0.75	73.1	-0.75	-0.75	HOURS	1	log(Parasitemia:::Asexual:::+:::Gametocyte:::Mean)	7.11882624906207	7.11882624906207	log(p/mL)	0	0	0	0	0	.	0	0	ORAL	0	0	0	.	.	601001	101-R105	Inoculated:::Pfalciparum:::Treatment	2	DSM265	DSM265:::human:::challenge	.	0	400mgDSM265	7	0	UNKNOWN	UNKNWON	UNKNWON	0	Efficacy	.	.
4387	.	QP15C11-101-R105	178	QP15C11	13	400mgDSM265	7	0	73.85	0	0	HOURS	.	DSM265:::Dose	400	0	mg	.	0	1	1	400	1	0	0	ORAL	0	0	400	.	.	601001	101-R105	Inoculated:::Pfalciparum:::Treatment	2	DSM265	DSM265:::human:::challenge	.	0	400mgDSM265	7	0	UNKNOWN	UNKNWON	UNKNWON	0	Dose	.	.
4391	.	QP15C11-101-R105	178	QP15C11	13	400mgDSM265	7	4	77.85	4	4	HOURS	1	log(Parasitemia:::Asexual:::+:::Gametocyte:::Mean)	6.7923444274708	6.7923444274708	log(p/mL)	0	0	0	0	0	.	0	0	ORAL	0	0	400	.	.	601001	101-R105	Inoculated:::Pfalciparum:::Treatment	2	DSM265	DSM265:::human:::challenge	.	0	400mgDSM265	7	0	UNKNOWN	UNKNWON	UNKNWON	0	Efficacy	.	.
4392	.	QP15C11-101-R105	178	QP15C11	13	400mgDSM265	7	8	81.85	8	8	HOURS	1	log(Parasitemia:::Asexual:::+:::Gametocyte:::Mean)	6.56385552653214	6.56385552653214	log(p/mL)	0	0	0	0	0	.	0	0	ORAL	0	0	400	.	.	601001	101-R105	Inoculated:::Pfalciparum:::Treatment	2	DSM265	DSM265:::human:::challenge	.	0	400mgDSM265	7	0	UNKNOWN	UNKNWON	UNKNWON	0	Efficacy	.	.
4394	.	QP15C11-101-R105	178	QP15C11	13	400mgDSM265	7	12	85.85	12	12	HOURS	1	log(Parasitemia:::Asexual:::+:::Gametocyte:::Mean)	6.32972090552269	6.32972090552269	log(p/mL)	0	0	0	0	0	.	0	0	ORAL	0	0	400	.	.	601001	101-R105	Inoculated:::Pfalciparum:::Treatment	2	DSM265	DSM265:::human:::challenge	.	0	400mgDSM265	7	0	UNKNOWN	UNKNWON	UNKNWON	0	Efficacy	.	.
4395	.	QP15C11-101-R105	178	QP15C11	13	400mgDSM265	7	16	89.85	16	16	HOURS	1	log(Parasitemia:::Asexual:::+:::Gametocyte:::Mean)	5.94803498918064	5.94803498918064	log(p/mL)	0	0	0	0	0	.	0	0	ORAL	0	0	400	.	.	601001	101-R105	Inoculated:::Pfalciparum:::Treatment	2	DSM265	DSM265:::human:::challenge	.	0	400mgDSM265	7	0	UNKNOWN	UNKNWON	UNKNWON	0	Efficacy	.	.
4397	.	QP15C11-101-R105	178	QP15C11	13	400mgDSM265	7	24	97.85	24	24	HOURS	1	log(Parasitemia:::Asexual:::+:::Gametocyte:::Mean)	4.83628190695147	4.83628190695147	log(p/mL)	0	0	0	0	0	.	0	0	ORAL	0	0	400	.	.	601001	101-R105	Inoculated:::Pfalciparum:::Treatment	2	DSM265	DSM265:::human:::challenge	.	0	400mgDSM265	7	0	UNKNOWN	UNKNWON	UNKNWON	0	Efficacy	.	.
4398	.	QP15C11-101-R105	178	QP15C11	13	400mgDSM265	7	29.9	103.75	30	29.9	HOURS	1	log(Parasitemia:::Asexual:::+:::Gametocyte:::Mean)	4.43081679884331	4.43081679884331	log(p/mL)	0	0	0	0	0	.	0	0	ORAL	0	0	400	.	.	601001	101-R105	Inoculated:::Pfalciparum:::Treatment	2	DSM265	DSM265:::human:::challenge	.	0	400mgDSM265	7	0	UNKNOWN	UNKNWON	UNKNWON	0	Efficacy	.	.
4399	.	QP15C11-101-R105	178	QP15C11	13	400mgDSM265	7	36	109.85	36	36	HOURS	1	log(Parasitemia:::Asexual:::+:::Gametocyte:::Mean)	-0.693147180559945	0	log(p/mL)	0	1	0	0	0	.	0	0	ORAL	0	0	400	.	.	601001	101-R105	Inoculated:::Pfalciparum:::Treatment	2	DSM265	DSM265:::human:::challenge	.	0	400mgDSM265	7	0	UNKNOWN	UNKNWON	UNKNWON	0	Efficacy	.	.
4400	.	QP15C11-101-R105	178	QP15C11	13	400mgDSM265	7	36.05	109.9	36	36.05	HOURS	1	log(Parasitemia:::Asexual:::+:::Gametocyte:::Mean)	-0.693147180559945	0	log(p/mL)	0	1	0	0	0	.	0	0	ORAL	0	0	400	.	.	601001	101-R105	Inoculated:::Pfalciparum:::Treatment	2	DSM265	DSM265:::human:::challenge	.	0	400mgDSM265	7	0	UNKNOWN	UNKNWON	UNKNWON	0	Efficacy	.	.
4402	.	QP15C11-101-R105	178	QP15C11	13	400mgDSM265	7	48	121.85	48	48	HOURS	1	log(Parasitemia:::Asexual:::+:::Gametocyte:::Mean)	4.18965474202643	4.18965474202643	log(p/mL)	0	0	0	0	0	.	0	0	ORAL	0	0	400	.	.	601001	101-R105	Inoculated:::Pfalciparum:::Treatment	2	DSM265	DSM265:::human:::challenge	.	0	400mgDSM265	7	0	UNKNOWN	UNKNWON	UNKNWON	0	Efficacy	.	.
4403	.	QP15C11-101-R105	178	QP15C11	13	400mgDSM265	7	60	133.85	60	60	HOURS	1	log(Parasitemia:::Asexual:::+:::Gametocyte:::Mean)	-0.693147180559945	0	log(p/mL)	0	1	0	0	0	.	0	0	ORAL	0	0	400	.	.	601001	101-R105	Inoculated:::Pfalciparum:::Treatment	2	DSM265	DSM265:::human:::challenge	.	0	400mgDSM265	7	0	UNKNOWN	UNKNWON	UNKNWON	0	Efficacy	.	.
4404	.	QP15C11-101-R105	178	QP15C11	13	400mgDSM265	7	72.0333333333333	145.883333333333	72	72.0333333333333	HOURS	1	log(Parasitemia:::Asexual:::+:::Gametocyte:::Mean)	-0.693147180559945	0	log(p/mL)	0	1	0	0	0	.	0	0	ORAL	0	0	400	.	.	601001	101-R105	Inoculated:::Pfalciparum:::Treatment	2	DSM265	DSM265:::human:::challenge	.	0	400mgDSM265	7	0	UNKNOWN	UNKNWON	UNKNWON	0	Efficacy	.	.
4405	.	QP15C11-101-R105	178	QP15C11	13	400mgDSM265	7	81.75	155.6	81.75	81.75	HOURS	1	log(Parasitemia:::Asexual:::+:::Gametocyte:::Mean)	-0.693147180559945	0	log(p/mL)	0	1	0	0	0	.	0	0	ORAL	0	0	400	.	.	601001	101-R105	Inoculated:::Pfalciparum:::Treatment	2	DSM265	DSM265:::human:::challenge	.	0	400mgDSM265	7	0	UNKNOWN	UNKNWON	UNKNWON	0	Efficacy	.	.
4407	.	QP15C11-101-R105	178	QP15C11	13	400mgDSM265	7	93.85	167.7	93.75	93.85	HOURS	1	log(Parasitemia:::Asexual:::+:::Gametocyte:::Mean)	-0.693147180559945	0	log(p/mL)	0	1	0	0	0	.	0	0	ORAL	0	0	400	.	.	601001	101-R105	Inoculated:::Pfalciparum:::Treatment	2	DSM265	DSM265:::human:::challenge	.	0	400mgDSM265	7	0	UNKNOWN	UNKNWON	UNKNWON	0	Efficacy	.	.
4408	.	QP15C11-101-R105	178	QP15C11	13	400mgDSM265	7	106.5	180.35	106.5	106.5	HOURS	1	log(Parasitemia:::Asexual:::+:::Gametocyte:::Mean)	-0.693147180559945	0	log(p/mL)	0	1	0	0	0	.	0	0	ORAL	0	0	400	.	.	601001	101-R105	Inoculated:::Pfalciparum:::Treatment	2	DSM265	DSM265:::human:::challenge	.	0	400mgDSM265	7	0	UNKNOWN	UNKNWON	UNKNWON	0	Efficacy	.	.
4411	.	QP15C11-101-R105	178	QP15C11	13	400mgDSM265	7	118.1	191.95	118	118.1	HOURS	1	log(Parasitemia:::Asexual:::+:::Gametocyte:::Mean)	-0.693147180559945	0	log(p/mL)	0	1	0	0	0	.	0	0	ORAL	0	0	400	.	.	601001	101-R105	Inoculated:::Pfalciparum:::Treatment	2	DSM265	DSM265:::human:::challenge	.	0	400mgDSM265	7	0	UNKNOWN	UNKNWON	UNKNWON	0	Efficacy	.	.
4424	.	QP15C11-101-R105	178	QP15C11	13	400mgDSM265	7	383.75	457.6	383.75	0	HOURS	.	DSM265:::Dose	400	0	mg	.	0	1	1	400	1	0	0	ORAL	0	0	400	.	.	601001	101-R105	Inoculated:::Pfalciparum:::Treatment	2	DSM265	DSM265:::human:::challenge	.	0	400mgDSM265	7	0	UNKNOWN	UNKNWON	UNKNWON	0	Dose	.	.
4440	.	QP15C11-101-R106	179	QP15C11	13	400mgDSM265	7	-73.1833333333333	0	-73.25	-73.1833333333333	HOURS	1	log(Parasitemia:::Asexual:::+:::Gametocyte:::Mean)	5.03695260241362	5.03695260241362	log(p/mL)	0	0	0	0	0	.	0	0	ORAL	0	0	0	.	.	601001	101-R106	Inoculated:::Pfalciparum:::Treatment	2	DSM265	DSM265:::human:::challenge	.	0	400mgDSM265	7	0	UNKNOWN	UNKNWON	UNKNWON	0	Efficacy	.	.
4441	.	QP15C11-101-R106	179	QP15C11	13	400mgDSM265	7	-48.7166666666667	24.4666666666666	-48.75	-48.7166666666667	HOURS	1	log(Parasitemia:::Asexual:::+:::Gametocyte:::Mean)	6.01126717440416	6.01126717440416	log(p/mL)	0	0	0	0	0	.	0	0	ORAL	0	0	0	.	.	601001	101-R106	Inoculated:::Pfalciparum:::Treatment	2	DSM265	DSM265:::human:::challenge	.	0	400mgDSM265	7	0	UNKNOWN	UNKNWON	UNKNWON	0	Efficacy	.	.
4442	.	QP15C11-101-R106	179	QP15C11	13	400mgDSM265	7	-40.4333333333333	32.75	-40.5	-40.4333333333333	HOURS	1	log(Parasitemia:::Asexual:::+:::Gametocyte:::Mean)	6.2803958389602	6.2803958389602	log(p/mL)	0	0	0	0	0	.	0	0	ORAL	0	0	0	.	.	601001	101-R106	Inoculated:::Pfalciparum:::Treatment	2	DSM265	DSM265:::human:::challenge	.	0	400mgDSM265	7	0	UNKNOWN	UNKNWON	UNKNWON	0	Efficacy	.	.
4443	.	QP15C11-101-R106	179	QP15C11	13	400mgDSM265	7	-25.25	47.9333333333333	-25.25	-25.25	HOURS	1	log(Parasitemia:::Asexual:::+:::Gametocyte:::Mean)	5.3230099791384	5.3230099791384	log(p/mL)	0	0	0	0	0	.	0	0	ORAL	0	0	0	.	.	601001	101-R106	Inoculated:::Pfalciparum:::Treatment	2	DSM265	DSM265:::human:::challenge	.	0	400mgDSM265	7	0	UNKNOWN	UNKNWON	UNKNWON	0	Efficacy	.	.
4444	.	QP15C11-101-R106	179	QP15C11	13	400mgDSM265	7	-16.2333333333333	56.95	-16.25	-16.2333333333333	HOURS	1	log(Parasitemia:::Asexual:::+:::Gametocyte:::Mean)	5.57972982598623	5.57972982598623	log(p/mL)	0	0	0	0	0	.	0	0	ORAL	0	0	0	.	.	601001	101-R106	Inoculated:::Pfalciparum:::Treatment	2	DSM265	DSM265:::human:::challenge	.	0	400mgDSM265	7	0	UNKNOWN	UNKNWON	UNKNWON	0	Efficacy	.	.
4446	.	QP15C11-101-R106	179	QP15C11	13	400mgDSM265	7	-0.75	72.4333333333333	-0.75	-0.75	HOURS	1	log(Parasitemia:::Asexual:::+:::Gametocyte:::Mean)	8.25166392360558	8.25166392360558	log(p/mL)	0	0	0	0	0	.	0	0	ORAL	0	0	0	.	.	601001	101-R106	Inoculated:::Pfalciparum:::Treatment	2	DSM265	DSM265:::human:::challenge	.	0	400mgDSM265	7	0	UNKNOWN	UNKNWON	UNKNWON	0	Efficacy	.	.
4447	.	QP15C11-101-R106	179	QP15C11	13	400mgDSM265	7	0	73.1833333333333	0	0	HOURS	.	DSM265:::Dose	400	0	mg	.	0	1	1	400	1	0	0	ORAL	0	0	400	.	.	601001	101-R106	Inoculated:::Pfalciparum:::Treatment	2	DSM265	DSM265:::human:::challenge	.	0	400mgDSM265	7	0	UNKNOWN	UNKNWON	UNKNWON	0	Dose	.	.
4451	.	QP15C11-101-R106	179	QP15C11	13	400mgDSM265	7	4	77.1833333333333	4	4	HOURS	1	log(Parasitemia:::Asexual:::+:::Gametocyte:::Mean)	7.7007477945118	7.7007477945118	log(p/mL)	0	0	0	0	0	.	0	0	ORAL	0	0	400	.	.	601001	101-R106	Inoculated:::Pfalciparum:::Treatment	2	DSM265	DSM265:::human:::challenge	.	0	400mgDSM265	7	0	UNKNOWN	UNKNWON	UNKNWON	0	Efficacy	.	.
4452	.	QP15C11-101-R106	179	QP15C11	13	400mgDSM265	7	8	81.1833333333333	8	8	HOURS	1	log(Parasitemia:::Asexual:::+:::Gametocyte:::Mean)	7.13648320859026	7.13648320859026	log(p/mL)	0	0	0	0	0	.	0	0	ORAL	0	0	400	.	.	601001	101-R106	Inoculated:::Pfalciparum:::Treatment	2	DSM265	DSM265:::human:::challenge	.	0	400mgDSM265	7	0	UNKNOWN	UNKNWON	UNKNWON	0	Efficacy	.	.
4454	.	QP15C11-101-R106	179	QP15C11	13	400mgDSM265	7	12	85.1833333333333	12	12	HOURS	1	log(Parasitemia:::Asexual:::+:::Gametocyte:::Mean)	6.56807791141198	6.56807791141198	log(p/mL)	0	0	0	0	0	.	0	0	ORAL	0	0	400	.	.	601001	101-R106	Inoculated:::Pfalciparum:::Treatment	2	DSM265	DSM265:::human:::challenge	.	0	400mgDSM265	7	0	UNKNOWN	UNKNWON	UNKNWON	0	Efficacy	.	.
4455	.	QP15C11-101-R106	179	QP15C11	13	400mgDSM265	7	16	89.1833333333333	16	16	HOURS	1	log(Parasitemia:::Asexual:::+:::Gametocyte:::Mean)	6.85118492749374	6.85118492749374	log(p/mL)	0	0	0	0	0	.	0	0	ORAL	0	0	400	.	.	601001	101-R106	Inoculated:::Pfalciparum:::Treatment	2	DSM265	DSM265:::human:::challenge	.	0	400mgDSM265	7	0	UNKNOWN	UNKNWON	UNKNWON	0	Efficacy	.	.
4457	.	QP15C11-101-R106	179	QP15C11	13	400mgDSM265	7	24	97.1833333333333	24	24	HOURS	1	log(Parasitemia:::Asexual:::+:::Gametocyte:::Mean)	6.11809719804134	6.11809719804134	log(p/mL)	0	0	0	0	0	.	0	0	ORAL	0	0	400	.	.	601001	101-R106	Inoculated:::Pfalciparum:::Treatment	2	DSM265	DSM265:::human:::challenge	.	0	400mgDSM265	7	0	UNKNOWN	UNKNWON	UNKNWON	0	Efficacy	.	.
4458	.	QP15C11-101-R106	179	QP15C11	13	400mgDSM265	7	30.0166666666667	103.2	30	30.0166666666667	HOURS	1	log(Parasitemia:::Asexual:::+:::Gametocyte:::Mean)	5.3230099791384	5.3230099791384	log(p/mL)	0	0	0	0	0	.	0	0	ORAL	0	0	400	.	.	601001	101-R106	Inoculated:::Pfalciparum:::Treatment	2	DSM265	DSM265:::human:::challenge	.	0	400mgDSM265	7	0	UNKNOWN	UNKNWON	UNKNWON	0	Efficacy	.	.
4459	.	QP15C11-101-R106	179	QP15C11	13	400mgDSM265	7	36	109.183333333333	36	36	HOURS	1	log(Parasitemia:::Asexual:::+:::Gametocyte:::Mean)	3.91202300542815	3.91202300542815	log(p/mL)	0	0	0	0	0	.	0	0	ORAL	0	0	400	.	.	601001	101-R106	Inoculated:::Pfalciparum:::Treatment	2	DSM265	DSM265:::human:::challenge	.	0	400mgDSM265	7	0	UNKNOWN	UNKNWON	UNKNWON	0	Efficacy	.	.
4461	.	QP15C11-101-R106	179	QP15C11	13	400mgDSM265	7	48.0166666666667	121.2	48	48.0166666666667	HOURS	1	log(Parasitemia:::Asexual:::+:::Gametocyte:::Mean)	-0.693147180559945	0	log(p/mL)	0	1	0	0	0	.	0	0	ORAL	0	0	400	.	.	601001	101-R106	Inoculated:::Pfalciparum:::Treatment	2	DSM265	DSM265:::human:::challenge	.	0	400mgDSM265	7	0	UNKNOWN	UNKNWON	UNKNWON	0	Efficacy	.	.
4462	.	QP15C11-101-R106	179	QP15C11	13	400mgDSM265	7	60	133.183333333333	60	60	HOURS	1	log(Parasitemia:::Asexual:::+:::Gametocyte:::Mean)	-0.693147180559945	0	log(p/mL)	0	1	0	0	0	.	0	0	ORAL	0	0	400	.	.	601001	101-R106	Inoculated:::Pfalciparum:::Treatment	2	DSM265	DSM265:::human:::challenge	.	0	400mgDSM265	7	0	UNKNOWN	UNKNWON	UNKNWON	0	Efficacy	.	.
4463	.	QP15C11-101-R106	179	QP15C11	13	400mgDSM265	7	72.0166666666667	145.2	72	72.0166666666667	HOURS	1	log(Parasitemia:::Asexual:::+:::Gametocyte:::Mean)	-0.693147180559945	0	log(p/mL)	0	1	0	0	0	.	0	0	ORAL	0	0	400	.	.	601001	101-R106	Inoculated:::Pfalciparum:::Treatment	2	DSM265	DSM265:::human:::challenge	.	0	400mgDSM265	7	0	UNKNOWN	UNKNWON	UNKNWON	0	Efficacy	.	.
4464	.	QP15C11-101-R106	179	QP15C11	13	400mgDSM265	7	81.7833333333333	154.966666666667	81.75	81.7833333333333	HOURS	1	log(Parasitemia:::Asexual:::+:::Gametocyte:::Mean)	-0.693147180559945	0	log(p/mL)	0	1	0	0	0	.	0	0	ORAL	0	0	400	.	.	601001	101-R106	Inoculated:::Pfalciparum:::Treatment	2	DSM265	DSM265:::human:::challenge	.	0	400mgDSM265	7	0	UNKNOWN	UNKNWON	UNKNWON	0	Efficacy	.	.
4466	.	QP15C11-101-R106	179	QP15C11	13	400mgDSM265	7	94.75	167.933333333333	94.75	94.75	HOURS	1	log(Parasitemia:::Asexual:::+:::Gametocyte:::Mean)	-0.693147180559945	0	log(p/mL)	0	1	0	0	0	.	0	0	ORAL	0	0	400	.	.	601001	101-R106	Inoculated:::Pfalciparum:::Treatment	2	DSM265	DSM265:::human:::challenge	.	0	400mgDSM265	7	0	UNKNOWN	UNKNWON	UNKNWON	0	Efficacy	.	.
4467	.	QP15C11-101-R106	179	QP15C11	13	400mgDSM265	7	106.683333333333	179.866666666666	106.75	106.683333333333	HOURS	1	log(Parasitemia:::Asexual:::+:::Gametocyte:::Mean)	-0.693147180559945	0	log(p/mL)	0	1	0	0	0	.	0	0	ORAL	0	0	400	.	.	601001	101-R106	Inoculated:::Pfalciparum:::Treatment	2	DSM265	DSM265:::human:::challenge	.	0	400mgDSM265	7	0	UNKNOWN	UNKNWON	UNKNWON	0	Efficacy	.	.
4480	.	QP15C11-101-R106	179	QP15C11	13	400mgDSM265	7	383.716666666667	456.9	383.75	0	HOURS	.	DSM265:::Dose	400	0	mg	.	0	1	1	400	1	0	0	ORAL	0	0	400	.	.	601001	101-R106	Inoculated:::Pfalciparum:::Treatment	2	DSM265	DSM265:::human:::challenge	.	0	400mgDSM265	7	0	UNKNOWN	UNKNWON	UNKNWON	0	Dose	.	.
4494	.	QP15C11-101-R107	180	QP15C11	13	400mgDSM265	7	-73.4	0	-73.5	-73.4	HOURS	1	log(Parasitemia:::Asexual:::+:::Gametocyte:::Mean)	3.43398720448514	3.43398720448514	log(p/mL)	0	0	0	0	0	.	0	0	ORAL	0	0	0	.	.	601001	101-R107	Inoculated:::Pfalciparum:::Treatment	2	DSM265	DSM265:::human:::challenge	.	0	400mgDSM265	7	0	UNKNOWN	UNKNWON	UNKNWON	0	Efficacy	.	.
4495	.	QP15C11-101-R107	180	QP15C11	13	400mgDSM265	7	-48.8666666666667	24.5333333333333	-48.75	-48.8666666666667	HOURS	1	log(Parasitemia:::Asexual:::+:::Gametocyte:::Mean)	6.87316383421251	6.87316383421251	log(p/mL)	0	0	0	0	0	.	0	0	ORAL	0	0	0	.	.	601001	101-R107	Inoculated:::Pfalciparum:::Treatment	2	DSM265	DSM265:::human:::challenge	.	0	400mgDSM265	7	0	UNKNOWN	UNKNWON	UNKNWON	0	Efficacy	.	.
4496	.	QP15C11-101-R107	180	QP15C11	13	400mgDSM265	7	-39.6166666666667	33.7833333333333	-39.5	-39.6166666666667	HOURS	1	log(Parasitemia:::Asexual:::+:::Gametocyte:::Mean)	6.18414889093748	6.18414889093748	log(p/mL)	0	0	0	0	0	.	0	0	ORAL	0	0	0	.	.	601001	101-R107	Inoculated:::Pfalciparum:::Treatment	2	DSM265	DSM265:::human:::challenge	.	0	400mgDSM265	7	0	UNKNOWN	UNKNWON	UNKNWON	0	Efficacy	.	.
4497	.	QP15C11-101-R107	180	QP15C11	13	400mgDSM265	7	-25.65	47.75	-25.75	-25.65	HOURS	1	log(Parasitemia:::Asexual:::+:::Gametocyte:::Mean)	5.69709348650541	5.69709348650541	log(p/mL)	0	0	0	0	0	.	0	0	ORAL	0	0	0	.	.	601001	101-R107	Inoculated:::Pfalciparum:::Treatment	2	DSM265	DSM265:::human:::challenge	.	0	400mgDSM265	7	0	UNKNOWN	UNKNWON	UNKNWON	0	Efficacy	.	.
4498	.	QP15C11-101-R107	180	QP15C11	13	400mgDSM265	7	-15.15	58.25	-15.25	-15.15	HOURS	1	log(Parasitemia:::Asexual:::+:::Gametocyte:::Mean)	8.29928590689727	8.29928590689727	log(p/mL)	0	0	0	0	0	.	0	0	ORAL	0	0	0	.	.	601001	101-R107	Inoculated:::Pfalciparum:::Treatment	2	DSM265	DSM265:::human:::challenge	.	0	400mgDSM265	7	0	UNKNOWN	UNKNWON	UNKNWON	0	Efficacy	.	.
4500	.	QP15C11-101-R107	180	QP15C11	13	400mgDSM265	7	-0.716666666666667	72.6833333333333	-0.75	-0.716666666666669	HOURS	1	log(Parasitemia:::Asexual:::+:::Gametocyte:::Mean)	9.8771949105812	9.8771949105812	log(p/mL)	0	0	0	0	0	.	0	0	ORAL	0	0	0	.	.	601001	101-R107	Inoculated:::Pfalciparum:::Treatment	2	DSM265	DSM265:::human:::challenge	.	0	400mgDSM265	7	0	UNKNOWN	UNKNWON	UNKNWON	0	Efficacy	.	.
4501	.	QP15C11-101-R107	180	QP15C11	13	400mgDSM265	7	0	73.4	0	0	HOURS	.	DSM265:::Dose	400	0	mg	.	0	1	1	400	1	0	0	ORAL	0	0	400	.	.	601001	101-R107	Inoculated:::Pfalciparum:::Treatment	2	DSM265	DSM265:::human:::challenge	.	0	400mgDSM265	7	0	UNKNOWN	UNKNWON	UNKNWON	0	Dose	.	.
4505	.	QP15C11-101-R107	180	QP15C11	13	400mgDSM265	7	4.01666666666667	77.4166666666667	4	4.01666666666667	HOURS	1	log(Parasitemia:::Asexual:::+:::Gametocyte:::Mean)	8.92864037120195	8.92864037120195	log(p/mL)	0	0	0	0	0	.	0	0	ORAL	0	0	400	.	.	601001	101-R107	Inoculated:::Pfalciparum:::Treatment	2	DSM265	DSM265:::human:::challenge	.	0	400mgDSM265	7	0	UNKNOWN	UNKNWON	UNKNWON	0	Efficacy	.	.
4506	.	QP15C11-101-R107	180	QP15C11	13	400mgDSM265	7	8	81.4	8	8	HOURS	1	log(Parasitemia:::Asexual:::+:::Gametocyte:::Mean)	8.76123680683818	8.76123680683818	log(p/mL)	0	0	0	0	0	.	0	0	ORAL	0	0	400	.	.	601001	101-R107	Inoculated:::Pfalciparum:::Treatment	2	DSM265	DSM265:::human:::challenge	.	0	400mgDSM265	7	0	UNKNOWN	UNKNWON	UNKNWON	0	Efficacy	.	.
4508	.	QP15C11-101-R107	180	QP15C11	13	400mgDSM265	7	12	85.4	12	12	HOURS	1	log(Parasitemia:::Asexual:::+:::Gametocyte:::Mean)	7.97728198675515	7.97728198675515	log(p/mL)	0	0	0	0	0	.	0	0	ORAL	0	0	400	.	.	601001	101-R107	Inoculated:::Pfalciparum:::Treatment	2	DSM265	DSM265:::human:::challenge	.	0	400mgDSM265	7	0	UNKNOWN	UNKNWON	UNKNWON	0	Efficacy	.	.
4509	.	QP15C11-101-R107	180	QP15C11	13	400mgDSM265	7	16	89.4	16	16	HOURS	1	log(Parasitemia:::Asexual:::+:::Gametocyte:::Mean)	8.27461194620956	8.27461194620956	log(p/mL)	0	0	0	0	0	.	0	0	ORAL	0	0	400	.	.	601001	101-R107	Inoculated:::Pfalciparum:::Treatment	2	DSM265	DSM265:::human:::challenge	.	0	400mgDSM265	7	0	UNKNOWN	UNKNWON	UNKNWON	0	Efficacy	.	.
4511	.	QP15C11-101-R107	180	QP15C11	13	400mgDSM265	7	24	97.4	24	24	HOURS	1	log(Parasitemia:::Asexual:::+:::Gametocyte:::Mean)	6.63331843328037	6.63331843328037	log(p/mL)	0	0	0	0	0	.	0	0	ORAL	0	0	400	.	.	601001	101-R107	Inoculated:::Pfalciparum:::Treatment	2	DSM265	DSM265:::human:::challenge	.	0	400mgDSM265	7	0	UNKNOWN	UNKNWON	UNKNWON	0	Efficacy	.	.
4512	.	QP15C11-101-R107	180	QP15C11	13	400mgDSM265	7	30.05	103.45	30	30.05	HOURS	1	log(Parasitemia:::Asexual:::+:::Gametocyte:::Mean)	5.56068163101553	5.56068163101553	log(p/mL)	0	0	0	0	0	.	0	0	ORAL	0	0	400	.	.	601001	101-R107	Inoculated:::Pfalciparum:::Treatment	2	DSM265	DSM265:::human:::challenge	.	0	400mgDSM265	7	0	UNKNOWN	UNKNWON	UNKNWON	0	Efficacy	.	.
4513	.	QP15C11-101-R107	180	QP15C11	13	400mgDSM265	7	36	109.4	36	36	HOURS	1	log(Parasitemia:::Asexual:::+:::Gametocyte:::Mean)	4.70953020131234	4.70953020131234	log(p/mL)	0	0	0	0	0	.	0	0	ORAL	0	0	400	.	.	601001	101-R107	Inoculated:::Pfalciparum:::Treatment	2	DSM265	DSM265:::human:::challenge	.	0	400mgDSM265	7	0	UNKNOWN	UNKNWON	UNKNWON	0	Efficacy	.	.
4515	.	QP15C11-101-R107	180	QP15C11	13	400mgDSM265	7	48.0333333333333	121.433333333333	48	48.0333333333333	HOURS	1	log(Parasitemia:::Asexual:::+:::Gametocyte:::Mean)	3.76120011569357	3.76120011569357	log(p/mL)	0	0	0	0	0	.	0	0	ORAL	0	0	400	.	.	601001	101-R107	Inoculated:::Pfalciparum:::Treatment	2	DSM265	DSM265:::human:::challenge	.	0	400mgDSM265	7	0	UNKNOWN	UNKNWON	UNKNWON	0	Efficacy	.	.
4516	.	QP15C11-101-R107	180	QP15C11	13	400mgDSM265	7	60	133.4	60	60	HOURS	1	log(Parasitemia:::Asexual:::+:::Gametocyte:::Mean)	-0.693147180559945	0	log(p/mL)	0	1	0	0	0	.	0	0	ORAL	0	0	400	.	.	601001	101-R107	Inoculated:::Pfalciparum:::Treatment	2	DSM265	DSM265:::human:::challenge	.	0	400mgDSM265	7	0	UNKNOWN	UNKNWON	UNKNWON	0	Efficacy	.	.
4517	.	QP15C11-101-R107	180	QP15C11	13	400mgDSM265	7	72.1166666666667	145.516666666667	72	72.1166666666667	HOURS	1	log(Parasitemia:::Asexual:::+:::Gametocyte:::Mean)	-0.693147180559945	0	log(p/mL)	0	1	0	0	0	.	0	0	ORAL	0	0	400	.	.	601001	101-R107	Inoculated:::Pfalciparum:::Treatment	2	DSM265	DSM265:::human:::challenge	.	0	400mgDSM265	7	0	UNKNOWN	UNKNWON	UNKNWON	0	Efficacy	.	.
4518	.	QP15C11-101-R107	180	QP15C11	13	400mgDSM265	7	82.0833333333333	155.483333333333	82	82.0833333333333	HOURS	1	log(Parasitemia:::Asexual:::+:::Gametocyte:::Mean)	-0.693147180559945	0	log(p/mL)	0	1	0	0	0	.	0	0	ORAL	0	0	400	.	.	601001	101-R107	Inoculated:::Pfalciparum:::Treatment	2	DSM265	DSM265:::human:::challenge	.	0	400mgDSM265	7	0	UNKNOWN	UNKNWON	UNKNWON	0	Efficacy	.	.
4520	.	QP15C11-101-R107	180	QP15C11	13	400mgDSM265	7	94.05	167.45	94	94.05	HOURS	1	log(Parasitemia:::Asexual:::+:::Gametocyte:::Mean)	-0.693147180559945	0	log(p/mL)	0	1	0	0	0	.	0	0	ORAL	0	0	400	.	.	601001	101-R107	Inoculated:::Pfalciparum:::Treatment	2	DSM265	DSM265:::human:::challenge	.	0	400mgDSM265	7	0	UNKNOWN	UNKNWON	UNKNWON	0	Efficacy	.	.
4537	.	QP15C11-101-R107	180	QP15C11	13	400mgDSM265	7	383.05	456.45	383	0	HOURS	.	DSM265:::Dose	400	0	mg	.	0	1	1	400	1	0	0	ORAL	0	0	400	.	.	601001	101-R107	Inoculated:::Pfalciparum:::Treatment	2	DSM265	DSM265:::human:::challenge	.	0	400mgDSM265	7	0	UNKNOWN	UNKNWON	UNKNWON	0	Dose	.	.
4552	.	QP15C11-101-R108	181	QP15C11	13	400mgDSM265	7	-73.7	0	-73.75	-73.7	HOURS	1	log(Parasitemia:::Asexual:::+:::Gametocyte:::Mean)	-0.693147180559945	0	log(p/mL)	0	1	0	0	0	.	0	0	ORAL	0	0	0	.	.	601001	101-R108	Inoculated:::Pfalciparum:::Treatment	2	DSM265	DSM265:::human:::challenge	.	0	400mgDSM265	7	0	UNKNOWN	UNKNWON	UNKNWON	0	Efficacy	.	.
4553	.	QP15C11-101-R108	181	QP15C11	13	400mgDSM265	7	-49.15	24.55	-49.25	-49.15	HOURS	1	log(Parasitemia:::Asexual:::+:::Gametocyte:::Mean)	5.96100533962328	5.96100533962328	log(p/mL)	0	0	0	0	0	.	0	0	ORAL	0	0	0	.	.	601001	101-R108	Inoculated:::Pfalciparum:::Treatment	2	DSM265	DSM265:::human:::challenge	.	0	400mgDSM265	7	0	UNKNOWN	UNKNWON	UNKNWON	0	Efficacy	.	.
4554	.	QP15C11-101-R108	181	QP15C11	13	400mgDSM265	7	-39.9666666666667	33.7333333333333	-40	-39.9666666666667	HOURS	1	log(Parasitemia:::Asexual:::+:::Gametocyte:::Mean)	6.10255859461358	6.10255859461358	log(p/mL)	0	0	0	0	0	.	0	0	ORAL	0	0	0	.	.	601001	101-R108	Inoculated:::Pfalciparum:::Treatment	2	DSM265	DSM265:::human:::challenge	.	0	400mgDSM265	7	0	UNKNOWN	UNKNWON	UNKNWON	0	Efficacy	.	.
4555	.	QP15C11-101-R108	181	QP15C11	13	400mgDSM265	7	-25.8666666666667	47.8333333333333	-25.75	-25.8666666666667	HOURS	1	log(Parasitemia:::Asexual:::+:::Gametocyte:::Mean)	4.31748811353631	4.31748811353631	log(p/mL)	0	0	0	0	0	.	0	0	ORAL	0	0	0	.	.	601001	101-R108	Inoculated:::Pfalciparum:::Treatment	2	DSM265	DSM265:::human:::challenge	.	0	400mgDSM265	7	0	UNKNOWN	UNKNWON	UNKNWON	0	Efficacy	.	.
4556	.	QP15C11-101-R108	181	QP15C11	13	400mgDSM265	7	-15.55	58.15	-15.5	-15.55	HOURS	1	log(Parasitemia:::Asexual:::+:::Gametocyte:::Mean)	6.3117348091529	6.3117348091529	log(p/mL)	0	0	0	0	0	.	0	0	ORAL	0	0	0	.	.	601001	101-R108	Inoculated:::Pfalciparum:::Treatment	2	DSM265	DSM265:::human:::challenge	.	0	400mgDSM265	7	0	UNKNOWN	UNKNWON	UNKNWON	0	Efficacy	.	.
4558	.	QP15C11-101-R108	181	QP15C11	13	400mgDSM265	7	-0.783333333333333	72.9166666666667	-0.75	-0.783333333333331	HOURS	1	log(Parasitemia:::Asexual:::+:::Gametocyte:::Mean)	7.77527584648686	7.77527584648686	log(p/mL)	0	0	0	0	0	.	0	0	ORAL	0	0	0	.	.	601001	101-R108	Inoculated:::Pfalciparum:::Treatment	2	DSM265	DSM265:::human:::challenge	.	0	400mgDSM265	7	0	UNKNOWN	UNKNWON	UNKNWON	0	Efficacy	.	.
4559	.	QP15C11-101-R108	181	QP15C11	13	400mgDSM265	7	0	73.7	0	0	HOURS	.	DSM265:::Dose	400	0	mg	.	0	1	1	400	1	0	0	ORAL	0	0	400	.	.	601001	101-R108	Inoculated:::Pfalciparum:::Treatment	2	DSM265	DSM265:::human:::challenge	.	0	400mgDSM265	7	0	UNKNOWN	UNKNWON	UNKNWON	0	Dose	.	.
4563	.	QP15C11-101-R108	181	QP15C11	13	400mgDSM265	7	4.05	77.75	4	4.05	HOURS	1	log(Parasitemia:::Asexual:::+:::Gametocyte:::Mean)	7.35179986905777	7.35179986905777	log(p/mL)	0	0	0	0	0	.	0	0	ORAL	0	0	400	.	.	601001	101-R108	Inoculated:::Pfalciparum:::Treatment	2	DSM265	DSM265:::human:::challenge	.	0	400mgDSM265	7	0	UNKNOWN	UNKNWON	UNKNWON	0	Efficacy	.	.
4564	.	QP15C11-101-R108	181	QP15C11	13	400mgDSM265	7	8	81.7	8	8	HOURS	1	log(Parasitemia:::Asexual:::+:::Gametocyte:::Mean)	7.54802896993501	7.54802896993501	log(p/mL)	0	0	0	0	0	.	0	0	ORAL	0	0	400	.	.	601001	101-R108	Inoculated:::Pfalciparum:::Treatment	2	DSM265	DSM265:::human:::challenge	.	0	400mgDSM265	7	0	UNKNOWN	UNKNWON	UNKNWON	0	Efficacy	.	.
4566	.	QP15C11-101-R108	181	QP15C11	13	400mgDSM265	7	12.05	85.75	12	12.05	HOURS	1	log(Parasitemia:::Asexual:::+:::Gametocyte:::Mean)	6.82328612235568	6.82328612235568	log(p/mL)	0	0	0	0	0	.	0	0	ORAL	0	0	400	.	.	601001	101-R108	Inoculated:::Pfalciparum:::Treatment	2	DSM265	DSM265:::human:::challenge	.	0	400mgDSM265	7	0	UNKNOWN	UNKNWON	UNKNWON	0	Efficacy	.	.
4567	.	QP15C11-101-R108	181	QP15C11	13	400mgDSM265	7	16.0166666666667	89.7166666666667	16	16.0166666666667	HOURS	1	log(Parasitemia:::Asexual:::+:::Gametocyte:::Mean)	6.76503897678054	6.76503897678054	log(p/mL)	0	0	0	0	0	.	0	0	ORAL	0	0	400	.	.	601001	101-R108	Inoculated:::Pfalciparum:::Treatment	2	DSM265	DSM265:::human:::challenge	.	0	400mgDSM265	7	0	UNKNOWN	UNKNWON	UNKNWON	0	Efficacy	.	.
4569	.	QP15C11-101-R108	181	QP15C11	13	400mgDSM265	7	24.0333333333333	97.7333333333333	24	24.0333333333333	HOURS	1	log(Parasitemia:::Asexual:::+:::Gametocyte:::Mean)	6.16751649088833	6.16751649088833	log(p/mL)	0	0	0	0	0	.	0	0	ORAL	0	0	400	.	.	601001	101-R108	Inoculated:::Pfalciparum:::Treatment	2	DSM265	DSM265:::human:::challenge	.	0	400mgDSM265	7	0	UNKNOWN	UNKNWON	UNKNWON	0	Efficacy	.	.
4570	.	QP15C11-101-R108	181	QP15C11	13	400mgDSM265	7	30.0166666666667	103.716666666667	30	30.0166666666667	HOURS	1	log(Parasitemia:::Asexual:::+:::Gametocyte:::Mean)	5.92692602597041	5.92692602597041	log(p/mL)	0	0	0	0	0	.	0	0	ORAL	0	0	400	.	.	601001	101-R108	Inoculated:::Pfalciparum:::Treatment	2	DSM265	DSM265:::human:::challenge	.	0	400mgDSM265	7	0	UNKNOWN	UNKNWON	UNKNWON	0	Efficacy	.	.
4571	.	QP15C11-101-R108	181	QP15C11	13	400mgDSM265	7	36.0333333333333	109.733333333333	36	36.0333333333333	HOURS	1	log(Parasitemia:::Asexual:::+:::Gametocyte:::Mean)	4.98360662170834	4.98360662170834	log(p/mL)	0	0	0	0	0	.	0	0	ORAL	0	0	400	.	.	601001	101-R108	Inoculated:::Pfalciparum:::Treatment	2	DSM265	DSM265:::human:::challenge	.	0	400mgDSM265	7	0	UNKNOWN	UNKNWON	UNKNWON	0	Efficacy	.	.
4573	.	QP15C11-101-R108	181	QP15C11	13	400mgDSM265	7	48.0333333333333	121.733333333333	48	48.0333333333333	HOURS	1	log(Parasitemia:::Asexual:::+:::Gametocyte:::Mean)	5.03043792139244	5.03043792139244	log(p/mL)	0	0	0	0	0	.	0	0	ORAL	0	0	400	.	.	601001	101-R108	Inoculated:::Pfalciparum:::Treatment	2	DSM265	DSM265:::human:::challenge	.	0	400mgDSM265	7	0	UNKNOWN	UNKNWON	UNKNWON	0	Efficacy	.	.
4574	.	QP15C11-101-R108	181	QP15C11	13	400mgDSM265	7	60	133.7	60	60	HOURS	1	log(Parasitemia:::Asexual:::+:::Gametocyte:::Mean)	-0.693147180559945	0	log(p/mL)	0	1	0	0	0	.	0	0	ORAL	0	0	400	.	.	601001	101-R108	Inoculated:::Pfalciparum:::Treatment	2	DSM265	DSM265:::human:::challenge	.	0	400mgDSM265	7	0	UNKNOWN	UNKNWON	UNKNWON	0	Efficacy	.	.
4575	.	QP15C11-101-R108	181	QP15C11	13	400mgDSM265	7	72.0833333333333	145.783333333333	72	72.0833333333333	HOURS	1	log(Parasitemia:::Asexual:::+:::Gametocyte:::Mean)	-0.693147180559945	0	log(p/mL)	0	1	0	0	0	.	0	0	ORAL	0	0	400	.	.	601001	101-R108	Inoculated:::Pfalciparum:::Treatment	2	DSM265	DSM265:::human:::challenge	.	0	400mgDSM265	7	0	UNKNOWN	UNKNWON	UNKNWON	0	Efficacy	.	.
4576	.	QP15C11-101-R108	181	QP15C11	13	400mgDSM265	7	82.05	155.75	82	82.05	HOURS	1	log(Parasitemia:::Asexual:::+:::Gametocyte:::Mean)	-0.693147180559945	0	log(p/mL)	0	1	0	0	0	.	0	0	ORAL	0	0	400	.	.	601001	101-R108	Inoculated:::Pfalciparum:::Treatment	2	DSM265	DSM265:::human:::challenge	.	0	400mgDSM265	7	0	UNKNOWN	UNKNWON	UNKNWON	0	Efficacy	.	.
4578	.	QP15C11-101-R108	181	QP15C11	13	400mgDSM265	7	94.15	167.85	94.25	94.15	HOURS	1	log(Parasitemia:::Asexual:::+:::Gametocyte:::Mean)	-0.693147180559945	0	log(p/mL)	0	1	0	0	0	.	0	0	ORAL	0	0	400	.	.	601001	101-R108	Inoculated:::Pfalciparum:::Treatment	2	DSM265	DSM265:::human:::challenge	.	0	400mgDSM265	7	0	UNKNOWN	UNKNWON	UNKNWON	0	Efficacy	.	.
4579	.	QP15C11-101-R108	181	QP15C11	13	400mgDSM265	7	105.85	179.55	105.75	105.85	HOURS	1	log(Parasitemia:::Asexual:::+:::Gametocyte:::Mean)	-0.693147180559945	0	log(p/mL)	0	1	0	0	0	.	0	0	ORAL	0	0	400	.	.	601001	101-R108	Inoculated:::Pfalciparum:::Treatment	2	DSM265	DSM265:::human:::challenge	.	0	400mgDSM265	7	0	UNKNOWN	UNKNWON	UNKNWON	0	Efficacy	.	.
4582	.	QP15C11-101-R108	181	QP15C11	13	400mgDSM265	7	118.616666666667	192.316666666667	118.5	118.616666666667	HOURS	1	log(Parasitemia:::Asexual:::+:::Gametocyte:::Mean)	-0.693147180559945	0	log(p/mL)	0	1	0	0	0	.	0	0	ORAL	0	0	400	.	.	601001	101-R108	Inoculated:::Pfalciparum:::Treatment	2	DSM265	DSM265:::human:::challenge	.	0	400mgDSM265	7	0	UNKNOWN	UNKNWON	UNKNWON	0	Efficacy	.	.
4595	.	QP15C11-101-R108	181	QP15C11	13	400mgDSM265	7	383.583333333333	457.283333333333	383.5	0	HOURS	.	DSM265:::Dose	400	0	mg	.	0	1	1	400	1	0	0	ORAL	0	0	400	.	.	601001	101-R108	Inoculated:::Pfalciparum:::Treatment	2	DSM265	DSM265:::human:::challenge	.	0	400mgDSM265	7	0	UNKNOWN	UNKNWON	UNKNWON	0	Dose	.	.
[truncated: 18 more columns]
