# Supplementary material for: A pharmacokinetic–pharmacodynamic model for chemoprotective agents against malaria
Source: CPT Pharmacometrics Syst Pharmacol. 2022 Nov 22;12(1):50–61. doi: 10.1002/psp4.12875 (PMC9835136; doi:10.1002/psp4.12875)
Supplement: Supplementary file 7 — Data S3 [file PSP4-12-50-s003.zip › project.mlxtran]

; MONOLIX project generated with IQRtools

; ==PROJECT HEADER START===================================================
; COMMENT             = ''
; TOOL                = 'MONOLIX'
; TOOLVERSION         = 'MLX2018R2'
; DATA                = './dataNLME.csv'
; DOSINGTYPES         = 'ABSORPTION0'
; COVNAMES            = 'DOSELEVEL'
; CATNAMES            = 'STUDYN,STUDYTYPEN'
; CATCATEGORIES       = '[2 12 13],[1 2]'
; REGRESSIONNAMES     = 'Fabs0,CL,Vc,Q1,Vp1,Tk0,Tlag1'
; OUTPUTS             = 'PL'
; ERRORMODELS         = 'abs'
; PARAMNAMES          = 'PLbase,GR,EMAX,EC50,hill,kin'
; PARAMTRANS          = '(phi),exp(phi),exp(phi),exp(phi),exp(phi),exp(phi)'
; PARAMINVTRANS       = '(psi),log(psi),log(psi),log(psi),log(psi),log(psi)'
; COVARIATENAMES      = 'DOSELEVEL,STUDYN,STUDYTYPEN'
; COVARIATESUSED      = 'STUDYTYPEN'
; BETACOVNAMES        = ''
; BETACOVTRANS        = ''
; BETACATNAMES        = 'beta_PLbase(STUDYTYPEN)'
; BETACATREFERENCE    = '1'
; ==PROJECT HEADER END=====================================================

; =============================================
<DATAFILE>
; =============================================

[FILEINFO]
file = './dataNLME.csv'
delimiter = comma
header = {IXGDF, IGNORE, USUBJID, ID, STUDY, STUDYN, TRTNAME, TRT, TIME, TIMEPOS, NT, TAD, TIMEUNIT, YTYPE, NAME, VALUE, DV, UNIT, LLOQ, CENS, MDV, EVID, AMT, ADM, II, ADDL, ROUTE, TINF, RATE, DOSE, PROFNR, PROFTIME, CENTER, SUBJECT, INDNAME, IND, COMPOUND, STUDYDES, PART, EXTENS, TRTNAMER, TRTR, VISIT, VISNAME, DATEDAY, DATETIME, DURATION, TYPENAME, ULOQ, COMMENT, CENTERNAME, COHORT, STUDYTYPE, INTERVAL, NRDOSES, DOSELEVEL, DOSEMULT, INFECTIONTYPE, INFECTIONTYPEN, STUDYTYPEN, Fabs0, CL, Vc, Q1, Vp1, Tk0, Tlag1}

[CONTENT]
ID = {use=identifier}
STUDYN = {use=covariate, type=categorical}
TIME = {use=time}
YTYPE = {use=observationtype}
DV = {use=observation, name={y}, ytype={1}, type={continuous}}
CENS = {use=censored}
MDV = {use=missingdependentvariable}
EVID = {use=eventidentifier}
AMT = {use=amount}
ADM = {use=administration}
II = {use=interdoseinterval}
ADDL = {use=additionaldose}
TINF = {use=infusiontime}
DOSELEVEL = {use=covariate, type=continuous}
STUDYTYPEN = {use=covariate, type=categorical}
Fabs0 = {use=regressor}
CL = {use=regressor}
Vc = {use=regressor}
Q1 = {use=regressor}
Vp1 = {use=regressor}
Tk0 = {use=regressor}
Tlag1 = {use=regressor}

; =============================================
<MODEL>
; =============================================

[COVARIATE]
input = {DOSELEVEL,STUDYN,STUDYTYPEN}

STUDYN = {type=categorical, categories={2,12,13}}
STUDYTYPEN = {type=categorical, categories={1,2}}

EQUATION:
tDOSELEVEL = log(DOSELEVEL/400)

DEFINITION:
tSTUDYN =
{
  transform = STUDYN,
  categories = {
    2 = 2,
    12 = 12,
    13 = 13
  },
  reference = 2
}
tSTUDYTYPEN =
{
  transform = STUDYTYPEN,
  categories = {
    1 = 1,
    2 = 2
  },
  reference = 1
}

[INDIVIDUAL]
input = {PLbase_pop, GR_pop, EMAX_pop, EC50_pop, hill_pop, kin_pop, omega_PLbase, omega_GR, omega_EMAX, omega_EC50, omega_hill, omega_kin, beta_PLbase_tSTUDYTYPEN_2, tSTUDYTYPEN}
tSTUDYTYPEN = {type=categorical, categories={1,2}}

DEFINITION:
PLbase = {distribution=normal, typical=PLbase_pop, sd=omega_PLbase, covariate={tSTUDYTYPEN}, coefficient={{0, beta_PLbase_tSTUDYTYPEN_2}}}
GR = {distribution=logNormal, typical=GR_pop, no-variability}
EMAX = {distribution=logNormal, typical=EMAX_pop, sd=omega_EMAX}
EC50 = {distribution=logNormal, typical=EC50_pop, sd=omega_EC50}
hill = {distribution=logNormal, typical=hill_pop, no-variability}
kin = {distribution=logNormal, typical=kin_pop, no-variability}

[LONGITUDINAL]
input = {a}

file = './project_model.txt'

DEFINITION:
y = {distribution=normal, prediction=PL ,errorModel=constant(a)}

; =============================================
<FIT>
; =============================================
data = {y}
model = {y}

; =============================================
<PARAMETER>
; =============================================
PLbase_pop = {value=15.3821873836774, method=MLE}
GR_pop = {value=0.0910609450263895, method=MLE}
EMAX_pop = {value=0.209817072397467, method=MLE}
EC50_pop = {value=0.999583962228851, method=MLE}
hill_pop = {value=10, method=FIXED}
kin_pop = {value=0.0406439185685426, method=MLE}
omega_PLbase = {value=0.3, method=MLE}
omega_GR = {value=0, method=FIXED}
omega_EMAX = {value=0.3, method=MLE}
omega_EC50 = {value=0.3, method=MLE}
omega_hill = {value=0, method=FIXED}
omega_kin = {value=0, method=FIXED}
beta_PLbase_tSTUDYTYPEN_2 = {value=-10.4, method=MLE}
a = {value=1, method=MLE}

; =============================================
<MONOLIX>
; =============================================

[TASKS]
populationParameters()
individualParameters(method = conditionalMode)
fim(method = Linearization)
logLikelihood(method = Linearization)
plotResult()

[SETTINGS]
GLOBAL:
seed = 123456
exportpath = 'RESULTSORIG'
nbchains = 2
autochains = no

POPULATION:
exploratoryautostop = no
smoothingautostop = no
smoothingiterations = 200
exploratoryiterations = 500
variability = Decreasing
