# Supplementary material for: A pharmacokinetic–pharmacodynamic model for chemoprotective agents against malaria
Source: CPT Pharmacometrics Syst Pharmacol. 2022 Nov 22;12(1):50–61. doi: 10.1002/psp4.12875 (PMC9835136; doi:10.1002/psp4.12875)
Supplement: Supplementary file 7 — Data S3 [file PSP4-12-50-s003.zip › project_model.txt]

; =============================================
DESCRIPTION: model_PKPD_3cpt_abs0_Turnover
  Library model for malaria PKPD modeling.
  PK	No of Compartments:	3 (Vc, Vp1, Q1, Vp2 & Q2)
  Elimination:		Linear (CL) & Non-Linear (VMAX & KM)
  Absorption:			Zero order absorption (Fabs0 & Tk0)
  PD	Transformation:		Logarithmic (P=parasitemia -> PL=log(P) where log is the natural logarithm)
  Growth:				Linear (GR)
  Drug Effect:		Hill Function depending on the concentration at the central compartment Cc (EMAX, EC50 & hill)
  Turnover model for lagged effect
  This model is equivalent to modelSCID_PKPD_3cpt_ReceptorB when IC50 -> Inf
  Baseline:			Taken as PLbase + PLerr where PLbase is fixed at the initial measured value and PLerr follows
  a centered gaussian, i.e. N(0,sigma^2) to allow some flexibility
  Important assumption: INPUT dose and PK model matched to lead to drug
  concentration in µg/mL!
  Units of parasitemia assumed in percent or 1/mL (both log-transformed: ln not log10).
; =============================================

  [LONGITUDINAL]

  input = {PLbase,GR,EMAX,EC50,hill,kin,Fabs0,CL,Vc,Q1,Vp1,Tk0,Tlag1}
  Fabs0 = {use=regressor}
  CL = {use=regressor}
  Vc = {use=regressor}
  Q1 = {use=regressor}
  Vp1 = {use=regressor}
  Tk0 = {use=regressor}
  Tlag1 = {use=regressor}

; =============================================
PK:
; =============================================

  ; Model parameters
  ; ----------------
  VMAX = 0  ; Maximum clearance rate (mg/hour)
  KM = 10  ; Michaelis-Menten constant (µg/mL)
  Q2 = 0  ; Apparent intercomparmental clearance to second peripheral compartment (L/hour)
  Vp2 = 1  ; Apparent second peripheral volume (L)
  PLerr = 0  ; Individual deviation from baseline parasitemia
  factorUnits = 1
  yps = 1e-06

  ; Model compartments
  ; ------------------
  compartment(cmt=1, amount=Ac)
  compartment(cmt=2, amount=Ap1)
  compartment(cmt=3, amount=Ap2)
  compartment(cmt=4, amount=PL)
  compartment(cmt=5, amount=Eff)

  ; Model dosing
  ; ------------
  absorption(cmt=1, type=1, Tk0=Tk0, p=+factorUnits*Fabs0, Tlag=Tlag1)

; =============================================
EQUATION:
; =============================================

  ; Start time of integration
  ; -------------------------
  ; Integration starts with first event in subject

  ; Define type of solver
  ; ---------------------
  odeType = stiff

  ; Model variables
  ; ---------------
  Cc = Ac/Vc  ; Compound concentration (µg/mL)

  ; Initial conditions
  ;------------------
  Ac_0 = 0
  Ap1_0 = 0
  Ap2_0 = 0
  PL_0 = PLbase+PLerr
  Eff_0 = 0
  
  ; Differential equations
  ; ----------------------
  ddt_Ac = -Q1/Vc*Ac+Q1/Vp1*Ap1-Q2/Vc*Ac+Q2/Vp2*Ap2-CL/Vc*Ac-VMAX*Cc/(KM+Cc)
  ddt_Ap1 = Q1/Vc*Ac-Q1/Vp1*Ap1
  ddt_Ap2 = Q2/Vc*Ac-Q2/Vp2*Ap2
  ddt_PL = GR-EMAX*Eff
  ddt_Eff = kin*((Cc+yps)^hill/((Cc+yps)^hill+EC50^hill)-Eff)

; =============================================
OUTPUT:
; =============================================

  output = {PL}
