# Supplementary material for: A pharmacokinetic–pharmacodynamic model for chemoprotective agents against malaria
Source: CPT Pharmacometrics Syst Pharmacol. 2022 Nov 22;12(1):50–61. doi: 10.1002/psp4.12875 (PMC9835136; doi:10.1002/psp4.12875)
Supplement: Supplementary file 8 — Data S4 [file PSP4-12-50-s007.zip › project_model.txt]

; =============================================
DESCRIPTION: Chemoprotection_PlaceboLiver_BloodStageGrowth_ExpGrowth
  Model for Human Challenge PKPD modelling.
  PK	This model should be only used for placebo patients, and therefore, no PK parameters are needed.
  PD	Transformation:		Logarithmic (P=parasitemia -> PL=log(P) where log is the natural logarithm), but output1 is PL10=log10(P)=PL/log(10)
  Growth:				Linear (GR)
  Baseline:			Taken as PLbase
  Units of parasitemia assumed in percent.
; =============================================

  [LONGITUDINAL]

  input = {GRblood,PLbase}
; =============================================
PK:
; =============================================

  ; Model parameters
  ; ----------------
  PLerr = 0  ; Error around PLbase
  Tlag1 = 0
  Tlag2 = 0

  ; Model compartments
  ; ------------------
  compartment(cmt=1, amount=DD)
  compartment(cmt=2, amount=PL)

  ; Model dosing
  ; ------------
  iv(cmt=1, type=1, p=1, Tlag=Tlag1)
  iv(cmt=1, type=2, p=1, Tlag=Tlag2)

; =============================================
EQUATION:
; =============================================

  ; Start time of integration
  ; -------------------------
  ; Integration starts with first event in subject

  ; Define type of solver
  ; ---------------------
  odeType = stiff

  ; Initial conditions
  ;------------------
  DD_0 = 0
  PL_0 = PLbase+PLerr
  
  ; Differential equations
  ; ----------------------
  ddt_DD = 0
  ddt_PL = GRblood

; =============================================
OUTPUT:
; =============================================

  output = {PL}
