# Supplementary material for: A pharmacokinetic–pharmacodynamic model for chemoprotective agents against malaria
Source: CPT Pharmacometrics Syst Pharmacol. 2022 Nov 22;12(1):50–61. doi: 10.1002/psp4.12875 (PMC9835136; doi:10.1002/psp4.12875)
Supplement: Supplementary file 9 — Data S5 [file PSP4-12-50-s001.zip › project_model.txt]

; =============================================
DESCRIPTION: Chemoprotection_PlaceboLiver_LiverStageGrowth_ExpGrowthRho
  Model for Human Challenge PKPD modelling.
  PK	This model should be only used for placebo patients, and therefore, no PK parameters are needed.
  PD	Transformation:		Logarithmic (P=parasitemia -> PLog=log(P) where log is the natural logarithm).
  Growth:				Linear (GR)
  Baseline:			Taken as PLbase
  Units of parasitemia assumed in percent.
; =============================================

  [LONGITUDINAL]

  input = {SPZperBite,Finv,GRliver,KinvLtoB,TLiver,SigTLiver,rho,GRblood}
  rho = {use=regressor}
  GRblood = {use=regressor}

; =============================================
PK:
; =============================================

  ; Model parameters
  ; ----------------
  PLiverBase = 0  ; Liver Parasitemia at t=0 (# p)
  VBlood = 5000  ; Volume of Blood (mL)
  PBloodBase = 0  ; Blood Parasitemia at t=0 (p/mL)
  Tlag1 = 0
  Tlag2 = 0

  ; Model compartments
  ; ------------------
  compartment(cmt=1, amount=PLiver)
  compartment(cmt=2, amount=PBlood)

  ; Model dosing
  ; ------------
  iv(cmt=1, type=1, p=+Finv, Tlag=Tlag1)
  iv(cmt=1, type=2, p=+Finv*SPZperBite, Tlag=Tlag2)

; =============================================
EQUATION:
; =============================================

  ; Start time of integration
  ; -------------------------
  ; Integration starts with first event in subject

  ; Define type of solver
  ; ---------------------
  odeType = stiff

  ; Model variables
  ; ---------------
  LiverToBlood = KinvLtoB*PLiver*1/(1+exp(-(t-TLiver)/SigTLiver))
  PL = PLiver
  PB = PBlood/VBlood
  logPB = log(PB + 1e-9)

  ; Initial conditions
  ;------------------
  PLiver_0 = PLiverBase
  PBlood_0 = PBloodBase*VBlood
  
  ; Differential equations
  ; ----------------------
  ddt_PLiver = PLiver*GRliver*rho-LiverToBlood
  ddt_PBlood = PBlood*GRblood+LiverToBlood

; =============================================
OUTPUT:
; =============================================

  output = {logPB}
