# Supplementary material for: A pharmacokinetic–pharmacodynamic model for chemoprotective agents against malaria
Source: CPT Pharmacometrics Syst Pharmacol. 2022 Nov 22;12(1):50–61. doi: 10.1002/psp4.12875 (PMC9835136; doi:10.1002/psp4.12875)
Supplement: Supplementary file 9 — Data S5 [file PSP4-12-50-s001.zip › dataNLME.atr]

# Attributes file for dataset dataNLME

atrcontents <- list()

atrcontents$methodBLLOQ <- "M3"

atrcontents$doseNAMES <- c("Sporozoite Inoculum", "Mosquito Bites")

atrcontents$obsNAMES <- "log(Parasitemia Asexual + Gametocyte Mean)"

atrcontents$covInfo <- structure(list(COLNAME = c("DOSELEVEL", "DOSEMULT", "TRTNAME"
), NAME = c("DOSELEVEL", "DOSEMULT", "TRTNAME"), UNIT = c("mg", 
"-", "-"), TIME.VARYING = c(FALSE, FALSE, FALSE)), row.names = c(NA, 
3L), class = "data.frame")

atrcontents$catInfo <- structure(list(COLNAME = c("STUDYN", "INFECTIONTYPEN", "STUDYTYPEN"
), NAME = c("Study ID", "Infection Type", "Study Type"), UNIT = c("-", 
"-", "-"), VALUETXT = c("DSM265_14_01,DSM265_14_03,EHMI-2,EHMI-3,EHMI-4,EHMI-5,EHMI-8A,EHMI-8B,LSA3,TIP-1,ZONMW", 
"IV,Bite", "Liver VIS"), VALUES = c("3,4,5,6,7,8,9,10,11,14,15", 
"1,2", "4"), TIME.VARYING = c(FALSE, FALSE, FALSE)), row.names = c(NA, 
3L), class = "data.frame")

atrcontents$imputeInfo <- structure(list(VALUES = numeric(0)), row.names = integer(0), class = "data.frame")

atrcontents$regressorNames <- c("rho", "GRblood")
