# Supplementary material for: A pharmacokinetic–pharmacodynamic model for chemoprotective agents against malaria
Source: CPT Pharmacometrics Syst Pharmacol. 2022 Nov 22;12(1):50–61. doi: 10.1002/psp4.12875 (PMC9835136; doi:10.1002/psp4.12875)
Supplement: Supplementary file 9 — Data S5 [file PSP4-12-50-s001.zip › dataNLME.csv]

IXGDF	IGNORE	USUBJID	ID	STUDY	STUDYN	TRTNAME	TRT	TIME	TIMEPOS	NT	TAD	TIMEUNIT	YTYPE	NAME	VALUE	DV	UNIT	LLOQ	CENS	MDV	EVID	AMT	ADM	II	ADDL	ROUTE	TINF	RATE	DOSE	PROFNR	PROFTIME	CENTER	SUBJECT	INDNAME	IND	COMPOUND	STUDYDES	PART	EXTENS	TRTNAMER	TRTR	VISIT	VISNAME	DATEDAY	DATETIME	DURATION	TYPENAME	ULOQ	COMMENT
43	.	1A-002	1	DSM265_14_01	3	Placebo	13	0	24	0	0	HOURS	.	Sporozoite:::Inoculum	3200	0	Sporozoites	.	0	1	1	3200	1	0	0	ORAL	0	0	3200	.	.	704001	1A-002	Inoculated:::Sporozoites:::Treatment	3	DSM265	Sporozoite:::Challenge:::in:::Tuebingen	.	0	Placebo	13	0	UNKNOWN	UNKNWON	UNKNWON	0	Inoculum	.	.
45	.	1A-002	1	DSM265_14_01	3	Placebo	13	144	168	144	144	HOURS	1	log(Parasitemia:::Asexual:::+:::Gametocyte:::Mean)	2.30258509299405	2.99573227355399	log(p/mL)	2.99573227355399	1	0	0	0	.	0	0	ORAL	0	0	3200	.	.	704001	1A-002	Inoculated:::Sporozoites:::Treatment	3	DSM265	Sporozoite:::Challenge:::in:::Tuebingen	.	0	Placebo	13	0	UNKNOWN	UNKNWON	UNKNWON	0	Efficacy	.	.
46	.	1A-002	1	DSM265_14_01	3	Placebo	13	168	192	168	168	HOURS	1	log(Parasitemia:::Asexual:::+:::Gametocyte:::Mean)	6.11589212548303	6.11589212548303	log(p/mL)	2.99573227355399	0	0	0	0	.	0	0	ORAL	0	0	3200	.	.	704001	1A-002	Inoculated:::Sporozoites:::Treatment	3	DSM265	Sporozoite:::Challenge:::in:::Tuebingen	.	0	Placebo	13	0	UNKNOWN	UNKNWON	UNKNWON	0	Efficacy	.	.
47	.	1A-002	1	DSM265_14_01	3	Placebo	13	192	216	192	192	HOURS	1	log(Parasitemia:::Asexual:::+:::Gametocyte:::Mean)	6.00141487796115	6.00141487796115	log(p/mL)	2.99573227355399	0	0	0	0	.	0	0	ORAL	0	0	3200	.	.	704001	1A-002	Inoculated:::Sporozoites:::Treatment	3	DSM265	Sporozoite:::Challenge:::in:::Tuebingen	.	0	Placebo	13	0	UNKNOWN	UNKNWON	UNKNWON	0	Efficacy	.	.
48	.	1A-002	1	DSM265_14_01	3	Placebo	13	216	240	216	216	HOURS	1	log(Parasitemia:::Asexual:::+:::Gametocyte:::Mean)	4.55387689160054	4.55387689160054	log(p/mL)	2.99573227355399	0	0	0	0	.	0	0	ORAL	0	0	3200	.	.	704001	1A-002	Inoculated:::Sporozoites:::Treatment	3	DSM265	Sporozoite:::Challenge:::in:::Tuebingen	.	0	Placebo	13	0	UNKNOWN	UNKNWON	UNKNWON	0	Efficacy	.	.
49	.	1A-002	1	DSM265_14_01	3	Placebo	13	240	264	240	240	HOURS	1	log(Parasitemia:::Asexual:::+:::Gametocyte:::Mean)	6.7428806357919	6.7428806357919	log(p/mL)	2.99573227355399	0	0	0	0	.	0	0	ORAL	0	0	3200	.	.	704001	1A-002	Inoculated:::Sporozoites:::Treatment	3	DSM265	Sporozoite:::Challenge:::in:::Tuebingen	.	0	Placebo	13	0	UNKNOWN	UNKNWON	UNKNWON	0	Efficacy	.	.
50	.	1A-002	1	DSM265_14_01	3	Placebo	13	264	288	264	264	HOURS	1	log(Parasitemia:::Asexual:::+:::Gametocyte:::Mean)	8.43858279083433	8.43858279083433	log(p/mL)	2.99573227355399	0	0	0	0	.	0	0	ORAL	0	0	3200	.	.	704001	1A-002	Inoculated:::Sporozoites:::Treatment	3	DSM265	Sporozoite:::Challenge:::in:::Tuebingen	.	0	Placebo	13	0	UNKNOWN	UNKNWON	UNKNWON	0	Efficacy	.	.
134	.	1A-006	2	DSM265_14_01	3	Placebo	13	0	24	0	0	HOURS	.	Sporozoite:::Inoculum	3200	0	Sporozoites	.	0	1	1	3200	1	0	0	ORAL	0	0	3200	.	.	704001	1A-006	Inoculated:::Sporozoites:::Treatment	3	DSM265	Sporozoite:::Challenge:::in:::Tuebingen	.	0	Placebo	13	0	UNKNOWN	UNKNWON	UNKNWON	0	Inoculum	.	.
142	.	1A-006	2	DSM265_14_01	3	Placebo	13	288	312	288	288	HOURS	1	log(Parasitemia:::Asexual:::+:::Gametocyte:::Mean)	2.30258509299405	2.99573227355399	log(p/mL)	2.99573227355399	1	0	0	0	.	0	0	ORAL	0	0	3200	.	.	704001	1A-006	Inoculated:::Sporozoites:::Treatment	3	DSM265	Sporozoite:::Challenge:::in:::Tuebingen	.	0	Placebo	13	0	UNKNOWN	UNKNWON	UNKNWON	0	Efficacy	.	.
143	.	1A-006	2	DSM265_14_01	3	Placebo	13	312	336	312	312	HOURS	1	log(Parasitemia:::Asexual:::+:::Gametocyte:::Mean)	6.91869521902047	6.91869521902047	log(p/mL)	2.99573227355399	0	0	0	0	.	0	0	ORAL	0	0	3200	.	.	704001	1A-006	Inoculated:::Sporozoites:::Treatment	3	DSM265	Sporozoite:::Challenge:::in:::Tuebingen	.	0	Placebo	13	0	UNKNOWN	UNKNWON	UNKNWON	0	Efficacy	.	.
144	.	1A-006	2	DSM265_14_01	3	Placebo	13	336	360	336	336	HOURS	1	log(Parasitemia:::Asexual:::+:::Gametocyte:::Mean)	6.24027584517077	6.24027584517077	log(p/mL)	2.99573227355399	0	0	0	0	.	0	0	ORAL	0	0	3200	.	.	704001	1A-006	Inoculated:::Sporozoites:::Treatment	3	DSM265	Sporozoite:::Challenge:::in:::Tuebingen	.	0	Placebo	13	0	UNKNOWN	UNKNWON	UNKNWON	0	Efficacy	.	.
303	.	2-203	3	DSM265_14_01	3	Placebo	13	0	168	0	0	HOURS	.	Sporozoite:::Inoculum	3200	0	Sporozoites	.	0	1	1	3200	1	0	0	ORAL	0	0	3200	.	.	704001	2-203	Inoculated:::Sporozoites:::Treatment	3	DSM265	Sporozoite:::Challenge:::in:::Tuebingen	.	0	Placebo	13	0	UNKNOWN	UNKNWON	UNKNWON	0	Inoculum	.	.
305	.	2-203	3	DSM265_14_01	3	Placebo	13	144	312	144	144	HOURS	1	log(Parasitemia:::Asexual:::+:::Gametocyte:::Mean)	2.30258509299405	2.99573227355399	log(p/mL)	2.99573227355399	1	0	0	0	.	0	0	ORAL	0	0	3200	.	.	704001	2-203	Inoculated:::Sporozoites:::Treatment	3	DSM265	Sporozoite:::Challenge:::in:::Tuebingen	.	0	Placebo	13	0	UNKNOWN	UNKNWON	UNKNWON	0	Efficacy	.	.
306	.	2-203	3	DSM265_14_01	3	Placebo	13	168	336	168	168	HOURS	1	log(Parasitemia:::Asexual:::+:::Gametocyte:::Mean)	4.84418708645859	4.84418708645859	log(p/mL)	2.99573227355399	0	0	0	0	.	0	0	ORAL	0	0	3200	.	.	704001	2-203	Inoculated:::Sporozoites:::Treatment	3	DSM265	Sporozoite:::Challenge:::in:::Tuebingen	.	0	Placebo	13	0	UNKNOWN	UNKNWON	UNKNWON	0	Efficacy	.	.
307	.	2-203	3	DSM265_14_01	3	Placebo	13	192	360	192	192	HOURS	1	log(Parasitemia:::Asexual:::+:::Gametocyte:::Mean)	6.69703424766648	6.69703424766648	log(p/mL)	2.99573227355399	0	0	0	0	.	0	0	ORAL	0	0	3200	.	.	704001	2-203	Inoculated:::Sporozoites:::Treatment	3	DSM265	Sporozoite:::Challenge:::in:::Tuebingen	.	0	Placebo	13	0	UNKNOWN	UNKNWON	UNKNWON	0	Efficacy	.	.
308	.	2-203	3	DSM265_14_01	3	Placebo	13	216	384	216	216	HOURS	1	log(Parasitemia:::Asexual:::+:::Gametocyte:::Mean)	8.26590733415575	8.26590733415575	log(p/mL)	2.99573227355399	0	0	0	0	.	0	0	ORAL	0	0	3200	.	.	704001	2-203	Inoculated:::Sporozoites:::Treatment	3	DSM265	Sporozoite:::Challenge:::in:::Tuebingen	.	0	Placebo	13	0	UNKNOWN	UNKNWON	UNKNWON	0	Efficacy	.	.
309	.	2-203	3	DSM265_14_01	3	Placebo	13	240	408	240	240	HOURS	1	log(Parasitemia:::Asexual:::+:::Gametocyte:::Mean)	8.01565761455734	8.01565761455734	log(p/mL)	2.99573227355399	0	0	0	0	.	0	0	ORAL	0	0	3200	.	.	704001	2-203	Inoculated:::Sporozoites:::Treatment	3	DSM265	Sporozoite:::Challenge:::in:::Tuebingen	.	0	Placebo	13	0	UNKNOWN	UNKNWON	UNKNWON	0	Efficacy	.	.
310	.	2-203	3	DSM265_14_01	3	Placebo	13	264	432	264	264	HOURS	1	log(Parasitemia:::Asexual:::+:::Gametocyte:::Mean)	10.2666017201038	10.2666017201038	log(p/mL)	2.99573227355399	0	0	0	0	.	0	0	ORAL	0	0	3200	.	.	704001	2-203	Inoculated:::Sporozoites:::Treatment	3	DSM265	Sporozoite:::Challenge:::in:::Tuebingen	.	0	Placebo	13	0	UNKNOWN	UNKNWON	UNKNWON	0	Efficacy	.	.
312	.	2-204	4	DSM265_14_01	3	Placebo	13	0	168	0	0	HOURS	.	Sporozoite:::Inoculum	3200	0	Sporozoites	.	0	1	1	3200	1	0	0	ORAL	0	0	3200	.	.	704001	2-204	Inoculated:::Sporozoites:::Treatment	3	DSM265	Sporozoite:::Challenge:::in:::Tuebingen	.	0	Placebo	13	0	UNKNOWN	UNKNWON	UNKNWON	0	Inoculum	.	.
314	.	2-204	4	DSM265_14_01	3	Placebo	13	144	312	144	144	HOURS	1	log(Parasitemia:::Asexual:::+:::Gametocyte:::Mean)	2.30258509299405	2.99573227355399	log(p/mL)	2.99573227355399	1	0	0	0	.	0	0	ORAL	0	0	3200	.	.	704001	2-204	Inoculated:::Sporozoites:::Treatment	3	DSM265	Sporozoite:::Challenge:::in:::Tuebingen	.	0	Placebo	13	0	UNKNOWN	UNKNWON	UNKNWON	0	Efficacy	.	.
315	.	2-204	4	DSM265_14_01	3	Placebo	13	168	336	168	168	HOURS	1	log(Parasitemia:::Asexual:::+:::Gametocyte:::Mean)	4.43081679884331	4.43081679884331	log(p/mL)	2.99573227355399	0	0	0	0	.	0	0	ORAL	0	0	3200	.	.	704001	2-204	Inoculated:::Sporozoites:::Treatment	3	DSM265	Sporozoite:::Challenge:::in:::Tuebingen	.	0	Placebo	13	0	UNKNOWN	UNKNWON	UNKNWON	0	Efficacy	.	.
316	.	2-204	4	DSM265_14_01	3	Placebo	13	192	360	192	192	HOURS	1	log(Parasitemia:::Asexual:::+:::Gametocyte:::Mean)	5.36597601502185	5.36597601502185	log(p/mL)	2.99573227355399	0	0	0	0	.	0	0	ORAL	0	0	3200	.	.	704001	2-204	Inoculated:::Sporozoites:::Treatment	3	DSM265	Sporozoite:::Challenge:::in:::Tuebingen	.	0	Placebo	13	0	UNKNOWN	UNKNWON	UNKNWON	0	Efficacy	.	.
317	.	2-204	4	DSM265_14_01	3	Placebo	13	216	384	216	216	HOURS	1	log(Parasitemia:::Asexual:::+:::Gametocyte:::Mean)	7.1800698743028	7.1800698743028	log(p/mL)	2.99573227355399	0	0	0	0	.	0	0	ORAL	0	0	3200	.	.	704001	2-204	Inoculated:::Sporozoites:::Treatment	3	DSM265	Sporozoite:::Challenge:::in:::Tuebingen	.	0	Placebo	13	0	UNKNOWN	UNKNWON	UNKNWON	0	Efficacy	.	.
318	.	2-204	4	DSM265_14_01	3	Placebo	13	240	408	240	240	HOURS	1	log(Parasitemia:::Asexual:::+:::Gametocyte:::Mean)	8.99342737041261	8.99342737041261	log(p/mL)	2.99573227355399	0	0	0	0	.	0	0	ORAL	0	0	3200	.	.	704001	2-204	Inoculated:::Sporozoites:::Treatment	3	DSM265	Sporozoite:::Challenge:::in:::Tuebingen	.	0	Placebo	13	0	UNKNOWN	UNKNWON	UNKNWON	0	Efficacy	.	.
319	.	2-204	4	DSM265_14_01	3	Placebo	13	264	432	264	264	HOURS	1	log(Parasitemia:::Asexual:::+:::Gametocyte:::Mean)	9.86308213790109	9.86308213790109	log(p/mL)	2.99573227355399	0	0	0	0	.	0	0	ORAL	0	0	3200	.	.	704001	2-204	Inoculated:::Sporozoites:::Treatment	3	DSM265	Sporozoite:::Challenge:::in:::Tuebingen	.	0	Placebo	13	0	UNKNOWN	UNKNWON	UNKNWON	0	Efficacy	.	.
615	.	C017	5	DSM265_14_03	4	Placebo	13	0	72	0	0	HOURS	.	Sporozoite:::Inoculum	3200	0	Sporozoites	.	0	1	1	3200	1	0	0	ORAL	0	0	3200	.	.	201001	C017	Inoculated:::Sporozoites:::Treatment	3	DSM265	Sporozoite:::Challenge:::in:::Seattle	.	0	Placebo	13	0	UNKNOWN	UNKNWON	UNKNWON	0	Inoculum	.	.
618	.	C017	5	DSM265_14_03	4	Placebo	13	168	240	168	168	HOURS	1	log(Parasitemia:::Asexual:::+:::Gametocyte:::Mean)	2.30258509299405	2.99573227355399	log(p/mL)	2.99573227355399	1	0	0	0	.	0	0	ORAL	0	0	3200	.	.	201001	C017	Inoculated:::Sporozoites:::Treatment	3	DSM265	Sporozoite:::Challenge:::in:::Seattle	.	0	Placebo	13	0	UNKNOWN	UNKNWON	UNKNWON	0	Efficacy	.	.
619	.	C017	5	DSM265_14_03	4	Placebo	13	192	264	192	192	HOURS	1	log(Parasitemia:::Asexual:::+:::Gametocyte:::Mean)	4.18965474202643	4.18965474202643	log(p/mL)	2.99573227355399	0	0	0	0	.	0	0	ORAL	0	0	3200	.	.	201001	C017	Inoculated:::Sporozoites:::Treatment	3	DSM265	Sporozoite:::Challenge:::in:::Seattle	.	0	Placebo	13	0	UNKNOWN	UNKNWON	UNKNWON	0	Efficacy	.	.
620	.	C017	5	DSM265_14_03	4	Placebo	13	216	288	216	216	HOURS	1	log(Parasitemia:::Asexual:::+:::Gametocyte:::Mean)	4.99721227376411	4.99721227376411	log(p/mL)	2.99573227355399	0	0	0	0	.	0	0	ORAL	0	0	3200	.	.	201001	C017	Inoculated:::Sporozoites:::Treatment	3	DSM265	Sporozoite:::Challenge:::in:::Seattle	.	0	Placebo	13	0	UNKNOWN	UNKNWON	UNKNWON	0	Efficacy	.	.
621	.	C017	5	DSM265_14_03	4	Placebo	13	240	312	240	240	HOURS	1	log(Parasitemia:::Asexual:::+:::Gametocyte:::Mean)	5.77455154554441	5.77455154554441	log(p/mL)	2.99573227355399	0	0	0	0	.	0	0	ORAL	0	0	3200	.	.	201001	C017	Inoculated:::Sporozoites:::Treatment	3	DSM265	Sporozoite:::Challenge:::in:::Seattle	.	0	Placebo	13	0	UNKNOWN	UNKNWON	UNKNWON	0	Efficacy	.	.
623	.	C018	6	DSM265_14_03	4	Placebo	13	0	72	0	0	HOURS	.	Sporozoite:::Inoculum	3200	0	Sporozoites	.	0	1	1	3200	1	0	0	ORAL	0	0	3200	.	.	201001	C018	Inoculated:::Sporozoites:::Treatment	3	DSM265	Sporozoite:::Challenge:::in:::Seattle	.	0	Placebo	13	0	UNKNOWN	UNKNWON	UNKNWON	0	Inoculum	.	.
625	.	C018	6	DSM265_14_03	4	Placebo	13	144	216	144	144	HOURS	1	log(Parasitemia:::Asexual:::+:::Gametocyte:::Mean)	2.30258509299405	2.99573227355399	log(p/mL)	2.99573227355399	1	0	0	0	.	0	0	ORAL	0	0	3200	.	.	201001	C018	Inoculated:::Sporozoites:::Treatment	3	DSM265	Sporozoite:::Challenge:::in:::Seattle	.	0	Placebo	13	0	UNKNOWN	UNKNWON	UNKNWON	0	Efficacy	.	.
626	.	C018	6	DSM265_14_03	4	Placebo	13	168	240	168	168	HOURS	1	log(Parasitemia:::Asexual:::+:::Gametocyte:::Mean)	3.46573590279973	3.46573590279973	log(p/mL)	2.99573227355399	0	0	0	0	.	0	0	ORAL	0	0	3200	.	.	201001	C018	Inoculated:::Sporozoites:::Treatment	3	DSM265	Sporozoite:::Challenge:::in:::Seattle	.	0	Placebo	13	0	UNKNOWN	UNKNWON	UNKNWON	0	Efficacy	.	.
627	.	C018	6	DSM265_14_03	4	Placebo	13	192	264	192	192	HOURS	1	log(Parasitemia:::Asexual:::+:::Gametocyte:::Mean)	5.92425579741453	5.92425579741453	log(p/mL)	2.99573227355399	0	0	0	0	.	0	0	ORAL	0	0	3200	.	.	201001	C018	Inoculated:::Sporozoites:::Treatment	3	DSM265	Sporozoite:::Challenge:::in:::Seattle	.	0	Placebo	13	0	UNKNOWN	UNKNWON	UNKNWON	0	Efficacy	.	.
652	.	C023	7	DSM265_14_03	4	Placebo	13	0	168	0	0	HOURS	.	Sporozoite:::Inoculum	3200	0	Sporozoites	.	0	1	1	3200	1	0	0	ORAL	0	0	3200	.	.	201001	C023	Inoculated:::Sporozoites:::Treatment	3	DSM265	Sporozoite:::Challenge:::in:::Seattle	.	0	Placebo	13	0	UNKNOWN	UNKNWON	UNKNWON	0	Inoculum	.	.
654	.	C023	7	DSM265_14_03	4	Placebo	13	144	312	144	144	HOURS	1	log(Parasitemia:::Asexual:::+:::Gametocyte:::Mean)	2.30258509299405	2.99573227355399	log(p/mL)	2.99573227355399	1	0	0	0	.	0	0	ORAL	0	0	3200	.	.	201001	C023	Inoculated:::Sporozoites:::Treatment	3	DSM265	Sporozoite:::Challenge:::in:::Seattle	.	0	Placebo	13	0	UNKNOWN	UNKNWON	UNKNWON	0	Efficacy	.	.
655	.	C023	7	DSM265_14_03	4	Placebo	13	168	336	168	168	HOURS	1	log(Parasitemia:::Asexual:::+:::Gametocyte:::Mean)	3.78418963391826	3.78418963391826	log(p/mL)	2.99573227355399	0	0	0	0	.	0	0	ORAL	0	0	3200	.	.	201001	C023	Inoculated:::Sporozoites:::Treatment	3	DSM265	Sporozoite:::Challenge:::in:::Seattle	.	0	Placebo	13	0	UNKNOWN	UNKNWON	UNKNWON	0	Efficacy	.	.
656	.	C023	7	DSM265_14_03	4	Placebo	13	192	360	192	192	HOURS	1	log(Parasitemia:::Asexual:::+:::Gametocyte:::Mean)	6.39526159811545	6.39526159811545	log(p/mL)	2.99573227355399	0	0	0	0	.	0	0	ORAL	0	0	3200	.	.	201001	C023	Inoculated:::Sporozoites:::Treatment	3	DSM265	Sporozoite:::Challenge:::in:::Seattle	.	0	Placebo	13	0	UNKNOWN	UNKNWON	UNKNWON	0	Efficacy	.	.
712	.	C032	8	DSM265_14_03	4	Placebo	13	0	168	0	0	HOURS	.	Mosquito:::Bites	5	0	Sporozoites	.	0	1	1	5	2	0	0	ORAL	0	0	5	.	.	201001	C032	Mosquito:::Bites:::Treatment	4	DSM265	Sporozoite:::Challenge:::in:::Seattle	.	0	Placebo	13	0	UNKNOWN	UNKNWON	UNKNWON	0	Inoculum	.	.
714	.	C032	8	DSM265_14_03	4	Placebo	13	144	312	144	144	HOURS	1	log(Parasitemia:::Asexual:::+:::Gametocyte:::Mean)	2.30258509299405	2.99573227355399	log(p/mL)	2.99573227355399	1	0	0	0	.	0	0	ORAL	0	0	5	.	.	201001	C032	Mosquito:::Bites:::Treatment	4	DSM265	Sporozoite:::Challenge:::in:::Seattle	.	0	Placebo	13	0	UNKNOWN	UNKNWON	UNKNWON	0	Efficacy	.	.
715	.	C032	8	DSM265_14_03	4	Placebo	13	168	336	168	168	HOURS	1	log(Parasitemia:::Asexual:::+:::Gametocyte:::Mean)	6.42324696353352	6.42324696353352	log(p/mL)	2.99573227355399	0	0	0	0	.	0	0	ORAL	0	0	5	.	.	201001	C032	Mosquito:::Bites:::Treatment	4	DSM265	Sporozoite:::Challenge:::in:::Seattle	.	0	Placebo	13	0	UNKNOWN	UNKNWON	UNKNWON	0	Efficacy	.	.
741	.	C035	9	DSM265_14_03	4	Placebo	13	0	168	0	0	HOURS	.	Sporozoite:::Inoculum	3200	0	Sporozoites	.	0	1	1	3200	1	0	0	ORAL	0	0	3200	.	.	201001	C035	Inoculated:::Sporozoites:::Treatment	3	DSM265	Sporozoite:::Challenge:::in:::Seattle	.	0	Placebo	13	0	UNKNOWN	UNKNWON	UNKNWON	0	Inoculum	.	.
744	.	C035	9	DSM265_14_03	4	Placebo	13	168	336	168	168	HOURS	1	log(Parasitemia:::Asexual:::+:::Gametocyte:::Mean)	2.30258509299405	2.99573227355399	log(p/mL)	2.99573227355399	1	0	0	0	.	0	0	ORAL	0	0	3200	.	.	201001	C035	Inoculated:::Sporozoites:::Treatment	3	DSM265	Sporozoite:::Challenge:::in:::Seattle	.	0	Placebo	13	0	UNKNOWN	UNKNWON	UNKNWON	0	Efficacy	.	.
745	.	C035	9	DSM265_14_03	4	Placebo	13	192	360	192	192	HOURS	1	log(Parasitemia:::Asexual:::+:::Gametocyte:::Mean)	4.49980967033027	4.49980967033027	log(p/mL)	2.99573227355399	0	0	0	0	.	0	0	ORAL	0	0	3200	.	.	201001	C035	Inoculated:::Sporozoites:::Treatment	3	DSM265	Sporozoite:::Challenge:::in:::Seattle	.	0	Placebo	13	0	UNKNOWN	UNKNWON	UNKNWON	0	Efficacy	.	.
746	.	C035	9	DSM265_14_03	4	Placebo	13	216	384	216	216	HOURS	1	log(Parasitemia:::Asexual:::+:::Gametocyte:::Mean)	4.86753445045558	4.86753445045558	log(p/mL)	2.99573227355399	0	0	0	0	.	0	0	ORAL	0	0	3200	.	.	201001	C035	Inoculated:::Sporozoites:::Treatment	3	DSM265	Sporozoite:::Challenge:::in:::Seattle	.	0	Placebo	13	0	UNKNOWN	UNKNWON	UNKNWON	0	Efficacy	.	.
747	.	C035	9	DSM265_14_03	4	Placebo	13	240	408	240	240	HOURS	1	log(Parasitemia:::Asexual:::+:::Gametocyte:::Mean)	6.09582456243222	6.09582456243222	log(p/mL)	2.99573227355399	0	0	0	0	.	0	0	ORAL	0	0	3200	.	.	201001	C035	Inoculated:::Sporozoites:::Treatment	3	DSM265	Sporozoite:::Challenge:::in:::Seattle	.	0	Placebo	13	0	UNKNOWN	UNKNWON	UNKNWON	0	Efficacy	.	.
952	.	C050	10	DSM265_14_03	4	Placebo	13	0	168	0	0	HOURS	.	Mosquito:::Bites	5	0	Sporozoites	.	0	1	1	5	2	0	0	ORAL	0	0	5	.	.	201001	C050	Mosquito:::Bites:::Treatment	4	DSM265	Sporozoite:::Challenge:::in:::Seattle	.	0	Placebo	13	0	UNKNOWN	UNKNWON	UNKNWON	0	Inoculum	.	.
954	.	C050	10	DSM265_14_03	4	Placebo	13	144	312	144	144	HOURS	1	log(Parasitemia:::Asexual:::+:::Gametocyte:::Mean)	2.30258509299405	2.99573227355399	log(p/mL)	2.99573227355399	1	0	0	0	.	0	0	ORAL	0	0	5	.	.	201001	C050	Mosquito:::Bites:::Treatment	4	DSM265	Sporozoite:::Challenge:::in:::Seattle	.	0	Placebo	13	0	UNKNOWN	UNKNWON	UNKNWON	0	Efficacy	.	.
955	.	C050	10	DSM265_14_03	4	Placebo	13	168	336	168	168	HOURS	1	log(Parasitemia:::Asexual:::+:::Gametocyte:::Mean)	6.97914527506881	6.97914527506881	log(p/mL)	2.99573227355399	0	0	0	0	.	0	0	ORAL	0	0	5	.	.	201001	C050	Mosquito:::Bites:::Treatment	4	DSM265	Sporozoite:::Challenge:::in:::Seattle	.	0	Placebo	13	0	UNKNOWN	UNKNWON	UNKNWON	0	Efficacy	.	.
3083	.	EHMI-2.1	11	EHMI-2	5	Placebo	13	0	0	0	0	HOURS	.	Mosquito:::Bites	5	0	Sporozoites	.	0	1	1	5	2	0	0	ORAL	0	0	5	.	.	0	EHMI-2.1	Mosquito:::Bites:::Treatment	4	DSM265	Coffeng2016	.	0	Placebo	13	0	UNKNOWN	UNKNWON	UNKNWON	0	Inoculum	.	.
3089	.	EHMI-2.1	11	EHMI-2	5	Placebo	13	144	144	144	144	HOURS	1	log(Parasitemia:::Asexual:::+:::Gametocyte:::Mean)	2.30258509299405	2.99573227355399	log(p/mL)	2.99573227355399	1	0	0	0	.	0	0	ORAL	0	0	5	.	.	0	EHMI-2.1	Mosquito:::Bites:::Treatment	4	DSM265	Coffeng2016	.	0	Placebo	13	0	UNKNOWN	UNKNWON	UNKNWON	0	Efficacy	.	.
3090	.	EHMI-2.1	11	EHMI-2	5	Placebo	13	151.2	151.2	151.2	151.2	HOURS	1	log(Parasitemia:::Asexual:::+:::Gametocyte:::Mean)	2.30258509299405	2.99573227355399	log(p/mL)	2.99573227355399	1	0	0	0	.	0	0	ORAL	0	0	5	.	.	0	EHMI-2.1	Mosquito:::Bites:::Treatment	4	DSM265	Coffeng2016	.	0	Placebo	13	0	UNKNOWN	UNKNWON	UNKNWON	0	Efficacy	.	.
3091	.	EHMI-2.1	11	EHMI-2	5	Placebo	13	168	168	168	168	HOURS	1	log(Parasitemia:::Asexual:::+:::Gametocyte:::Mean)	4.87976701889122	4.87976701889122	log(p/mL)	2.99573227355399	0	0	0	0	.	0	0	ORAL	0	0	5	.	.	0	EHMI-2.1	Mosquito:::Bites:::Treatment	4	DSM265	Coffeng2016	.	0	Placebo	13	0	UNKNOWN	UNKNWON	UNKNWON	0	Efficacy	.	.
3092	.	EHMI-2.1	11	EHMI-2	5	Placebo	13	175.2	175.2	175.2	175.2	HOURS	1	log(Parasitemia:::Asexual:::+:::Gametocyte:::Mean)	4.26267987704132	4.26267987704132	log(p/mL)	2.99573227355399	0	0	0	0	.	0	0	ORAL	0	0	5	.	.	0	EHMI-2.1	Mosquito:::Bites:::Treatment	4	DSM265	Coffeng2016	.	0	Placebo	13	0	UNKNOWN	UNKNWON	UNKNWON	0	Efficacy	.	.
3093	.	EHMI-2.1	11	EHMI-2	5	Placebo	13	192	192	192	192	HOURS	1	log(Parasitemia:::Asexual:::+:::Gametocyte:::Mean)	4.3425058765116	4.3425058765116	log(p/mL)	2.99573227355399	0	0	0	0	.	0	0	ORAL	0	0	5	.	.	0	EHMI-2.1	Mosquito:::Bites:::Treatment	4	DSM265	Coffeng2016	.	0	Placebo	13	0	UNKNOWN	UNKNWON	UNKNWON	0	Efficacy	.	.
3094	.	EHMI-2.1	11	EHMI-2	5	Placebo	13	199.2	199.2	199.2	199.2	HOURS	1	log(Parasitemia:::Asexual:::+:::Gametocyte:::Mean)	4.64150211523548	4.64150211523548	log(p/mL)	2.99573227355399	0	0	0	0	.	0	0	ORAL	0	0	5	.	.	0	EHMI-2.1	Mosquito:::Bites:::Treatment	4	DSM265	Coffeng2016	.	0	Placebo	13	0	UNKNOWN	UNKNWON	UNKNWON	0	Efficacy	.	.
3095	.	EHMI-2.1	11	EHMI-2	5	Placebo	13	216	216	216	216	HOURS	1	log(Parasitemia:::Asexual:::+:::Gametocyte:::Mean)	7.52951386345443	7.52951386345443	log(p/mL)	2.99573227355399	0	0	0	0	.	0	0	ORAL	0	0	5	.	.	0	EHMI-2.1	Mosquito:::Bites:::Treatment	4	DSM265	Coffeng2016	.	0	Placebo	13	0	UNKNOWN	UNKNWON	UNKNWON	0	Efficacy	.	.
3096	.	EHMI-2.1	11	EHMI-2	5	Placebo	13	223.2	223.2	223.2	223.2	HOURS	1	log(Parasitemia:::Asexual:::+:::Gametocyte:::Mean)	7.42081839768832	7.42081839768832	log(p/mL)	2.99573227355399	0	0	0	0	.	0	0	ORAL	0	0	5	.	.	0	EHMI-2.1	Mosquito:::Bites:::Treatment	4	DSM265	Coffeng2016	.	0	Placebo	13	0	UNKNOWN	UNKNWON	UNKNWON	0	Efficacy	.	.
3097	.	EHMI-2.1	11	EHMI-2	5	Placebo	13	240	240	240	240	HOURS	1	log(Parasitemia:::Asexual:::+:::Gametocyte:::Mean)	6.51323011091231	6.51323011091231	log(p/mL)	2.99573227355399	0	0	0	0	.	0	0	ORAL	0	0	5	.	.	0	EHMI-2.1	Mosquito:::Bites:::Treatment	4	DSM265	Coffeng2016	.	0	Placebo	13	0	UNKNOWN	UNKNWON	UNKNWON	0	Efficacy	.	.
3098	.	EHMI-2.1	11	EHMI-2	5	Placebo	13	247.2	247.2	247.2	247.2	HOURS	1	log(Parasitemia:::Asexual:::+:::Gametocyte:::Mean)	7.6567628090387	7.6567628090387	log(p/mL)	2.99573227355399	0	0	0	0	.	0	0	ORAL	0	0	5	.	.	0	EHMI-2.1	Mosquito:::Bites:::Treatment	4	DSM265	Coffeng2016	.	0	Placebo	13	0	UNKNOWN	UNKNWON	UNKNWON	0	Efficacy	.	.
3099	.	EHMI-2.2	12	EHMI-2	5	Placebo	13	0	0	0	0	HOURS	.	Mosquito:::Bites	5	0	Sporozoites	.	0	1	1	5	2	0	0	ORAL	0	0	5	.	.	0	EHMI-2.2	Mosquito:::Bites:::Treatment	4	DSM265	Coffeng2016	.	0	Placebo	13	0	UNKNOWN	UNKNWON	UNKNWON	0	Inoculum	.	.
3104	.	EHMI-2.2	12	EHMI-2	5	Placebo	13	127.2	127.2	127.2	127.2	HOURS	1	log(Parasitemia:::Asexual:::+:::Gametocyte:::Mean)	2.30258509299405	2.99573227355399	log(p/mL)	2.99573227355399	1	0	0	0	.	0	0	ORAL	0	0	5	.	.	0	EHMI-2.2	Mosquito:::Bites:::Treatment	4	DSM265	Coffeng2016	.	0	Placebo	13	0	UNKNOWN	UNKNWON	UNKNWON	0	Efficacy	.	.
3105	.	EHMI-2.2	12	EHMI-2	5	Placebo	13	144	144	144	144	HOURS	1	log(Parasitemia:::Asexual:::+:::Gametocyte:::Mean)	2.30258509299405	2.99573227355399	log(p/mL)	2.99573227355399	1	0	0	0	.	0	0	ORAL	0	0	5	.	.	0	EHMI-2.2	Mosquito:::Bites:::Treatment	4	DSM265	Coffeng2016	.	0	Placebo	13	0	UNKNOWN	UNKNWON	UNKNWON	0	Efficacy	.	.
3106	.	EHMI-2.2	12	EHMI-2	5	Placebo	13	151.2	151.2	151.2	151.2	HOURS	1	log(Parasitemia:::Asexual:::+:::Gametocyte:::Mean)	3.12236492448736	3.12236492448736	log(p/mL)	2.99573227355399	0	0	0	0	.	0	0	ORAL	0	0	5	.	.	0	EHMI-2.2	Mosquito:::Bites:::Treatment	4	DSM265	Coffeng2016	.	0	Placebo	13	0	UNKNOWN	UNKNWON	UNKNWON	0	Efficacy	.	.
3107	.	EHMI-2.2	12	EHMI-2	5	Placebo	13	168	168	168	168	HOURS	1	log(Parasitemia:::Asexual:::+:::Gametocyte:::Mean)	4.98702542845712	4.98702542845712	log(p/mL)	2.99573227355399	0	0	0	0	.	0	0	ORAL	0	0	5	.	.	0	EHMI-2.2	Mosquito:::Bites:::Treatment	4	DSM265	Coffeng2016	.	0	Placebo	13	0	UNKNOWN	UNKNWON	UNKNWON	0	Efficacy	.	.
3108	.	EHMI-2.2	12	EHMI-2	5	Placebo	13	175.2	175.2	175.2	175.2	HOURS	1	log(Parasitemia:::Asexual:::+:::Gametocyte:::Mean)	5.59024043325707	5.59024043325707	log(p/mL)	2.99573227355399	0	0	0	0	.	0	0	ORAL	0	0	5	.	.	0	EHMI-2.2	Mosquito:::Bites:::Treatment	4	DSM265	Coffeng2016	.	0	Placebo	13	0	UNKNOWN	UNKNWON	UNKNWON	0	Efficacy	.	.
3109	.	EHMI-2.2	12	EHMI-2	5	Placebo	13	192	192	192	192	HOURS	1	log(Parasitemia:::Asexual:::+:::Gametocyte:::Mean)	4.45898767581001	4.45898767581001	log(p/mL)	2.99573227355399	0	0	0	0	.	0	0	ORAL	0	0	5	.	.	0	EHMI-2.2	Mosquito:::Bites:::Treatment	4	DSM265	Coffeng2016	.	0	Placebo	13	0	UNKNOWN	UNKNWON	UNKNWON	0	Efficacy	.	.
3110	.	EHMI-2.2	12	EHMI-2	5	Placebo	13	199.2	199.2	199.2	199.2	HOURS	1	log(Parasitemia:::Asexual:::+:::Gametocyte:::Mean)	3.91800507710569	3.91800507710569	log(p/mL)	2.99573227355399	0	0	0	0	.	0	0	ORAL	0	0	5	.	.	0	EHMI-2.2	Mosquito:::Bites:::Treatment	4	DSM265	Coffeng2016	.	0	Placebo	13	0	UNKNOWN	UNKNWON	UNKNWON	0	Efficacy	.	.
3111	.	EHMI-2.2	12	EHMI-2	5	Placebo	13	216	216	216	216	HOURS	1	log(Parasitemia:::Asexual:::+:::Gametocyte:::Mean)	7.3032373890369	7.3032373890369	log(p/mL)	2.99573227355399	0	0	0	0	.	0	0	ORAL	0	0	5	.	.	0	EHMI-2.2	Mosquito:::Bites:::Treatment	4	DSM265	Coffeng2016	.	0	Placebo	13	0	UNKNOWN	UNKNWON	UNKNWON	0	Efficacy	.	.
3112	.	EHMI-2.2	12	EHMI-2	5	Placebo	13	223.2	223.2	223.2	223.2	HOURS	1	log(Parasitemia:::Asexual:::+:::Gametocyte:::Mean)	6.7045368964752	6.7045368964752	log(p/mL)	2.99573227355399	0	0	0	0	.	0	0	ORAL	0	0	5	.	.	0	EHMI-2.2	Mosquito:::Bites:::Treatment	4	DSM265	Coffeng2016	.	0	Placebo	13	0	UNKNOWN	UNKNWON	UNKNWON	0	Efficacy	.	.
3113	.	EHMI-2.2	12	EHMI-2	5	Placebo	13	240	240	240	240	HOURS	1	log(Parasitemia:::Asexual:::+:::Gametocyte:::Mean)	6.26339826259162	6.26339826259162	log(p/mL)	2.99573227355399	0	0	0	0	.	0	0	ORAL	0	0	5	.	.	0	EHMI-2.2	Mosquito:::Bites:::Treatment	4	DSM265	Coffeng2016	.	0	Placebo	13	0	UNKNOWN	UNKNWON	UNKNWON	0	Efficacy	.	.
3114	.	EHMI-2.3	13	EHMI-2	5	Placebo	13	0	0	0	0	HOURS	.	Mosquito:::Bites	5	0	Sporozoites	.	0	1	1	5	2	0	0	ORAL	0	0	5	.	.	0	EHMI-2.3	Mosquito:::Bites:::Treatment	4	DSM265	Coffeng2016	.	0	Placebo	13	0	UNKNOWN	UNKNWON	UNKNWON	0	Inoculum	.	.
3120	.	EHMI-2.3	13	EHMI-2	5	Placebo	13	144	144	144	144	HOURS	1	log(Parasitemia:::Asexual:::+:::Gametocyte:::Mean)	2.30258509299405	2.99573227355399	log(p/mL)	2.99573227355399	1	0	0	0	.	0	0	ORAL	0	0	5	.	.	0	EHMI-2.3	Mosquito:::Bites:::Treatment	4	DSM265	Coffeng2016	.	0	Placebo	13	0	UNKNOWN	UNKNWON	UNKNWON	0	Efficacy	.	.
3121	.	EHMI-2.3	13	EHMI-2	5	Placebo	13	151.2	151.2	151.2	151.2	HOURS	1	log(Parasitemia:::Asexual:::+:::Gametocyte:::Mean)	2.30258509299405	2.99573227355399	log(p/mL)	2.99573227355399	1	0	0	0	.	0	0	ORAL	0	0	5	.	.	0	EHMI-2.3	Mosquito:::Bites:::Treatment	4	DSM265	Coffeng2016	.	0	Placebo	13	0	UNKNOWN	UNKNWON	UNKNWON	0	Efficacy	.	.
3122	.	EHMI-2.3	13	EHMI-2	5	Placebo	13	168	168	168	168	HOURS	1	log(Parasitemia:::Asexual:::+:::Gametocyte:::Mean)	6.39759609975931	6.39759609975931	log(p/mL)	2.99573227355399	0	0	0	0	.	0	0	ORAL	0	0	5	.	.	0	EHMI-2.3	Mosquito:::Bites:::Treatment	4	DSM265	Coffeng2016	.	0	Placebo	13	0	UNKNOWN	UNKNWON	UNKNWON	0	Efficacy	.	.
3123	.	EHMI-2.3	13	EHMI-2	5	Placebo	13	175.2	175.2	175.2	175.2	HOURS	1	log(Parasitemia:::Asexual:::+:::Gametocyte:::Mean)	7.4667994750186	7.4667994750186	log(p/mL)	2.99573227355399	0	0	0	0	.	0	0	ORAL	0	0	5	.	.	0	EHMI-2.3	Mosquito:::Bites:::Treatment	4	DSM265	Coffeng2016	.	0	Placebo	13	0	UNKNOWN	UNKNWON	UNKNWON	0	Efficacy	.	.
3124	.	EHMI-2.3	13	EHMI-2	5	Placebo	13	182.4	182.4	182.4	182.4	HOURS	1	log(Parasitemia:::Asexual:::+:::Gametocyte:::Mean)	7.17311505242943	7.17311505242943	log(p/mL)	2.99573227355399	0	0	0	0	.	0	0	ORAL	0	0	5	.	.	0	EHMI-2.3	Mosquito:::Bites:::Treatment	4	DSM265	Coffeng2016	.	0	Placebo	13	0	UNKNOWN	UNKNWON	UNKNWON	0	Efficacy	.	.
3125	.	EHMI-2.3	13	EHMI-2	5	Placebo	13	192	192	192	192	HOURS	1	log(Parasitemia:::Asexual:::+:::Gametocyte:::Mean)	5.89522893922716	5.89522893922716	log(p/mL)	2.99573227355399	0	0	0	0	.	0	0	ORAL	0	0	5	.	.	0	EHMI-2.3	Mosquito:::Bites:::Treatment	4	DSM265	Coffeng2016	.	0	Placebo	13	0	UNKNOWN	UNKNWON	UNKNWON	0	Efficacy	.	.
3126	.	EHMI-2.3	13	EHMI-2	5	Placebo	13	199.2	199.2	199.2	199.2	HOURS	1	log(Parasitemia:::Asexual:::+:::Gametocyte:::Mean)	6.67683154034896	6.67683154034896	log(p/mL)	2.99573227355399	0	0	0	0	.	0	0	ORAL	0	0	5	.	.	0	EHMI-2.3	Mosquito:::Bites:::Treatment	4	DSM265	Coffeng2016	.	0	Placebo	13	0	UNKNOWN	UNKNWON	UNKNWON	0	Efficacy	.	.
3127	.	EHMI-2.3	13	EHMI-2	5	Placebo	13	206.4	206.4	206.4	206.4	HOURS	1	log(Parasitemia:::Asexual:::+:::Gametocyte:::Mean)	9.80599048323113	9.80599048323113	log(p/mL)	2.99573227355399	0	0	0	0	.	0	0	ORAL	0	0	5	.	.	0	EHMI-2.3	Mosquito:::Bites:::Treatment	4	DSM265	Coffeng2016	.	0	Placebo	13	0	UNKNOWN	UNKNWON	UNKNWON	0	Efficacy	.	.
3128	.	EHMI-2.4	14	EHMI-2	5	Placebo	13	0	0	0	0	HOURS	.	Mosquito:::Bites	5	0	Sporozoites	.	0	1	1	5	2	0	0	ORAL	0	0	5	.	.	0	EHMI-2.4	Mosquito:::Bites:::Treatment	4	DSM265	Coffeng2016	.	0	Placebo	13	0	UNKNOWN	UNKNWON	UNKNWON	0	Inoculum	.	.
3133	.	EHMI-2.4	14	EHMI-2	5	Placebo	13	127.2	127.2	127.2	127.2	HOURS	1	log(Parasitemia:::Asexual:::+:::Gametocyte:::Mean)	2.30258509299405	2.99573227355399	log(p/mL)	2.99573227355399	1	0	0	0	.	0	0	ORAL	0	0	5	.	.	0	EHMI-2.4	Mosquito:::Bites:::Treatment	4	DSM265	Coffeng2016	.	0	Placebo	13	0	UNKNOWN	UNKNWON	UNKNWON	0	Efficacy	.	.
3134	.	EHMI-2.4	14	EHMI-2	5	Placebo	13	144	144	144	144	HOURS	1	log(Parasitemia:::Asexual:::+:::Gametocyte:::Mean)	2.30258509299405	2.99573227355399	log(p/mL)	2.99573227355399	1	0	0	0	.	0	0	ORAL	0	0	5	.	.	0	EHMI-2.4	Mosquito:::Bites:::Treatment	4	DSM265	Coffeng2016	.	0	Placebo	13	0	UNKNOWN	UNKNWON	UNKNWON	0	Efficacy	.	.
3135	.	EHMI-2.4	14	EHMI-2	5	Placebo	13	151.2	151.2	151.2	151.2	HOURS	1	log(Parasitemia:::Asexual:::+:::Gametocyte:::Mean)	3.17805383034795	3.17805383034795	log(p/mL)	2.99573227355399	0	0	0	0	.	0	0	ORAL	0	0	5	.	.	0	EHMI-2.4	Mosquito:::Bites:::Treatment	4	DSM265	Coffeng2016	.	0	Placebo	13	0	UNKNOWN	UNKNWON	UNKNWON	0	Efficacy	.	.
3136	.	EHMI-2.4	14	EHMI-2	5	Placebo	13	168	168	168	168	HOURS	1	log(Parasitemia:::Asexual:::+:::Gametocyte:::Mean)	8.18699324280504	8.18699324280504	log(p/mL)	2.99573227355399	0	0	0	0	.	0	0	ORAL	0	0	5	.	.	0	EHMI-2.4	Mosquito:::Bites:::Treatment	4	DSM265	Coffeng2016	.	0	Placebo	13	0	UNKNOWN	UNKNWON	UNKNWON	0	Efficacy	.	.
3137	.	EHMI-2.4	14	EHMI-2	5	Placebo	13	175.2	175.2	175.2	175.2	HOURS	1	log(Parasitemia:::Asexual:::+:::Gametocyte:::Mean)	7.40731771046942	7.40731771046942	log(p/mL)	2.99573227355399	0	0	0	0	.	0	0	ORAL	0	0	5	.	.	0	EHMI-2.4	Mosquito:::Bites:::Treatment	4	DSM265	Coffeng2016	.	0	Placebo	13	0	UNKNOWN	UNKNWON	UNKNWON	0	Efficacy	.	.
3138	.	EHMI-2.4	14	EHMI-2	5	Placebo	13	192	192	192	192	HOURS	1	log(Parasitemia:::Asexual:::+:::Gametocyte:::Mean)	6.32382118339551	6.32382118339551	log(p/mL)	2.99573227355399	0	0	0	0	.	0	0	ORAL	0	0	5	.	.	0	EHMI-2.4	Mosquito:::Bites:::Treatment	4	DSM265	Coffeng2016	.	0	Placebo	13	0	UNKNOWN	UNKNWON	UNKNWON	0	Efficacy	.	.
3139	.	EHMI-2.4	14	EHMI-2	5	Placebo	13	199.2	199.2	199.2	199.2	HOURS	1	log(Parasitemia:::Asexual:::+:::Gametocyte:::Mean)	7.87739718635329	7.87739718635329	log(p/mL)	2.99573227355399	0	0	0	0	.	0	0	ORAL	0	0	5	.	.	0	EHMI-2.4	Mosquito:::Bites:::Treatment	4	DSM265	Coffeng2016	.	0	Placebo	13	0	UNKNOWN	UNKNWON	UNKNWON	0	Efficacy	.	.
3140	.	EHMI-2.4	14	EHMI-2	5	Placebo	13	216	216	216	216	HOURS	1	log(Parasitemia:::Asexual:::+:::Gametocyte:::Mean)	9.81270361383032	9.81270361383032	log(p/mL)	2.99573227355399	0	0	0	0	.	0	0	ORAL	0	0	5	.	.	0	EHMI-2.4	Mosquito:::Bites:::Treatment	4	DSM265	Coffeng2016	.	0	Placebo	13	0	UNKNOWN	UNKNWON	UNKNWON	0	Efficacy	.	.
3141	.	EHMI-2.5	15	EHMI-2	5	Placebo	13	0	0	0	0	HOURS	.	Mosquito:::Bites	5	0	Sporozoites	.	0	1	1	5	2	0	0	ORAL	0	0	5	.	.	0	EHMI-2.5	Mosquito:::Bites:::Treatment	4	DSM265	Coffeng2016	.	0	Placebo	13	0	UNKNOWN	UNKNWON	UNKNWON	0	Inoculum	.	.
3147	.	EHMI-2.5	15	EHMI-2	5	Placebo	13	144	144	144	144	HOURS	1	log(Parasitemia:::Asexual:::+:::Gametocyte:::Mean)	2.30258509299405	2.99573227355399	log(p/mL)	2.99573227355399	1	0	0	0	.	0	0	ORAL	0	0	5	.	.	0	EHMI-2.5	Mosquito:::Bites:::Treatment	4	DSM265	Coffeng2016	.	0	Placebo	13	0	UNKNOWN	UNKNWON	UNKNWON	0	Efficacy	.	.
3148	.	EHMI-2.5	15	EHMI-2	5	Placebo	13	151.2	151.2	151.2	151.2	HOURS	1	log(Parasitemia:::Asexual:::+:::Gametocyte:::Mean)	2.30258509299405	2.99573227355399	log(p/mL)	2.99573227355399	1	0	0	0	.	0	0	ORAL	0	0	5	.	.	0	EHMI-2.5	Mosquito:::Bites:::Treatment	4	DSM265	Coffeng2016	.	0	Placebo	13	0	UNKNOWN	UNKNWON	UNKNWON	0	Efficacy	.	.
3149	.	EHMI-2.5	15	EHMI-2	5	Placebo	13	168	168	168	168	HOURS	1	log(Parasitemia:::Asexual:::+:::Gametocyte:::Mean)	7.87936718244425	7.87936718244425	log(p/mL)	2.99573227355399	0	0	0	0	.	0	0	ORAL	0	0	5	.	.	0	EHMI-2.5	Mosquito:::Bites:::Treatment	4	DSM265	Coffeng2016	.	0	Placebo	13	0	UNKNOWN	UNKNWON	UNKNWON	0	Efficacy	.	.
3150	.	EHMI-2.5	15	EHMI-2	5	Placebo	13	175.2	175.2	175.2	175.2	HOURS	1	log(Parasitemia:::Asexual:::+:::Gametocyte:::Mean)	7.73363978698028	7.73363978698028	log(p/mL)	2.99573227355399	0	0	0	0	.	0	0	ORAL	0	0	5	.	.	0	EHMI-2.5	Mosquito:::Bites:::Treatment	4	DSM265	Coffeng2016	.	0	Placebo	13	0	UNKNOWN	UNKNWON	UNKNWON	0	Efficacy	.	.
3151	.	EHMI-2.5	15	EHMI-2	5	Placebo	13	182.4	182.4	182.4	182.4	HOURS	1	log(Parasitemia:::Asexual:::+:::Gametocyte:::Mean)	7.31242006691953	7.31242006691953	log(p/mL)	2.99573227355399	0	0	0	0	.	0	0	ORAL	0	0	5	.	.	0	EHMI-2.5	Mosquito:::Bites:::Treatment	4	DSM265	Coffeng2016	.	0	Placebo	13	0	UNKNOWN	UNKNWON	UNKNWON	0	Efficacy	.	.
3152	.	EHMI-3.1	16	EHMI-3	6	Placebo	13	0	0	0	0	HOURS	.	Mosquito:::Bites	5	0	Sporozoites	.	0	1	1	5	2	0	0	ORAL	0	0	5	.	.	0	EHMI-3.1	Mosquito:::Bites:::Treatment	4	DSM265	Coffeng2016	.	0	Placebo	13	0	UNKNOWN	UNKNWON	UNKNWON	0	Inoculum	.	.
3158	.	EHMI-3.1	16	EHMI-3	6	Placebo	13	144	144	144	144	HOURS	1	log(Parasitemia:::Asexual:::+:::Gametocyte:::Mean)	2.30258509299405	2.99573227355399	log(p/mL)	2.99573227355399	1	0	0	0	.	0	0	ORAL	0	0	5	.	.	0	EHMI-3.1	Mosquito:::Bites:::Treatment	4	DSM265	Coffeng2016	.	0	Placebo	13	0	UNKNOWN	UNKNWON	UNKNWON	0	Efficacy	.	.
3159	.	EHMI-3.1	16	EHMI-3	6	Placebo	13	151.2	151.2	151.2	151.2	HOURS	1	log(Parasitemia:::Asexual:::+:::Gametocyte:::Mean)	2.30258509299405	2.99573227355399	log(p/mL)	2.99573227355399	1	0	0	0	.	0	0	ORAL	0	0	5	.	.	0	EHMI-3.1	Mosquito:::Bites:::Treatment	4	DSM265	Coffeng2016	.	0	Placebo	13	0	UNKNOWN	UNKNWON	UNKNWON	0	Efficacy	.	.
3160	.	EHMI-3.1	16	EHMI-3	6	Placebo	13	168	168	168	168	HOURS	1	log(Parasitemia:::Asexual:::+:::Gametocyte:::Mean)	5.80513496891649	5.80513496891649	log(p/mL)	2.99573227355399	0	0	0	0	.	0	0	ORAL	0	0	5	.	.	0	EHMI-3.1	Mosquito:::Bites:::Treatment	4	DSM265	Coffeng2016	.	0	Placebo	13	0	UNKNOWN	UNKNWON	UNKNWON	0	Efficacy	.	.
3161	.	EHMI-3.1	16	EHMI-3	6	Placebo	13	175.2	175.2	175.2	175.2	HOURS	1	log(Parasitemia:::Asexual:::+:::Gametocyte:::Mean)	6.78105762593618	6.78105762593618	log(p/mL)	2.99573227355399	0	0	0	0	.	0	0	ORAL	0	0	5	.	.	0	EHMI-3.1	Mosquito:::Bites:::Treatment	4	DSM265	Coffeng2016	.	0	Placebo	13	0	UNKNOWN	UNKNWON	UNKNWON	0	Efficacy	.	.
3162	.	EHMI-3.1	16	EHMI-3	6	Placebo	13	192	192	192	192	HOURS	1	log(Parasitemia:::Asexual:::+:::Gametocyte:::Mean)	5.6970934865054	5.6970934865054	log(p/mL)	2.99573227355399	0	0	0	0	.	0	0	ORAL	0	0	5	.	.	0	EHMI-3.1	Mosquito:::Bites:::Treatment	4	DSM265	Coffeng2016	.	0	Placebo	13	0	UNKNOWN	UNKNWON	UNKNWON	0	Efficacy	.	.
3163	.	EHMI-3.1	16	EHMI-3	6	Placebo	13	199.2	199.2	199.2	199.2	HOURS	1	log(Parasitemia:::Asexual:::+:::Gametocyte:::Mean)	6.13988455222626	6.13988455222626	log(p/mL)	2.99573227355399	0	0	0	0	.	0	0	ORAL	0	0	5	.	.	0	EHMI-3.1	Mosquito:::Bites:::Treatment	4	DSM265	Coffeng2016	.	0	Placebo	13	0	UNKNOWN	UNKNWON	UNKNWON	0	Efficacy	.	.
3164	.	EHMI-3.1	16	EHMI-3	6	Placebo	13	216	216	216	216	HOURS	1	log(Parasitemia:::Asexual:::+:::Gametocyte:::Mean)	7.83201418050547	7.83201418050547	log(p/mL)	2.99573227355399	0	0	0	0	.	0	0	ORAL	0	0	5	.	.	0	EHMI-3.1	Mosquito:::Bites:::Treatment	4	DSM265	Coffeng2016	.	0	Placebo	13	0	UNKNOWN	UNKNWON	UNKNWON	0	Efficacy	.	.
3165	.	EHMI-3.1	16	EHMI-3	6	Placebo	13	223.2	223.2	223.2	223.2	HOURS	1	log(Parasitemia:::Asexual:::+:::Gametocyte:::Mean)	7.45876269238096	7.45876269238096	log(p/mL)	2.99573227355399	0	0	0	0	.	0	0	ORAL	0	0	5	.	.	0	EHMI-3.1	Mosquito:::Bites:::Treatment	4	DSM265	Coffeng2016	.	0	Placebo	13	0	UNKNOWN	UNKNWON	UNKNWON	0	Efficacy	.	.
3166	.	EHMI-3.1	16	EHMI-3	6	Placebo	13	240	240	240	240	HOURS	1	log(Parasitemia:::Asexual:::+:::Gametocyte:::Mean)	8.77632145644996	8.77632145644996	log(p/mL)	2.99573227355399	0	0	0	0	.	0	0	ORAL	0	0	5	.	.	0	EHMI-3.1	Mosquito:::Bites:::Treatment	4	DSM265	Coffeng2016	.	0	Placebo	13	0	UNKNOWN	UNKNWON	UNKNWON	0	Efficacy	.	.
3167	.	EHMI-3.1	16	EHMI-3	6	Placebo	13	247.2	247.2	247.2	247.2	HOURS	1	log(Parasitemia:::Asexual:::+:::Gametocyte:::Mean)	10.1930553458981	10.1930553458981	log(p/mL)	2.99573227355399	0	0	0	0	.	0	0	ORAL	0	0	5	.	.	0	EHMI-3.1	Mosquito:::Bites:::Treatment	4	DSM265	Coffeng2016	.	0	Placebo	13	0	UNKNOWN	UNKNWON	UNKNWON	0	Efficacy	.	.
3168	.	EHMI-3.1	16	EHMI-3	6	Placebo	13	264	264	264	264	HOURS	1	log(Parasitemia:::Asexual:::+:::Gametocyte:::Mean)	9.88791695754517	9.88791695754517	log(p/mL)	2.99573227355399	0	0	0	0	.	0	0	ORAL	0	0	5	.	.	0	EHMI-3.1	Mosquito:::Bites:::Treatment	4	DSM265	Coffeng2016	.	0	Placebo	13	0	UNKNOWN	UNKNWON	UNKNWON	0	Efficacy	.	.
3169	.	EHMI-3.2	17	EHMI-3	6	Placebo	13	0	0	0	0	HOURS	.	Mosquito:::Bites	5	0	Sporozoites	.	0	1	1	5	2	0	0	ORAL	0	0	5	.	.	0	EHMI-3.2	Mosquito:::Bites:::Treatment	4	DSM265	Coffeng2016	.	0	Placebo	13	0	UNKNOWN	UNKNWON	UNKNWON	0	Inoculum	.	.
3175	.	EHMI-3.2	17	EHMI-3	6	Placebo	13	144	144	144	144	HOURS	1	log(Parasitemia:::Asexual:::+:::Gametocyte:::Mean)	2.30258509299405	2.99573227355399	log(p/mL)	2.99573227355399	1	0	0	0	.	0	0	ORAL	0	0	5	.	.	0	EHMI-3.2	Mosquito:::Bites:::Treatment	4	DSM265	Coffeng2016	.	0	Placebo	13	0	UNKNOWN	UNKNWON	UNKNWON	0	Efficacy	.	.
3176	.	EHMI-3.2	17	EHMI-3	6	Placebo	13	151.2	151.2	151.2	151.2	HOURS	1	log(Parasitemia:::Asexual:::+:::Gametocyte:::Mean)	2.30258509299405	2.99573227355399	log(p/mL)	2.99573227355399	1	0	0	0	.	0	0	ORAL	0	0	5	.	.	0	EHMI-3.2	Mosquito:::Bites:::Treatment	4	DSM265	Coffeng2016	.	0	Placebo	13	0	UNKNOWN	UNKNWON	UNKNWON	0	Efficacy	.	.
3177	.	EHMI-3.2	17	EHMI-3	6	Placebo	13	168	168	168	168	HOURS	1	log(Parasitemia:::Asexual:::+:::Gametocyte:::Mean)	7.34018683532012	7.34018683532012	log(p/mL)	2.99573227355399	0	0	0	0	.	0	0	ORAL	0	0	5	.	.	0	EHMI-3.2	Mosquito:::Bites:::Treatment	4	DSM265	Coffeng2016	.	0	Placebo	13	0	UNKNOWN	UNKNWON	UNKNWON	0	Efficacy	.	.
3178	.	EHMI-3.2	17	EHMI-3	6	Placebo	13	175.2	175.2	175.2	175.2	HOURS	1	log(Parasitemia:::Asexual:::+:::Gametocyte:::Mean)	7.41637847919293	7.41637847919293	log(p/mL)	2.99573227355399	0	0	0	0	.	0	0	ORAL	0	0	5	.	.	0	EHMI-3.2	Mosquito:::Bites:::Treatment	4	DSM265	Coffeng2016	.	0	Placebo	13	0	UNKNOWN	UNKNWON	UNKNWON	0	Efficacy	.	.
3179	.	EHMI-3.2	17	EHMI-3	6	Placebo	13	192	192	192	192	HOURS	1	log(Parasitemia:::Asexual:::+:::Gametocyte:::Mean)	7.59890045687141	7.59890045687141	log(p/mL)	2.99573227355399	0	0	0	0	.	0	0	ORAL	0	0	5	.	.	0	EHMI-3.2	Mosquito:::Bites:::Treatment	4	DSM265	Coffeng2016	.	0	Placebo	13	0	UNKNOWN	UNKNWON	UNKNWON	0	Efficacy	.	.
3180	.	EHMI-3.2	17	EHMI-3	6	Placebo	13	199.2	199.2	199.2	199.2	HOURS	1	log(Parasitemia:::Asexual:::+:::Gametocyte:::Mean)	6.22653666928747	6.22653666928747	log(p/mL)	2.99573227355399	0	0	0	0	.	0	0	ORAL	0	0	5	.	.	0	EHMI-3.2	Mosquito:::Bites:::Treatment	4	DSM265	Coffeng2016	.	0	Placebo	13	0	UNKNOWN	UNKNWON	UNKNWON	0	Efficacy	.	.
3181	.	EHMI-3.2	17	EHMI-3	6	Placebo	13	216	216	216	216	HOURS	1	log(Parasitemia:::Asexual:::+:::Gametocyte:::Mean)	9.60082719690363	9.60082719690363	log(p/mL)	2.99573227355399	0	0	0	0	.	0	0	ORAL	0	0	5	.	.	0	EHMI-3.2	Mosquito:::Bites:::Treatment	4	DSM265	Coffeng2016	.	0	Placebo	13	0	UNKNOWN	UNKNWON	UNKNWON	0	Efficacy	.	.
3182	.	EHMI-3.2	17	EHMI-3	6	Placebo	13	223.2	223.2	223.2	223.2	HOURS	1	log(Parasitemia:::Asexual:::+:::Gametocyte:::Mean)	9.52215392400289	9.52215392400289	log(p/mL)	2.99573227355399	0	0	0	0	.	0	0	ORAL	0	0	5	.	.	0	EHMI-3.2	Mosquito:::Bites:::Treatment	4	DSM265	Coffeng2016	.	0	Placebo	13	0	UNKNOWN	UNKNWON	UNKNWON	0	Efficacy	.	.
3183	.	EHMI-3.2	17	EHMI-3	6	Placebo	13	240	240	240	240	HOURS	1	log(Parasitemia:::Asexual:::+:::Gametocyte:::Mean)	7.67554600253785	7.67554600253785	log(p/mL)	2.99573227355399	0	0	0	0	.	0	0	ORAL	0	0	5	.	.	0	EHMI-3.2	Mosquito:::Bites:::Treatment	4	DSM265	Coffeng2016	.	0	Placebo	13	0	UNKNOWN	UNKNWON	UNKNWON	0	Efficacy	.	.
3184	.	EHMI-3.3	18	EHMI-3	6	Placebo	13	0	0	0	0	HOURS	.	Mosquito:::Bites	5	0	Sporozoites	.	0	1	1	5	2	0	0	ORAL	0	0	5	.	.	0	EHMI-3.3	Mosquito:::Bites:::Treatment	4	DSM265	Coffeng2016	.	0	Placebo	13	0	UNKNOWN	UNKNWON	UNKNWON	0	Inoculum	.	.
3190	.	EHMI-3.3	18	EHMI-3	6	Placebo	13	144	144	144	144	HOURS	1	log(Parasitemia:::Asexual:::+:::Gametocyte:::Mean)	2.30258509299405	2.99573227355399	log(p/mL)	2.99573227355399	1	0	0	0	.	0	0	ORAL	0	0	5	.	.	0	EHMI-3.3	Mosquito:::Bites:::Treatment	4	DSM265	Coffeng2016	.	0	Placebo	13	0	UNKNOWN	UNKNWON	UNKNWON	0	Efficacy	.	.
3191	.	EHMI-3.3	18	EHMI-3	6	Placebo	13	151.2	151.2	151.2	151.2	HOURS	1	log(Parasitemia:::Asexual:::+:::Gametocyte:::Mean)	2.30258509299405	2.99573227355399	log(p/mL)	2.99573227355399	1	0	0	0	.	0	0	ORAL	0	0	5	.	.	0	EHMI-3.3	Mosquito:::Bites:::Treatment	4	DSM265	Coffeng2016	.	0	Placebo	13	0	UNKNOWN	UNKNWON	UNKNWON	0	Efficacy	.	.
3192	.	EHMI-3.3	18	EHMI-3	6	Placebo	13	168	168	168	168	HOURS	1	log(Parasitemia:::Asexual:::+:::Gametocyte:::Mean)	6.86171134048073	6.86171134048073	log(p/mL)	2.99573227355399	0	0	0	0	.	0	0	ORAL	0	0	5	.	.	0	EHMI-3.3	Mosquito:::Bites:::Treatment	4	DSM265	Coffeng2016	.	0	Placebo	13	0	UNKNOWN	UNKNWON	UNKNWON	0	Efficacy	.	.
3193	.	EHMI-3.3	18	EHMI-3	6	Placebo	13	175.2	175.2	175.2	175.2	HOURS	1	log(Parasitemia:::Asexual:::+:::Gametocyte:::Mean)	7.73805229768932	7.73805229768932	log(p/mL)	2.99573227355399	0	0	0	0	.	0	0	ORAL	0	0	5	.	.	0	EHMI-3.3	Mosquito:::Bites:::Treatment	4	DSM265	Coffeng2016	.	0	Placebo	13	0	UNKNOWN	UNKNWON	UNKNWON	0	Efficacy	.	.
3194	.	EHMI-3.3	18	EHMI-3	6	Placebo	13	192	192	192	192	HOURS	1	log(Parasitemia:::Asexual:::+:::Gametocyte:::Mean)	7.15695636461564	7.15695636461564	log(p/mL)	2.99573227355399	0	0	0	0	.	0	0	ORAL	0	0	5	.	.	0	EHMI-3.3	Mosquito:::Bites:::Treatment	4	DSM265	Coffeng2016	.	0	Placebo	13	0	UNKNOWN	UNKNWON	UNKNWON	0	Efficacy	.	.
3195	.	EHMI-3.3	18	EHMI-3	6	Placebo	13	199.2	199.2	199.2	199.2	HOURS	1	log(Parasitemia:::Asexual:::+:::Gametocyte:::Mean)	6.99393297522319	6.99393297522319	log(p/mL)	2.99573227355399	0	0	0	0	.	0	0	ORAL	0	0	5	.	.	0	EHMI-3.3	Mosquito:::Bites:::Treatment	4	DSM265	Coffeng2016	.	0	Placebo	13	0	UNKNOWN	UNKNWON	UNKNWON	0	Efficacy	.	.
3196	.	EHMI-3.3	18	EHMI-3	6	Placebo	13	216	216	216	216	HOURS	1	log(Parasitemia:::Asexual:::+:::Gametocyte:::Mean)	9.21104012709046	9.21104012709046	log(p/mL)	2.99573227355399	0	0	0	0	.	0	0	ORAL	0	0	5	.	.	0	EHMI-3.3	Mosquito:::Bites:::Treatment	4	DSM265	Coffeng2016	.	0	Placebo	13	0	UNKNOWN	UNKNWON	UNKNWON	0	Efficacy	.	.
3197	.	EHMI-3.3	18	EHMI-3	6	Placebo	13	223.2	223.2	223.2	223.2	HOURS	1	log(Parasitemia:::Asexual:::+:::Gametocyte:::Mean)	10.6009752991945	10.6009752991945	log(p/mL)	2.99573227355399	0	0	0	0	.	0	0	ORAL	0	0	5	.	.	0	EHMI-3.3	Mosquito:::Bites:::Treatment	4	DSM265	Coffeng2016	.	0	Placebo	13	0	UNKNOWN	UNKNWON	UNKNWON	0	Efficacy	.	.
3198	.	EHMI-3.3	18	EHMI-3	6	Placebo	13	240	240	240	240	HOURS	1	log(Parasitemia:::Asexual:::+:::Gametocyte:::Mean)	8.91918561004543	8.91918561004543	log(p/mL)	2.99573227355399	0	0	0	0	.	0	0	ORAL	0	0	5	.	.	0	EHMI-3.3	Mosquito:::Bites:::Treatment	4	DSM265	Coffeng2016	.	0	Placebo	13	0	UNKNOWN	UNKNWON	UNKNWON	0	Efficacy	.	.
3199	.	EHMI-3.4	19	EHMI-3	6	Placebo	13	0	0	0	0	HOURS	.	Mosquito:::Bites	5	0	Sporozoites	.	0	1	1	5	2	0	0	ORAL	0	0	5	.	.	0	EHMI-3.4	Mosquito:::Bites:::Treatment	4	DSM265	Coffeng2016	.	0	Placebo	13	0	UNKNOWN	UNKNWON	UNKNWON	0	Inoculum	.	.
3204	.	EHMI-3.4	19	EHMI-3	6	Placebo	13	127.2	127.2	127.2	127.2	HOURS	1	log(Parasitemia:::Asexual:::+:::Gametocyte:::Mean)	2.30258509299405	2.99573227355399	log(p/mL)	2.99573227355399	1	0	0	0	.	0	0	ORAL	0	0	5	.	.	0	EHMI-3.4	Mosquito:::Bites:::Treatment	4	DSM265	Coffeng2016	.	0	Placebo	13	0	UNKNOWN	UNKNWON	UNKNWON	0	Efficacy	.	.
3205	.	EHMI-3.4	19	EHMI-3	6	Placebo	13	144	144	144	144	HOURS	1	log(Parasitemia:::Asexual:::+:::Gametocyte:::Mean)	2.30258509299405	2.99573227355399	log(p/mL)	2.99573227355399	1	0	0	0	.	0	0	ORAL	0	0	5	.	.	0	EHMI-3.4	Mosquito:::Bites:::Treatment	4	DSM265	Coffeng2016	.	0	Placebo	13	0	UNKNOWN	UNKNWON	UNKNWON	0	Efficacy	.	.
3206	.	EHMI-3.4	19	EHMI-3	6	Placebo	13	151.2	151.2	151.2	151.2	HOURS	1	log(Parasitemia:::Asexual:::+:::Gametocyte:::Mean)	3.78418963391826	3.78418963391826	log(p/mL)	2.99573227355399	0	0	0	0	.	0	0	ORAL	0	0	5	.	.	0	EHMI-3.4	Mosquito:::Bites:::Treatment	4	DSM265	Coffeng2016	.	0	Placebo	13	0	UNKNOWN	UNKNWON	UNKNWON	0	Efficacy	.	.
3207	.	EHMI-3.4	19	EHMI-3	6	Placebo	13	168	168	168	168	HOURS	1	log(Parasitemia:::Asexual:::+:::Gametocyte:::Mean)	8.34450508359052	8.34450508359052	log(p/mL)	2.99573227355399	0	0	0	0	.	0	0	ORAL	0	0	5	.	.	0	EHMI-3.4	Mosquito:::Bites:::Treatment	4	DSM265	Coffeng2016	.	0	Placebo	13	0	UNKNOWN	UNKNWON	UNKNWON	0	Efficacy	.	.
3208	.	EHMI-3.4	19	EHMI-3	6	Placebo	13	175.2	175.2	175.2	175.2	HOURS	1	log(Parasitemia:::Asexual:::+:::Gametocyte:::Mean)	8.20494516501921	8.20494516501921	log(p/mL)	2.99573227355399	0	0	0	0	.	0	0	ORAL	0	0	5	.	.	0	EHMI-3.4	Mosquito:::Bites:::Treatment	4	DSM265	Coffeng2016	.	0	Placebo	13	0	UNKNOWN	UNKNWON	UNKNWON	0	Efficacy	.	.
3209	.	EHMI-3.4	19	EHMI-3	6	Placebo	13	192	192	192	192	HOURS	1	log(Parasitemia:::Asexual:::+:::Gametocyte:::Mean)	7.44249272279444	7.44249272279444	log(p/mL)	2.99573227355399	0	0	0	0	.	0	0	ORAL	0	0	5	.	.	0	EHMI-3.4	Mosquito:::Bites:::Treatment	4	DSM265	Coffeng2016	.	0	Placebo	13	0	UNKNOWN	UNKNWON	UNKNWON	0	Efficacy	.	.
3210	.	EHMI-3.4	19	EHMI-3	6	Placebo	13	199.2	199.2	199.2	199.2	HOURS	1	log(Parasitemia:::Asexual:::+:::Gametocyte:::Mean)	7.38274644973891	7.38274644973891	log(p/mL)	2.99573227355399	0	0	0	0	.	0	0	ORAL	0	0	5	.	.	0	EHMI-3.4	Mosquito:::Bites:::Treatment	4	DSM265	Coffeng2016	.	0	Placebo	13	0	UNKNOWN	UNKNWON	UNKNWON	0	Efficacy	.	.
3211	.	EHMI-3.4	19	EHMI-3	6	Placebo	13	216	216	216	216	HOURS	1	log(Parasitemia:::Asexual:::+:::Gametocyte:::Mean)	9.65149432249285	9.65149432249285	log(p/mL)	2.99573227355399	0	0	0	0	.	0	0	ORAL	0	0	5	.	.	0	EHMI-3.4	Mosquito:::Bites:::Treatment	4	DSM265	Coffeng2016	.	0	Placebo	13	0	UNKNOWN	UNKNWON	UNKNWON	0	Efficacy	.	.
3212	.	EHMI-3.4	19	EHMI-3	6	Placebo	13	223.2	223.2	223.2	223.2	HOURS	1	log(Parasitemia:::Asexual:::+:::Gametocyte:::Mean)	9.2841482991209	9.2841482991209	log(p/mL)	2.99573227355399	0	0	0	0	.	0	0	ORAL	0	0	5	.	.	0	EHMI-3.4	Mosquito:::Bites:::Treatment	4	DSM265	Coffeng2016	.	0	Placebo	13	0	UNKNOWN	UNKNWON	UNKNWON	0	Efficacy	.	.
3213	.	EHMI-3.5	20	EHMI-3	6	Placebo	13	0	0	0	0	HOURS	.	Mosquito:::Bites	5	0	Sporozoites	.	0	1	1	5	2	0	0	ORAL	0	0	5	.	.	0	EHMI-3.5	Mosquito:::Bites:::Treatment	4	DSM265	Coffeng2016	.	0	Placebo	13	0	UNKNOWN	UNKNWON	UNKNWON	0	Inoculum	.	.
3219	.	EHMI-3.5	20	EHMI-3	6	Placebo	13	144	144	144	144	HOURS	1	log(Parasitemia:::Asexual:::+:::Gametocyte:::Mean)	2.30258509299405	2.99573227355399	log(p/mL)	2.99573227355399	1	0	0	0	.	0	0	ORAL	0	0	5	.	.	0	EHMI-3.5	Mosquito:::Bites:::Treatment	4	DSM265	Coffeng2016	.	0	Placebo	13	0	UNKNOWN	UNKNWON	UNKNWON	0	Efficacy	.	.
3220	.	EHMI-3.5	20	EHMI-3	6	Placebo	13	151.2	151.2	151.2	151.2	HOURS	1	log(Parasitemia:::Asexual:::+:::Gametocyte:::Mean)	2.30258509299405	2.99573227355399	log(p/mL)	2.99573227355399	1	0	0	0	.	0	0	ORAL	0	0	5	.	.	0	EHMI-3.5	Mosquito:::Bites:::Treatment	4	DSM265	Coffeng2016	.	0	Placebo	13	0	UNKNOWN	UNKNWON	UNKNWON	0	Efficacy	.	.
3221	.	EHMI-3.5	20	EHMI-3	6	Placebo	13	168	168	168	168	HOURS	1	log(Parasitemia:::Asexual:::+:::Gametocyte:::Mean)	6.07304453410041	6.07304453410041	log(p/mL)	2.99573227355399	0	0	0	0	.	0	0	ORAL	0	0	5	.	.	0	EHMI-3.5	Mosquito:::Bites:::Treatment	4	DSM265	Coffeng2016	.	0	Placebo	13	0	UNKNOWN	UNKNWON	UNKNWON	0	Efficacy	.	.
3222	.	EHMI-3.5	20	EHMI-3	6	Placebo	13	175.2	175.2	175.2	175.2	HOURS	1	log(Parasitemia:::Asexual:::+:::Gametocyte:::Mean)	6.61338421837956	6.61338421837956	log(p/mL)	2.99573227355399	0	0	0	0	.	0	0	ORAL	0	0	5	.	.	0	EHMI-3.5	Mosquito:::Bites:::Treatment	4	DSM265	Coffeng2016	.	0	Placebo	13	0	UNKNOWN	UNKNWON	UNKNWON	0	Efficacy	.	.
3223	.	EHMI-3.5	20	EHMI-3	6	Placebo	13	192	192	192	192	HOURS	1	log(Parasitemia:::Asexual:::+:::Gametocyte:::Mean)	6.25382881157547	6.25382881157547	log(p/mL)	2.99573227355399	0	0	0	0	.	0	0	ORAL	0	0	5	.	.	0	EHMI-3.5	Mosquito:::Bites:::Treatment	4	DSM265	Coffeng2016	.	0	Placebo	13	0	UNKNOWN	UNKNWON	UNKNWON	0	Efficacy	.	.
3224	.	EHMI-3.5	20	EHMI-3	6	Placebo	13	199.2	199.2	199.2	199.2	HOURS	1	log(Parasitemia:::Asexual:::+:::Gametocyte:::Mean)	5.28320372873799	5.28320372873799	log(p/mL)	2.99573227355399	0	0	0	0	.	0	0	ORAL	0	0	5	.	.	0	EHMI-3.5	Mosquito:::Bites:::Treatment	4	DSM265	Coffeng2016	.	0	Placebo	13	0	UNKNOWN	UNKNWON	UNKNWON	0	Efficacy	.	.
3225	.	EHMI-3.5	20	EHMI-3	6	Placebo	13	216	216	216	216	HOURS	1	log(Parasitemia:::Asexual:::+:::Gametocyte:::Mean)	7.85979918056211	7.85979918056211	log(p/mL)	2.99573227355399	0	0	0	0	.	0	0	ORAL	0	0	5	.	.	0	EHMI-3.5	Mosquito:::Bites:::Treatment	4	DSM265	Coffeng2016	.	0	Placebo	13	0	UNKNOWN	UNKNWON	UNKNWON	0	Efficacy	.	.
3226	.	EHMI-3.5	20	EHMI-3	6	Placebo	13	223.2	223.2	223.2	223.2	HOURS	1	log(Parasitemia:::Asexual:::+:::Gametocyte:::Mean)	7.78113850984502	7.78113850984502	log(p/mL)	2.99573227355399	0	0	0	0	.	0	0	ORAL	0	0	5	.	.	0	EHMI-3.5	Mosquito:::Bites:::Treatment	4	DSM265	Coffeng2016	.	0	Placebo	13	0	UNKNOWN	UNKNWON	UNKNWON	0	Efficacy	.	.
3227	.	EHMI-3.5	20	EHMI-3	6	Placebo	13	240	240	240	240	HOURS	1	log(Parasitemia:::Asexual:::+:::Gametocyte:::Mean)	7.7336835707759	7.7336835707759	log(p/mL)	2.99573227355399	0	0	0	0	.	0	0	ORAL	0	0	5	.	.	0	EHMI-3.5	Mosquito:::Bites:::Treatment	4	DSM265	Coffeng2016	.	0	Placebo	13	0	UNKNOWN	UNKNWON	UNKNWON	0	Efficacy	.	.
3228	.	EHMI-3.5	20	EHMI-3	6	Placebo	13	247.2	247.2	247.2	247.2	HOURS	1	log(Parasitemia:::Asexual:::+:::Gametocyte:::Mean)	9.84860889102614	9.84860889102614	log(p/mL)	2.99573227355399	0	0	0	0	.	0	0	ORAL	0	0	5	.	.	0	EHMI-3.5	Mosquito:::Bites:::Treatment	4	DSM265	Coffeng2016	.	0	Placebo	13	0	UNKNOWN	UNKNWON	UNKNWON	0	Efficacy	.	.
3229	.	EHMI-4.1	21	EHMI-4	7	Placebo	13	0	0	0	0	HOURS	.	Mosquito:::Bites	5	0	Sporozoites	.	0	1	1	5	2	0	0	ORAL	0	0	5	.	.	0	EHMI-4.1	Mosquito:::Bites:::Treatment	4	DSM265	Coffeng2016	.	0	Placebo	13	0	UNKNOWN	UNKNWON	UNKNWON	0	Inoculum	.	.
3235	.	EHMI-4.1	21	EHMI-4	7	Placebo	13	144	144	144	144	HOURS	1	log(Parasitemia:::Asexual:::+:::Gametocyte:::Mean)	2.30258509299405	2.99573227355399	log(p/mL)	2.99573227355399	1	0	0	0	.	0	0	ORAL	0	0	5	.	.	0	EHMI-4.1	Mosquito:::Bites:::Treatment	4	DSM265	Coffeng2016	.	0	Placebo	13	0	UNKNOWN	UNKNWON	UNKNWON	0	Efficacy	.	.
3236	.	EHMI-4.1	21	EHMI-4	7	Placebo	13	151.2	151.2	151.2	151.2	HOURS	1	log(Parasitemia:::Asexual:::+:::Gametocyte:::Mean)	2.30258509299405	2.99573227355399	log(p/mL)	2.99573227355399	1	0	0	0	.	0	0	ORAL	0	0	5	.	.	0	EHMI-4.1	Mosquito:::Bites:::Treatment	4	DSM265	Coffeng2016	.	0	Placebo	13	0	UNKNOWN	UNKNWON	UNKNWON	0	Efficacy	.	.
3237	.	EHMI-4.1	21	EHMI-4	7	Placebo	13	168	168	168	168	HOURS	1	log(Parasitemia:::Asexual:::+:::Gametocyte:::Mean)	5.06890420222023	5.06890420222023	log(p/mL)	2.99573227355399	0	0	0	0	.	0	0	ORAL	0	0	5	.	.	0	EHMI-4.1	Mosquito:::Bites:::Treatment	4	DSM265	Coffeng2016	.	0	Placebo	13	0	UNKNOWN	UNKNWON	UNKNWON	0	Efficacy	.	.
3238	.	EHMI-4.1	21	EHMI-4	7	Placebo	13	175.2	175.2	175.2	175.2	HOURS	1	log(Parasitemia:::Asexual:::+:::Gametocyte:::Mean)	5.06890420222023	5.06890420222023	log(p/mL)	2.99573227355399	0	0	0	0	.	0	0	ORAL	0	0	5	.	.	0	EHMI-4.1	Mosquito:::Bites:::Treatment	4	DSM265	Coffeng2016	.	0	Placebo	13	0	UNKNOWN	UNKNWON	UNKNWON	0	Efficacy	.	.
3239	.	EHMI-4.1	21	EHMI-4	7	Placebo	13	192	192	192	192	HOURS	1	log(Parasitemia:::Asexual:::+:::Gametocyte:::Mean)	4.33073334028633	4.33073334028633	log(p/mL)	2.99573227355399	0	0	0	0	.	0	0	ORAL	0	0	5	.	.	0	EHMI-4.1	Mosquito:::Bites:::Treatment	4	DSM265	Coffeng2016	.	0	Placebo	13	0	UNKNOWN	UNKNWON	UNKNWON	0	Efficacy	.	.
3240	.	EHMI-4.1	21	EHMI-4	7	Placebo	13	199.2	199.2	199.2	199.2	HOURS	1	log(Parasitemia:::Asexual:::+:::Gametocyte:::Mean)	3.09104245335832	3.09104245335832	log(p/mL)	2.99573227355399	0	0	0	0	.	0	0	ORAL	0	0	5	.	.	0	EHMI-4.1	Mosquito:::Bites:::Treatment	4	DSM265	Coffeng2016	.	0	Placebo	13	0	UNKNOWN	UNKNWON	UNKNWON	0	Efficacy	.	.
3241	.	EHMI-4.1	21	EHMI-4	7	Placebo	13	216	216	216	216	HOURS	1	log(Parasitemia:::Asexual:::+:::Gametocyte:::Mean)	7.96137020171951	7.96137020171951	log(p/mL)	2.99573227355399	0	0	0	0	.	0	0	ORAL	0	0	5	.	.	0	EHMI-4.1	Mosquito:::Bites:::Treatment	4	DSM265	Coffeng2016	.	0	Placebo	13	0	UNKNOWN	UNKNWON	UNKNWON	0	Efficacy	.	.
3242	.	EHMI-4.2	22	EHMI-4	7	Placebo	13	0	0	0	0	HOURS	.	Mosquito:::Bites	5	0	Sporozoites	.	0	1	1	5	2	0	0	ORAL	0	0	5	.	.	0	EHMI-4.2	Mosquito:::Bites:::Treatment	4	DSM265	Coffeng2016	.	0	Placebo	13	0	UNKNOWN	UNKNWON	UNKNWON	0	Inoculum	.	.
3248	.	EHMI-4.2	22	EHMI-4	7	Placebo	13	144	144	144	144	HOURS	1	log(Parasitemia:::Asexual:::+:::Gametocyte:::Mean)	2.30258509299405	2.99573227355399	log(p/mL)	2.99573227355399	1	0	0	0	.	0	0	ORAL	0	0	5	.	.	0	EHMI-4.2	Mosquito:::Bites:::Treatment	4	DSM265	Coffeng2016	.	0	Placebo	13	0	UNKNOWN	UNKNWON	UNKNWON	0	Efficacy	.	.
3249	.	EHMI-4.2	22	EHMI-4	7	Placebo	13	151.2	151.2	151.2	151.2	HOURS	1	log(Parasitemia:::Asexual:::+:::Gametocyte:::Mean)	2.30258509299405	2.99573227355399	log(p/mL)	2.99573227355399	1	0	0	0	.	0	0	ORAL	0	0	5	.	.	0	EHMI-4.2	Mosquito:::Bites:::Treatment	4	DSM265	Coffeng2016	.	0	Placebo	13	0	UNKNOWN	UNKNWON	UNKNWON	0	Efficacy	.	.
3250	.	EHMI-4.2	22	EHMI-4	7	Placebo	13	168	168	168	168	HOURS	1	log(Parasitemia:::Asexual:::+:::Gametocyte:::Mean)	6.43294009273918	6.43294009273918	log(p/mL)	2.99573227355399	0	0	0	0	.	0	0	ORAL	0	0	5	.	.	0	EHMI-4.2	Mosquito:::Bites:::Treatment	4	DSM265	Coffeng2016	.	0	Placebo	13	0	UNKNOWN	UNKNWON	UNKNWON	0	Efficacy	.	.
3251	.	EHMI-4.2	22	EHMI-4	7	Placebo	13	175.2	175.2	175.2	175.2	HOURS	1	log(Parasitemia:::Asexual:::+:::Gametocyte:::Mean)	6.74523634948436	6.74523634948436	log(p/mL)	2.99573227355399	0	0	0	0	.	0	0	ORAL	0	0	5	.	.	0	EHMI-4.2	Mosquito:::Bites:::Treatment	4	DSM265	Coffeng2016	.	0	Placebo	13	0	UNKNOWN	UNKNWON	UNKNWON	0	Efficacy	.	.
3252	.	EHMI-4.2	22	EHMI-4	7	Placebo	13	192	192	192	192	HOURS	1	log(Parasitemia:::Asexual:::+:::Gametocyte:::Mean)	7.17165682276851	7.17165682276851	log(p/mL)	2.99573227355399	0	0	0	0	.	0	0	ORAL	0	0	5	.	.	0	EHMI-4.2	Mosquito:::Bites:::Treatment	4	DSM265	Coffeng2016	.	0	Placebo	13	0	UNKNOWN	UNKNWON	UNKNWON	0	Efficacy	.	.
3253	.	EHMI-4.2	22	EHMI-4	7	Placebo	13	199.2	199.2	199.2	199.2	HOURS	1	log(Parasitemia:::Asexual:::+:::Gametocyte:::Mean)	6.04737217904628	6.04737217904628	log(p/mL)	2.99573227355399	0	0	0	0	.	0	0	ORAL	0	0	5	.	.	0	EHMI-4.2	Mosquito:::Bites:::Treatment	4	DSM265	Coffeng2016	.	0	Placebo	13	0	UNKNOWN	UNKNWON	UNKNWON	0	Efficacy	.	.
3254	.	EHMI-4.2	22	EHMI-4	7	Placebo	13	216	216	216	216	HOURS	1	log(Parasitemia:::Asexual:::+:::Gametocyte:::Mean)	9.28266103355581	9.28266103355581	log(p/mL)	2.99573227355399	0	0	0	0	.	0	0	ORAL	0	0	5	.	.	0	EHMI-4.2	Mosquito:::Bites:::Treatment	4	DSM265	Coffeng2016	.	0	Placebo	13	0	UNKNOWN	UNKNWON	UNKNWON	0	Efficacy	.	.
3255	.	EHMI-4.3	23	EHMI-4	7	Placebo	13	0	0	0	0	HOURS	.	Mosquito:::Bites	5	0	Sporozoites	.	0	1	1	5	2	0	0	ORAL	0	0	5	.	.	0	EHMI-4.3	Mosquito:::Bites:::Treatment	4	DSM265	Coffeng2016	.	0	Placebo	13	0	UNKNOWN	UNKNWON	UNKNWON	0	Inoculum	.	.
3260	.	EHMI-4.3	23	EHMI-4	7	Placebo	13	127.2	127.2	127.2	127.2	HOURS	1	log(Parasitemia:::Asexual:::+:::Gametocyte:::Mean)	2.30258509299405	2.99573227355399	log(p/mL)	2.99573227355399	1	0	0	0	.	0	0	ORAL	0	0	5	.	.	0	EHMI-4.3	Mosquito:::Bites:::Treatment	4	DSM265	Coffeng2016	.	0	Placebo	13	0	UNKNOWN	UNKNWON	UNKNWON	0	Efficacy	.	.
3261	.	EHMI-4.3	23	EHMI-4	7	Placebo	13	144	144	144	144	HOURS	1	log(Parasitemia:::Asexual:::+:::Gametocyte:::Mean)	2.30258509299405	2.99573227355399	log(p/mL)	2.99573227355399	1	0	0	0	.	0	0	ORAL	0	0	5	.	.	0	EHMI-4.3	Mosquito:::Bites:::Treatment	4	DSM265	Coffeng2016	.	0	Placebo	13	0	UNKNOWN	UNKNWON	UNKNWON	0	Efficacy	.	.
3262	.	EHMI-4.3	23	EHMI-4	7	Placebo	13	151.2	151.2	151.2	151.2	HOURS	1	log(Parasitemia:::Asexual:::+:::Gametocyte:::Mean)	3.2188758248682	3.2188758248682	log(p/mL)	2.99573227355399	0	0	0	0	.	0	0	ORAL	0	0	5	.	.	0	EHMI-4.3	Mosquito:::Bites:::Treatment	4	DSM265	Coffeng2016	.	0	Placebo	13	0	UNKNOWN	UNKNWON	UNKNWON	0	Efficacy	.	.
3263	.	EHMI-4.3	23	EHMI-4	7	Placebo	13	168	168	168	168	HOURS	1	log(Parasitemia:::Asexual:::+:::Gametocyte:::Mean)	6.24222326545517	6.24222326545517	log(p/mL)	2.99573227355399	0	0	0	0	.	0	0	ORAL	0	0	5	.	.	0	EHMI-4.3	Mosquito:::Bites:::Treatment	4	DSM265	Coffeng2016	.	0	Placebo	13	0	UNKNOWN	UNKNWON	UNKNWON	0	Efficacy	.	.
3264	.	EHMI-4.3	23	EHMI-4	7	Placebo	13	175.2	175.2	175.2	175.2	HOURS	1	log(Parasitemia:::Asexual:::+:::Gametocyte:::Mean)	6.4281052726846	6.4281052726846	log(p/mL)	2.99573227355399	0	0	0	0	.	0	0	ORAL	0	0	5	.	.	0	EHMI-4.3	Mosquito:::Bites:::Treatment	4	DSM265	Coffeng2016	.	0	Placebo	13	0	UNKNOWN	UNKNWON	UNKNWON	0	Efficacy	.	.
3265	.	EHMI-4.3	23	EHMI-4	7	Placebo	13	192	192	192	192	HOURS	1	log(Parasitemia:::Asexual:::+:::Gametocyte:::Mean)	5.34710753071747	5.34710753071747	log(p/mL)	2.99573227355399	0	0	0	0	.	0	0	ORAL	0	0	5	.	.	0	EHMI-4.3	Mosquito:::Bites:::Treatment	4	DSM265	Coffeng2016	.	0	Placebo	13	0	UNKNOWN	UNKNWON	UNKNWON	0	Efficacy	.	.
3266	.	EHMI-4.3	23	EHMI-4	7	Placebo	13	199.2	199.2	199.2	199.2	HOURS	1	log(Parasitemia:::Asexual:::+:::Gametocyte:::Mean)	5.40717177146012	5.40717177146012	log(p/mL)	2.99573227355399	0	0	0	0	.	0	0	ORAL	0	0	5	.	.	0	EHMI-4.3	Mosquito:::Bites:::Treatment	4	DSM265	Coffeng2016	.	0	Placebo	13	0	UNKNOWN	UNKNWON	UNKNWON	0	Efficacy	.	.
3267	.	EHMI-4.3	23	EHMI-4	7	Placebo	13	216	216	216	216	HOURS	1	log(Parasitemia:::Asexual:::+:::Gametocyte:::Mean)	9.02183976410551	9.02183976410551	log(p/mL)	2.99573227355399	0	0	0	0	.	0	0	ORAL	0	0	5	.	.	0	EHMI-4.3	Mosquito:::Bites:::Treatment	4	DSM265	Coffeng2016	.	0	Placebo	13	0	UNKNOWN	UNKNWON	UNKNWON	0	Efficacy	.	.
3268	.	EHMI-4.4	24	EHMI-4	7	Placebo	13	0	0	0	0	HOURS	.	Mosquito:::Bites	5	0	Sporozoites	.	0	1	1	5	2	0	0	ORAL	0	0	5	.	.	0	EHMI-4.4	Mosquito:::Bites:::Treatment	4	DSM265	Coffeng2016	.	0	Placebo	13	0	UNKNOWN	UNKNWON	UNKNWON	0	Inoculum	.	.
3275	.	EHMI-4.4	24	EHMI-4	7	Placebo	13	151.2	151.2	151.2	151.2	HOURS	1	log(Parasitemia:::Asexual:::+:::Gametocyte:::Mean)	2.30258509299405	2.99573227355399	log(p/mL)	2.99573227355399	1	0	0	0	.	0	0	ORAL	0	0	5	.	.	0	EHMI-4.4	Mosquito:::Bites:::Treatment	4	DSM265	Coffeng2016	.	0	Placebo	13	0	UNKNOWN	UNKNWON	UNKNWON	0	Efficacy	.	.
3276	.	EHMI-4.4	24	EHMI-4	7	Placebo	13	168	168	168	168	HOURS	1	log(Parasitemia:::Asexual:::+:::Gametocyte:::Mean)	2.30258509299405	2.99573227355399	log(p/mL)	2.99573227355399	1	0	0	0	.	0	0	ORAL	0	0	5	.	.	0	EHMI-4.4	Mosquito:::Bites:::Treatment	4	DSM265	Coffeng2016	.	0	Placebo	13	0	UNKNOWN	UNKNWON	UNKNWON	0	Efficacy	.	.
3277	.	EHMI-4.4	24	EHMI-4	7	Placebo	13	175.2	175.2	175.2	175.2	HOURS	1	log(Parasitemia:::Asexual:::+:::Gametocyte:::Mean)	6.07073772800249	6.07073772800249	log(p/mL)	2.99573227355399	0	0	0	0	.	0	0	ORAL	0	0	5	.	.	0	EHMI-4.4	Mosquito:::Bites:::Treatment	4	DSM265	Coffeng2016	.	0	Placebo	13	0	UNKNOWN	UNKNWON	UNKNWON	0	Efficacy	.	.
3278	.	EHMI-4.4	24	EHMI-4	7	Placebo	13	192	192	192	192	HOURS	1	log(Parasitemia:::Asexual:::+:::Gametocyte:::Mean)	6.85646198459459	6.85646198459459	log(p/mL)	2.99573227355399	0	0	0	0	.	0	0	ORAL	0	0	5	.	.	0	EHMI-4.4	Mosquito:::Bites:::Treatment	4	DSM265	Coffeng2016	.	0	Placebo	13	0	UNKNOWN	UNKNWON	UNKNWON	0	Efficacy	.	.
3279	.	EHMI-4.4	24	EHMI-4	7	Placebo	13	199.2	199.2	199.2	199.2	HOURS	1	log(Parasitemia:::Asexual:::+:::Gametocyte:::Mean)	6.1527326947041	6.1527326947041	log(p/mL)	2.99573227355399	0	0	0	0	.	0	0	ORAL	0	0	5	.	.	0	EHMI-4.4	Mosquito:::Bites:::Treatment	4	DSM265	Coffeng2016	.	0	Placebo	13	0	UNKNOWN	UNKNWON	UNKNWON	0	Efficacy	.	.
3280	.	EHMI-4.4	24	EHMI-4	7	Placebo	13	216	216	216	216	HOURS	1	log(Parasitemia:::Asexual:::+:::Gametocyte:::Mean)	5.94803498918065	5.94803498918065	log(p/mL)	2.99573227355399	0	0	0	0	.	0	0	ORAL	0	0	5	.	.	0	EHMI-4.4	Mosquito:::Bites:::Treatment	4	DSM265	Coffeng2016	.	0	Placebo	13	0	UNKNOWN	UNKNWON	UNKNWON	0	Efficacy	.	.
3281	.	EHMI-4.4	24	EHMI-4	7	Placebo	13	223.2	223.2	223.2	223.2	HOURS	1	log(Parasitemia:::Asexual:::+:::Gametocyte:::Mean)	8.08671792030391	8.08671792030391	log(p/mL)	2.99573227355399	0	0	0	0	.	0	0	ORAL	0	0	5	.	.	0	EHMI-4.4	Mosquito:::Bites:::Treatment	4	DSM265	Coffeng2016	.	0	Placebo	13	0	UNKNOWN	UNKNWON	UNKNWON	0	Efficacy	.	.
3282	.	EHMI-4.5	25	EHMI-4	7	Placebo	13	0	0	0	0	HOURS	.	Mosquito:::Bites	5	0	Sporozoites	.	0	1	1	5	2	0	0	ORAL	0	0	5	.	.	0	EHMI-4.5	Mosquito:::Bites:::Treatment	4	DSM265	Coffeng2016	.	0	Placebo	13	0	UNKNOWN	UNKNWON	UNKNWON	0	Inoculum	.	.
3288	.	EHMI-4.5	25	EHMI-4	7	Placebo	13	144	144	144	144	HOURS	1	log(Parasitemia:::Asexual:::+:::Gametocyte:::Mean)	2.30258509299405	2.99573227355399	log(p/mL)	2.99573227355399	1	0	0	0	.	0	0	ORAL	0	0	5	.	.	0	EHMI-4.5	Mosquito:::Bites:::Treatment	4	DSM265	Coffeng2016	.	0	Placebo	13	0	UNKNOWN	UNKNWON	UNKNWON	0	Efficacy	.	.
3289	.	EHMI-4.5	25	EHMI-4	7	Placebo	13	151.2	151.2	151.2	151.2	HOURS	1	log(Parasitemia:::Asexual:::+:::Gametocyte:::Mean)	2.30258509299405	2.99573227355399	log(p/mL)	2.99573227355399	1	0	0	0	.	0	0	ORAL	0	0	5	.	.	0	EHMI-4.5	Mosquito:::Bites:::Treatment	4	DSM265	Coffeng2016	.	0	Placebo	13	0	UNKNOWN	UNKNWON	UNKNWON	0	Efficacy	.	.
3290	.	EHMI-4.5	25	EHMI-4	7	Placebo	13	168	168	168	168	HOURS	1	log(Parasitemia:::Asexual:::+:::Gametocyte:::Mean)	6.86693328446188	6.86693328446188	log(p/mL)	2.99573227355399	0	0	0	0	.	0	0	ORAL	0	0	5	.	.	0	EHMI-4.5	Mosquito:::Bites:::Treatment	4	DSM265	Coffeng2016	.	0	Placebo	13	0	UNKNOWN	UNKNWON	UNKNWON	0	Efficacy	.	.
3291	.	EHMI-4.5	25	EHMI-4	7	Placebo	13	175.2	175.2	175.2	175.2	HOURS	1	log(Parasitemia:::Asexual:::+:::Gametocyte:::Mean)	7.09007683577609	7.09007683577609	log(p/mL)	2.99573227355399	0	0	0	0	.	0	0	ORAL	0	0	5	.	.	0	EHMI-4.5	Mosquito:::Bites:::Treatment	4	DSM265	Coffeng2016	.	0	Placebo	13	0	UNKNOWN	UNKNWON	UNKNWON	0	Efficacy	.	.
3292	.	EHMI-4.5	25	EHMI-4	7	Placebo	13	192	192	192	192	HOURS	1	log(Parasitemia:::Asexual:::+:::Gametocyte:::Mean)	6.0330862217988	6.0330862217988	log(p/mL)	2.99573227355399	0	0	0	0	.	0	0	ORAL	0	0	5	.	.	0	EHMI-4.5	Mosquito:::Bites:::Treatment	4	DSM265	Coffeng2016	.	0	Placebo	13	0	UNKNOWN	UNKNWON	UNKNWON	0	Efficacy	.	.
3293	.	EHMI-4.5	25	EHMI-4	7	Placebo	13	199.2	199.2	199.2	199.2	HOURS	1	log(Parasitemia:::Asexual:::+:::Gametocyte:::Mean)	5.78074351579233	5.78074351579233	log(p/mL)	2.99573227355399	0	0	0	0	.	0	0	ORAL	0	0	5	.	.	0	EHMI-4.5	Mosquito:::Bites:::Treatment	4	DSM265	Coffeng2016	.	0	Placebo	13	0	UNKNOWN	UNKNWON	UNKNWON	0	Efficacy	.	.
3294	.	EHMI-4.5	25	EHMI-4	7	Placebo	13	216	216	216	216	HOURS	1	log(Parasitemia:::Asexual:::+:::Gametocyte:::Mean)	9.2794932306645	9.2794932306645	log(p/mL)	2.99573227355399	0	0	0	0	.	0	0	ORAL	0	0	5	.	.	0	EHMI-4.5	Mosquito:::Bites:::Treatment	4	DSM265	Coffeng2016	.	0	Placebo	13	0	UNKNOWN	UNKNWON	UNKNWON	0	Efficacy	.	.
3295	.	EHMI-5.5CM01	26	EHMI-5	8	Placebo	13	0	0	0	0	HOURS	.	Mosquito:::Bites	5	0	Sporozoites	.	0	1	1	5	2	0	0	ORAL	0	0	5	.	.	0	EHMI-5.5CM01	Mosquito:::Bites:::Treatment	4	DSM265	Coffeng2016	.	0	Placebo	13	0	UNKNOWN	UNKNWON	UNKNWON	0	Inoculum	.	.
3300	.	EHMI-5.5CM01	26	EHMI-5	8	Placebo	13	127.2	127.2	127.2	127.2	HOURS	1	log(Parasitemia:::Asexual:::+:::Gametocyte:::Mean)	2.30258509299405	2.99573227355399	log(p/mL)	2.99573227355399	1	0	0	0	.	0	0	ORAL	0	0	5	.	.	0	EHMI-5.5CM01	Mosquito:::Bites:::Treatment	4	DSM265	Coffeng2016	.	0	Placebo	13	0	UNKNOWN	UNKNWON	UNKNWON	0	Efficacy	.	.
3301	.	EHMI-5.5CM01	26	EHMI-5	8	Placebo	13	144	144	144	144	HOURS	1	log(Parasitemia:::Asexual:::+:::Gametocyte:::Mean)	2.30258509299405	2.99573227355399	log(p/mL)	2.99573227355399	1	0	0	0	.	0	0	ORAL	0	0	5	.	.	0	EHMI-5.5CM01	Mosquito:::Bites:::Treatment	4	DSM265	Coffeng2016	.	0	Placebo	13	0	UNKNOWN	UNKNWON	UNKNWON	0	Efficacy	.	.
3302	.	EHMI-5.5CM01	26	EHMI-5	8	Placebo	13	151.2	151.2	151.2	151.2	HOURS	1	log(Parasitemia:::Asexual:::+:::Gametocyte:::Mean)	4.94875989037817	4.94875989037817	log(p/mL)	2.99573227355399	0	0	0	0	.	0	0	ORAL	0	0	5	.	.	0	EHMI-5.5CM01	Mosquito:::Bites:::Treatment	4	DSM265	Coffeng2016	.	0	Placebo	13	0	UNKNOWN	UNKNWON	UNKNWON	0	Efficacy	.	.
3303	.	EHMI-5.5CM01	26	EHMI-5	8	Placebo	13	168	168	168	168	HOURS	1	log(Parasitemia:::Asexual:::+:::Gametocyte:::Mean)	7.29301767977278	7.29301767977278	log(p/mL)	2.99573227355399	0	0	0	0	.	0	0	ORAL	0	0	5	.	.	0	EHMI-5.5CM01	Mosquito:::Bites:::Treatment	4	DSM265	Coffeng2016	.	0	Placebo	13	0	UNKNOWN	UNKNWON	UNKNWON	0	Efficacy	.	.
3304	.	EHMI-5.5CM01	26	EHMI-5	8	Placebo	13	175.2	175.2	175.2	175.2	HOURS	1	log(Parasitemia:::Asexual:::+:::Gametocyte:::Mean)	6.59578051396131	6.59578051396131	log(p/mL)	2.99573227355399	0	0	0	0	.	0	0	ORAL	0	0	5	.	.	0	EHMI-5.5CM01	Mosquito:::Bites:::Treatment	4	DSM265	Coffeng2016	.	0	Placebo	13	0	UNKNOWN	UNKNWON	UNKNWON	0	Efficacy	.	.
3305	.	EHMI-5.5CM01	26	EHMI-5	8	Placebo	13	192	192	192	192	HOURS	1	log(Parasitemia:::Asexual:::+:::Gametocyte:::Mean)	4.36944785246702	4.36944785246702	log(p/mL)	2.99573227355399	0	0	0	0	.	0	0	ORAL	0	0	5	.	.	0	EHMI-5.5CM01	Mosquito:::Bites:::Treatment	4	DSM265	Coffeng2016	.	0	Placebo	13	0	UNKNOWN	UNKNWON	UNKNWON	0	Efficacy	.	.
3306	.	EHMI-5.5CM01	26	EHMI-5	8	Placebo	13	199.2	199.2	199.2	199.2	HOURS	1	log(Parasitemia:::Asexual:::+:::Gametocyte:::Mean)	7.37963215260955	7.37963215260955	log(p/mL)	2.99573227355399	0	0	0	0	.	0	0	ORAL	0	0	5	.	.	0	EHMI-5.5CM01	Mosquito:::Bites:::Treatment	4	DSM265	Coffeng2016	.	0	Placebo	13	0	UNKNOWN	UNKNWON	UNKNWON	0	Efficacy	.	.
3307	.	EHMI-5.5CM01	26	EHMI-5	8	Placebo	13	216	216	216	216	HOURS	1	log(Parasitemia:::Asexual:::+:::Gametocyte:::Mean)	8.31752199628717	8.31752199628717	log(p/mL)	2.99573227355399	0	0	0	0	.	0	0	ORAL	0	0	5	.	.	0	EHMI-5.5CM01	Mosquito:::Bites:::Treatment	4	DSM265	Coffeng2016	.	0	Placebo	13	0	UNKNOWN	UNKNWON	UNKNWON	0	Efficacy	.	.
3308	.	EHMI-5.5CM01	26	EHMI-5	8	Placebo	13	223.2	223.2	223.2	223.2	HOURS	1	log(Parasitemia:::Asexual:::+:::Gametocyte:::Mean)	9.53618490552231	9.53618490552231	log(p/mL)	2.99573227355399	0	0	0	0	.	0	0	ORAL	0	0	5	.	.	0	EHMI-5.5CM01	Mosquito:::Bites:::Treatment	4	DSM265	Coffeng2016	.	0	Placebo	13	0	UNKNOWN	UNKNWON	UNKNWON	0	Efficacy	.	.
3309	.	EHMI-5.5GS02	27	EHMI-5	8	Placebo	13	0	0	0	0	HOURS	.	Mosquito:::Bites	5	0	Sporozoites	.	0	1	1	5	2	0	0	ORAL	0	0	5	.	.	0	EHMI-5.5GS02	Mosquito:::Bites:::Treatment	4	DSM265	Coffeng2016	.	0	Placebo	13	0	UNKNOWN	UNKNWON	UNKNWON	0	Inoculum	.	.
3315	.	EHMI-5.5GS02	27	EHMI-5	8	Placebo	13	144	144	144	144	HOURS	1	log(Parasitemia:::Asexual:::+:::Gametocyte:::Mean)	2.30258509299405	2.99573227355399	log(p/mL)	2.99573227355399	1	0	0	0	.	0	0	ORAL	0	0	5	.	.	0	EHMI-5.5GS02	Mosquito:::Bites:::Treatment	4	DSM265	Coffeng2016	.	0	Placebo	13	0	UNKNOWN	UNKNWON	UNKNWON	0	Efficacy	.	.
3316	.	EHMI-5.5GS02	27	EHMI-5	8	Placebo	13	151.2	151.2	151.2	151.2	HOURS	1	log(Parasitemia:::Asexual:::+:::Gametocyte:::Mean)	2.30258509299405	2.99573227355399	log(p/mL)	2.99573227355399	1	0	0	0	.	0	0	ORAL	0	0	5	.	.	0	EHMI-5.5GS02	Mosquito:::Bites:::Treatment	4	DSM265	Coffeng2016	.	0	Placebo	13	0	UNKNOWN	UNKNWON	UNKNWON	0	Efficacy	.	.
3317	.	EHMI-5.5GS02	27	EHMI-5	8	Placebo	13	168	168	168	168	HOURS	1	log(Parasitemia:::Asexual:::+:::Gametocyte:::Mean)	7.28276117960559	7.28276117960559	log(p/mL)	2.99573227355399	0	0	0	0	.	0	0	ORAL	0	0	5	.	.	0	EHMI-5.5GS02	Mosquito:::Bites:::Treatment	4	DSM265	Coffeng2016	.	0	Placebo	13	0	UNKNOWN	UNKNWON	UNKNWON	0	Efficacy	.	.
3318	.	EHMI-5.5GS02	27	EHMI-5	8	Placebo	13	175.2	175.2	175.2	175.2	HOURS	1	log(Parasitemia:::Asexual:::+:::Gametocyte:::Mean)	6.25766758788264	6.25766758788264	log(p/mL)	2.99573227355399	0	0	0	0	.	0	0	ORAL	0	0	5	.	.	0	EHMI-5.5GS02	Mosquito:::Bites:::Treatment	4	DSM265	Coffeng2016	.	0	Placebo	13	0	UNKNOWN	UNKNWON	UNKNWON	0	Efficacy	.	.
3319	.	EHMI-5.5GS02	27	EHMI-5	8	Placebo	13	182.4	182.4	182.4	182.4	HOURS	1	log(Parasitemia:::Asexual:::+:::Gametocyte:::Mean)	7.64156444126097	7.64156444126097	log(p/mL)	2.99573227355399	0	0	0	0	.	0	0	ORAL	0	0	5	.	.	0	EHMI-5.5GS02	Mosquito:::Bites:::Treatment	4	DSM265	Coffeng2016	.	0	Placebo	13	0	UNKNOWN	UNKNWON	UNKNWON	0	Efficacy	.	.
3320	.	EHMI-5.5GS02	27	EHMI-5	8	Placebo	13	192	192	192	192	HOURS	1	log(Parasitemia:::Asexual:::+:::Gametocyte:::Mean)	4.88280192258637	4.88280192258637	log(p/mL)	2.99573227355399	0	0	0	0	.	0	0	ORAL	0	0	5	.	.	0	EHMI-5.5GS02	Mosquito:::Bites:::Treatment	4	DSM265	Coffeng2016	.	0	Placebo	13	0	UNKNOWN	UNKNWON	UNKNWON	0	Efficacy	.	.
3321	.	EHMI-5.5GS02	27	EHMI-5	8	Placebo	13	199.2	199.2	199.2	199.2	HOURS	1	log(Parasitemia:::Asexual:::+:::Gametocyte:::Mean)	8.16308637558322	8.16308637558322	log(p/mL)	2.99573227355399	0	0	0	0	.	0	0	ORAL	0	0	5	.	.	0	EHMI-5.5GS02	Mosquito:::Bites:::Treatment	4	DSM265	Coffeng2016	.	0	Placebo	13	0	UNKNOWN	UNKNWON	UNKNWON	0	Efficacy	.	.
3322	.	EHMI-5.5GW05	28	EHMI-5	8	Placebo	13	0	0	0	0	HOURS	.	Mosquito:::Bites	5	0	Sporozoites	.	0	1	1	5	2	0	0	ORAL	0	0	5	.	.	0	EHMI-5.5GW05	Mosquito:::Bites:::Treatment	4	DSM265	Coffeng2016	.	0	Placebo	13	0	UNKNOWN	UNKNWON	UNKNWON	0	Inoculum	.	.
3327	.	EHMI-5.5GW05	28	EHMI-5	8	Placebo	13	127.2	127.2	127.2	127.2	HOURS	1	log(Parasitemia:::Asexual:::+:::Gametocyte:::Mean)	2.30258509299405	2.99573227355399	log(p/mL)	2.99573227355399	1	0	0	0	.	0	0	ORAL	0	0	5	.	.	0	EHMI-5.5GW05	Mosquito:::Bites:::Treatment	4	DSM265	Coffeng2016	.	0	Placebo	13	0	UNKNOWN	UNKNWON	UNKNWON	0	Efficacy	.	.
3328	.	EHMI-5.5GW05	28	EHMI-5	8	Placebo	13	144	144	144	144	HOURS	1	log(Parasitemia:::Asexual:::+:::Gametocyte:::Mean)	2.30258509299405	2.99573227355399	log(p/mL)	2.99573227355399	1	0	0	0	.	0	0	ORAL	0	0	5	.	.	0	EHMI-5.5GW05	Mosquito:::Bites:::Treatment	4	DSM265	Coffeng2016	.	0	Placebo	13	0	UNKNOWN	UNKNWON	UNKNWON	0	Efficacy	.	.
3329	.	EHMI-5.5GW05	28	EHMI-5	8	Placebo	13	151.2	151.2	151.2	151.2	HOURS	1	log(Parasitemia:::Asexual:::+:::Gametocyte:::Mean)	5.66296048013595	5.66296048013595	log(p/mL)	2.99573227355399	0	0	0	0	.	0	0	ORAL	0	0	5	.	.	0	EHMI-5.5GW05	Mosquito:::Bites:::Treatment	4	DSM265	Coffeng2016	.	0	Placebo	13	0	UNKNOWN	UNKNWON	UNKNWON	0	Efficacy	.	.
3330	.	EHMI-5.5GW05	28	EHMI-5	8	Placebo	13	168	168	168	168	HOURS	1	log(Parasitemia:::Asexual:::+:::Gametocyte:::Mean)	7.0057890192535	7.0057890192535	log(p/mL)	2.99573227355399	0	0	0	0	.	0	0	ORAL	0	0	5	.	.	0	EHMI-5.5GW05	Mosquito:::Bites:::Treatment	4	DSM265	Coffeng2016	.	0	Placebo	13	0	UNKNOWN	UNKNWON	UNKNWON	0	Efficacy	.	.
3331	.	EHMI-5.5GW05	28	EHMI-5	8	Placebo	13	175.2	175.2	175.2	175.2	HOURS	1	log(Parasitemia:::Asexual:::+:::Gametocyte:::Mean)	7.63143166457691	7.63143166457691	log(p/mL)	2.99573227355399	0	0	0	0	.	0	0	ORAL	0	0	5	.	.	0	EHMI-5.5GW05	Mosquito:::Bites:::Treatment	4	DSM265	Coffeng2016	.	0	Placebo	13	0	UNKNOWN	UNKNWON	UNKNWON	0	Efficacy	.	.
3332	.	EHMI-5.5IF07	29	EHMI-5	8	Placebo	13	0	0	0	0	HOURS	.	Mosquito:::Bites	5	0	Sporozoites	.	0	1	1	5	2	0	0	ORAL	0	0	5	.	.	0	EHMI-5.5IF07	Mosquito:::Bites:::Treatment	4	DSM265	Coffeng2016	.	0	Placebo	13	0	UNKNOWN	UNKNWON	UNKNWON	0	Inoculum	.	.
3338	.	EHMI-5.5IF07	29	EHMI-5	8	Placebo	13	144	144	144	144	HOURS	1	log(Parasitemia:::Asexual:::+:::Gametocyte:::Mean)	2.30258509299405	2.99573227355399	log(p/mL)	2.99573227355399	1	0	0	0	.	0	0	ORAL	0	0	5	.	.	0	EHMI-5.5IF07	Mosquito:::Bites:::Treatment	4	DSM265	Coffeng2016	.	0	Placebo	13	0	UNKNOWN	UNKNWON	UNKNWON	0	Efficacy	.	.
3339	.	EHMI-5.5IF07	29	EHMI-5	8	Placebo	13	151.2	151.2	151.2	151.2	HOURS	1	log(Parasitemia:::Asexual:::+:::Gametocyte:::Mean)	2.30258509299405	2.99573227355399	log(p/mL)	2.99573227355399	1	0	0	0	.	0	0	ORAL	0	0	5	.	.	0	EHMI-5.5IF07	Mosquito:::Bites:::Treatment	4	DSM265	Coffeng2016	.	0	Placebo	13	0	UNKNOWN	UNKNWON	UNKNWON	0	Efficacy	.	.
3340	.	EHMI-5.5IF07	29	EHMI-5	8	Placebo	13	168	168	168	168	HOURS	1	log(Parasitemia:::Asexual:::+:::Gametocyte:::Mean)	7.34471905414967	7.34471905414967	log(p/mL)	2.99573227355399	0	0	0	0	.	0	0	ORAL	0	0	5	.	.	0	EHMI-5.5IF07	Mosquito:::Bites:::Treatment	4	DSM265	Coffeng2016	.	0	Placebo	13	0	UNKNOWN	UNKNWON	UNKNWON	0	Efficacy	.	.
3341	.	EHMI-5.5IF07	29	EHMI-5	8	Placebo	13	175.2	175.2	175.2	175.2	HOURS	1	log(Parasitemia:::Asexual:::+:::Gametocyte:::Mean)	9.13140538388804	9.13140538388804	log(p/mL)	2.99573227355399	0	0	0	0	.	0	0	ORAL	0	0	5	.	.	0	EHMI-5.5IF07	Mosquito:::Bites:::Treatment	4	DSM265	Coffeng2016	.	0	Placebo	13	0	UNKNOWN	UNKNWON	UNKNWON	0	Efficacy	.	.
3342	.	EHMI-5.5PG04	30	EHMI-5	8	Placebo	13	0	0	0	0	HOURS	.	Mosquito:::Bites	5	0	Sporozoites	.	0	1	1	5	2	0	0	ORAL	0	0	5	.	.	0	EHMI-5.5PG04	Mosquito:::Bites:::Treatment	4	DSM265	Coffeng2016	.	0	Placebo	13	0	UNKNOWN	UNKNWON	UNKNWON	0	Inoculum	.	.
3349	.	EHMI-5.5PG04	30	EHMI-5	8	Placebo	13	151.2	151.2	151.2	151.2	HOURS	1	log(Parasitemia:::Asexual:::+:::Gametocyte:::Mean)	2.30258509299405	2.99573227355399	log(p/mL)	2.99573227355399	1	0	0	0	.	0	0	ORAL	0	0	5	.	.	0	EHMI-5.5PG04	Mosquito:::Bites:::Treatment	4	DSM265	Coffeng2016	.	0	Placebo	13	0	UNKNOWN	UNKNWON	UNKNWON	0	Efficacy	.	.
3350	.	EHMI-5.5PG04	30	EHMI-5	8	Placebo	13	168	168	168	168	HOURS	1	log(Parasitemia:::Asexual:::+:::Gametocyte:::Mean)	2.30258509299405	2.99573227355399	log(p/mL)	2.99573227355399	1	0	0	0	.	0	0	ORAL	0	0	5	.	.	0	EHMI-5.5PG04	Mosquito:::Bites:::Treatment	4	DSM265	Coffeng2016	.	0	Placebo	13	0	UNKNOWN	UNKNWON	UNKNWON	0	Efficacy	.	.
3351	.	EHMI-5.5PG04	30	EHMI-5	8	Placebo	13	175.2	175.2	175.2	175.2	HOURS	1	log(Parasitemia:::Asexual:::+:::Gametocyte:::Mean)	3.13549421592915	3.13549421592915	log(p/mL)	2.99573227355399	0	0	0	0	.	0	0	ORAL	0	0	5	.	.	0	EHMI-5.5PG04	Mosquito:::Bites:::Treatment	4	DSM265	Coffeng2016	.	0	Placebo	13	0	UNKNOWN	UNKNWON	UNKNWON	0	Efficacy	.	.
3352	.	EHMI-5.5PG04	30	EHMI-5	8	Placebo	13	192	192	192	192	HOURS	1	log(Parasitemia:::Asexual:::+:::Gametocyte:::Mean)	3.89182029811063	3.89182029811063	log(p/mL)	2.99573227355399	0	0	0	0	.	0	0	ORAL	0	0	5	.	.	0	EHMI-5.5PG04	Mosquito:::Bites:::Treatment	4	DSM265	Coffeng2016	.	0	Placebo	13	0	UNKNOWN	UNKNWON	UNKNWON	0	Efficacy	.	.
3353	.	EHMI-5.5PG04	30	EHMI-5	8	Placebo	13	199.2	199.2	199.2	199.2	HOURS	1	log(Parasitemia:::Asexual:::+:::Gametocyte:::Mean)	5.2257466737132	5.2257466737132	log(p/mL)	2.99573227355399	0	0	0	0	.	0	0	ORAL	0	0	5	.	.	0	EHMI-5.5PG04	Mosquito:::Bites:::Treatment	4	DSM265	Coffeng2016	.	0	Placebo	13	0	UNKNOWN	UNKNWON	UNKNWON	0	Efficacy	.	.
3354	.	EHMI-5.5PG04	30	EHMI-5	8	Placebo	13	216	216	216	216	HOURS	1	log(Parasitemia:::Asexual:::+:::Gametocyte:::Mean)	6.71052310945243	6.71052310945243	log(p/mL)	2.99573227355399	0	0	0	0	.	0	0	ORAL	0	0	5	.	.	0	EHMI-5.5PG04	Mosquito:::Bites:::Treatment	4	DSM265	Coffeng2016	.	0	Placebo	13	0	UNKNOWN	UNKNWON	UNKNWON	0	Efficacy	.	.
3355	.	EHMI-5.5PG04	30	EHMI-5	8	Placebo	13	223.2	223.2	223.2	223.2	HOURS	1	log(Parasitemia:::Asexual:::+:::Gametocyte:::Mean)	6.92657703322272	6.92657703322272	log(p/mL)	2.99573227355399	0	0	0	0	.	0	0	ORAL	0	0	5	.	.	0	EHMI-5.5PG04	Mosquito:::Bites:::Treatment	4	DSM265	Coffeng2016	.	0	Placebo	13	0	UNKNOWN	UNKNWON	UNKNWON	0	Efficacy	.	.
3356	.	EHMI-8A.1	31	EHMI-8A	9	Placebo	13	0	0	0	0	HOURS	.	Mosquito:::Bites	5	0	Sporozoites	.	0	1	1	5	2	0	0	ORAL	0	0	5	.	.	0	EHMI-8A.1	Mosquito:::Bites:::Treatment	4	DSM265	Coffeng2016	.	0	Placebo	13	0	UNKNOWN	UNKNWON	UNKNWON	0	Inoculum	.	.
3359	.	EHMI-8A.1	31	EHMI-8A	9	Placebo	13	127.2	127.2	127.2	127.2	HOURS	1	log(Parasitemia:::Asexual:::+:::Gametocyte:::Mean)	2.30258509299405	2.99573227355399	log(p/mL)	2.99573227355399	1	0	0	0	.	0	0	ORAL	0	0	5	.	.	0	EHMI-8A.1	Mosquito:::Bites:::Treatment	4	DSM265	Coffeng2016	.	0	Placebo	13	0	UNKNOWN	UNKNWON	UNKNWON	0	Efficacy	.	.
3360	.	EHMI-8A.1	31	EHMI-8A	9	Placebo	13	144	144	144	144	HOURS	1	log(Parasitemia:::Asexual:::+:::Gametocyte:::Mean)	2.30258509299405	2.99573227355399	log(p/mL)	2.99573227355399	1	0	0	0	.	0	0	ORAL	0	0	5	.	.	0	EHMI-8A.1	Mosquito:::Bites:::Treatment	4	DSM265	Coffeng2016	.	0	Placebo	13	0	UNKNOWN	UNKNWON	UNKNWON	0	Efficacy	.	.
3361	.	EHMI-8A.1	31	EHMI-8A	9	Placebo	13	151.2	151.2	151.2	151.2	HOURS	1	log(Parasitemia:::Asexual:::+:::Gametocyte:::Mean)	3.25809653802148	3.25809653802148	log(p/mL)	2.99573227355399	0	0	0	0	.	0	0	ORAL	0	0	5	.	.	0	EHMI-8A.1	Mosquito:::Bites:::Treatment	4	DSM265	Coffeng2016	.	0	Placebo	13	0	UNKNOWN	UNKNWON	UNKNWON	0	Efficacy	.	.
3362	.	EHMI-8A.1	31	EHMI-8A	9	Placebo	13	168	168	168	168	HOURS	1	log(Parasitemia:::Asexual:::+:::Gametocyte:::Mean)	7.59839932932396	7.59839932932396	log(p/mL)	2.99573227355399	0	0	0	0	.	0	0	ORAL	0	0	5	.	.	0	EHMI-8A.1	Mosquito:::Bites:::Treatment	4	DSM265	Coffeng2016	.	0	Placebo	13	0	UNKNOWN	UNKNWON	UNKNWON	0	Efficacy	.	.
3363	.	EHMI-8A.1	31	EHMI-8A	9	Placebo	13	175.2	175.2	175.2	175.2	HOURS	1	log(Parasitemia:::Asexual:::+:::Gametocyte:::Mean)	7.60290046220476	7.60290046220476	log(p/mL)	2.99573227355399	0	0	0	0	.	0	0	ORAL	0	0	5	.	.	0	EHMI-8A.1	Mosquito:::Bites:::Treatment	4	DSM265	Coffeng2016	.	0	Placebo	13	0	UNKNOWN	UNKNWON	UNKNWON	0	Efficacy	.	.
3364	.	EHMI-8A.1	31	EHMI-8A	9	Placebo	13	192	192	192	192	HOURS	1	log(Parasitemia:::Asexual:::+:::Gametocyte:::Mean)	4.7361984483945	4.7361984483945	log(p/mL)	2.99573227355399	0	0	0	0	.	0	0	ORAL	0	0	5	.	.	0	EHMI-8A.1	Mosquito:::Bites:::Treatment	4	DSM265	Coffeng2016	.	0	Placebo	13	0	UNKNOWN	UNKNWON	UNKNWON	0	Efficacy	.	.
3365	.	EHMI-8A.1	31	EHMI-8A	9	Placebo	13	199.2	199.2	199.2	199.2	HOURS	1	log(Parasitemia:::Asexual:::+:::Gametocyte:::Mean)	6.58340922215876	6.58340922215876	log(p/mL)	2.99573227355399	0	0	0	0	.	0	0	ORAL	0	0	5	.	.	0	EHMI-8A.1	Mosquito:::Bites:::Treatment	4	DSM265	Coffeng2016	.	0	Placebo	13	0	UNKNOWN	UNKNWON	UNKNWON	0	Efficacy	.	.
3366	.	EHMI-8A.1	31	EHMI-8A	9	Placebo	13	206.4	206.4	206.4	206.4	HOURS	1	log(Parasitemia:::Asexual:::+:::Gametocyte:::Mean)	10.2415299843269	10.2415299843269	log(p/mL)	2.99573227355399	0	0	0	0	.	0	0	ORAL	0	0	5	.	.	0	EHMI-8A.1	Mosquito:::Bites:::Treatment	4	DSM265	Coffeng2016	.	0	Placebo	13	0	UNKNOWN	UNKNWON	UNKNWON	0	Efficacy	.	.
3367	.	EHMI-8A.1	31	EHMI-8A	9	Placebo	13	216	216	216	216	HOURS	1	log(Parasitemia:::Asexual:::+:::Gametocyte:::Mean)	10.1828223835001	10.1828223835001	log(p/mL)	2.99573227355399	0	0	0	0	.	0	0	ORAL	0	0	5	.	.	0	EHMI-8A.1	Mosquito:::Bites:::Treatment	4	DSM265	Coffeng2016	.	0	Placebo	13	0	UNKNOWN	UNKNWON	UNKNWON	0	Efficacy	.	.
3368	.	EHMI-8A.2	32	EHMI-8A	9	Placebo	13	0	0	0	0	HOURS	.	Mosquito:::Bites	5	0	Sporozoites	.	0	1	1	5	2	0	0	ORAL	0	0	5	.	.	0	EHMI-8A.2	Mosquito:::Bites:::Treatment	4	DSM265	Coffeng2016	.	0	Placebo	13	0	UNKNOWN	UNKNWON	UNKNWON	0	Inoculum	.	.
3372	.	EHMI-8A.2	32	EHMI-8A	9	Placebo	13	144	144	144	144	HOURS	1	log(Parasitemia:::Asexual:::+:::Gametocyte:::Mean)	2.30258509299405	2.99573227355399	log(p/mL)	2.99573227355399	1	0	0	0	.	0	0	ORAL	0	0	5	.	.	0	EHMI-8A.2	Mosquito:::Bites:::Treatment	4	DSM265	Coffeng2016	.	0	Placebo	13	0	UNKNOWN	UNKNWON	UNKNWON	0	Efficacy	.	.
3373	.	EHMI-8A.2	32	EHMI-8A	9	Placebo	13	151.2	151.2	151.2	151.2	HOURS	1	log(Parasitemia:::Asexual:::+:::Gametocyte:::Mean)	2.30258509299405	2.99573227355399	log(p/mL)	2.99573227355399	1	0	0	0	.	0	0	ORAL	0	0	5	.	.	0	EHMI-8A.2	Mosquito:::Bites:::Treatment	4	DSM265	Coffeng2016	.	0	Placebo	13	0	UNKNOWN	UNKNWON	UNKNWON	0	Efficacy	.	.
3374	.	EHMI-8A.2	32	EHMI-8A	9	Placebo	13	168	168	168	168	HOURS	1	log(Parasitemia:::Asexual:::+:::Gametocyte:::Mean)	3.46573590279973	3.46573590279973	log(p/mL)	2.99573227355399	0	0	0	0	.	0	0	ORAL	0	0	5	.	.	0	EHMI-8A.2	Mosquito:::Bites:::Treatment	4	DSM265	Coffeng2016	.	0	Placebo	13	0	UNKNOWN	UNKNWON	UNKNWON	0	Efficacy	.	.
3375	.	EHMI-8A.2	32	EHMI-8A	9	Placebo	13	175.2	175.2	175.2	175.2	HOURS	1	log(Parasitemia:::Asexual:::+:::Gametocyte:::Mean)	2.30258509299405	2.99573227355399	log(p/mL)	2.99573227355399	1	0	0	0	.	0	0	ORAL	0	0	5	.	.	0	EHMI-8A.2	Mosquito:::Bites:::Treatment	4	DSM265	Coffeng2016	.	0	Placebo	13	0	UNKNOWN	UNKNWON	UNKNWON	0	Efficacy	.	.
3376	.	EHMI-8A.2	32	EHMI-8A	9	Placebo	13	192	192	192	192	HOURS	1	log(Parasitemia:::Asexual:::+:::Gametocyte:::Mean)	2.30258509299405	2.99573227355399	log(p/mL)	2.99573227355399	1	0	0	0	.	0	0	ORAL	0	0	5	.	.	0	EHMI-8A.2	Mosquito:::Bites:::Treatment	4	DSM265	Coffeng2016	.	0	Placebo	13	0	UNKNOWN	UNKNWON	UNKNWON	0	Efficacy	.	.
3377	.	EHMI-8A.2	32	EHMI-8A	9	Placebo	13	199.2	199.2	199.2	199.2	HOURS	1	log(Parasitemia:::Asexual:::+:::Gametocyte:::Mean)	3.73766961828337	3.73766961828337	log(p/mL)	2.99573227355399	0	0	0	0	.	0	0	ORAL	0	0	5	.	.	0	EHMI-8A.2	Mosquito:::Bites:::Treatment	4	DSM265	Coffeng2016	.	0	Placebo	13	0	UNKNOWN	UNKNWON	UNKNWON	0	Efficacy	.	.
3378	.	EHMI-8A.2	32	EHMI-8A	9	Placebo	13	206.4	206.4	206.4	206.4	HOURS	1	log(Parasitemia:::Asexual:::+:::Gametocyte:::Mean)	4.90527477843843	4.90527477843843	log(p/mL)	2.99573227355399	0	0	0	0	.	0	0	ORAL	0	0	5	.	.	0	EHMI-8A.2	Mosquito:::Bites:::Treatment	4	DSM265	Coffeng2016	.	0	Placebo	13	0	UNKNOWN	UNKNWON	UNKNWON	0	Efficacy	.	.
3379	.	EHMI-8A.2	32	EHMI-8A	9	Placebo	13	216	216	216	216	HOURS	1	log(Parasitemia:::Asexual:::+:::Gametocyte:::Mean)	6.65929391968364	6.65929391968364	log(p/mL)	2.99573227355399	0	0	0	0	.	0	0	ORAL	0	0	5	.	.	0	EHMI-8A.2	Mosquito:::Bites:::Treatment	4	DSM265	Coffeng2016	.	0	Placebo	13	0	UNKNOWN	UNKNWON	UNKNWON	0	Efficacy	.	.
3380	.	EHMI-8A.2	32	EHMI-8A	9	Placebo	13	223.2	223.2	223.2	223.2	HOURS	1	log(Parasitemia:::Asexual:::+:::Gametocyte:::Mean)	6.13339804299665	6.13339804299665	log(p/mL)	2.99573227355399	0	0	0	0	.	0	0	ORAL	0	0	5	.	.	0	EHMI-8A.2	Mosquito:::Bites:::Treatment	4	DSM265	Coffeng2016	.	0	Placebo	13	0	UNKNOWN	UNKNWON	UNKNWON	0	Efficacy	.	.
3381	.	EHMI-8A.2	32	EHMI-8A	9	Placebo	13	230.4	230.4	230.4	230.4	HOURS	1	log(Parasitemia:::Asexual:::+:::Gametocyte:::Mean)	6.78332520060396	6.78332520060396	log(p/mL)	2.99573227355399	0	0	0	0	.	0	0	ORAL	0	0	5	.	.	0	EHMI-8A.2	Mosquito:::Bites:::Treatment	4	DSM265	Coffeng2016	.	0	Placebo	13	0	UNKNOWN	UNKNWON	UNKNWON	0	Efficacy	.	.
3382	.	EHMI-8A.2	32	EHMI-8A	9	Placebo	13	240	240	240	240	HOURS	1	log(Parasitemia:::Asexual:::+:::Gametocyte:::Mean)	5.52942908751142	5.52942908751142	log(p/mL)	2.99573227355399	0	0	0	0	.	0	0	ORAL	0	0	5	.	.	0	EHMI-8A.2	Mosquito:::Bites:::Treatment	4	DSM265	Coffeng2016	.	0	Placebo	13	0	UNKNOWN	UNKNWON	UNKNWON	0	Efficacy	.	.
3383	.	EHMI-8A.2	32	EHMI-8A	9	Placebo	13	247.2	247.2	247.2	247.2	HOURS	1	log(Parasitemia:::Asexual:::+:::Gametocyte:::Mean)	7.16857989726403	7.16857989726403	log(p/mL)	2.99573227355399	0	0	0	0	.	0	0	ORAL	0	0	5	.	.	0	EHMI-8A.2	Mosquito:::Bites:::Treatment	4	DSM265	Coffeng2016	.	0	Placebo	13	0	UNKNOWN	UNKNWON	UNKNWON	0	Efficacy	.	.
3384	.	EHMI-8A.2	32	EHMI-8A	9	Placebo	13	254.4	254.4	254.4	254.4	HOURS	1	log(Parasitemia:::Asexual:::+:::Gametocyte:::Mean)	8.71833650245078	8.71833650245078	log(p/mL)	2.99573227355399	0	0	0	0	.	0	0	ORAL	0	0	5	.	.	0	EHMI-8A.2	Mosquito:::Bites:::Treatment	4	DSM265	Coffeng2016	.	0	Placebo	13	0	UNKNOWN	UNKNWON	UNKNWON	0	Efficacy	.	.
3385	.	EHMI-8A.2	32	EHMI-8A	9	Placebo	13	264	264	264	264	HOURS	1	log(Parasitemia:::Asexual:::+:::Gametocyte:::Mean)	9.28023949935585	9.28023949935585	log(p/mL)	2.99573227355399	0	0	0	0	.	0	0	ORAL	0	0	5	.	.	0	EHMI-8A.2	Mosquito:::Bites:::Treatment	4	DSM265	Coffeng2016	.	0	Placebo	13	0	UNKNOWN	UNKNWON	UNKNWON	0	Efficacy	.	.
3386	.	EHMI-8A.3	33	EHMI-8A	9	Placebo	13	0	0	0	0	HOURS	.	Mosquito:::Bites	5	0	Sporozoites	.	0	1	1	5	2	0	0	ORAL	0	0	5	.	.	0	EHMI-8A.3	Mosquito:::Bites:::Treatment	4	DSM265	Coffeng2016	.	0	Placebo	13	0	UNKNOWN	UNKNWON	UNKNWON	0	Inoculum	.	.
3390	.	EHMI-8A.3	33	EHMI-8A	9	Placebo	13	144	144	144	144	HOURS	1	log(Parasitemia:::Asexual:::+:::Gametocyte:::Mean)	2.30258509299405	2.99573227355399	log(p/mL)	2.99573227355399	1	0	0	0	.	0	0	ORAL	0	0	5	.	.	0	EHMI-8A.3	Mosquito:::Bites:::Treatment	4	DSM265	Coffeng2016	.	0	Placebo	13	0	UNKNOWN	UNKNWON	UNKNWON	0	Efficacy	.	.
3391	.	EHMI-8A.3	33	EHMI-8A	9	Placebo	13	151.2	151.2	151.2	151.2	HOURS	1	log(Parasitemia:::Asexual:::+:::Gametocyte:::Mean)	2.30258509299405	2.99573227355399	log(p/mL)	2.99573227355399	1	0	0	0	.	0	0	ORAL	0	0	5	.	.	0	EHMI-8A.3	Mosquito:::Bites:::Treatment	4	DSM265	Coffeng2016	.	0	Placebo	13	0	UNKNOWN	UNKNWON	UNKNWON	0	Efficacy	.	.
3392	.	EHMI-8A.3	33	EHMI-8A	9	Placebo	13	168	168	168	168	HOURS	1	log(Parasitemia:::Asexual:::+:::Gametocyte:::Mean)	4.49980967033027	4.49980967033027	log(p/mL)	2.99573227355399	0	0	0	0	.	0	0	ORAL	0	0	5	.	.	0	EHMI-8A.3	Mosquito:::Bites:::Treatment	4	DSM265	Coffeng2016	.	0	Placebo	13	0	UNKNOWN	UNKNWON	UNKNWON	0	Efficacy	.	.
3393	.	EHMI-8A.3	33	EHMI-8A	9	Placebo	13	175.2	175.2	175.2	175.2	HOURS	1	log(Parasitemia:::Asexual:::+:::Gametocyte:::Mean)	3.76120011569356	3.76120011569356	log(p/mL)	2.99573227355399	0	0	0	0	.	0	0	ORAL	0	0	5	.	.	0	EHMI-8A.3	Mosquito:::Bites:::Treatment	4	DSM265	Coffeng2016	.	0	Placebo	13	0	UNKNOWN	UNKNWON	UNKNWON	0	Efficacy	.	.
3394	.	EHMI-8A.3	33	EHMI-8A	9	Placebo	13	192	192	192	192	HOURS	1	log(Parasitemia:::Asexual:::+:::Gametocyte:::Mean)	2.30258509299405	2.99573227355399	log(p/mL)	2.99573227355399	1	0	0	0	.	0	0	ORAL	0	0	5	.	.	0	EHMI-8A.3	Mosquito:::Bites:::Treatment	4	DSM265	Coffeng2016	.	0	Placebo	13	0	UNKNOWN	UNKNWON	UNKNWON	0	Efficacy	.	.
3395	.	EHMI-8A.3	33	EHMI-8A	9	Placebo	13	199.2	199.2	199.2	199.2	HOURS	1	log(Parasitemia:::Asexual:::+:::Gametocyte:::Mean)	4.17438726989564	4.17438726989564	log(p/mL)	2.99573227355399	0	0	0	0	.	0	0	ORAL	0	0	5	.	.	0	EHMI-8A.3	Mosquito:::Bites:::Treatment	4	DSM265	Coffeng2016	.	0	Placebo	13	0	UNKNOWN	UNKNWON	UNKNWON	0	Efficacy	.	.
3396	.	EHMI-8A.3	33	EHMI-8A	9	Placebo	13	206.4	206.4	206.4	206.4	HOURS	1	log(Parasitemia:::Asexual:::+:::Gametocyte:::Mean)	7.0604763659998	7.0604763659998	log(p/mL)	2.99573227355399	0	0	0	0	.	0	0	ORAL	0	0	5	.	.	0	EHMI-8A.3	Mosquito:::Bites:::Treatment	4	DSM265	Coffeng2016	.	0	Placebo	13	0	UNKNOWN	UNKNWON	UNKNWON	0	Efficacy	.	.
3397	.	EHMI-8A.3	33	EHMI-8A	9	Placebo	13	216	216	216	216	HOURS	1	log(Parasitemia:::Asexual:::+:::Gametocyte:::Mean)	7.16549347506085	7.16549347506085	log(p/mL)	2.99573227355399	0	0	0	0	.	0	0	ORAL	0	0	5	.	.	0	EHMI-8A.3	Mosquito:::Bites:::Treatment	4	DSM265	Coffeng2016	.	0	Placebo	13	0	UNKNOWN	UNKNWON	UNKNWON	0	Efficacy	.	.
3398	.	EHMI-8A.3	33	EHMI-8A	9	Placebo	13	223.2	223.2	223.2	223.2	HOURS	1	log(Parasitemia:::Asexual:::+:::Gametocyte:::Mean)	7.45529848568329	7.45529848568329	log(p/mL)	2.99573227355399	0	0	0	0	.	0	0	ORAL	0	0	5	.	.	0	EHMI-8A.3	Mosquito:::Bites:::Treatment	4	DSM265	Coffeng2016	.	0	Placebo	13	0	UNKNOWN	UNKNWON	UNKNWON	0	Efficacy	.	.
3399	.	EHMI-8A.3	33	EHMI-8A	9	Placebo	13	230.4	230.4	230.4	230.4	HOURS	1	log(Parasitemia:::Asexual:::+:::Gametocyte:::Mean)	7.43838353004431	7.43838353004431	log(p/mL)	2.99573227355399	0	0	0	0	.	0	0	ORAL	0	0	5	.	.	0	EHMI-8A.3	Mosquito:::Bites:::Treatment	4	DSM265	Coffeng2016	.	0	Placebo	13	0	UNKNOWN	UNKNWON	UNKNWON	0	Efficacy	.	.
3400	.	EHMI-8A.3	33	EHMI-8A	9	Placebo	13	240	240	240	240	HOURS	1	log(Parasitemia:::Asexual:::+:::Gametocyte:::Mean)	5.97380961186926	5.97380961186926	log(p/mL)	2.99573227355399	0	0	0	0	.	0	0	ORAL	0	0	5	.	.	0	EHMI-8A.3	Mosquito:::Bites:::Treatment	4	DSM265	Coffeng2016	.	0	Placebo	13	0	UNKNOWN	UNKNWON	UNKNWON	0	Efficacy	.	.
3401	.	EHMI-8A.3	33	EHMI-8A	9	Placebo	13	247.2	247.2	247.2	247.2	HOURS	1	log(Parasitemia:::Asexual:::+:::Gametocyte:::Mean)	8.81016126829726	8.81016126829726	log(p/mL)	2.99573227355399	0	0	0	0	.	0	0	ORAL	0	0	5	.	.	0	EHMI-8A.3	Mosquito:::Bites:::Treatment	4	DSM265	Coffeng2016	.	0	Placebo	13	0	UNKNOWN	UNKNWON	UNKNWON	0	Efficacy	.	.
3402	.	EHMI-8A.3	33	EHMI-8A	9	Placebo	13	254.4	254.4	254.4	254.4	HOURS	1	log(Parasitemia:::Asexual:::+:::Gametocyte:::Mean)	10.2516412939312	10.2516412939312	log(p/mL)	2.99573227355399	0	0	0	0	.	0	0	ORAL	0	0	5	.	.	0	EHMI-8A.3	Mosquito:::Bites:::Treatment	4	DSM265	Coffeng2016	.	0	Placebo	13	0	UNKNOWN	UNKNWON	UNKNWON	0	Efficacy	.	.
3403	.	EHMI-8A.3	33	EHMI-8A	9	Placebo	13	264	264	264	264	HOURS	1	log(Parasitemia:::Asexual:::+:::Gametocyte:::Mean)	10.4499602037483	10.4499602037483	log(p/mL)	2.99573227355399	0	0	0	0	.	0	0	ORAL	0	0	5	.	.	0	EHMI-8A.3	Mosquito:::Bites:::Treatment	4	DSM265	Coffeng2016	.	0	Placebo	13	0	UNKNOWN	UNKNWON	UNKNWON	0	Efficacy	.	.
3404	.	EHMI-8A.4	34	EHMI-8A	9	Placebo	13	0	0	0	0	HOURS	.	Mosquito:::Bites	5	0	Sporozoites	.	0	1	1	5	2	0	0	ORAL	0	0	5	.	.	0	EHMI-8A.4	Mosquito:::Bites:::Treatment	4	DSM265	Coffeng2016	.	0	Placebo	13	0	UNKNOWN	UNKNWON	UNKNWON	0	Inoculum	.	.
3407	.	EHMI-8A.4	34	EHMI-8A	9	Placebo	13	127.2	127.2	127.2	127.2	HOURS	1	log(Parasitemia:::Asexual:::+:::Gametocyte:::Mean)	2.30258509299405	2.99573227355399	log(p/mL)	2.99573227355399	1	0	0	0	.	0	0	ORAL	0	0	5	.	.	0	EHMI-8A.4	Mosquito:::Bites:::Treatment	4	DSM265	Coffeng2016	.	0	Placebo	13	0	UNKNOWN	UNKNWON	UNKNWON	0	Efficacy	.	.
3408	.	EHMI-8A.4	34	EHMI-8A	9	Placebo	13	144	144	144	144	HOURS	1	log(Parasitemia:::Asexual:::+:::Gametocyte:::Mean)	2.30258509299405	2.99573227355399	log(p/mL)	2.99573227355399	1	0	0	0	.	0	0	ORAL	0	0	5	.	.	0	EHMI-8A.4	Mosquito:::Bites:::Treatment	4	DSM265	Coffeng2016	.	0	Placebo	13	0	UNKNOWN	UNKNWON	UNKNWON	0	Efficacy	.	.
3409	.	EHMI-8A.4	34	EHMI-8A	9	Placebo	13	151.2	151.2	151.2	151.2	HOURS	1	log(Parasitemia:::Asexual:::+:::Gametocyte:::Mean)	5.15905529921453	5.15905529921453	log(p/mL)	2.99573227355399	0	0	0	0	.	0	0	ORAL	0	0	5	.	.	0	EHMI-8A.4	Mosquito:::Bites:::Treatment	4	DSM265	Coffeng2016	.	0	Placebo	13	0	UNKNOWN	UNKNWON	UNKNWON	0	Efficacy	.	.
3410	.	EHMI-8A.4	34	EHMI-8A	9	Placebo	13	168	168	168	168	HOURS	1	log(Parasitemia:::Asexual:::+:::Gametocyte:::Mean)	8.40983067308774	8.40983067308774	log(p/mL)	2.99573227355399	0	0	0	0	.	0	0	ORAL	0	0	5	.	.	0	EHMI-8A.4	Mosquito:::Bites:::Treatment	4	DSM265	Coffeng2016	.	0	Placebo	13	0	UNKNOWN	UNKNWON	UNKNWON	0	Efficacy	.	.
3411	.	EHMI-8A.5	35	EHMI-8A	9	Placebo	13	0	0	0	0	HOURS	.	Mosquito:::Bites	5	0	Sporozoites	.	0	1	1	5	2	0	0	ORAL	0	0	5	.	.	0	EHMI-8A.5	Mosquito:::Bites:::Treatment	4	DSM265	Coffeng2016	.	0	Placebo	13	0	UNKNOWN	UNKNWON	UNKNWON	0	Inoculum	.	.
3414	.	EHMI-8A.5	35	EHMI-8A	9	Placebo	13	127.2	127.2	127.2	127.2	HOURS	1	log(Parasitemia:::Asexual:::+:::Gametocyte:::Mean)	2.30258509299405	2.99573227355399	log(p/mL)	2.99573227355399	1	0	0	0	.	0	0	ORAL	0	0	5	.	.	0	EHMI-8A.5	Mosquito:::Bites:::Treatment	4	DSM265	Coffeng2016	.	0	Placebo	13	0	UNKNOWN	UNKNWON	UNKNWON	0	Efficacy	.	.
3415	.	EHMI-8A.5	35	EHMI-8A	9	Placebo	13	144	144	144	144	HOURS	1	log(Parasitemia:::Asexual:::+:::Gametocyte:::Mean)	2.30258509299405	2.99573227355399	log(p/mL)	2.99573227355399	1	0	0	0	.	0	0	ORAL	0	0	5	.	.	0	EHMI-8A.5	Mosquito:::Bites:::Treatment	4	DSM265	Coffeng2016	.	0	Placebo	13	0	UNKNOWN	UNKNWON	UNKNWON	0	Efficacy	.	.
3416	.	EHMI-8A.5	35	EHMI-8A	9	Placebo	13	151.2	151.2	151.2	151.2	HOURS	1	log(Parasitemia:::Asexual:::+:::Gametocyte:::Mean)	3.55534806148941	3.55534806148941	log(p/mL)	2.99573227355399	0	0	0	0	.	0	0	ORAL	0	0	5	.	.	0	EHMI-8A.5	Mosquito:::Bites:::Treatment	4	DSM265	Coffeng2016	.	0	Placebo	13	0	UNKNOWN	UNKNWON	UNKNWON	0	Efficacy	.	.
3417	.	EHMI-8A.5	35	EHMI-8A	9	Placebo	13	168	168	168	168	HOURS	1	log(Parasitemia:::Asexual:::+:::Gametocyte:::Mean)	6.68959926917897	6.68959926917897	log(p/mL)	2.99573227355399	0	0	0	0	.	0	0	ORAL	0	0	5	.	.	0	EHMI-8A.5	Mosquito:::Bites:::Treatment	4	DSM265	Coffeng2016	.	0	Placebo	13	0	UNKNOWN	UNKNWON	UNKNWON	0	Efficacy	.	.
3418	.	EHMI-8A.5	35	EHMI-8A	9	Placebo	13	175.2	175.2	175.2	175.2	HOURS	1	log(Parasitemia:::Asexual:::+:::Gametocyte:::Mean)	6.3578422665081	6.3578422665081	log(p/mL)	2.99573227355399	0	0	0	0	.	0	0	ORAL	0	0	5	.	.	0	EHMI-8A.5	Mosquito:::Bites:::Treatment	4	DSM265	Coffeng2016	.	0	Placebo	13	0	UNKNOWN	UNKNWON	UNKNWON	0	Efficacy	.	.
3419	.	EHMI-8A.5	35	EHMI-8A	9	Placebo	13	192	192	192	192	HOURS	1	log(Parasitemia:::Asexual:::+:::Gametocyte:::Mean)	4.83628190695148	4.83628190695148	log(p/mL)	2.99573227355399	0	0	0	0	.	0	0	ORAL	0	0	5	.	.	0	EHMI-8A.5	Mosquito:::Bites:::Treatment	4	DSM265	Coffeng2016	.	0	Placebo	13	0	UNKNOWN	UNKNWON	UNKNWON	0	Efficacy	.	.
3420	.	EHMI-8A.5	35	EHMI-8A	9	Placebo	13	199.2	199.2	199.2	199.2	HOURS	1	log(Parasitemia:::Asexual:::+:::Gametocyte:::Mean)	6.20253551718792	6.20253551718792	log(p/mL)	2.99573227355399	0	0	0	0	.	0	0	ORAL	0	0	5	.	.	0	EHMI-8A.5	Mosquito:::Bites:::Treatment	4	DSM265	Coffeng2016	.	0	Placebo	13	0	UNKNOWN	UNKNWON	UNKNWON	0	Efficacy	.	.
3421	.	EHMI-8A.5	35	EHMI-8A	9	Placebo	13	206.4	206.4	206.4	206.4	HOURS	1	log(Parasitemia:::Asexual:::+:::Gametocyte:::Mean)	8.83287946027762	8.83287946027762	log(p/mL)	2.99573227355399	0	0	0	0	.	0	0	ORAL	0	0	5	.	.	0	EHMI-8A.5	Mosquito:::Bites:::Treatment	4	DSM265	Coffeng2016	.	0	Placebo	13	0	UNKNOWN	UNKNWON	UNKNWON	0	Efficacy	.	.
3422	.	EHMI-8A.5	35	EHMI-8A	9	Placebo	13	216	216	216	216	HOURS	1	log(Parasitemia:::Asexual:::+:::Gametocyte:::Mean)	9.73725585689112	9.73725585689112	log(p/mL)	2.99573227355399	0	0	0	0	.	0	0	ORAL	0	0	5	.	.	0	EHMI-8A.5	Mosquito:::Bites:::Treatment	4	DSM265	Coffeng2016	.	0	Placebo	13	0	UNKNOWN	UNKNWON	UNKNWON	0	Efficacy	.	.
3423	.	EHMI-8B.8B:::AS:::462	36	EHMI-8B	10	Placebo	13	0	0	0	0	HOURS	.	Mosquito:::Bites	5	0	Sporozoites	.	0	1	1	5	2	0	0	ORAL	0	0	5	.	.	0	EHMI-8B.8B:::AS:::462	Mosquito:::Bites:::Treatment	4	DSM265	Coffeng2016	.	0	Placebo	13	0	UNKNOWN	UNKNWON	UNKNWON	0	Inoculum	.	.
3427	.	EHMI-8B.8B:::AS:::462	36	EHMI-8B	10	Placebo	13	144	144	144	144	HOURS	1	log(Parasitemia:::Asexual:::+:::Gametocyte:::Mean)	2.30258509299405	2.99573227355399	log(p/mL)	2.99573227355399	1	0	0	0	.	0	0	ORAL	0	0	5	.	.	0	EHMI-8B.8B:::AS:::462	Mosquito:::Bites:::Treatment	4	DSM265	Coffeng2016	.	0	Placebo	13	0	UNKNOWN	UNKNWON	UNKNWON	0	Efficacy	.	.
3428	.	EHMI-8B.8B:::AS:::462	36	EHMI-8B	10	Placebo	13	151.2	151.2	151.2	151.2	HOURS	1	log(Parasitemia:::Asexual:::+:::Gametocyte:::Mean)	2.30258509299405	2.99573227355399	log(p/mL)	2.99573227355399	1	0	0	0	.	0	0	ORAL	0	0	5	.	.	0	EHMI-8B.8B:::AS:::462	Mosquito:::Bites:::Treatment	4	DSM265	Coffeng2016	.	0	Placebo	13	0	UNKNOWN	UNKNWON	UNKNWON	0	Efficacy	.	.
3429	.	EHMI-8B.8B:::AS:::462	36	EHMI-8B	10	Placebo	13	168	168	168	168	HOURS	1	log(Parasitemia:::Asexual:::+:::Gametocyte:::Mean)	5.96357934361845	5.96357934361845	log(p/mL)	2.99573227355399	0	0	0	0	.	0	0	ORAL	0	0	5	.	.	0	EHMI-8B.8B:::AS:::462	Mosquito:::Bites:::Treatment	4	DSM265	Coffeng2016	.	0	Placebo	13	0	UNKNOWN	UNKNWON	UNKNWON	0	Efficacy	.	.
3430	.	EHMI-8B.8B:::AS:::462	36	EHMI-8B	10	Placebo	13	175.2	175.2	175.2	175.2	HOURS	1	log(Parasitemia:::Asexual:::+:::Gametocyte:::Mean)	7.1608459066643	7.1608459066643	log(p/mL)	2.99573227355399	0	0	0	0	.	0	0	ORAL	0	0	5	.	.	0	EHMI-8B.8B:::AS:::462	Mosquito:::Bites:::Treatment	4	DSM265	Coffeng2016	.	0	Placebo	13	0	UNKNOWN	UNKNWON	UNKNWON	0	Efficacy	.	.
3431	.	EHMI-8B.8B:::AS:::462	36	EHMI-8B	10	Placebo	13	182.4	182.4	182.4	182.4	HOURS	1	log(Parasitemia:::Asexual:::+:::Gametocyte:::Mean)	7.62168499872461	7.62168499872461	log(p/mL)	2.99573227355399	0	0	0	0	.	0	0	ORAL	0	0	5	.	.	0	EHMI-8B.8B:::AS:::462	Mosquito:::Bites:::Treatment	4	DSM265	Coffeng2016	.	0	Placebo	13	0	UNKNOWN	UNKNWON	UNKNWON	0	Efficacy	.	.
3432	.	EHMI-8B.8B:::CN:::777	37	EHMI-8B	10	Placebo	13	0	0	0	0	HOURS	.	Mosquito:::Bites	5	0	Sporozoites	.	0	1	1	5	2	0	0	ORAL	0	0	5	.	.	0	EHMI-8B.8B:::CN:::777	Mosquito:::Bites:::Treatment	4	DSM265	Coffeng2016	.	0	Placebo	13	0	UNKNOWN	UNKNWON	UNKNWON	0	Inoculum	.	.
3436	.	EHMI-8B.8B:::CN:::777	37	EHMI-8B	10	Placebo	13	144	144	144	144	HOURS	1	log(Parasitemia:::Asexual:::+:::Gametocyte:::Mean)	2.30258509299405	2.99573227355399	log(p/mL)	2.99573227355399	1	0	0	0	.	0	0	ORAL	0	0	5	.	.	0	EHMI-8B.8B:::CN:::777	Mosquito:::Bites:::Treatment	4	DSM265	Coffeng2016	.	0	Placebo	13	0	UNKNOWN	UNKNWON	UNKNWON	0	Efficacy	.	.
3437	.	EHMI-8B.8B:::CN:::777	37	EHMI-8B	10	Placebo	13	151.2	151.2	151.2	151.2	HOURS	1	log(Parasitemia:::Asexual:::+:::Gametocyte:::Mean)	2.30258509299405	2.99573227355399	log(p/mL)	2.99573227355399	1	0	0	0	.	0	0	ORAL	0	0	5	.	.	0	EHMI-8B.8B:::CN:::777	Mosquito:::Bites:::Treatment	4	DSM265	Coffeng2016	.	0	Placebo	13	0	UNKNOWN	UNKNWON	UNKNWON	0	Efficacy	.	.
3438	.	EHMI-8B.8B:::CN:::777	37	EHMI-8B	10	Placebo	13	168	168	168	168	HOURS	1	log(Parasitemia:::Asexual:::+:::Gametocyte:::Mean)	6.63200177739563	6.63200177739563	log(p/mL)	2.99573227355399	0	0	0	0	.	0	0	ORAL	0	0	5	.	.	0	EHMI-8B.8B:::CN:::777	Mosquito:::Bites:::Treatment	4	DSM265	Coffeng2016	.	0	Placebo	13	0	UNKNOWN	UNKNWON	UNKNWON	0	Efficacy	.	.
3439	.	EHMI-8B.8B:::CN:::777	37	EHMI-8B	10	Placebo	13	182.4	182.4	182.4	182.4	HOURS	1	log(Parasitemia:::Asexual:::+:::Gametocyte:::Mean)	6.90775527898214	6.90775527898214	log(p/mL)	2.99573227355399	0	0	0	0	.	0	0	ORAL	0	0	5	.	.	0	EHMI-8B.8B:::CN:::777	Mosquito:::Bites:::Treatment	4	DSM265	Coffeng2016	.	0	Placebo	13	0	UNKNOWN	UNKNWON	UNKNWON	0	Efficacy	.	.
3440	.	EHMI-8B.8B:::CN:::777	37	EHMI-8B	10	Placebo	13	192	192	192	192	HOURS	1	log(Parasitemia:::Asexual:::+:::Gametocyte:::Mean)	7.02286808608264	7.02286808608264	log(p/mL)	2.99573227355399	0	0	0	0	.	0	0	ORAL	0	0	5	.	.	0	EHMI-8B.8B:::CN:::777	Mosquito:::Bites:::Treatment	4	DSM265	Coffeng2016	.	0	Placebo	13	0	UNKNOWN	UNKNWON	UNKNWON	0	Efficacy	.	.
3441	.	EHMI-8B.8B:::CN:::777	37	EHMI-8B	10	Placebo	13	199.2	199.2	199.2	199.2	HOURS	1	log(Parasitemia:::Asexual:::+:::Gametocyte:::Mean)	5.87211778947542	5.87211778947542	log(p/mL)	2.99573227355399	0	0	0	0	.	0	0	ORAL	0	0	5	.	.	0	EHMI-8B.8B:::CN:::777	Mosquito:::Bites:::Treatment	4	DSM265	Coffeng2016	.	0	Placebo	13	0	UNKNOWN	UNKNWON	UNKNWON	0	Efficacy	.	.
3442	.	EHMI-8B.8B:::CN:::777	37	EHMI-8B	10	Placebo	13	206.4	206.4	206.4	206.4	HOURS	1	log(Parasitemia:::Asexual:::+:::Gametocyte:::Mean)	7.41457288135059	7.41457288135059	log(p/mL)	2.99573227355399	0	0	0	0	.	0	0	ORAL	0	0	5	.	.	0	EHMI-8B.8B:::CN:::777	Mosquito:::Bites:::Treatment	4	DSM265	Coffeng2016	.	0	Placebo	13	0	UNKNOWN	UNKNWON	UNKNWON	0	Efficacy	.	.
3443	.	EHMI-8B.8B:::CN:::777	37	EHMI-8B	10	Placebo	13	216	216	216	216	HOURS	1	log(Parasitemia:::Asexual:::+:::Gametocyte:::Mean)	8.3584318990313	8.3584318990313	log(p/mL)	2.99573227355399	0	0	0	0	.	0	0	ORAL	0	0	5	.	.	0	EHMI-8B.8B:::CN:::777	Mosquito:::Bites:::Treatment	4	DSM265	Coffeng2016	.	0	Placebo	13	0	UNKNOWN	UNKNWON	UNKNWON	0	Efficacy	.	.
3444	.	EHMI-8B.8B:::CN:::777	37	EHMI-8B	10	Placebo	13	223.2	223.2	223.2	223.2	HOURS	1	log(Parasitemia:::Asexual:::+:::Gametocyte:::Mean)	6.99942246750796	6.99942246750796	log(p/mL)	2.99573227355399	0	0	0	0	.	0	0	ORAL	0	0	5	.	.	0	EHMI-8B.8B:::CN:::777	Mosquito:::Bites:::Treatment	4	DSM265	Coffeng2016	.	0	Placebo	13	0	UNKNOWN	UNKNWON	UNKNWON	0	Efficacy	.	.
3445	.	EHMI-8B.8B:::NV:::687	38	EHMI-8B	10	Placebo	13	0	0	0	0	HOURS	.	Mosquito:::Bites	5	0	Sporozoites	.	0	1	1	5	2	0	0	ORAL	0	0	5	.	.	0	EHMI-8B.8B:::NV:::687	Mosquito:::Bites:::Treatment	4	DSM265	Coffeng2016	.	0	Placebo	13	0	UNKNOWN	UNKNWON	UNKNWON	0	Inoculum	.	.
3450	.	EHMI-8B.8B:::NV:::687	38	EHMI-8B	10	Placebo	13	151.2	151.2	151.2	151.2	HOURS	1	log(Parasitemia:::Asexual:::+:::Gametocyte:::Mean)	2.30258509299405	2.99573227355399	log(p/mL)	2.99573227355399	1	0	0	0	.	0	0	ORAL	0	0	5	.	.	0	EHMI-8B.8B:::NV:::687	Mosquito:::Bites:::Treatment	4	DSM265	Coffeng2016	.	0	Placebo	13	0	UNKNOWN	UNKNWON	UNKNWON	0	Efficacy	.	.
3451	.	EHMI-8B.8B:::NV:::687	38	EHMI-8B	10	Placebo	13	168	168	168	168	HOURS	1	log(Parasitemia:::Asexual:::+:::Gametocyte:::Mean)	2.30258509299405	2.99573227355399	log(p/mL)	2.99573227355399	1	0	0	0	.	0	0	ORAL	0	0	5	.	.	0	EHMI-8B.8B:::NV:::687	Mosquito:::Bites:::Treatment	4	DSM265	Coffeng2016	.	0	Placebo	13	0	UNKNOWN	UNKNWON	UNKNWON	0	Efficacy	.	.
3452	.	EHMI-8B.8B:::NV:::687	38	EHMI-8B	10	Placebo	13	175.2	175.2	175.2	175.2	HOURS	1	log(Parasitemia:::Asexual:::+:::Gametocyte:::Mean)	5.75574221358691	5.75574221358691	log(p/mL)	2.99573227355399	0	0	0	0	.	0	0	ORAL	0	0	5	.	.	0	EHMI-8B.8B:::NV:::687	Mosquito:::Bites:::Treatment	4	DSM265	Coffeng2016	.	0	Placebo	13	0	UNKNOWN	UNKNWON	UNKNWON	0	Efficacy	.	.
3453	.	EHMI-8B.8B:::NV:::687	38	EHMI-8B	10	Placebo	13	182.4	182.4	182.4	182.4	HOURS	1	log(Parasitemia:::Asexual:::+:::Gametocyte:::Mean)	5.2257466737132	5.2257466737132	log(p/mL)	2.99573227355399	0	0	0	0	.	0	0	ORAL	0	0	5	.	.	0	EHMI-8B.8B:::NV:::687	Mosquito:::Bites:::Treatment	4	DSM265	Coffeng2016	.	0	Placebo	13	0	UNKNOWN	UNKNWON	UNKNWON	0	Efficacy	.	.
3454	.	EHMI-8B.8B:::NV:::687	38	EHMI-8B	10	Placebo	13	192	192	192	192	HOURS	1	log(Parasitemia:::Asexual:::+:::Gametocyte:::Mean)	6.67708346124714	6.67708346124714	log(p/mL)	2.99573227355399	0	0	0	0	.	0	0	ORAL	0	0	5	.	.	0	EHMI-8B.8B:::NV:::687	Mosquito:::Bites:::Treatment	4	DSM265	Coffeng2016	.	0	Placebo	13	0	UNKNOWN	UNKNWON	UNKNWON	0	Efficacy	.	.
3455	.	EHMI-8B.8B:::NV:::687	38	EHMI-8B	10	Placebo	13	199.2	199.2	199.2	199.2	HOURS	1	log(Parasitemia:::Asexual:::+:::Gametocyte:::Mean)	4.48863636973214	4.48863636973214	log(p/mL)	2.99573227355399	0	0	0	0	.	0	0	ORAL	0	0	5	.	.	0	EHMI-8B.8B:::NV:::687	Mosquito:::Bites:::Treatment	4	DSM265	Coffeng2016	.	0	Placebo	13	0	UNKNOWN	UNKNWON	UNKNWON	0	Efficacy	.	.
3456	.	EHMI-8B.8B:::NV:::687	38	EHMI-8B	10	Placebo	13	216	216	216	216	HOURS	1	log(Parasitemia:::Asexual:::+:::Gametocyte:::Mean)	6.44730586254121	6.44730586254121	log(p/mL)	2.99573227355399	0	0	0	0	.	0	0	ORAL	0	0	5	.	.	0	EHMI-8B.8B:::NV:::687	Mosquito:::Bites:::Treatment	4	DSM265	Coffeng2016	.	0	Placebo	13	0	UNKNOWN	UNKNWON	UNKNWON	0	Efficacy	.	.
3457	.	EHMI-8B.8B:::NV:::687	38	EHMI-8B	10	Placebo	13	223.2	223.2	223.2	223.2	HOURS	1	log(Parasitemia:::Asexual:::+:::Gametocyte:::Mean)	7.57558465155779	7.57558465155779	log(p/mL)	2.99573227355399	0	0	0	0	.	0	0	ORAL	0	0	5	.	.	0	EHMI-8B.8B:::NV:::687	Mosquito:::Bites:::Treatment	4	DSM265	Coffeng2016	.	0	Placebo	13	0	UNKNOWN	UNKNWON	UNKNWON	0	Efficacy	.	.
3458	.	EHMI-8B.8B:::NV:::687	38	EHMI-8B	10	Placebo	13	230.4	230.4	230.4	230.4	HOURS	1	log(Parasitemia:::Asexual:::+:::Gametocyte:::Mean)	7.11476944836646	7.11476944836646	log(p/mL)	2.99573227355399	0	0	0	0	.	0	0	ORAL	0	0	5	.	.	0	EHMI-8B.8B:::NV:::687	Mosquito:::Bites:::Treatment	4	DSM265	Coffeng2016	.	0	Placebo	13	0	UNKNOWN	UNKNWON	UNKNWON	0	Efficacy	.	.
3459	.	EHMI-8B.8B:::RK:::742	39	EHMI-8B	10	Placebo	13	0	0	0	0	HOURS	.	Mosquito:::Bites	5	0	Sporozoites	.	0	1	1	5	2	0	0	ORAL	0	0	5	.	.	0	EHMI-8B.8B:::RK:::742	Mosquito:::Bites:::Treatment	4	DSM265	Coffeng2016	.	0	Placebo	13	0	UNKNOWN	UNKNWON	UNKNWON	0	Inoculum	.	.
3464	.	EHMI-8B.8B:::RK:::742	39	EHMI-8B	10	Placebo	13	151.2	151.2	151.2	151.2	HOURS	1	log(Parasitemia:::Asexual:::+:::Gametocyte:::Mean)	2.30258509299405	2.99573227355399	log(p/mL)	2.99573227355399	1	0	0	0	.	0	0	ORAL	0	0	5	.	.	0	EHMI-8B.8B:::RK:::742	Mosquito:::Bites:::Treatment	4	DSM265	Coffeng2016	.	0	Placebo	13	0	UNKNOWN	UNKNWON	UNKNWON	0	Efficacy	.	.
3465	.	EHMI-8B.8B:::RK:::742	39	EHMI-8B	10	Placebo	13	168	168	168	168	HOURS	1	log(Parasitemia:::Asexual:::+:::Gametocyte:::Mean)	2.30258509299405	2.99573227355399	log(p/mL)	2.99573227355399	1	0	0	0	.	0	0	ORAL	0	0	5	.	.	0	EHMI-8B.8B:::RK:::742	Mosquito:::Bites:::Treatment	4	DSM265	Coffeng2016	.	0	Placebo	13	0	UNKNOWN	UNKNWON	UNKNWON	0	Efficacy	.	.
3466	.	EHMI-8B.8B:::RK:::742	39	EHMI-8B	10	Placebo	13	175.2	175.2	175.2	175.2	HOURS	1	log(Parasitemia:::Asexual:::+:::Gametocyte:::Mean)	6.60800062529609	6.60800062529609	log(p/mL)	2.99573227355399	0	0	0	0	.	0	0	ORAL	0	0	5	.	.	0	EHMI-8B.8B:::RK:::742	Mosquito:::Bites:::Treatment	4	DSM265	Coffeng2016	.	0	Placebo	13	0	UNKNOWN	UNKNWON	UNKNWON	0	Efficacy	.	.
3467	.	EHMI-8B.8B:::RK:::742	39	EHMI-8B	10	Placebo	13	182.4	182.4	182.4	182.4	HOURS	1	log(Parasitemia:::Asexual:::+:::Gametocyte:::Mean)	4.90527477843843	4.90527477843843	log(p/mL)	2.99573227355399	0	0	0	0	.	0	0	ORAL	0	0	5	.	.	0	EHMI-8B.8B:::RK:::742	Mosquito:::Bites:::Treatment	4	DSM265	Coffeng2016	.	0	Placebo	13	0	UNKNOWN	UNKNWON	UNKNWON	0	Efficacy	.	.
3468	.	EHMI-8B.8B:::RK:::742	39	EHMI-8B	10	Placebo	13	192	192	192	192	HOURS	1	log(Parasitemia:::Asexual:::+:::Gametocyte:::Mean)	3.89182029811063	3.89182029811063	log(p/mL)	2.99573227355399	0	0	0	0	.	0	0	ORAL	0	0	5	.	.	0	EHMI-8B.8B:::RK:::742	Mosquito:::Bites:::Treatment	4	DSM265	Coffeng2016	.	0	Placebo	13	0	UNKNOWN	UNKNWON	UNKNWON	0	Efficacy	.	.
3469	.	EHMI-8B.8B:::RK:::742	39	EHMI-8B	10	Placebo	13	199.2	199.2	199.2	199.2	HOURS	1	log(Parasitemia:::Asexual:::+:::Gametocyte:::Mean)	6.21660610108486	6.21660610108486	log(p/mL)	2.99573227355399	0	0	0	0	.	0	0	ORAL	0	0	5	.	.	0	EHMI-8B.8B:::RK:::742	Mosquito:::Bites:::Treatment	4	DSM265	Coffeng2016	.	0	Placebo	13	0	UNKNOWN	UNKNWON	UNKNWON	0	Efficacy	.	.
3470	.	EHMI-8B.8B:::RK:::742	39	EHMI-8B	10	Placebo	13	206.4	206.4	206.4	206.4	HOURS	1	log(Parasitemia:::Asexual:::+:::Gametocyte:::Mean)	7.89803969076462	7.89803969076462	log(p/mL)	2.99573227355399	0	0	0	0	.	0	0	ORAL	0	0	5	.	.	0	EHMI-8B.8B:::RK:::742	Mosquito:::Bites:::Treatment	4	DSM265	Coffeng2016	.	0	Placebo	13	0	UNKNOWN	UNKNWON	UNKNWON	0	Efficacy	.	.
3471	.	EHMI-8B.8B:::RK:::742	39	EHMI-8B	10	Placebo	13	216	216	216	216	HOURS	1	log(Parasitemia:::Asexual:::+:::Gametocyte:::Mean)	6.49375383985169	6.49375383985169	log(p/mL)	2.99573227355399	0	0	0	0	.	0	0	ORAL	0	0	5	.	.	0	EHMI-8B.8B:::RK:::742	Mosquito:::Bites:::Treatment	4	DSM265	Coffeng2016	.	0	Placebo	13	0	UNKNOWN	UNKNWON	UNKNWON	0	Efficacy	.	.
3472	.	EHMI-8B.8B:::RK:::742	39	EHMI-8B	10	Placebo	13	223.2	223.2	223.2	223.2	HOURS	1	log(Parasitemia:::Asexual:::+:::Gametocyte:::Mean)	7.36833968631138	7.36833968631138	log(p/mL)	2.99573227355399	0	0	0	0	.	0	0	ORAL	0	0	5	.	.	0	EHMI-8B.8B:::RK:::742	Mosquito:::Bites:::Treatment	4	DSM265	Coffeng2016	.	0	Placebo	13	0	UNKNOWN	UNKNWON	UNKNWON	0	Efficacy	.	.
3473	.	EHMI-8B.8B:::RK:::742	39	EHMI-8B	10	Placebo	13	230.4	230.4	230.4	230.4	HOURS	1	log(Parasitemia:::Asexual:::+:::Gametocyte:::Mean)	8.8879288190033	8.8879288190033	log(p/mL)	2.99573227355399	0	0	0	0	.	0	0	ORAL	0	0	5	.	.	0	EHMI-8B.8B:::RK:::742	Mosquito:::Bites:::Treatment	4	DSM265	Coffeng2016	.	0	Placebo	13	0	UNKNOWN	UNKNWON	UNKNWON	0	Efficacy	.	.
3474	.	EHMI-8B.8B:::RK:::742	39	EHMI-8B	10	Placebo	13	240	240	240	240	HOURS	1	log(Parasitemia:::Asexual:::+:::Gametocyte:::Mean)	8.79588497202989	8.79588497202989	log(p/mL)	2.99573227355399	0	0	0	0	.	0	0	ORAL	0	0	5	.	.	0	EHMI-8B.8B:::RK:::742	Mosquito:::Bites:::Treatment	4	DSM265	Coffeng2016	.	0	Placebo	13	0	UNKNOWN	UNKNWON	UNKNWON	0	Efficacy	.	.
3475	.	EHMI-8B.8B:::RK:::742	39	EHMI-8B	10	Placebo	13	247.2	247.2	247.2	247.2	HOURS	1	log(Parasitemia:::Asexual:::+:::Gametocyte:::Mean)	9.48660754161267	9.48660754161267	log(p/mL)	2.99573227355399	0	0	0	0	.	0	0	ORAL	0	0	5	.	.	0	EHMI-8B.8B:::RK:::742	Mosquito:::Bites:::Treatment	4	DSM265	Coffeng2016	.	0	Placebo	13	0	UNKNOWN	UNKNWON	UNKNWON	0	Efficacy	.	.
3476	.	EHMI-8B.8B:::WW:::778	40	EHMI-8B	10	Placebo	13	0	0	0	0	HOURS	.	Mosquito:::Bites	5	0	Sporozoites	.	0	1	1	5	2	0	0	ORAL	0	0	5	.	.	0	EHMI-8B.8B:::WW:::778	Mosquito:::Bites:::Treatment	4	DSM265	Coffeng2016	.	0	Placebo	13	0	UNKNOWN	UNKNWON	UNKNWON	0	Inoculum	.	.
3479	.	EHMI-8B.8B:::WW:::778	40	EHMI-8B	10	Placebo	13	127.2	127.2	127.2	127.2	HOURS	1	log(Parasitemia:::Asexual:::+:::Gametocyte:::Mean)	2.30258509299405	2.99573227355399	log(p/mL)	2.99573227355399	1	0	0	0	.	0	0	ORAL	0	0	5	.	.	0	EHMI-8B.8B:::WW:::778	Mosquito:::Bites:::Treatment	4	DSM265	Coffeng2016	.	0	Placebo	13	0	UNKNOWN	UNKNWON	UNKNWON	0	Efficacy	.	.
3480	.	EHMI-8B.8B:::WW:::778	40	EHMI-8B	10	Placebo	13	144	144	144	144	HOURS	1	log(Parasitemia:::Asexual:::+:::Gametocyte:::Mean)	2.30258509299405	2.99573227355399	log(p/mL)	2.99573227355399	1	0	0	0	.	0	0	ORAL	0	0	5	.	.	0	EHMI-8B.8B:::WW:::778	Mosquito:::Bites:::Treatment	4	DSM265	Coffeng2016	.	0	Placebo	13	0	UNKNOWN	UNKNWON	UNKNWON	0	Efficacy	.	.
3481	.	EHMI-8B.8B:::WW:::778	40	EHMI-8B	10	Placebo	13	151.2	151.2	151.2	151.2	HOURS	1	log(Parasitemia:::Asexual:::+:::Gametocyte:::Mean)	3.3322045101752	3.3322045101752	log(p/mL)	2.99573227355399	0	0	0	0	.	0	0	ORAL	0	0	5	.	.	0	EHMI-8B.8B:::WW:::778	Mosquito:::Bites:::Treatment	4	DSM265	Coffeng2016	.	0	Placebo	13	0	UNKNOWN	UNKNWON	UNKNWON	0	Efficacy	.	.
3482	.	EHMI-8B.8B:::WW:::778	40	EHMI-8B	10	Placebo	13	168	168	168	168	HOURS	1	log(Parasitemia:::Asexual:::+:::Gametocyte:::Mean)	9.09526616413072	9.09526616413072	log(p/mL)	2.99573227355399	0	0	0	0	.	0	0	ORAL	0	0	5	.	.	0	EHMI-8B.8B:::WW:::778	Mosquito:::Bites:::Treatment	4	DSM265	Coffeng2016	.	0	Placebo	13	0	UNKNOWN	UNKNWON	UNKNWON	0	Efficacy	.	.
3483	.	EHMI-8B.8B:::WW:::778	40	EHMI-8B	10	Placebo	13	175.2	175.2	175.2	175.2	HOURS	1	log(Parasitemia:::Asexual:::+:::Gametocyte:::Mean)	9.71691698145276	9.71691698145276	log(p/mL)	2.99573227355399	0	0	0	0	.	0	0	ORAL	0	0	5	.	.	0	EHMI-8B.8B:::WW:::778	Mosquito:::Bites:::Treatment	4	DSM265	Coffeng2016	.	0	Placebo	13	0	UNKNOWN	UNKNWON	UNKNWON	0	Efficacy	.	.
3484	.	EHMI-8B.8B:::WW:::778	40	EHMI-8B	10	Placebo	13	182.4	182.4	182.4	182.4	HOURS	1	log(Parasitemia:::Asexual:::+:::Gametocyte:::Mean)	6.90775527898214	6.90775527898214	log(p/mL)	2.99573227355399	0	0	0	0	.	0	0	ORAL	0	0	5	.	.	0	EHMI-8B.8B:::WW:::778	Mosquito:::Bites:::Treatment	4	DSM265	Coffeng2016	.	0	Placebo	13	0	UNKNOWN	UNKNWON	UNKNWON	0	Efficacy	.	.
3485	.	LSA3-Alum.BL-585	41	LSA3	11	Placebo	13	0	0	0	0	HOURS	.	Mosquito:::Bites	5	0	Sporozoites	.	0	1	1	5	2	0	0	ORAL	0	0	5	.	.	0	LSA3-Alum.BL-585	Mosquito:::Bites:::Treatment	4	DSM265	Coffeng2016	.	0	Placebo	13	0	UNKNOWN	UNKNWON	UNKNWON	0	Inoculum	.	.
3488	.	LSA3-Alum.BL-585	41	LSA3	11	Placebo	13	127.2	127.2	127.2	127.2	HOURS	1	log(Parasitemia:::Asexual:::+:::Gametocyte:::Mean)	4.60517018598809	5.29831736654804	log(p/mL)	5.29831736654804	1	0	0	0	.	0	0	ORAL	0	0	5	.	.	0	LSA3-Alum.BL-585	Mosquito:::Bites:::Treatment	4	DSM265	Coffeng2016	.	0	Placebo	13	0	UNKNOWN	UNKNWON	UNKNWON	0	Efficacy	.	.
3489	.	LSA3-Alum.BL-585	41	LSA3	11	Placebo	13	144	144	144	144	HOURS	1	log(Parasitemia:::Asexual:::+:::Gametocyte:::Mean)	4.60517018598809	5.29831736654804	log(p/mL)	5.29831736654804	1	0	0	0	.	0	0	ORAL	0	0	5	.	.	0	LSA3-Alum.BL-585	Mosquito:::Bites:::Treatment	4	DSM265	Coffeng2016	.	0	Placebo	13	0	UNKNOWN	UNKNWON	UNKNWON	0	Efficacy	.	.
3490	.	LSA3-Alum.BL-585	41	LSA3	11	Placebo	13	151.2	151.2	151.2	151.2	HOURS	1	log(Parasitemia:::Asexual:::+:::Gametocyte:::Mean)	6.61338421837956	6.61338421837956	log(p/mL)	5.29831736654804	0	0	0	0	.	0	0	ORAL	0	0	5	.	.	0	LSA3-Alum.BL-585	Mosquito:::Bites:::Treatment	4	DSM265	Coffeng2016	.	0	Placebo	13	0	UNKNOWN	UNKNWON	UNKNWON	0	Efficacy	.	.
3491	.	LSA3-Alum.BL-585	41	LSA3	11	Placebo	13	168	168	168	168	HOURS	1	log(Parasitemia:::Asexual:::+:::Gametocyte:::Mean)	8.17018565287964	8.17018565287964	log(p/mL)	5.29831736654804	0	0	0	0	.	0	0	ORAL	0	0	5	.	.	0	LSA3-Alum.BL-585	Mosquito:::Bites:::Treatment	4	DSM265	Coffeng2016	.	0	Placebo	13	0	UNKNOWN	UNKNWON	UNKNWON	0	Efficacy	.	.
3492	.	LSA3-Alum.BL-585	41	LSA3	11	Placebo	13	175.2	175.2	175.2	175.2	HOURS	1	log(Parasitemia:::Asexual:::+:::Gametocyte:::Mean)	10.7459164358118	10.7459164358118	log(p/mL)	5.29831736654804	0	0	0	0	.	0	0	ORAL	0	0	5	.	.	0	LSA3-Alum.BL-585	Mosquito:::Bites:::Treatment	4	DSM265	Coffeng2016	.	0	Placebo	13	0	UNKNOWN	UNKNWON	UNKNWON	0	Efficacy	.	.
3493	.	LSA3-Alum.BL-585	41	LSA3	11	Placebo	13	182.4	182.4	182.4	182.4	HOURS	1	log(Parasitemia:::Asexual:::+:::Gametocyte:::Mean)	9.67231182952465	9.67231182952465	log(p/mL)	5.29831736654804	0	0	0	0	.	0	0	ORAL	0	0	5	.	.	0	LSA3-Alum.BL-585	Mosquito:::Bites:::Treatment	4	DSM265	Coffeng2016	.	0	Placebo	13	0	UNKNOWN	UNKNWON	UNKNWON	0	Efficacy	.	.
3494	.	LSA3-Alum.BL-585	41	LSA3	11	Placebo	13	192	192	192	192	HOURS	1	log(Parasitemia:::Asexual:::+:::Gametocyte:::Mean)	7.71154897962915	7.71154897962915	log(p/mL)	5.29831736654804	0	0	0	0	.	0	0	ORAL	0	0	5	.	.	0	LSA3-Alum.BL-585	Mosquito:::Bites:::Treatment	4	DSM265	Coffeng2016	.	0	Placebo	13	0	UNKNOWN	UNKNWON	UNKNWON	0	Efficacy	.	.
3495	.	LSA3-Alum.BL-585	41	LSA3	11	Placebo	13	199.2	199.2	199.2	199.2	HOURS	1	log(Parasitemia:::Asexual:::+:::Gametocyte:::Mean)	6.54965074223381	6.54965074223381	log(p/mL)	5.29831736654804	0	0	0	0	.	0	0	ORAL	0	0	5	.	.	0	LSA3-Alum.BL-585	Mosquito:::Bites:::Treatment	4	DSM265	Coffeng2016	.	0	Placebo	13	0	UNKNOWN	UNKNWON	UNKNWON	0	Efficacy	.	.
3496	.	LSA3-Alum.BL-585	41	LSA3	11	Placebo	13	206.4	206.4	206.4	206.4	HOURS	1	log(Parasitemia:::Asexual:::+:::Gametocyte:::Mean)	8.9614943233096	8.9614943233096	log(p/mL)	5.29831736654804	0	0	0	0	.	0	0	ORAL	0	0	5	.	.	0	LSA3-Alum.BL-585	Mosquito:::Bites:::Treatment	4	DSM265	Coffeng2016	.	0	Placebo	13	0	UNKNOWN	UNKNWON	UNKNWON	0	Efficacy	.	.
3497	.	LSA3-Alum.BL-585	41	LSA3	11	Placebo	13	216	216	216	216	HOURS	1	log(Parasitemia:::Asexual:::+:::Gametocyte:::Mean)	10.0771466987514	10.0771466987514	log(p/mL)	5.29831736654804	0	0	0	0	.	0	0	ORAL	0	0	5	.	.	0	LSA3-Alum.BL-585	Mosquito:::Bites:::Treatment	4	DSM265	Coffeng2016	.	0	Placebo	13	0	UNKNOWN	UNKNWON	UNKNWON	0	Efficacy	.	.
3498	.	LSA3-Alum.FP-440	42	LSA3	11	Placebo	13	0	0	0	0	HOURS	.	Mosquito:::Bites	5	0	Sporozoites	.	0	1	1	5	2	0	0	ORAL	0	0	5	.	.	0	LSA3-Alum.FP-440	Mosquito:::Bites:::Treatment	4	DSM265	Coffeng2016	.	0	Placebo	13	0	UNKNOWN	UNKNWON	UNKNWON	0	Inoculum	.	.
3502	.	LSA3-Alum.FP-440	42	LSA3	11	Placebo	13	144	144	144	144	HOURS	1	log(Parasitemia:::Asexual:::+:::Gametocyte:::Mean)	4.60517018598809	5.29831736654804	log(p/mL)	5.29831736654804	1	0	0	0	.	0	0	ORAL	0	0	5	.	.	0	LSA3-Alum.FP-440	Mosquito:::Bites:::Treatment	4	DSM265	Coffeng2016	.	0	Placebo	13	0	UNKNOWN	UNKNWON	UNKNWON	0	Efficacy	.	.
3503	.	LSA3-Alum.FP-440	42	LSA3	11	Placebo	13	151.2	151.2	151.2	151.2	HOURS	1	log(Parasitemia:::Asexual:::+:::Gametocyte:::Mean)	4.60517018598809	5.29831736654804	log(p/mL)	5.29831736654804	1	0	0	0	.	0	0	ORAL	0	0	5	.	.	0	LSA3-Alum.FP-440	Mosquito:::Bites:::Treatment	4	DSM265	Coffeng2016	.	0	Placebo	13	0	UNKNOWN	UNKNWON	UNKNWON	0	Efficacy	.	.
3504	.	LSA3-Alum.FP-440	42	LSA3	11	Placebo	13	168	168	168	168	HOURS	1	log(Parasitemia:::Asexual:::+:::Gametocyte:::Mean)	5.82894561761021	5.82894561761021	log(p/mL)	5.29831736654804	0	0	0	0	.	0	0	ORAL	0	0	5	.	.	0	LSA3-Alum.FP-440	Mosquito:::Bites:::Treatment	4	DSM265	Coffeng2016	.	0	Placebo	13	0	UNKNOWN	UNKNWON	UNKNWON	0	Efficacy	.	.
3505	.	LSA3-Alum.FP-440	42	LSA3	11	Placebo	13	175.2	175.2	175.2	175.2	HOURS	1	log(Parasitemia:::Asexual:::+:::Gametocyte:::Mean)	4.60517018598809	5.29831736654804	log(p/mL)	5.29831736654804	1	0	0	0	.	0	0	ORAL	0	0	5	.	.	0	LSA3-Alum.FP-440	Mosquito:::Bites:::Treatment	4	DSM265	Coffeng2016	.	0	Placebo	13	0	UNKNOWN	UNKNWON	UNKNWON	0	Efficacy	.	.
3506	.	LSA3-Alum.FP-440	42	LSA3	11	Placebo	13	182.4	182.4	182.4	182.4	HOURS	1	log(Parasitemia:::Asexual:::+:::Gametocyte:::Mean)	7.568895663407	7.568895663407	log(p/mL)	5.29831736654804	0	0	0	0	.	0	0	ORAL	0	0	5	.	.	0	LSA3-Alum.FP-440	Mosquito:::Bites:::Treatment	4	DSM265	Coffeng2016	.	0	Placebo	13	0	UNKNOWN	UNKNWON	UNKNWON	0	Efficacy	.	.
3507	.	LSA3-Alum.FP-440	42	LSA3	11	Placebo	13	192	192	192	192	HOURS	1	log(Parasitemia:::Asexual:::+:::Gametocyte:::Mean)	6.87935580446044	6.87935580446044	log(p/mL)	5.29831736654804	0	0	0	0	.	0	0	ORAL	0	0	5	.	.	0	LSA3-Alum.FP-440	Mosquito:::Bites:::Treatment	4	DSM265	Coffeng2016	.	0	Placebo	13	0	UNKNOWN	UNKNWON	UNKNWON	0	Efficacy	.	.
3508	.	LSA3-Alum.FP-440	42	LSA3	11	Placebo	13	199.2	199.2	199.2	199.2	HOURS	1	log(Parasitemia:::Asexual:::+:::Gametocyte:::Mean)	6.33682573114644	6.33682573114644	log(p/mL)	5.29831736654804	0	0	0	0	.	0	0	ORAL	0	0	5	.	.	0	LSA3-Alum.FP-440	Mosquito:::Bites:::Treatment	4	DSM265	Coffeng2016	.	0	Placebo	13	0	UNKNOWN	UNKNWON	UNKNWON	0	Efficacy	.	.
3509	.	LSA3-Alum.FP-440	42	LSA3	11	Placebo	13	206.4	206.4	206.4	206.4	HOURS	1	log(Parasitemia:::Asexual:::+:::Gametocyte:::Mean)	6.24416690066374	6.24416690066374	log(p/mL)	5.29831736654804	0	0	0	0	.	0	0	ORAL	0	0	5	.	.	0	LSA3-Alum.FP-440	Mosquito:::Bites:::Treatment	4	DSM265	Coffeng2016	.	0	Placebo	13	0	UNKNOWN	UNKNWON	UNKNWON	0	Efficacy	.	.
3510	.	LSA3-Alum.FP-440	42	LSA3	11	Placebo	13	216	216	216	216	HOURS	1	log(Parasitemia:::Asexual:::+:::Gametocyte:::Mean)	8.08948247436075	8.08948247436075	log(p/mL)	5.29831736654804	0	0	0	0	.	0	0	ORAL	0	0	5	.	.	0	LSA3-Alum.FP-440	Mosquito:::Bites:::Treatment	4	DSM265	Coffeng2016	.	0	Placebo	13	0	UNKNOWN	UNKNWON	UNKNWON	0	Efficacy	.	.
3511	.	LSA3-Alum.FP-440	42	LSA3	11	Placebo	13	223.2	223.2	223.2	223.2	HOURS	1	log(Parasitemia:::Asexual:::+:::Gametocyte:::Mean)	8.41737285613403	8.41737285613403	log(p/mL)	5.29831736654804	0	0	0	0	.	0	0	ORAL	0	0	5	.	.	0	LSA3-Alum.FP-440	Mosquito:::Bites:::Treatment	4	DSM265	Coffeng2016	.	0	Placebo	13	0	UNKNOWN	UNKNWON	UNKNWON	0	Efficacy	.	.
3512	.	LSA3-Alum.FP-440	42	LSA3	11	Placebo	13	230.4	230.4	230.4	230.4	HOURS	1	log(Parasitemia:::Asexual:::+:::Gametocyte:::Mean)	7.25770767716004	7.25770767716004	log(p/mL)	5.29831736654804	0	0	0	0	.	0	0	ORAL	0	0	5	.	.	0	LSA3-Alum.FP-440	Mosquito:::Bites:::Treatment	4	DSM265	Coffeng2016	.	0	Placebo	13	0	UNKNOWN	UNKNWON	UNKNWON	0	Efficacy	.	.
3513	.	LSA3-Alum.FP-440	42	LSA3	11	Placebo	13	240	240	240	240	HOURS	1	log(Parasitemia:::Asexual:::+:::Gametocyte:::Mean)	8.33230835221912	8.33230835221912	log(p/mL)	5.29831736654804	0	0	0	0	.	0	0	ORAL	0	0	5	.	.	0	LSA3-Alum.FP-440	Mosquito:::Bites:::Treatment	4	DSM265	Coffeng2016	.	0	Placebo	13	0	UNKNOWN	UNKNWON	UNKNWON	0	Efficacy	.	.
3514	.	LSA3-Alum.FP-440	42	LSA3	11	Placebo	13	247.2	247.2	247.2	247.2	HOURS	1	log(Parasitemia:::Asexual:::+:::Gametocyte:::Mean)	10.1587109973137	10.1587109973137	log(p/mL)	5.29831736654804	0	0	0	0	.	0	0	ORAL	0	0	5	.	.	0	LSA3-Alum.FP-440	Mosquito:::Bites:::Treatment	4	DSM265	Coffeng2016	.	0	Placebo	13	0	UNKNOWN	UNKNWON	UNKNWON	0	Efficacy	.	.
3515	.	LSA3-Alum.FP-440	42	LSA3	11	Placebo	13	254.4	254.4	254.4	254.4	HOURS	1	log(Parasitemia:::Asexual:::+:::Gametocyte:::Mean)	10.0458547938231	10.0458547938231	log(p/mL)	5.29831736654804	0	0	0	0	.	0	0	ORAL	0	0	5	.	.	0	LSA3-Alum.FP-440	Mosquito:::Bites:::Treatment	4	DSM265	Coffeng2016	.	0	Placebo	13	0	UNKNOWN	UNKNWON	UNKNWON	0	Efficacy	.	.
3516	.	LSA3-Alum.FP-440	42	LSA3	11	Placebo	13	264	264	264	264	HOURS	1	log(Parasitemia:::Asexual:::+:::Gametocyte:::Mean)	10.818197034894	10.818197034894	log(p/mL)	5.29831736654804	0	0	0	0	.	0	0	ORAL	0	0	5	.	.	0	LSA3-Alum.FP-440	Mosquito:::Bites:::Treatment	4	DSM265	Coffeng2016	.	0	Placebo	13	0	UNKNOWN	UNKNWON	UNKNWON	0	Efficacy	.	.
3517	.	LSA3-Alum.MB-481	43	LSA3	11	Placebo	13	0	0	0	0	HOURS	.	Mosquito:::Bites	5	0	Sporozoites	.	0	1	1	5	2	0	0	ORAL	0	0	5	.	.	0	LSA3-Alum.MB-481	Mosquito:::Bites:::Treatment	4	DSM265	Coffeng2016	.	0	Placebo	13	0	UNKNOWN	UNKNWON	UNKNWON	0	Inoculum	.	.
3523	.	LSA3-Alum.MB-481	43	LSA3	11	Placebo	13	168	168	168	168	HOURS	1	log(Parasitemia:::Asexual:::+:::Gametocyte:::Mean)	4.60517018598809	5.29831736654804	log(p/mL)	5.29831736654804	1	0	0	0	.	0	0	ORAL	0	0	5	.	.	0	LSA3-Alum.MB-481	Mosquito:::Bites:::Treatment	4	DSM265	Coffeng2016	.	0	Placebo	13	0	UNKNOWN	UNKNWON	UNKNWON	0	Efficacy	.	.
3524	.	LSA3-Alum.MB-481	43	LSA3	11	Placebo	13	175.2	175.2	175.2	175.2	HOURS	1	log(Parasitemia:::Asexual:::+:::Gametocyte:::Mean)	4.60517018598809	5.29831736654804	log(p/mL)	5.29831736654804	1	0	0	0	.	0	0	ORAL	0	0	5	.	.	0	LSA3-Alum.MB-481	Mosquito:::Bites:::Treatment	4	DSM265	Coffeng2016	.	0	Placebo	13	0	UNKNOWN	UNKNWON	UNKNWON	0	Efficacy	.	.
3525	.	LSA3-Alum.MB-481	43	LSA3	11	Placebo	13	182.4	182.4	182.4	182.4	HOURS	1	log(Parasitemia:::Asexual:::+:::Gametocyte:::Mean)	4.60517018598809	5.29831736654804	log(p/mL)	5.29831736654804	1	0	0	0	.	0	0	ORAL	0	0	5	.	.	0	LSA3-Alum.MB-481	Mosquito:::Bites:::Treatment	4	DSM265	Coffeng2016	.	0	Placebo	13	0	UNKNOWN	UNKNWON	UNKNWON	0	Efficacy	.	.
3526	.	LSA3-Alum.MB-481	43	LSA3	11	Placebo	13	192	192	192	192	HOURS	1	log(Parasitemia:::Asexual:::+:::Gametocyte:::Mean)	6.1463292576689	6.1463292576689	log(p/mL)	5.29831736654804	0	0	0	0	.	0	0	ORAL	0	0	5	.	.	0	LSA3-Alum.MB-481	Mosquito:::Bites:::Treatment	4	DSM265	Coffeng2016	.	0	Placebo	13	0	UNKNOWN	UNKNWON	UNKNWON	0	Efficacy	.	.
3527	.	LSA3-Alum.MB-481	43	LSA3	11	Placebo	13	199.2	199.2	199.2	199.2	HOURS	1	log(Parasitemia:::Asexual:::+:::Gametocyte:::Mean)	7.83439230291044	7.83439230291044	log(p/mL)	5.29831736654804	0	0	0	0	.	0	0	ORAL	0	0	5	.	.	0	LSA3-Alum.MB-481	Mosquito:::Bites:::Treatment	4	DSM265	Coffeng2016	.	0	Placebo	13	0	UNKNOWN	UNKNWON	UNKNWON	0	Efficacy	.	.
3528	.	LSA3-Alum.MB-481	43	LSA3	11	Placebo	13	206.4	206.4	206.4	206.4	HOURS	1	log(Parasitemia:::Asexual:::+:::Gametocyte:::Mean)	4.60517018598809	5.29831736654804	log(p/mL)	5.29831736654804	1	0	0	0	.	0	0	ORAL	0	0	5	.	.	0	LSA3-Alum.MB-481	Mosquito:::Bites:::Treatment	4	DSM265	Coffeng2016	.	0	Placebo	13	0	UNKNOWN	UNKNWON	UNKNWON	0	Efficacy	.	.
3529	.	LSA3-Alum.MB-481	43	LSA3	11	Placebo	13	216	216	216	216	HOURS	1	log(Parasitemia:::Asexual:::+:::Gametocyte:::Mean)	7.01391547481053	7.01391547481053	log(p/mL)	5.29831736654804	0	0	0	0	.	0	0	ORAL	0	0	5	.	.	0	LSA3-Alum.MB-481	Mosquito:::Bites:::Treatment	4	DSM265	Coffeng2016	.	0	Placebo	13	0	UNKNOWN	UNKNWON	UNKNWON	0	Efficacy	.	.
3530	.	LSA3-Alum.MB-481	43	LSA3	11	Placebo	13	223.2	223.2	223.2	223.2	HOURS	1	log(Parasitemia:::Asexual:::+:::Gametocyte:::Mean)	5.66642668811243	5.66642668811243	log(p/mL)	5.29831736654804	0	0	0	0	.	0	0	ORAL	0	0	5	.	.	0	LSA3-Alum.MB-481	Mosquito:::Bites:::Treatment	4	DSM265	Coffeng2016	.	0	Placebo	13	0	UNKNOWN	UNKNWON	UNKNWON	0	Efficacy	.	.
3531	.	LSA3-Alum.MB-481	43	LSA3	11	Placebo	13	230.4	230.4	230.4	230.4	HOURS	1	log(Parasitemia:::Asexual:::+:::Gametocyte:::Mean)	6.72982407048948	6.72982407048948	log(p/mL)	5.29831736654804	0	0	0	0	.	0	0	ORAL	0	0	5	.	.	0	LSA3-Alum.MB-481	Mosquito:::Bites:::Treatment	4	DSM265	Coffeng2016	.	0	Placebo	13	0	UNKNOWN	UNKNWON	UNKNWON	0	Efficacy	.	.
3532	.	LSA3-Alum.MB-481	43	LSA3	11	Placebo	13	240	240	240	240	HOURS	1	log(Parasitemia:::Asexual:::+:::Gametocyte:::Mean)	4.60517018598809	5.29831736654804	log(p/mL)	5.29831736654804	1	0	0	0	.	0	0	ORAL	0	0	5	.	.	0	LSA3-Alum.MB-481	Mosquito:::Bites:::Treatment	4	DSM265	Coffeng2016	.	0	Placebo	13	0	UNKNOWN	UNKNWON	UNKNWON	0	Efficacy	.	.
3533	.	LSA3-Alum.MB-481	43	LSA3	11	Placebo	13	247.2	247.2	247.2	247.2	HOURS	1	log(Parasitemia:::Asexual:::+:::Gametocyte:::Mean)	5.77144112313002	5.77144112313002	log(p/mL)	5.29831736654804	0	0	0	0	.	0	0	ORAL	0	0	5	.	.	0	LSA3-Alum.MB-481	Mosquito:::Bites:::Treatment	4	DSM265	Coffeng2016	.	0	Placebo	13	0	UNKNOWN	UNKNWON	UNKNWON	0	Efficacy	.	.
3534	.	LSA3-Alum.MB-481	43	LSA3	11	Placebo	13	254.4	254.4	254.4	254.4	HOURS	1	log(Parasitemia:::Asexual:::+:::Gametocyte:::Mean)	8.33782726244791	8.33782726244791	log(p/mL)	5.29831736654804	0	0	0	0	.	0	0	ORAL	0	0	5	.	.	0	LSA3-Alum.MB-481	Mosquito:::Bites:::Treatment	4	DSM265	Coffeng2016	.	0	Placebo	13	0	UNKNOWN	UNKNWON	UNKNWON	0	Efficacy	.	.
3535	.	LSA3-Alum.MB-481	43	LSA3	11	Placebo	13	264	264	264	264	HOURS	1	log(Parasitemia:::Asexual:::+:::Gametocyte:::Mean)	7.83636976054512	7.83636976054512	log(p/mL)	5.29831736654804	0	0	0	0	.	0	0	ORAL	0	0	5	.	.	0	LSA3-Alum.MB-481	Mosquito:::Bites:::Treatment	4	DSM265	Coffeng2016	.	0	Placebo	13	0	UNKNOWN	UNKNWON	UNKNWON	0	Efficacy	.	.
3536	.	LSA3-Alum.MB-481	43	LSA3	11	Placebo	13	271.2	271.2	271.2	271.2	HOURS	1	log(Parasitemia:::Asexual:::+:::Gametocyte:::Mean)	8.96622851422578	8.96622851422578	log(p/mL)	5.29831736654804	0	0	0	0	.	0	0	ORAL	0	0	5	.	.	0	LSA3-Alum.MB-481	Mosquito:::Bites:::Treatment	4	DSM265	Coffeng2016	.	0	Placebo	13	0	UNKNOWN	UNKNWON	UNKNWON	0	Efficacy	.	.
3537	.	LSA3-Alum.MFr:::500	44	LSA3	11	Placebo	13	0	0	0	0	HOURS	.	Mosquito:::Bites	5	0	Sporozoites	.	0	1	1	5	2	0	0	ORAL	0	0	5	.	.	0	LSA3-Alum.MFr:::500	Mosquito:::Bites:::Treatment	4	DSM265	Coffeng2016	.	0	Placebo	13	0	UNKNOWN	UNKNWON	UNKNWON	0	Inoculum	.	.
3541	.	LSA3-Alum.MFr:::500	44	LSA3	11	Placebo	13	144	144	144	144	HOURS	1	log(Parasitemia:::Asexual:::+:::Gametocyte:::Mean)	4.60517018598809	5.29831736654804	log(p/mL)	5.29831736654804	1	0	0	0	.	0	0	ORAL	0	0	5	.	.	0	LSA3-Alum.MFr:::500	Mosquito:::Bites:::Treatment	4	DSM265	Coffeng2016	.	0	Placebo	13	0	UNKNOWN	UNKNWON	UNKNWON	0	Efficacy	.	.
3542	.	LSA3-Alum.MFr:::500	44	LSA3	11	Placebo	13	151.2	151.2	151.2	151.2	HOURS	1	log(Parasitemia:::Asexual:::+:::Gametocyte:::Mean)	4.60517018598809	5.29831736654804	log(p/mL)	5.29831736654804	1	0	0	0	.	0	0	ORAL	0	0	5	.	.	0	LSA3-Alum.MFr:::500	Mosquito:::Bites:::Treatment	4	DSM265	Coffeng2016	.	0	Placebo	13	0	UNKNOWN	UNKNWON	UNKNWON	0	Efficacy	.	.
3543	.	LSA3-Alum.MFr:::500	44	LSA3	11	Placebo	13	168	168	168	168	HOURS	1	log(Parasitemia:::Asexual:::+:::Gametocyte:::Mean)	7.61035761831284	7.61035761831284	log(p/mL)	5.29831736654804	0	0	0	0	.	0	0	ORAL	0	0	5	.	.	0	LSA3-Alum.MFr:::500	Mosquito:::Bites:::Treatment	4	DSM265	Coffeng2016	.	0	Placebo	13	0	UNKNOWN	UNKNWON	UNKNWON	0	Efficacy	.	.
3544	.	LSA3-Alum.MFr:::500	44	LSA3	11	Placebo	13	175.2	175.2	175.2	175.2	HOURS	1	log(Parasitemia:::Asexual:::+:::Gametocyte:::Mean)	8.27001306227379	8.27001306227379	log(p/mL)	5.29831736654804	0	0	0	0	.	0	0	ORAL	0	0	5	.	.	0	LSA3-Alum.MFr:::500	Mosquito:::Bites:::Treatment	4	DSM265	Coffeng2016	.	0	Placebo	13	0	UNKNOWN	UNKNWON	UNKNWON	0	Efficacy	.	.
3545	.	LSA3-Alum.MFr:::500	44	LSA3	11	Placebo	13	182.4	182.4	182.4	182.4	HOURS	1	log(Parasitemia:::Asexual:::+:::Gametocyte:::Mean)	6.73578001424233	6.73578001424233	log(p/mL)	5.29831736654804	0	0	0	0	.	0	0	ORAL	0	0	5	.	.	0	LSA3-Alum.MFr:::500	Mosquito:::Bites:::Treatment	4	DSM265	Coffeng2016	.	0	Placebo	13	0	UNKNOWN	UNKNWON	UNKNWON	0	Efficacy	.	.
3546	.	LSA3-Alum.MFr:::500	44	LSA3	11	Placebo	13	192	192	192	192	HOURS	1	log(Parasitemia:::Asexual:::+:::Gametocyte:::Mean)	9.37126803608247	9.37126803608247	log(p/mL)	5.29831736654804	0	0	0	0	.	0	0	ORAL	0	0	5	.	.	0	LSA3-Alum.MFr:::500	Mosquito:::Bites:::Treatment	4	DSM265	Coffeng2016	.	0	Placebo	13	0	UNKNOWN	UNKNWON	UNKNWON	0	Efficacy	.	.
3547	.	LSA3-Alum.MFr:::500	44	LSA3	11	Placebo	13	199.2	199.2	199.2	199.2	HOURS	1	log(Parasitemia:::Asexual:::+:::Gametocyte:::Mean)	8.53227882883428	8.53227882883428	log(p/mL)	5.29831736654804	0	0	0	0	.	0	0	ORAL	0	0	5	.	.	0	LSA3-Alum.MFr:::500	Mosquito:::Bites:::Treatment	4	DSM265	Coffeng2016	.	0	Placebo	13	0	UNKNOWN	UNKNWON	UNKNWON	0	Efficacy	.	.
3548	.	LSA3-Alum.MFr:::500	44	LSA3	11	Placebo	13	206.4	206.4	206.4	206.4	HOURS	1	log(Parasitemia:::Asexual:::+:::Gametocyte:::Mean)	11.0842173181317	11.0842173181317	log(p/mL)	5.29831736654804	0	0	0	0	.	0	0	ORAL	0	0	5	.	.	0	LSA3-Alum.MFr:::500	Mosquito:::Bites:::Treatment	4	DSM265	Coffeng2016	.	0	Placebo	13	0	UNKNOWN	UNKNWON	UNKNWON	0	Efficacy	.	.
3549	.	LSA3-Alum.MFr:::500	44	LSA3	11	Placebo	13	216	216	216	216	HOURS	1	log(Parasitemia:::Asexual:::+:::Gametocyte:::Mean)	11.6502235048639	11.6502235048639	log(p/mL)	5.29831736654804	0	0	0	0	.	0	0	ORAL	0	0	5	.	.	0	LSA3-Alum.MFr:::500	Mosquito:::Bites:::Treatment	4	DSM265	Coffeng2016	.	0	Placebo	13	0	UNKNOWN	UNKNWON	UNKNWON	0	Efficacy	.	.
3550	.	LSA3-Alum.MH-510	45	LSA3	11	Placebo	13	0	0	0	0	HOURS	.	Mosquito:::Bites	5	0	Sporozoites	.	0	1	1	5	2	0	0	ORAL	0	0	5	.	.	0	LSA3-Alum.MH-510	Mosquito:::Bites:::Treatment	4	DSM265	Coffeng2016	.	0	Placebo	13	0	UNKNOWN	UNKNWON	UNKNWON	0	Inoculum	.	.
3556	.	LSA3-Alum.MH-510	45	LSA3	11	Placebo	13	168	168	168	168	HOURS	1	log(Parasitemia:::Asexual:::+:::Gametocyte:::Mean)	4.60517018598809	5.29831736654804	log(p/mL)	5.29831736654804	1	0	0	0	.	0	0	ORAL	0	0	5	.	.	0	LSA3-Alum.MH-510	Mosquito:::Bites:::Treatment	4	DSM265	Coffeng2016	.	0	Placebo	13	0	UNKNOWN	UNKNWON	UNKNWON	0	Efficacy	.	.
3557	.	LSA3-Alum.MH-510	45	LSA3	11	Placebo	13	175.2	175.2	175.2	175.2	HOURS	1	log(Parasitemia:::Asexual:::+:::Gametocyte:::Mean)	4.60517018598809	5.29831736654804	log(p/mL)	5.29831736654804	1	0	0	0	.	0	0	ORAL	0	0	5	.	.	0	LSA3-Alum.MH-510	Mosquito:::Bites:::Treatment	4	DSM265	Coffeng2016	.	0	Placebo	13	0	UNKNOWN	UNKNWON	UNKNWON	0	Efficacy	.	.
3558	.	LSA3-Alum.MH-510	45	LSA3	11	Placebo	13	182.4	182.4	182.4	182.4	HOURS	1	log(Parasitemia:::Asexual:::+:::Gametocyte:::Mean)	5.8664680569333	5.8664680569333	log(p/mL)	5.29831736654804	0	0	0	0	.	0	0	ORAL	0	0	5	.	.	0	LSA3-Alum.MH-510	Mosquito:::Bites:::Treatment	4	DSM265	Coffeng2016	.	0	Placebo	13	0	UNKNOWN	UNKNWON	UNKNWON	0	Efficacy	.	.
3559	.	LSA3-Alum.MH-510	45	LSA3	11	Placebo	13	199.2	199.2	199.2	199.2	HOURS	1	log(Parasitemia:::Asexual:::+:::Gametocyte:::Mean)	4.60517018598809	5.29831736654804	log(p/mL)	5.29831736654804	1	0	0	0	.	0	0	ORAL	0	0	5	.	.	0	LSA3-Alum.MH-510	Mosquito:::Bites:::Treatment	4	DSM265	Coffeng2016	.	0	Placebo	13	0	UNKNOWN	UNKNWON	UNKNWON	0	Efficacy	.	.
3560	.	LSA3-Alum.MH-510	45	LSA3	11	Placebo	13	206.4	206.4	206.4	206.4	HOURS	1	log(Parasitemia:::Asexual:::+:::Gametocyte:::Mean)	8.59674347017425	8.59674347017425	log(p/mL)	5.29831736654804	0	0	0	0	.	0	0	ORAL	0	0	5	.	.	0	LSA3-Alum.MH-510	Mosquito:::Bites:::Treatment	4	DSM265	Coffeng2016	.	0	Placebo	13	0	UNKNOWN	UNKNWON	UNKNWON	0	Efficacy	.	.
3561	.	LSA3-Alum.MH-510	45	LSA3	11	Placebo	13	216	216	216	216	HOURS	1	log(Parasitemia:::Asexual:::+:::Gametocyte:::Mean)	5.92958914338989	5.92958914338989	log(p/mL)	5.29831736654804	0	0	0	0	.	0	0	ORAL	0	0	5	.	.	0	LSA3-Alum.MH-510	Mosquito:::Bites:::Treatment	4	DSM265	Coffeng2016	.	0	Placebo	13	0	UNKNOWN	UNKNWON	UNKNWON	0	Efficacy	.	.
3562	.	LSA3-Alum.MH-510	45	LSA3	11	Placebo	13	223.2	223.2	223.2	223.2	HOURS	1	log(Parasitemia:::Asexual:::+:::Gametocyte:::Mean)	5.8406416573734	5.8406416573734	log(p/mL)	5.29831736654804	0	0	0	0	.	0	0	ORAL	0	0	5	.	.	0	LSA3-Alum.MH-510	Mosquito:::Bites:::Treatment	4	DSM265	Coffeng2016	.	0	Placebo	13	0	UNKNOWN	UNKNWON	UNKNWON	0	Efficacy	.	.
3563	.	LSA3-Alum.MH-510	45	LSA3	11	Placebo	13	230.4	230.4	230.4	230.4	HOURS	1	log(Parasitemia:::Asexual:::+:::Gametocyte:::Mean)	4.60517018598809	5.29831736654804	log(p/mL)	5.29831736654804	1	0	0	0	.	0	0	ORAL	0	0	5	.	.	0	LSA3-Alum.MH-510	Mosquito:::Bites:::Treatment	4	DSM265	Coffeng2016	.	0	Placebo	13	0	UNKNOWN	UNKNWON	UNKNWON	0	Efficacy	.	.
3564	.	LSA3-Alum.MH-510	45	LSA3	11	Placebo	13	240	240	240	240	HOURS	1	log(Parasitemia:::Asexual:::+:::Gametocyte:::Mean)	4.60517018598809	5.29831736654804	log(p/mL)	5.29831736654804	1	0	0	0	.	0	0	ORAL	0	0	5	.	.	0	LSA3-Alum.MH-510	Mosquito:::Bites:::Treatment	4	DSM265	Coffeng2016	.	0	Placebo	13	0	UNKNOWN	UNKNWON	UNKNWON	0	Efficacy	.	.
3565	.	LSA3-Alum.MH-510	45	LSA3	11	Placebo	13	247.2	247.2	247.2	247.2	HOURS	1	log(Parasitemia:::Asexual:::+:::Gametocyte:::Mean)	7.46622755621548	7.46622755621548	log(p/mL)	5.29831736654804	0	0	0	0	.	0	0	ORAL	0	0	5	.	.	0	LSA3-Alum.MH-510	Mosquito:::Bites:::Treatment	4	DSM265	Coffeng2016	.	0	Placebo	13	0	UNKNOWN	UNKNWON	UNKNWON	0	Efficacy	.	.
3566	.	LSA3-Alum.MH-510	45	LSA3	11	Placebo	13	254.4	254.4	254.4	254.4	HOURS	1	log(Parasitemia:::Asexual:::+:::Gametocyte:::Mean)	8.85637603673042	8.85637603673042	log(p/mL)	5.29831736654804	0	0	0	0	.	0	0	ORAL	0	0	5	.	.	0	LSA3-Alum.MH-510	Mosquito:::Bites:::Treatment	4	DSM265	Coffeng2016	.	0	Placebo	13	0	UNKNOWN	UNKNWON	UNKNWON	0	Efficacy	.	.
3567	.	LSA3-Alum.MH-510	45	LSA3	11	Placebo	13	264	264	264	264	HOURS	1	log(Parasitemia:::Asexual:::+:::Gametocyte:::Mean)	7.90617884039481	7.90617884039481	log(p/mL)	5.29831736654804	0	0	0	0	.	0	0	ORAL	0	0	5	.	.	0	LSA3-Alum.MH-510	Mosquito:::Bites:::Treatment	4	DSM265	Coffeng2016	.	0	Placebo	13	0	UNKNOWN	UNKNWON	UNKNWON	0	Efficacy	.	.
3568	.	LSA3-Alum.WS-394	46	LSA3	11	Placebo	13	0	0	0	0	HOURS	.	Mosquito:::Bites	5	0	Sporozoites	.	0	1	1	5	2	0	0	ORAL	0	0	5	.	.	0	LSA3-Alum.WS-394	Mosquito:::Bites:::Treatment	4	DSM265	Coffeng2016	.	0	Placebo	13	0	UNKNOWN	UNKNWON	UNKNWON	0	Inoculum	.	.
3572	.	LSA3-Alum.WS-394	46	LSA3	11	Placebo	13	144	144	144	144	HOURS	1	log(Parasitemia:::Asexual:::+:::Gametocyte:::Mean)	4.60517018598809	5.29831736654804	log(p/mL)	5.29831736654804	1	0	0	0	.	0	0	ORAL	0	0	5	.	.	0	LSA3-Alum.WS-394	Mosquito:::Bites:::Treatment	4	DSM265	Coffeng2016	.	0	Placebo	13	0	UNKNOWN	UNKNWON	UNKNWON	0	Efficacy	.	.
3573	.	LSA3-Alum.WS-394	46	LSA3	11	Placebo	13	151.2	151.2	151.2	151.2	HOURS	1	log(Parasitemia:::Asexual:::+:::Gametocyte:::Mean)	4.60517018598809	5.29831736654804	log(p/mL)	5.29831736654804	1	0	0	0	.	0	0	ORAL	0	0	5	.	.	0	LSA3-Alum.WS-394	Mosquito:::Bites:::Treatment	4	DSM265	Coffeng2016	.	0	Placebo	13	0	UNKNOWN	UNKNWON	UNKNWON	0	Efficacy	.	.
3574	.	LSA3-Alum.WS-394	46	LSA3	11	Placebo	13	168	168	168	168	HOURS	1	log(Parasitemia:::Asexual:::+:::Gametocyte:::Mean)	5.8171111599632	5.8171111599632	log(p/mL)	5.29831736654804	0	0	0	0	.	0	0	ORAL	0	0	5	.	.	0	LSA3-Alum.WS-394	Mosquito:::Bites:::Treatment	4	DSM265	Coffeng2016	.	0	Placebo	13	0	UNKNOWN	UNKNWON	UNKNWON	0	Efficacy	.	.
3575	.	LSA3-Alum.WS-394	46	LSA3	11	Placebo	13	175.2	175.2	175.2	175.2	HOURS	1	log(Parasitemia:::Asexual:::+:::Gametocyte:::Mean)	5.50533153593236	5.50533153593236	log(p/mL)	5.29831736654804	0	0	0	0	.	0	0	ORAL	0	0	5	.	.	0	LSA3-Alum.WS-394	Mosquito:::Bites:::Treatment	4	DSM265	Coffeng2016	.	0	Placebo	13	0	UNKNOWN	UNKNWON	UNKNWON	0	Efficacy	.	.
3576	.	LSA3-Alum.WS-394	46	LSA3	11	Placebo	13	182.4	182.4	182.4	182.4	HOURS	1	log(Parasitemia:::Asexual:::+:::Gametocyte:::Mean)	7.5923661285198	7.5923661285198	log(p/mL)	5.29831736654804	0	0	0	0	.	0	0	ORAL	0	0	5	.	.	0	LSA3-Alum.WS-394	Mosquito:::Bites:::Treatment	4	DSM265	Coffeng2016	.	0	Placebo	13	0	UNKNOWN	UNKNWON	UNKNWON	0	Efficacy	.	.
3577	.	LSA3-Alum.WS-394	46	LSA3	11	Placebo	13	192	192	192	192	HOURS	1	log(Parasitemia:::Asexual:::+:::Gametocyte:::Mean)	5.57972982598622	5.57972982598622	log(p/mL)	5.29831736654804	0	0	0	0	.	0	0	ORAL	0	0	5	.	.	0	LSA3-Alum.WS-394	Mosquito:::Bites:::Treatment	4	DSM265	Coffeng2016	.	0	Placebo	13	0	UNKNOWN	UNKNWON	UNKNWON	0	Efficacy	.	.
3578	.	LSA3-Alum.WS-394	46	LSA3	11	Placebo	13	199.2	199.2	199.2	199.2	HOURS	1	log(Parasitemia:::Asexual:::+:::Gametocyte:::Mean)	5.90808293816893	5.90808293816893	log(p/mL)	5.29831736654804	0	0	0	0	.	0	0	ORAL	0	0	5	.	.	0	LSA3-Alum.WS-394	Mosquito:::Bites:::Treatment	4	DSM265	Coffeng2016	.	0	Placebo	13	0	UNKNOWN	UNKNWON	UNKNWON	0	Efficacy	.	.
3579	.	LSA3-Alum.WS-394	46	LSA3	11	Placebo	13	206.4	206.4	206.4	206.4	HOURS	1	log(Parasitemia:::Asexual:::+:::Gametocyte:::Mean)	8.02387999273488	8.02387999273488	log(p/mL)	5.29831736654804	0	0	0	0	.	0	0	ORAL	0	0	5	.	.	0	LSA3-Alum.WS-394	Mosquito:::Bites:::Treatment	4	DSM265	Coffeng2016	.	0	Placebo	13	0	UNKNOWN	UNKNWON	UNKNWON	0	Efficacy	.	.
3580	.	LSA3-Alum.WS-394	46	LSA3	11	Placebo	13	216	216	216	216	HOURS	1	log(Parasitemia:::Asexual:::+:::Gametocyte:::Mean)	8.5016733797582	8.5016733797582	log(p/mL)	5.29831736654804	0	0	0	0	.	0	0	ORAL	0	0	5	.	.	0	LSA3-Alum.WS-394	Mosquito:::Bites:::Treatment	4	DSM265	Coffeng2016	.	0	Placebo	13	0	UNKNOWN	UNKNWON	UNKNWON	0	Efficacy	.	.
3581	.	LSA3-Alum.WS-394	46	LSA3	11	Placebo	13	223.2	223.2	223.2	223.2	HOURS	1	log(Parasitemia:::Asexual:::+:::Gametocyte:::Mean)	7.9287663216267	7.9287663216267	log(p/mL)	5.29831736654804	0	0	0	0	.	0	0	ORAL	0	0	5	.	.	0	LSA3-Alum.WS-394	Mosquito:::Bites:::Treatment	4	DSM265	Coffeng2016	.	0	Placebo	13	0	UNKNOWN	UNKNWON	UNKNWON	0	Efficacy	.	.
3582	.	LSA3-Alum.WS-394	46	LSA3	11	Placebo	13	230.4	230.4	230.4	230.4	HOURS	1	log(Parasitemia:::Asexual:::+:::Gametocyte:::Mean)	9.69590972432601	9.69590972432601	log(p/mL)	5.29831736654804	0	0	0	0	.	0	0	ORAL	0	0	5	.	.	0	LSA3-Alum.WS-394	Mosquito:::Bites:::Treatment	4	DSM265	Coffeng2016	.	0	Placebo	13	0	UNKNOWN	UNKNWON	UNKNWON	0	Efficacy	.	.
3583	.	LSA3-Alum.WS-394	46	LSA3	11	Placebo	13	240	240	240	240	HOURS	1	log(Parasitemia:::Asexual:::+:::Gametocyte:::Mean)	8.51338595307328	8.51338595307328	log(p/mL)	5.29831736654804	0	0	0	0	.	0	0	ORAL	0	0	5	.	.	0	LSA3-Alum.WS-394	Mosquito:::Bites:::Treatment	4	DSM265	Coffeng2016	.	0	Placebo	13	0	UNKNOWN	UNKNWON	UNKNWON	0	Efficacy	.	.
3584	.	LSA3-Alum.WS-394	46	LSA3	11	Placebo	13	247.2	247.2	247.2	247.2	HOURS	1	log(Parasitemia:::Asexual:::+:::Gametocyte:::Mean)	10.5136606498028	10.5136606498028	log(p/mL)	5.29831736654804	0	0	0	0	.	0	0	ORAL	0	0	5	.	.	0	LSA3-Alum.WS-394	Mosquito:::Bites:::Treatment	4	DSM265	Coffeng2016	.	0	Placebo	13	0	UNKNOWN	UNKNWON	UNKNWON	0	Efficacy	.	.
3585	.	LSA3-Control.BB-654	47	LSA3	11	Placebo	13	0	0	0	0	HOURS	.	Mosquito:::Bites	5	0	Sporozoites	.	0	1	1	5	2	0	0	ORAL	0	0	5	.	.	0	LSA3-Control.BB-654	Mosquito:::Bites:::Treatment	4	DSM265	Coffeng2016	.	0	Placebo	13	0	UNKNOWN	UNKNWON	UNKNWON	0	Inoculum	.	.
3592	.	LSA3-Control.BB-654	47	LSA3	11	Placebo	13	175.2	175.2	175.2	175.2	HOURS	1	log(Parasitemia:::Asexual:::+:::Gametocyte:::Mean)	4.60517018598809	5.29831736654804	log(p/mL)	5.29831736654804	1	0	0	0	.	0	0	ORAL	0	0	5	.	.	0	LSA3-Control.BB-654	Mosquito:::Bites:::Treatment	4	DSM265	Coffeng2016	.	0	Placebo	13	0	UNKNOWN	UNKNWON	UNKNWON	0	Efficacy	.	.
3593	.	LSA3-Control.BB-654	47	LSA3	11	Placebo	13	182.4	182.4	182.4	182.4	HOURS	1	log(Parasitemia:::Asexual:::+:::Gametocyte:::Mean)	4.60517018598809	5.29831736654804	log(p/mL)	5.29831736654804	1	0	0	0	.	0	0	ORAL	0	0	5	.	.	0	LSA3-Control.BB-654	Mosquito:::Bites:::Treatment	4	DSM265	Coffeng2016	.	0	Placebo	13	0	UNKNOWN	UNKNWON	UNKNWON	0	Efficacy	.	.
3594	.	LSA3-Control.BB-654	47	LSA3	11	Placebo	13	192	192	192	192	HOURS	1	log(Parasitemia:::Asexual:::+:::Gametocyte:::Mean)	4.60517018598809	5.29831736654804	log(p/mL)	5.29831736654804	1	0	0	0	.	0	0	ORAL	0	0	5	.	.	0	LSA3-Control.BB-654	Mosquito:::Bites:::Treatment	4	DSM265	Coffeng2016	.	0	Placebo	13	0	UNKNOWN	UNKNWON	UNKNWON	0	Efficacy	.	.
3595	.	LSA3-Control.BB-654	47	LSA3	11	Placebo	13	199.2	199.2	199.2	199.2	HOURS	1	log(Parasitemia:::Asexual:::+:::Gametocyte:::Mean)	7.00488198971286	7.00488198971286	log(p/mL)	5.29831736654804	0	0	0	0	.	0	0	ORAL	0	0	5	.	.	0	LSA3-Control.BB-654	Mosquito:::Bites:::Treatment	4	DSM265	Coffeng2016	.	0	Placebo	13	0	UNKNOWN	UNKNWON	UNKNWON	0	Efficacy	.	.
3596	.	LSA3-Control.BB-654	47	LSA3	11	Placebo	13	206.4	206.4	206.4	206.4	HOURS	1	log(Parasitemia:::Asexual:::+:::Gametocyte:::Mean)	7.93701748951545	7.93701748951545	log(p/mL)	5.29831736654804	0	0	0	0	.	0	0	ORAL	0	0	5	.	.	0	LSA3-Control.BB-654	Mosquito:::Bites:::Treatment	4	DSM265	Coffeng2016	.	0	Placebo	13	0	UNKNOWN	UNKNWON	UNKNWON	0	Efficacy	.	.
3597	.	LSA3-Control.BB-654	47	LSA3	11	Placebo	13	216	216	216	216	HOURS	1	log(Parasitemia:::Asexual:::+:::Gametocyte:::Mean)	6.52502965784346	6.52502965784346	log(p/mL)	5.29831736654804	0	0	0	0	.	0	0	ORAL	0	0	5	.	.	0	LSA3-Control.BB-654	Mosquito:::Bites:::Treatment	4	DSM265	Coffeng2016	.	0	Placebo	13	0	UNKNOWN	UNKNWON	UNKNWON	0	Efficacy	.	.
3598	.	LSA3-Control.BB-654	47	LSA3	11	Placebo	13	223.2	223.2	223.2	223.2	HOURS	1	log(Parasitemia:::Asexual:::+:::Gametocyte:::Mean)	4.60517018598809	5.29831736654804	log(p/mL)	5.29831736654804	1	0	0	0	.	0	0	ORAL	0	0	5	.	.	0	LSA3-Control.BB-654	Mosquito:::Bites:::Treatment	4	DSM265	Coffeng2016	.	0	Placebo	13	0	UNKNOWN	UNKNWON	UNKNWON	0	Efficacy	.	.
3599	.	LSA3-Control.BB-654	47	LSA3	11	Placebo	13	230.4	230.4	230.4	230.4	HOURS	1	log(Parasitemia:::Asexual:::+:::Gametocyte:::Mean)	4.60517018598809	5.29831736654804	log(p/mL)	5.29831736654804	1	0	0	0	.	0	0	ORAL	0	0	5	.	.	0	LSA3-Control.BB-654	Mosquito:::Bites:::Treatment	4	DSM265	Coffeng2016	.	0	Placebo	13	0	UNKNOWN	UNKNWON	UNKNWON	0	Efficacy	.	.
3600	.	LSA3-Control.BB-654	47	LSA3	11	Placebo	13	240	240	240	240	HOURS	1	log(Parasitemia:::Asexual:::+:::Gametocyte:::Mean)	5.44241771052179	5.44241771052179	log(p/mL)	5.29831736654804	0	0	0	0	.	0	0	ORAL	0	0	5	.	.	0	LSA3-Control.BB-654	Mosquito:::Bites:::Treatment	4	DSM265	Coffeng2016	.	0	Placebo	13	0	UNKNOWN	UNKNWON	UNKNWON	0	Efficacy	.	.
3601	.	LSA3-Control.BB-654	47	LSA3	11	Placebo	13	247.2	247.2	247.2	247.2	HOURS	1	log(Parasitemia:::Asexual:::+:::Gametocyte:::Mean)	5.75574221358691	5.75574221358691	log(p/mL)	5.29831736654804	0	0	0	0	.	0	0	ORAL	0	0	5	.	.	0	LSA3-Control.BB-654	Mosquito:::Bites:::Treatment	4	DSM265	Coffeng2016	.	0	Placebo	13	0	UNKNOWN	UNKNWON	UNKNWON	0	Efficacy	.	.
3602	.	LSA3-Control.BB-654	47	LSA3	11	Placebo	13	254.4	254.4	254.4	254.4	HOURS	1	log(Parasitemia:::Asexual:::+:::Gametocyte:::Mean)	7.72001794043224	7.72001794043224	log(p/mL)	5.29831736654804	0	0	0	0	.	0	0	ORAL	0	0	5	.	.	0	LSA3-Control.BB-654	Mosquito:::Bites:::Treatment	4	DSM265	Coffeng2016	.	0	Placebo	13	0	UNKNOWN	UNKNWON	UNKNWON	0	Efficacy	.	.
3603	.	LSA3-Control.BB-654	47	LSA3	11	Placebo	13	264	264	264	264	HOURS	1	log(Parasitemia:::Asexual:::+:::Gametocyte:::Mean)	7.33171496972647	7.33171496972647	log(p/mL)	5.29831736654804	0	0	0	0	.	0	0	ORAL	0	0	5	.	.	0	LSA3-Control.BB-654	Mosquito:::Bites:::Treatment	4	DSM265	Coffeng2016	.	0	Placebo	13	0	UNKNOWN	UNKNWON	UNKNWON	0	Efficacy	.	.
3604	.	LSA3-Control.BB-654	47	LSA3	11	Placebo	13	271.2	271.2	271.2	271.2	HOURS	1	log(Parasitemia:::Asexual:::+:::Gametocyte:::Mean)	8.12622252945853	8.12622252945853	log(p/mL)	5.29831736654804	0	0	0	0	.	0	0	ORAL	0	0	5	.	.	0	LSA3-Control.BB-654	Mosquito:::Bites:::Treatment	4	DSM265	Coffeng2016	.	0	Placebo	13	0	UNKNOWN	UNKNWON	UNKNWON	0	Efficacy	.	.
3605	.	LSA3-Control.BB-654	47	LSA3	11	Placebo	13	278.4	278.4	278.4	278.4	HOURS	1	log(Parasitemia:::Asexual:::+:::Gametocyte:::Mean)	8.77894188184151	8.77894188184151	log(p/mL)	5.29831736654804	0	0	0	0	.	0	0	ORAL	0	0	5	.	.	0	LSA3-Control.BB-654	Mosquito:::Bites:::Treatment	4	DSM265	Coffeng2016	.	0	Placebo	13	0	UNKNOWN	UNKNWON	UNKNWON	0	Efficacy	.	.
3606	.	LSA3-Control.BB-654	47	LSA3	11	Placebo	13	288	288	288	288	HOURS	1	log(Parasitemia:::Asexual:::+:::Gametocyte:::Mean)	9.85156247967121	9.85156247967121	log(p/mL)	5.29831736654804	0	0	0	0	.	0	0	ORAL	0	0	5	.	.	0	LSA3-Control.BB-654	Mosquito:::Bites:::Treatment	4	DSM265	Coffeng2016	.	0	Placebo	13	0	UNKNOWN	UNKNWON	UNKNWON	0	Efficacy	.	.
3607	.	LSA3-Control.BB-654	47	LSA3	11	Placebo	13	295.2	295.2	295.2	295.2	HOURS	1	log(Parasitemia:::Asexual:::+:::Gametocyte:::Mean)	8.68727346178784	8.68727346178784	log(p/mL)	5.29831736654804	0	0	0	0	.	0	0	ORAL	0	0	5	.	.	0	LSA3-Control.BB-654	Mosquito:::Bites:::Treatment	4	DSM265	Coffeng2016	.	0	Placebo	13	0	UNKNOWN	UNKNWON	UNKNWON	0	Efficacy	.	.
3608	.	LSA3-Control.IV-656	48	LSA3	11	Placebo	13	0	0	0	0	HOURS	.	Mosquito:::Bites	5	0	Sporozoites	.	0	1	1	5	2	0	0	ORAL	0	0	5	.	.	0	LSA3-Control.IV-656	Mosquito:::Bites:::Treatment	4	DSM265	Coffeng2016	.	0	Placebo	13	0	UNKNOWN	UNKNWON	UNKNWON	0	Inoculum	.	.
3612	.	LSA3-Control.IV-656	48	LSA3	11	Placebo	13	144	144	144	144	HOURS	1	log(Parasitemia:::Asexual:::+:::Gametocyte:::Mean)	4.60517018598809	5.29831736654804	log(p/mL)	5.29831736654804	1	0	0	0	.	0	0	ORAL	0	0	5	.	.	0	LSA3-Control.IV-656	Mosquito:::Bites:::Treatment	4	DSM265	Coffeng2016	.	0	Placebo	13	0	UNKNOWN	UNKNWON	UNKNWON	0	Efficacy	.	.
3613	.	LSA3-Control.IV-656	48	LSA3	11	Placebo	13	151.2	151.2	151.2	151.2	HOURS	1	log(Parasitemia:::Asexual:::+:::Gametocyte:::Mean)	4.60517018598809	5.29831736654804	log(p/mL)	5.29831736654804	1	0	0	0	.	0	0	ORAL	0	0	5	.	.	0	LSA3-Control.IV-656	Mosquito:::Bites:::Treatment	4	DSM265	Coffeng2016	.	0	Placebo	13	0	UNKNOWN	UNKNWON	UNKNWON	0	Efficacy	.	.
3614	.	LSA3-Control.IV-656	48	LSA3	11	Placebo	13	168	168	168	168	HOURS	1	log(Parasitemia:::Asexual:::+:::Gametocyte:::Mean)	5.75257263882563	5.75257263882563	log(p/mL)	5.29831736654804	0	0	0	0	.	0	0	ORAL	0	0	5	.	.	0	LSA3-Control.IV-656	Mosquito:::Bites:::Treatment	4	DSM265	Coffeng2016	.	0	Placebo	13	0	UNKNOWN	UNKNWON	UNKNWON	0	Efficacy	.	.
3615	.	LSA3-Control.IV-656	48	LSA3	11	Placebo	13	175.2	175.2	175.2	175.2	HOURS	1	log(Parasitemia:::Asexual:::+:::Gametocyte:::Mean)	4.60517018598809	5.29831736654804	log(p/mL)	5.29831736654804	1	0	0	0	.	0	0	ORAL	0	0	5	.	.	0	LSA3-Control.IV-656	Mosquito:::Bites:::Treatment	4	DSM265	Coffeng2016	.	0	Placebo	13	0	UNKNOWN	UNKNWON	UNKNWON	0	Efficacy	.	.
3616	.	LSA3-Control.IV-656	48	LSA3	11	Placebo	13	182.4	182.4	182.4	182.4	HOURS	1	log(Parasitemia:::Asexual:::+:::Gametocyte:::Mean)	5.89440283426485	5.89440283426485	log(p/mL)	5.29831736654804	0	0	0	0	.	0	0	ORAL	0	0	5	.	.	0	LSA3-Control.IV-656	Mosquito:::Bites:::Treatment	4	DSM265	Coffeng2016	.	0	Placebo	13	0	UNKNOWN	UNKNWON	UNKNWON	0	Efficacy	.	.
3617	.	LSA3-Control.IV-656	48	LSA3	11	Placebo	13	192	192	192	192	HOURS	1	log(Parasitemia:::Asexual:::+:::Gametocyte:::Mean)	6.48157712927643	6.48157712927643	log(p/mL)	5.29831736654804	0	0	0	0	.	0	0	ORAL	0	0	5	.	.	0	LSA3-Control.IV-656	Mosquito:::Bites:::Treatment	4	DSM265	Coffeng2016	.	0	Placebo	13	0	UNKNOWN	UNKNWON	UNKNWON	0	Efficacy	.	.
3618	.	LSA3-Control.IV-656	48	LSA3	11	Placebo	13	199.2	199.2	199.2	199.2	HOURS	1	log(Parasitemia:::Asexual:::+:::Gametocyte:::Mean)	5.83188247728352	5.83188247728352	log(p/mL)	5.29831736654804	0	0	0	0	.	0	0	ORAL	0	0	5	.	.	0	LSA3-Control.IV-656	Mosquito:::Bites:::Treatment	4	DSM265	Coffeng2016	.	0	Placebo	13	0	UNKNOWN	UNKNWON	UNKNWON	0	Efficacy	.	.
3619	.	LSA3-Control.IV-656	48	LSA3	11	Placebo	13	206.4	206.4	206.4	206.4	HOURS	1	log(Parasitemia:::Asexual:::+:::Gametocyte:::Mean)	7.26052259808985	7.26052259808985	log(p/mL)	5.29831736654804	0	0	0	0	.	0	0	ORAL	0	0	5	.	.	0	LSA3-Control.IV-656	Mosquito:::Bites:::Treatment	4	DSM265	Coffeng2016	.	0	Placebo	13	0	UNKNOWN	UNKNWON	UNKNWON	0	Efficacy	.	.
3620	.	LSA3-Control.IV-656	48	LSA3	11	Placebo	13	216	216	216	216	HOURS	1	log(Parasitemia:::Asexual:::+:::Gametocyte:::Mean)	8.66733584984596	8.66733584984596	log(p/mL)	5.29831736654804	0	0	0	0	.	0	0	ORAL	0	0	5	.	.	0	LSA3-Control.IV-656	Mosquito:::Bites:::Treatment	4	DSM265	Coffeng2016	.	0	Placebo	13	0	UNKNOWN	UNKNWON	UNKNWON	0	Efficacy	.	.
3621	.	LSA3-Control.IV-656	48	LSA3	11	Placebo	13	223.2	223.2	223.2	223.2	HOURS	1	log(Parasitemia:::Asexual:::+:::Gametocyte:::Mean)	7.48042830607421	7.48042830607421	log(p/mL)	5.29831736654804	0	0	0	0	.	0	0	ORAL	0	0	5	.	.	0	LSA3-Control.IV-656	Mosquito:::Bites:::Treatment	4	DSM265	Coffeng2016	.	0	Placebo	13	0	UNKNOWN	UNKNWON	UNKNWON	0	Efficacy	.	.
3622	.	LSA3-Control.IV-656	48	LSA3	11	Placebo	13	230.4	230.4	230.4	230.4	HOURS	1	log(Parasitemia:::Asexual:::+:::Gametocyte:::Mean)	7.26473017792987	7.26473017792987	log(p/mL)	5.29831736654804	0	0	0	0	.	0	0	ORAL	0	0	5	.	.	0	LSA3-Control.IV-656	Mosquito:::Bites:::Treatment	4	DSM265	Coffeng2016	.	0	Placebo	13	0	UNKNOWN	UNKNWON	UNKNWON	0	Efficacy	.	.
3623	.	LSA3-Control.IV-656	48	LSA3	11	Placebo	13	240	240	240	240	HOURS	1	log(Parasitemia:::Asexual:::+:::Gametocyte:::Mean)	8.64857226947262	8.64857226947262	log(p/mL)	5.29831736654804	0	0	0	0	.	0	0	ORAL	0	0	5	.	.	0	LSA3-Control.IV-656	Mosquito:::Bites:::Treatment	4	DSM265	Coffeng2016	.	0	Placebo	13	0	UNKNOWN	UNKNWON	UNKNWON	0	Efficacy	.	.
3624	.	LSA3-Control.JV-650	49	LSA3	11	Placebo	13	0	0	0	0	HOURS	.	Mosquito:::Bites	5	0	Sporozoites	.	0	1	1	5	2	0	0	ORAL	0	0	5	.	.	0	LSA3-Control.JV-650	Mosquito:::Bites:::Treatment	4	DSM265	Coffeng2016	.	0	Placebo	13	0	UNKNOWN	UNKNWON	UNKNWON	0	Inoculum	.	.
3628	.	LSA3-Control.JV-650	49	LSA3	11	Placebo	13	144	144	144	144	HOURS	1	log(Parasitemia:::Asexual:::+:::Gametocyte:::Mean)	4.60517018598809	5.29831736654804	log(p/mL)	5.29831736654804	1	0	0	0	.	0	0	ORAL	0	0	5	.	.	0	LSA3-Control.JV-650	Mosquito:::Bites:::Treatment	4	DSM265	Coffeng2016	.	0	Placebo	13	0	UNKNOWN	UNKNWON	UNKNWON	0	Efficacy	.	.
3629	.	LSA3-Control.JV-650	49	LSA3	11	Placebo	13	151.2	151.2	151.2	151.2	HOURS	1	log(Parasitemia:::Asexual:::+:::Gametocyte:::Mean)	4.60517018598809	5.29831736654804	log(p/mL)	5.29831736654804	1	0	0	0	.	0	0	ORAL	0	0	5	.	.	0	LSA3-Control.JV-650	Mosquito:::Bites:::Treatment	4	DSM265	Coffeng2016	.	0	Placebo	13	0	UNKNOWN	UNKNWON	UNKNWON	0	Efficacy	.	.
3630	.	LSA3-Control.JV-650	49	LSA3	11	Placebo	13	168	168	168	168	HOURS	1	log(Parasitemia:::Asexual:::+:::Gametocyte:::Mean)	6.15697898558556	6.15697898558556	log(p/mL)	5.29831736654804	0	0	0	0	.	0	0	ORAL	0	0	5	.	.	0	LSA3-Control.JV-650	Mosquito:::Bites:::Treatment	4	DSM265	Coffeng2016	.	0	Placebo	13	0	UNKNOWN	UNKNWON	UNKNWON	0	Efficacy	.	.
3631	.	LSA3-Control.JV-650	49	LSA3	11	Placebo	13	175.2	175.2	175.2	175.2	HOURS	1	log(Parasitemia:::Asexual:::+:::Gametocyte:::Mean)	6.79346613258001	6.79346613258001	log(p/mL)	5.29831736654804	0	0	0	0	.	0	0	ORAL	0	0	5	.	.	0	LSA3-Control.JV-650	Mosquito:::Bites:::Treatment	4	DSM265	Coffeng2016	.	0	Placebo	13	0	UNKNOWN	UNKNWON	UNKNWON	0	Efficacy	.	.
3632	.	LSA3-Control.JV-650	49	LSA3	11	Placebo	13	182.4	182.4	182.4	182.4	HOURS	1	log(Parasitemia:::Asexual:::+:::Gametocyte:::Mean)	6.67076632084587	6.67076632084587	log(p/mL)	5.29831736654804	0	0	0	0	.	0	0	ORAL	0	0	5	.	.	0	LSA3-Control.JV-650	Mosquito:::Bites:::Treatment	4	DSM265	Coffeng2016	.	0	Placebo	13	0	UNKNOWN	UNKNWON	UNKNWON	0	Efficacy	.	.
3633	.	LSA3-Control.JV-650	49	LSA3	11	Placebo	13	192	192	192	192	HOURS	1	log(Parasitemia:::Asexual:::+:::Gametocyte:::Mean)	5.50533153593236	5.50533153593236	log(p/mL)	5.29831736654804	0	0	0	0	.	0	0	ORAL	0	0	5	.	.	0	LSA3-Control.JV-650	Mosquito:::Bites:::Treatment	4	DSM265	Coffeng2016	.	0	Placebo	13	0	UNKNOWN	UNKNWON	UNKNWON	0	Efficacy	.	.
3634	.	LSA3-Control.JV-650	49	LSA3	11	Placebo	13	199.2	199.2	199.2	199.2	HOURS	1	log(Parasitemia:::Asexual:::+:::Gametocyte:::Mean)	6.06378520868761	6.06378520868761	log(p/mL)	5.29831736654804	0	0	0	0	.	0	0	ORAL	0	0	5	.	.	0	LSA3-Control.JV-650	Mosquito:::Bites:::Treatment	4	DSM265	Coffeng2016	.	0	Placebo	13	0	UNKNOWN	UNKNWON	UNKNWON	0	Efficacy	.	.
3635	.	LSA3-Control.JV-650	49	LSA3	11	Placebo	13	206.4	206.4	206.4	206.4	HOURS	1	log(Parasitemia:::Asexual:::+:::Gametocyte:::Mean)	8.02420748577858	8.02420748577858	log(p/mL)	5.29831736654804	0	0	0	0	.	0	0	ORAL	0	0	5	.	.	0	LSA3-Control.JV-650	Mosquito:::Bites:::Treatment	4	DSM265	Coffeng2016	.	0	Placebo	13	0	UNKNOWN	UNKNWON	UNKNWON	0	Efficacy	.	.
3636	.	LSA3-Control.JV-650	49	LSA3	11	Placebo	13	216	216	216	216	HOURS	1	log(Parasitemia:::Asexual:::+:::Gametocyte:::Mean)	7.90137735379262	7.90137735379262	log(p/mL)	5.29831736654804	0	0	0	0	.	0	0	ORAL	0	0	5	.	.	0	LSA3-Control.JV-650	Mosquito:::Bites:::Treatment	4	DSM265	Coffeng2016	.	0	Placebo	13	0	UNKNOWN	UNKNWON	UNKNWON	0	Efficacy	.	.
3637	.	LSA3-Control.JV-650	49	LSA3	11	Placebo	13	223.2	223.2	223.2	223.2	HOURS	1	log(Parasitemia:::Asexual:::+:::Gametocyte:::Mean)	7.56579328242851	7.56579328242851	log(p/mL)	5.29831736654804	0	0	0	0	.	0	0	ORAL	0	0	5	.	.	0	LSA3-Control.JV-650	Mosquito:::Bites:::Treatment	4	DSM265	Coffeng2016	.	0	Placebo	13	0	UNKNOWN	UNKNWON	UNKNWON	0	Efficacy	.	.
3638	.	LSA3-Control.JV-650	49	LSA3	11	Placebo	13	230.4	230.4	230.4	230.4	HOURS	1	log(Parasitemia:::Asexual:::+:::Gametocyte:::Mean)	7.44775128004791	7.44775128004791	log(p/mL)	5.29831736654804	0	0	0	0	.	0	0	ORAL	0	0	5	.	.	0	LSA3-Control.JV-650	Mosquito:::Bites:::Treatment	4	DSM265	Coffeng2016	.	0	Placebo	13	0	UNKNOWN	UNKNWON	UNKNWON	0	Efficacy	.	.
3639	.	LSA3-Control.JV-650	49	LSA3	11	Placebo	13	240	240	240	240	HOURS	1	log(Parasitemia:::Asexual:::+:::Gametocyte:::Mean)	9.75661035667537	9.75661035667537	log(p/mL)	5.29831736654804	0	0	0	0	.	0	0	ORAL	0	0	5	.	.	0	LSA3-Control.JV-650	Mosquito:::Bites:::Treatment	4	DSM265	Coffeng2016	.	0	Placebo	13	0	UNKNOWN	UNKNWON	UNKNWON	0	Efficacy	.	.
3640	.	LSA3-Control.JV-650	49	LSA3	11	Placebo	13	247.2	247.2	247.2	247.2	HOURS	1	log(Parasitemia:::Asexual:::+:::Gametocyte:::Mean)	10.4461896789494	10.4461896789494	log(p/mL)	5.29831736654804	0	0	0	0	.	0	0	ORAL	0	0	5	.	.	0	LSA3-Control.JV-650	Mosquito:::Bites:::Treatment	4	DSM265	Coffeng2016	.	0	Placebo	13	0	UNKNOWN	UNKNWON	UNKNWON	0	Efficacy	.	.
3641	.	LSA3-Control.JV-650	49	LSA3	11	Placebo	13	254.4	254.4	254.4	254.4	HOURS	1	log(Parasitemia:::Asexual:::+:::Gametocyte:::Mean)	10.7112126378035	10.7112126378035	log(p/mL)	5.29831736654804	0	0	0	0	.	0	0	ORAL	0	0	5	.	.	0	LSA3-Control.JV-650	Mosquito:::Bites:::Treatment	4	DSM265	Coffeng2016	.	0	Placebo	13	0	UNKNOWN	UNKNWON	UNKNWON	0	Efficacy	.	.
3642	.	LSA3-Control.JV-650	49	LSA3	11	Placebo	13	264	264	264	264	HOURS	1	log(Parasitemia:::Asexual:::+:::Gametocyte:::Mean)	11.4264521250309	11.4264521250309	log(p/mL)	5.29831736654804	0	0	0	0	.	0	0	ORAL	0	0	5	.	.	0	LSA3-Control.JV-650	Mosquito:::Bites:::Treatment	4	DSM265	Coffeng2016	.	0	Placebo	13	0	UNKNOWN	UNKNWON	UNKNWON	0	Efficacy	.	.
3643	.	LSA3-Control.LE-422	50	LSA3	11	Placebo	13	0	0	0	0	HOURS	.	Mosquito:::Bites	5	0	Sporozoites	.	0	1	1	5	2	0	0	ORAL	0	0	5	.	.	0	LSA3-Control.LE-422	Mosquito:::Bites:::Treatment	4	DSM265	Coffeng2016	.	0	Placebo	13	0	UNKNOWN	UNKNWON	UNKNWON	0	Inoculum	.	.
3649	.	LSA3-Control.LE-422	50	LSA3	11	Placebo	13	168	168	168	168	HOURS	1	log(Parasitemia:::Asexual:::+:::Gametocyte:::Mean)	4.60517018598809	5.29831736654804	log(p/mL)	5.29831736654804	1	0	0	0	.	0	0	ORAL	0	0	5	.	.	0	LSA3-Control.LE-422	Mosquito:::Bites:::Treatment	4	DSM265	Coffeng2016	.	0	Placebo	13	0	UNKNOWN	UNKNWON	UNKNWON	0	Efficacy	.	.
3650	.	LSA3-Control.LE-422	50	LSA3	11	Placebo	13	175.2	175.2	175.2	175.2	HOURS	1	log(Parasitemia:::Asexual:::+:::Gametocyte:::Mean)	4.60517018598809	5.29831736654804	log(p/mL)	5.29831736654804	1	0	0	0	.	0	0	ORAL	0	0	5	.	.	0	LSA3-Control.LE-422	Mosquito:::Bites:::Treatment	4	DSM265	Coffeng2016	.	0	Placebo	13	0	UNKNOWN	UNKNWON	UNKNWON	0	Efficacy	.	.
3651	.	LSA3-Control.LE-422	50	LSA3	11	Placebo	13	182.4	182.4	182.4	182.4	HOURS	1	log(Parasitemia:::Asexual:::+:::Gametocyte:::Mean)	6.21060007702465	6.21060007702465	log(p/mL)	5.29831736654804	0	0	0	0	.	0	0	ORAL	0	0	5	.	.	0	LSA3-Control.LE-422	Mosquito:::Bites:::Treatment	4	DSM265	Coffeng2016	.	0	Placebo	13	0	UNKNOWN	UNKNWON	UNKNWON	0	Efficacy	.	.
3652	.	LSA3-Control.LE-422	50	LSA3	11	Placebo	13	192	192	192	192	HOURS	1	log(Parasitemia:::Asexual:::+:::Gametocyte:::Mean)	4.60517018598809	5.29831736654804	log(p/mL)	5.29831736654804	1	0	0	0	.	0	0	ORAL	0	0	5	.	.	0	LSA3-Control.LE-422	Mosquito:::Bites:::Treatment	4	DSM265	Coffeng2016	.	0	Placebo	13	0	UNKNOWN	UNKNWON	UNKNWON	0	Efficacy	.	.
3653	.	LSA3-Control.LE-422	50	LSA3	11	Placebo	13	199.2	199.2	199.2	199.2	HOURS	1	log(Parasitemia:::Asexual:::+:::Gametocyte:::Mean)	5.90536184805457	5.90536184805457	log(p/mL)	5.29831736654804	0	0	0	0	.	0	0	ORAL	0	0	5	.	.	0	LSA3-Control.LE-422	Mosquito:::Bites:::Treatment	4	DSM265	Coffeng2016	.	0	Placebo	13	0	UNKNOWN	UNKNWON	UNKNWON	0	Efficacy	.	.
3654	.	LSA3-Control.LE-422	50	LSA3	11	Placebo	13	206.4	206.4	206.4	206.4	HOURS	1	log(Parasitemia:::Asexual:::+:::Gametocyte:::Mean)	6.26720054854136	6.26720054854136	log(p/mL)	5.29831736654804	0	0	0	0	.	0	0	ORAL	0	0	5	.	.	0	LSA3-Control.LE-422	Mosquito:::Bites:::Treatment	4	DSM265	Coffeng2016	.	0	Placebo	13	0	UNKNOWN	UNKNWON	UNKNWON	0	Efficacy	.	.
3655	.	LSA3-Control.LE-422	50	LSA3	11	Placebo	13	216	216	216	216	HOURS	1	log(Parasitemia:::Asexual:::+:::Gametocyte:::Mean)	7.91534816926308	7.91534816926308	log(p/mL)	5.29831736654804	0	0	0	0	.	0	0	ORAL	0	0	5	.	.	0	LSA3-Control.LE-422	Mosquito:::Bites:::Treatment	4	DSM265	Coffeng2016	.	0	Placebo	13	0	UNKNOWN	UNKNWON	UNKNWON	0	Efficacy	.	.
3656	.	LSA3-Control.LE-422	50	LSA3	11	Placebo	13	223.2	223.2	223.2	223.2	HOURS	1	log(Parasitemia:::Asexual:::+:::Gametocyte:::Mean)	9.19542975924043	9.19542975924043	log(p/mL)	5.29831736654804	0	0	0	0	.	0	0	ORAL	0	0	5	.	.	0	LSA3-Control.LE-422	Mosquito:::Bites:::Treatment	4	DSM265	Coffeng2016	.	0	Placebo	13	0	UNKNOWN	UNKNWON	UNKNWON	0	Efficacy	.	.
3657	.	LSA3-Control.LE-422	50	LSA3	11	Placebo	13	230.4	230.4	230.4	230.4	HOURS	1	log(Parasitemia:::Asexual:::+:::Gametocyte:::Mean)	6.81124437860129	6.81124437860129	log(p/mL)	5.29831736654804	0	0	0	0	.	0	0	ORAL	0	0	5	.	.	0	LSA3-Control.LE-422	Mosquito:::Bites:::Treatment	4	DSM265	Coffeng2016	.	0	Placebo	13	0	UNKNOWN	UNKNWON	UNKNWON	0	Efficacy	.	.
3658	.	LSA3-Control.LE-422	50	LSA3	11	Placebo	13	240	240	240	240	HOURS	1	log(Parasitemia:::Asexual:::+:::Gametocyte:::Mean)	5.6937321388027	5.6937321388027	log(p/mL)	5.29831736654804	0	0	0	0	.	0	0	ORAL	0	0	5	.	.	0	LSA3-Control.LE-422	Mosquito:::Bites:::Treatment	4	DSM265	Coffeng2016	.	0	Placebo	13	0	UNKNOWN	UNKNWON	UNKNWON	0	Efficacy	.	.
3659	.	LSA3-Control.LE-422	50	LSA3	11	Placebo	13	247.2	247.2	247.2	247.2	HOURS	1	log(Parasitemia:::Asexual:::+:::Gametocyte:::Mean)	11.5979189740999	11.5979189740999	log(p/mL)	5.29831736654804	0	0	0	0	.	0	0	ORAL	0	0	5	.	.	0	LSA3-Control.LE-422	Mosquito:::Bites:::Treatment	4	DSM265	Coffeng2016	.	0	Placebo	13	0	UNKNOWN	UNKNWON	UNKNWON	0	Efficacy	.	.
3660	.	LSA3-Control.Mfe-645	51	LSA3	11	Placebo	13	0	0	0	0	HOURS	.	Mosquito:::Bites	5	0	Sporozoites	.	0	1	1	5	2	0	0	ORAL	0	0	5	.	.	0	LSA3-Control.Mfe-645	Mosquito:::Bites:::Treatment	4	DSM265	Coffeng2016	.	0	Placebo	13	0	UNKNOWN	UNKNWON	UNKNWON	0	Inoculum	.	.
3663	.	LSA3-Control.Mfe-645	51	LSA3	11	Placebo	13	127.2	127.2	127.2	127.2	HOURS	1	log(Parasitemia:::Asexual:::+:::Gametocyte:::Mean)	4.60517018598809	5.29831736654804	log(p/mL)	5.29831736654804	1	0	0	0	.	0	0	ORAL	0	0	5	.	.	0	LSA3-Control.Mfe-645	Mosquito:::Bites:::Treatment	4	DSM265	Coffeng2016	.	0	Placebo	13	0	UNKNOWN	UNKNWON	UNKNWON	0	Efficacy	.	.
3664	.	LSA3-Control.Mfe-645	51	LSA3	11	Placebo	13	144	144	144	144	HOURS	1	log(Parasitemia:::Asexual:::+:::Gametocyte:::Mean)	4.60517018598809	5.29831736654804	log(p/mL)	5.29831736654804	1	0	0	0	.	0	0	ORAL	0	0	5	.	.	0	LSA3-Control.Mfe-645	Mosquito:::Bites:::Treatment	4	DSM265	Coffeng2016	.	0	Placebo	13	0	UNKNOWN	UNKNWON	UNKNWON	0	Efficacy	.	.
3665	.	LSA3-Control.Mfe-645	51	LSA3	11	Placebo	13	151.2	151.2	151.2	151.2	HOURS	1	log(Parasitemia:::Asexual:::+:::Gametocyte:::Mean)	7.29369772060144	7.29369772060144	log(p/mL)	5.29831736654804	0	0	0	0	.	0	0	ORAL	0	0	5	.	.	0	LSA3-Control.Mfe-645	Mosquito:::Bites:::Treatment	4	DSM265	Coffeng2016	.	0	Placebo	13	0	UNKNOWN	UNKNWON	UNKNWON	0	Efficacy	.	.
3666	.	LSA3-Control.Mfe-645	51	LSA3	11	Placebo	13	168	168	168	168	HOURS	1	log(Parasitemia:::Asexual:::+:::Gametocyte:::Mean)	8.21148291644507	8.21148291644507	log(p/mL)	5.29831736654804	0	0	0	0	.	0	0	ORAL	0	0	5	.	.	0	LSA3-Control.Mfe-645	Mosquito:::Bites:::Treatment	4	DSM265	Coffeng2016	.	0	Placebo	13	0	UNKNOWN	UNKNWON	UNKNWON	0	Efficacy	.	.
3667	.	LSA3-Control.Mfe-645	51	LSA3	11	Placebo	13	175.2	175.2	175.2	175.2	HOURS	1	log(Parasitemia:::Asexual:::+:::Gametocyte:::Mean)	9.90308747251479	9.90308747251479	log(p/mL)	5.29831736654804	0	0	0	0	.	0	0	ORAL	0	0	5	.	.	0	LSA3-Control.Mfe-645	Mosquito:::Bites:::Treatment	4	DSM265	Coffeng2016	.	0	Placebo	13	0	UNKNOWN	UNKNWON	UNKNWON	0	Efficacy	.	.
3668	.	LSA3-Control.Mfe-645	51	LSA3	11	Placebo	13	182.4	182.4	182.4	182.4	HOURS	1	log(Parasitemia:::Asexual:::+:::Gametocyte:::Mean)	8.150467911624	8.150467911624	log(p/mL)	5.29831736654804	0	0	0	0	.	0	0	ORAL	0	0	5	.	.	0	LSA3-Control.Mfe-645	Mosquito:::Bites:::Treatment	4	DSM265	Coffeng2016	.	0	Placebo	13	0	UNKNOWN	UNKNWON	UNKNWON	0	Efficacy	.	.
3669	.	LSA3-Control.Mfe-645	51	LSA3	11	Placebo	13	192	192	192	192	HOURS	1	log(Parasitemia:::Asexual:::+:::Gametocyte:::Mean)	6.03068526026126	6.03068526026126	log(p/mL)	5.29831736654804	0	0	0	0	.	0	0	ORAL	0	0	5	.	.	0	LSA3-Control.Mfe-645	Mosquito:::Bites:::Treatment	4	DSM265	Coffeng2016	.	0	Placebo	13	0	UNKNOWN	UNKNWON	UNKNWON	0	Efficacy	.	.
3670	.	LSA3-Control.Mfe-645	51	LSA3	11	Placebo	13	199.2	199.2	199.2	199.2	HOURS	1	log(Parasitemia:::Asexual:::+:::Gametocyte:::Mean)	9.34810031168067	9.34810031168067	log(p/mL)	5.29831736654804	0	0	0	0	.	0	0	ORAL	0	0	5	.	.	0	LSA3-Control.Mfe-645	Mosquito:::Bites:::Treatment	4	DSM265	Coffeng2016	.	0	Placebo	13	0	UNKNOWN	UNKNWON	UNKNWON	0	Efficacy	.	.
3671	.	LSA3-Control.Mfe-645	51	LSA3	11	Placebo	13	206.4	206.4	206.4	206.4	HOURS	1	log(Parasitemia:::Asexual:::+:::Gametocyte:::Mean)	10.952524368761	10.952524368761	log(p/mL)	5.29831736654804	0	0	0	0	.	0	0	ORAL	0	0	5	.	.	0	LSA3-Control.Mfe-645	Mosquito:::Bites:::Treatment	4	DSM265	Coffeng2016	.	0	Placebo	13	0	UNKNOWN	UNKNWON	UNKNWON	0	Efficacy	.	.
3672	.	LSA3-Control.Mfe-645	51	LSA3	11	Placebo	13	216	216	216	216	HOURS	1	log(Parasitemia:::Asexual:::+:::Gametocyte:::Mean)	10.6606418630704	10.6606418630704	log(p/mL)	5.29831736654804	0	0	0	0	.	0	0	ORAL	0	0	5	.	.	0	LSA3-Control.Mfe-645	Mosquito:::Bites:::Treatment	4	DSM265	Coffeng2016	.	0	Placebo	13	0	UNKNOWN	UNKNWON	UNKNWON	0	Efficacy	.	.
3673	.	LSA3-Control.TV-081	52	LSA3	11	Placebo	13	0	0	0	0	HOURS	.	Mosquito:::Bites	5	0	Sporozoites	.	0	1	1	5	2	0	0	ORAL	0	0	5	.	.	0	LSA3-Control.TV-081	Mosquito:::Bites:::Treatment	4	DSM265	Coffeng2016	.	0	Placebo	13	0	UNKNOWN	UNKNWON	UNKNWON	0	Inoculum	.	.
3677	.	LSA3-Control.TV-081	52	LSA3	11	Placebo	13	144	144	144	144	HOURS	1	log(Parasitemia:::Asexual:::+:::Gametocyte:::Mean)	4.60517018598809	5.29831736654804	log(p/mL)	5.29831736654804	1	0	0	0	.	0	0	ORAL	0	0	5	.	.	0	LSA3-Control.TV-081	Mosquito:::Bites:::Treatment	4	DSM265	Coffeng2016	.	0	Placebo	13	0	UNKNOWN	UNKNWON	UNKNWON	0	Efficacy	.	.
3678	.	LSA3-Control.TV-081	52	LSA3	11	Placebo	13	151.2	151.2	151.2	151.2	HOURS	1	log(Parasitemia:::Asexual:::+:::Gametocyte:::Mean)	4.60517018598809	5.29831736654804	log(p/mL)	5.29831736654804	1	0	0	0	.	0	0	ORAL	0	0	5	.	.	0	LSA3-Control.TV-081	Mosquito:::Bites:::Treatment	4	DSM265	Coffeng2016	.	0	Placebo	13	0	UNKNOWN	UNKNWON	UNKNWON	0	Efficacy	.	.
3679	.	LSA3-Control.TV-081	52	LSA3	11	Placebo	13	168	168	168	168	HOURS	1	log(Parasitemia:::Asexual:::+:::Gametocyte:::Mean)	5.39362754635236	5.39362754635236	log(p/mL)	5.29831736654804	0	0	0	0	.	0	0	ORAL	0	0	5	.	.	0	LSA3-Control.TV-081	Mosquito:::Bites:::Treatment	4	DSM265	Coffeng2016	.	0	Placebo	13	0	UNKNOWN	UNKNWON	UNKNWON	0	Efficacy	.	.
3680	.	LSA3-Control.TV-081	52	LSA3	11	Placebo	13	175.2	175.2	175.2	175.2	HOURS	1	log(Parasitemia:::Asexual:::+:::Gametocyte:::Mean)	5.82894561761021	5.82894561761021	log(p/mL)	5.29831736654804	0	0	0	0	.	0	0	ORAL	0	0	5	.	.	0	LSA3-Control.TV-081	Mosquito:::Bites:::Treatment	4	DSM265	Coffeng2016	.	0	Placebo	13	0	UNKNOWN	UNKNWON	UNKNWON	0	Efficacy	.	.
3681	.	LSA3-Control.TV-081	52	LSA3	11	Placebo	13	182.4	182.4	182.4	182.4	HOURS	1	log(Parasitemia:::Asexual:::+:::Gametocyte:::Mean)	4.60517018598809	5.29831736654804	log(p/mL)	5.29831736654804	1	0	0	0	.	0	0	ORAL	0	0	5	.	.	0	LSA3-Control.TV-081	Mosquito:::Bites:::Treatment	4	DSM265	Coffeng2016	.	0	Placebo	13	0	UNKNOWN	UNKNWON	UNKNWON	0	Efficacy	.	.
3682	.	LSA3-Control.TV-081	52	LSA3	11	Placebo	13	192	192	192	192	HOURS	1	log(Parasitemia:::Asexual:::+:::Gametocyte:::Mean)	4.60517018598809	5.29831736654804	log(p/mL)	5.29831736654804	1	0	0	0	.	0	0	ORAL	0	0	5	.	.	0	LSA3-Control.TV-081	Mosquito:::Bites:::Treatment	4	DSM265	Coffeng2016	.	0	Placebo	13	0	UNKNOWN	UNKNWON	UNKNWON	0	Efficacy	.	.
3683	.	LSA3-Control.TV-081	52	LSA3	11	Placebo	13	199.2	199.2	199.2	199.2	HOURS	1	log(Parasitemia:::Asexual:::+:::Gametocyte:::Mean)	6.68085467879022	6.68085467879022	log(p/mL)	5.29831736654804	0	0	0	0	.	0	0	ORAL	0	0	5	.	.	0	LSA3-Control.TV-081	Mosquito:::Bites:::Treatment	4	DSM265	Coffeng2016	.	0	Placebo	13	0	UNKNOWN	UNKNWON	UNKNWON	0	Efficacy	.	.
3684	.	LSA3-Control.TV-081	52	LSA3	11	Placebo	13	206.4	206.4	206.4	206.4	HOURS	1	log(Parasitemia:::Asexual:::+:::Gametocyte:::Mean)	6.97073007814353	6.97073007814353	log(p/mL)	5.29831736654804	0	0	0	0	.	0	0	ORAL	0	0	5	.	.	0	LSA3-Control.TV-081	Mosquito:::Bites:::Treatment	4	DSM265	Coffeng2016	.	0	Placebo	13	0	UNKNOWN	UNKNWON	UNKNWON	0	Efficacy	.	.
3685	.	LSA3-Control.TV-081	52	LSA3	11	Placebo	13	216	216	216	216	HOURS	1	log(Parasitemia:::Asexual:::+:::Gametocyte:::Mean)	9.20903952624314	9.20903952624314	log(p/mL)	5.29831736654804	0	0	0	0	.	0	0	ORAL	0	0	5	.	.	0	LSA3-Control.TV-081	Mosquito:::Bites:::Treatment	4	DSM265	Coffeng2016	.	0	Placebo	13	0	UNKNOWN	UNKNWON	UNKNWON	0	Efficacy	.	.
3686	.	LSA3-Control.TV-081	52	LSA3	11	Placebo	13	223.2	223.2	223.2	223.2	HOURS	1	log(Parasitemia:::Asexual:::+:::Gametocyte:::Mean)	8.59378379357795	8.59378379357795	log(p/mL)	5.29831736654804	0	0	0	0	.	0	0	ORAL	0	0	5	.	.	0	LSA3-Control.TV-081	Mosquito:::Bites:::Treatment	4	DSM265	Coffeng2016	.	0	Placebo	13	0	UNKNOWN	UNKNWON	UNKNWON	0	Efficacy	.	.
3687	.	LSA3-Control.TV-081	52	LSA3	11	Placebo	13	230.4	230.4	230.4	230.4	HOURS	1	log(Parasitemia:::Asexual:::+:::Gametocyte:::Mean)	7.81359155295243	7.81359155295243	log(p/mL)	5.29831736654804	0	0	0	0	.	0	0	ORAL	0	0	5	.	.	0	LSA3-Control.TV-081	Mosquito:::Bites:::Treatment	4	DSM265	Coffeng2016	.	0	Placebo	13	0	UNKNOWN	UNKNWON	UNKNWON	0	Efficacy	.	.
3688	.	LSA3-Control.TV-081	52	LSA3	11	Placebo	13	240	240	240	240	HOURS	1	log(Parasitemia:::Asexual:::+:::Gametocyte:::Mean)	6.89264164117209	6.89264164117209	log(p/mL)	5.29831736654804	0	0	0	0	.	0	0	ORAL	0	0	5	.	.	0	LSA3-Control.TV-081	Mosquito:::Bites:::Treatment	4	DSM265	Coffeng2016	.	0	Placebo	13	0	UNKNOWN	UNKNWON	UNKNWON	0	Efficacy	.	.
3689	.	LSA3-Control.TV-081	52	LSA3	11	Placebo	13	247.2	247.2	247.2	247.2	HOURS	1	log(Parasitemia:::Asexual:::+:::Gametocyte:::Mean)	9.58128304604592	9.58128304604592	log(p/mL)	5.29831736654804	0	0	0	0	.	0	0	ORAL	0	0	5	.	.	0	LSA3-Control.TV-081	Mosquito:::Bites:::Treatment	4	DSM265	Coffeng2016	.	0	Placebo	13	0	UNKNOWN	UNKNWON	UNKNWON	0	Efficacy	.	.
3690	.	LSA3-Mon.AR-498	53	LSA3	11	Placebo	13	0	0	0	0	HOURS	.	Mosquito:::Bites	5	0	Sporozoites	.	0	1	1	5	2	0	0	ORAL	0	0	5	.	.	0	LSA3-Mon.AR-498	Mosquito:::Bites:::Treatment	4	DSM265	Coffeng2016	.	0	Placebo	13	0	UNKNOWN	UNKNWON	UNKNWON	0	Inoculum	.	.
3693	.	LSA3-Mon.AR-498	53	LSA3	11	Placebo	13	127.2	127.2	127.2	127.2	HOURS	1	log(Parasitemia:::Asexual:::+:::Gametocyte:::Mean)	4.60517018598809	5.29831736654804	log(p/mL)	5.29831736654804	1	0	0	0	.	0	0	ORAL	0	0	5	.	.	0	LSA3-Mon.AR-498	Mosquito:::Bites:::Treatment	4	DSM265	Coffeng2016	.	0	Placebo	13	0	UNKNOWN	UNKNWON	UNKNWON	0	Efficacy	.	.
3694	.	LSA3-Mon.AR-498	53	LSA3	11	Placebo	13	144	144	144	144	HOURS	1	log(Parasitemia:::Asexual:::+:::Gametocyte:::Mean)	4.60517018598809	5.29831736654804	log(p/mL)	5.29831736654804	1	0	0	0	.	0	0	ORAL	0	0	5	.	.	0	LSA3-Mon.AR-498	Mosquito:::Bites:::Treatment	4	DSM265	Coffeng2016	.	0	Placebo	13	0	UNKNOWN	UNKNWON	UNKNWON	0	Efficacy	.	.
3695	.	LSA3-Mon.AR-498	53	LSA3	11	Placebo	13	151.2	151.2	151.2	151.2	HOURS	1	log(Parasitemia:::Asexual:::+:::Gametocyte:::Mean)	5.7268477475872	5.7268477475872	log(p/mL)	5.29831736654804	0	0	0	0	.	0	0	ORAL	0	0	5	.	.	0	LSA3-Mon.AR-498	Mosquito:::Bites:::Treatment	4	DSM265	Coffeng2016	.	0	Placebo	13	0	UNKNOWN	UNKNWON	UNKNWON	0	Efficacy	.	.
3696	.	LSA3-Mon.AR-498	53	LSA3	11	Placebo	13	168	168	168	168	HOURS	1	log(Parasitemia:::Asexual:::+:::Gametocyte:::Mean)	7.96137020171951	7.96137020171951	log(p/mL)	5.29831736654804	0	0	0	0	.	0	0	ORAL	0	0	5	.	.	0	LSA3-Mon.AR-498	Mosquito:::Bites:::Treatment	4	DSM265	Coffeng2016	.	0	Placebo	13	0	UNKNOWN	UNKNWON	UNKNWON	0	Efficacy	.	.
3697	.	LSA3-Mon.AR-498	53	LSA3	11	Placebo	13	175.2	175.2	175.2	175.2	HOURS	1	log(Parasitemia:::Asexual:::+:::Gametocyte:::Mean)	9.12467354521909	9.12467354521909	log(p/mL)	5.29831736654804	0	0	0	0	.	0	0	ORAL	0	0	5	.	.	0	LSA3-Mon.AR-498	Mosquito:::Bites:::Treatment	4	DSM265	Coffeng2016	.	0	Placebo	13	0	UNKNOWN	UNKNWON	UNKNWON	0	Efficacy	.	.
3698	.	LSA3-Mon.AR-498	53	LSA3	11	Placebo	13	182.4	182.4	182.4	182.4	HOURS	1	log(Parasitemia:::Asexual:::+:::Gametocyte:::Mean)	7.84776253747361	7.84776253747361	log(p/mL)	5.29831736654804	0	0	0	0	.	0	0	ORAL	0	0	5	.	.	0	LSA3-Mon.AR-498	Mosquito:::Bites:::Treatment	4	DSM265	Coffeng2016	.	0	Placebo	13	0	UNKNOWN	UNKNWON	UNKNWON	0	Efficacy	.	.
3699	.	LSA3-Mon.AR-498	53	LSA3	11	Placebo	13	192	192	192	192	HOURS	1	log(Parasitemia:::Asexual:::+:::Gametocyte:::Mean)	7.44600149832412	7.44600149832412	log(p/mL)	5.29831736654804	0	0	0	0	.	0	0	ORAL	0	0	5	.	.	0	LSA3-Mon.AR-498	Mosquito:::Bites:::Treatment	4	DSM265	Coffeng2016	.	0	Placebo	13	0	UNKNOWN	UNKNWON	UNKNWON	0	Efficacy	.	.
3700	.	LSA3-Mon.AR-498	53	LSA3	11	Placebo	13	199.2	199.2	199.2	199.2	HOURS	1	log(Parasitemia:::Asexual:::+:::Gametocyte:::Mean)	8.10319175228579	8.10319175228579	log(p/mL)	5.29831736654804	0	0	0	0	.	0	0	ORAL	0	0	5	.	.	0	LSA3-Mon.AR-498	Mosquito:::Bites:::Treatment	4	DSM265	Coffeng2016	.	0	Placebo	13	0	UNKNOWN	UNKNWON	UNKNWON	0	Efficacy	.	.
3701	.	LSA3-Mon.AR-498	53	LSA3	11	Placebo	13	206.4	206.4	206.4	206.4	HOURS	1	log(Parasitemia:::Asexual:::+:::Gametocyte:::Mean)	9.95911145628413	9.95911145628413	log(p/mL)	5.29831736654804	0	0	0	0	.	0	0	ORAL	0	0	5	.	.	0	LSA3-Mon.AR-498	Mosquito:::Bites:::Treatment	4	DSM265	Coffeng2016	.	0	Placebo	13	0	UNKNOWN	UNKNWON	UNKNWON	0	Efficacy	.	.
3702	.	LSA3-Mon.AR-498	53	LSA3	11	Placebo	13	216	216	216	216	HOURS	1	log(Parasitemia:::Asexual:::+:::Gametocyte:::Mean)	11.4369942933364	11.4369942933364	log(p/mL)	5.29831736654804	0	0	0	0	.	0	0	ORAL	0	0	5	.	.	0	LSA3-Mon.AR-498	Mosquito:::Bites:::Treatment	4	DSM265	Coffeng2016	.	0	Placebo	13	0	UNKNOWN	UNKNWON	UNKNWON	0	Efficacy	.	.
3703	.	LSA3-Mon.HT-483	54	LSA3	11	Placebo	13	0	0	0	0	HOURS	.	Mosquito:::Bites	5	0	Sporozoites	.	0	1	1	5	2	0	0	ORAL	0	0	5	.	.	0	LSA3-Mon.HT-483	Mosquito:::Bites:::Treatment	4	DSM265	Coffeng2016	.	0	Placebo	13	0	UNKNOWN	UNKNWON	UNKNWON	0	Inoculum	.	.
3707	.	LSA3-Mon.HT-483	54	LSA3	11	Placebo	13	144	144	144	144	HOURS	1	log(Parasitemia:::Asexual:::+:::Gametocyte:::Mean)	4.60517018598809	5.29831736654804	log(p/mL)	5.29831736654804	1	0	0	0	.	0	0	ORAL	0	0	5	.	.	0	LSA3-Mon.HT-483	Mosquito:::Bites:::Treatment	4	DSM265	Coffeng2016	.	0	Placebo	13	0	UNKNOWN	UNKNWON	UNKNWON	0	Efficacy	.	.
3708	.	LSA3-Mon.HT-483	54	LSA3	11	Placebo	13	151.2	151.2	151.2	151.2	HOURS	1	log(Parasitemia:::Asexual:::+:::Gametocyte:::Mean)	4.60517018598809	5.29831736654804	log(p/mL)	5.29831736654804	1	0	0	0	.	0	0	ORAL	0	0	5	.	.	0	LSA3-Mon.HT-483	Mosquito:::Bites:::Treatment	4	DSM265	Coffeng2016	.	0	Placebo	13	0	UNKNOWN	UNKNWON	UNKNWON	0	Efficacy	.	.
3709	.	LSA3-Mon.HT-483	54	LSA3	11	Placebo	13	168	168	168	168	HOURS	1	log(Parasitemia:::Asexual:::+:::Gametocyte:::Mean)	6.6682282484174	6.6682282484174	log(p/mL)	5.29831736654804	0	0	0	0	.	0	0	ORAL	0	0	5	.	.	0	LSA3-Mon.HT-483	Mosquito:::Bites:::Treatment	4	DSM265	Coffeng2016	.	0	Placebo	13	0	UNKNOWN	UNKNWON	UNKNWON	0	Efficacy	.	.
3710	.	LSA3-Mon.HT-483	54	LSA3	11	Placebo	13	175.2	175.2	175.2	175.2	HOURS	1	log(Parasitemia:::Asexual:::+:::Gametocyte:::Mean)	7.37462901521894	7.37462901521894	log(p/mL)	5.29831736654804	0	0	0	0	.	0	0	ORAL	0	0	5	.	.	0	LSA3-Mon.HT-483	Mosquito:::Bites:::Treatment	4	DSM265	Coffeng2016	.	0	Placebo	13	0	UNKNOWN	UNKNWON	UNKNWON	0	Efficacy	.	.
3711	.	LSA3-Mon.HT-483	54	LSA3	11	Placebo	13	182.4	182.4	182.4	182.4	HOURS	1	log(Parasitemia:::Asexual:::+:::Gametocyte:::Mean)	6.8501261661455	6.8501261661455	log(p/mL)	5.29831736654804	0	0	0	0	.	0	0	ORAL	0	0	5	.	.	0	LSA3-Mon.HT-483	Mosquito:::Bites:::Treatment	4	DSM265	Coffeng2016	.	0	Placebo	13	0	UNKNOWN	UNKNWON	UNKNWON	0	Efficacy	.	.
3712	.	LSA3-Mon.HT-483	54	LSA3	11	Placebo	13	192	192	192	192	HOURS	1	log(Parasitemia:::Asexual:::+:::Gametocyte:::Mean)	5.80513496891649	5.80513496891649	log(p/mL)	5.29831736654804	0	0	0	0	.	0	0	ORAL	0	0	5	.	.	0	LSA3-Mon.HT-483	Mosquito:::Bites:::Treatment	4	DSM265	Coffeng2016	.	0	Placebo	13	0	UNKNOWN	UNKNWON	UNKNWON	0	Efficacy	.	.
3713	.	LSA3-Mon.HT-483	54	LSA3	11	Placebo	13	199.2	199.2	199.2	199.2	HOURS	1	log(Parasitemia:::Asexual:::+:::Gametocyte:::Mean)	6.58892647753352	6.58892647753352	log(p/mL)	5.29831736654804	0	0	0	0	.	0	0	ORAL	0	0	5	.	.	0	LSA3-Mon.HT-483	Mosquito:::Bites:::Treatment	4	DSM265	Coffeng2016	.	0	Placebo	13	0	UNKNOWN	UNKNWON	UNKNWON	0	Efficacy	.	.
3714	.	LSA3-Mon.HT-483	54	LSA3	11	Placebo	13	206.4	206.4	206.4	206.4	HOURS	1	log(Parasitemia:::Asexual:::+:::Gametocyte:::Mean)	7.76811037852599	7.76811037852599	log(p/mL)	5.29831736654804	0	0	0	0	.	0	0	ORAL	0	0	5	.	.	0	LSA3-Mon.HT-483	Mosquito:::Bites:::Treatment	4	DSM265	Coffeng2016	.	0	Placebo	13	0	UNKNOWN	UNKNWON	UNKNWON	0	Efficacy	.	.
3715	.	LSA3-Mon.HT-483	54	LSA3	11	Placebo	13	216	216	216	216	HOURS	1	log(Parasitemia:::Asexual:::+:::Gametocyte:::Mean)	9.98155908795628	9.98155908795628	log(p/mL)	5.29831736654804	0	0	0	0	.	0	0	ORAL	0	0	5	.	.	0	LSA3-Mon.HT-483	Mosquito:::Bites:::Treatment	4	DSM265	Coffeng2016	.	0	Placebo	13	0	UNKNOWN	UNKNWON	UNKNWON	0	Efficacy	.	.
3716	.	LSA3-Mon.HT-483	54	LSA3	11	Placebo	13	223.2	223.2	223.2	223.2	HOURS	1	log(Parasitemia:::Asexual:::+:::Gametocyte:::Mean)	9.84548760823814	9.84548760823814	log(p/mL)	5.29831736654804	0	0	0	0	.	0	0	ORAL	0	0	5	.	.	0	LSA3-Mon.HT-483	Mosquito:::Bites:::Treatment	4	DSM265	Coffeng2016	.	0	Placebo	13	0	UNKNOWN	UNKNWON	UNKNWON	0	Efficacy	.	.
3717	.	LSA3-Mon.MV-494	55	LSA3	11	Placebo	13	0	0	0	0	HOURS	.	Mosquito:::Bites	5	0	Sporozoites	.	0	1	1	5	2	0	0	ORAL	0	0	5	.	.	0	LSA3-Mon.MV-494	Mosquito:::Bites:::Treatment	4	DSM265	Coffeng2016	.	0	Placebo	13	0	UNKNOWN	UNKNWON	UNKNWON	0	Inoculum	.	.
3721	.	LSA3-Mon.MV-494	55	LSA3	11	Placebo	13	144	144	144	144	HOURS	1	log(Parasitemia:::Asexual:::+:::Gametocyte:::Mean)	4.60517018598809	5.29831736654804	log(p/mL)	5.29831736654804	1	0	0	0	.	0	0	ORAL	0	0	5	.	.	0	LSA3-Mon.MV-494	Mosquito:::Bites:::Treatment	4	DSM265	Coffeng2016	.	0	Placebo	13	0	UNKNOWN	UNKNWON	UNKNWON	0	Efficacy	.	.
3722	.	LSA3-Mon.MV-494	55	LSA3	11	Placebo	13	151.2	151.2	151.2	151.2	HOURS	1	log(Parasitemia:::Asexual:::+:::Gametocyte:::Mean)	4.60517018598809	5.29831736654804	log(p/mL)	5.29831736654804	1	0	0	0	.	0	0	ORAL	0	0	5	.	.	0	LSA3-Mon.MV-494	Mosquito:::Bites:::Treatment	4	DSM265	Coffeng2016	.	0	Placebo	13	0	UNKNOWN	UNKNWON	UNKNWON	0	Efficacy	.	.
3723	.	LSA3-Mon.MV-494	55	LSA3	11	Placebo	13	168	168	168	168	HOURS	1	log(Parasitemia:::Asexual:::+:::Gametocyte:::Mean)	5.34710753071747	5.34710753071747	log(p/mL)	5.29831736654804	0	0	0	0	.	0	0	ORAL	0	0	5	.	.	0	LSA3-Mon.MV-494	Mosquito:::Bites:::Treatment	4	DSM265	Coffeng2016	.	0	Placebo	13	0	UNKNOWN	UNKNWON	UNKNWON	0	Efficacy	.	.
3724	.	LSA3-Mon.MV-494	55	LSA3	11	Placebo	13	175.2	175.2	175.2	175.2	HOURS	1	log(Parasitemia:::Asexual:::+:::Gametocyte:::Mean)	6.65415252018322	6.65415252018322	log(p/mL)	5.29831736654804	0	0	0	0	.	0	0	ORAL	0	0	5	.	.	0	LSA3-Mon.MV-494	Mosquito:::Bites:::Treatment	4	DSM265	Coffeng2016	.	0	Placebo	13	0	UNKNOWN	UNKNWON	UNKNWON	0	Efficacy	.	.
3725	.	LSA3-Mon.MV-494	55	LSA3	11	Placebo	13	182.4	182.4	182.4	182.4	HOURS	1	log(Parasitemia:::Asexual:::+:::Gametocyte:::Mean)	5.73979291217923	5.73979291217923	log(p/mL)	5.29831736654804	0	0	0	0	.	0	0	ORAL	0	0	5	.	.	0	LSA3-Mon.MV-494	Mosquito:::Bites:::Treatment	4	DSM265	Coffeng2016	.	0	Placebo	13	0	UNKNOWN	UNKNWON	UNKNWON	0	Efficacy	.	.
3726	.	LSA3-Mon.MV-494	55	LSA3	11	Placebo	13	192	192	192	192	HOURS	1	log(Parasitemia:::Asexual:::+:::Gametocyte:::Mean)	5.36129216570943	5.36129216570943	log(p/mL)	5.29831736654804	0	0	0	0	.	0	0	ORAL	0	0	5	.	.	0	LSA3-Mon.MV-494	Mosquito:::Bites:::Treatment	4	DSM265	Coffeng2016	.	0	Placebo	13	0	UNKNOWN	UNKNWON	UNKNWON	0	Efficacy	.	.
3727	.	LSA3-Mon.MV-494	55	LSA3	11	Placebo	13	199.2	199.2	199.2	199.2	HOURS	1	log(Parasitemia:::Asexual:::+:::Gametocyte:::Mean)	4.60517018598809	5.29831736654804	log(p/mL)	5.29831736654804	1	0	0	0	.	0	0	ORAL	0	0	5	.	.	0	LSA3-Mon.MV-494	Mosquito:::Bites:::Treatment	4	DSM265	Coffeng2016	.	0	Placebo	13	0	UNKNOWN	UNKNWON	UNKNWON	0	Efficacy	.	.
3728	.	LSA3-Mon.MV-494	55	LSA3	11	Placebo	13	206.4	206.4	206.4	206.4	HOURS	1	log(Parasitemia:::Asexual:::+:::Gametocyte:::Mean)	8.49923286603924	8.49923286603924	log(p/mL)	5.29831736654804	0	0	0	0	.	0	0	ORAL	0	0	5	.	.	0	LSA3-Mon.MV-494	Mosquito:::Bites:::Treatment	4	DSM265	Coffeng2016	.	0	Placebo	13	0	UNKNOWN	UNKNWON	UNKNWON	0	Efficacy	.	.
3729	.	LSA3-Mon.MV-494	55	LSA3	11	Placebo	13	216	216	216	216	HOURS	1	log(Parasitemia:::Asexual:::+:::Gametocyte:::Mean)	8.12326131912175	8.12326131912175	log(p/mL)	5.29831736654804	0	0	0	0	.	0	0	ORAL	0	0	5	.	.	0	LSA3-Mon.MV-494	Mosquito:::Bites:::Treatment	4	DSM265	Coffeng2016	.	0	Placebo	13	0	UNKNOWN	UNKNWON	UNKNWON	0	Efficacy	.	.
3730	.	LSA3-Mon.MV-494	55	LSA3	11	Placebo	13	223.2	223.2	223.2	223.2	HOURS	1	log(Parasitemia:::Asexual:::+:::Gametocyte:::Mean)	8.12296471523406	8.12296471523406	log(p/mL)	5.29831736654804	0	0	0	0	.	0	0	ORAL	0	0	5	.	.	0	LSA3-Mon.MV-494	Mosquito:::Bites:::Treatment	4	DSM265	Coffeng2016	.	0	Placebo	13	0	UNKNOWN	UNKNWON	UNKNWON	0	Efficacy	.	.
3731	.	LSA3-Mon.MV-494	55	LSA3	11	Placebo	13	230.4	230.4	230.4	230.4	HOURS	1	log(Parasitemia:::Asexual:::+:::Gametocyte:::Mean)	9.3811795916611	9.3811795916611	log(p/mL)	5.29831736654804	0	0	0	0	.	0	0	ORAL	0	0	5	.	.	0	LSA3-Mon.MV-494	Mosquito:::Bites:::Treatment	4	DSM265	Coffeng2016	.	0	Placebo	13	0	UNKNOWN	UNKNWON	UNKNWON	0	Efficacy	.	.
3732	.	LSA3-Mon.MV-494	55	LSA3	11	Placebo	13	240	240	240	240	HOURS	1	log(Parasitemia:::Asexual:::+:::Gametocyte:::Mean)	8.88806685475478	8.88806685475478	log(p/mL)	5.29831736654804	0	0	0	0	.	0	0	ORAL	0	0	5	.	.	0	LSA3-Mon.MV-494	Mosquito:::Bites:::Treatment	4	DSM265	Coffeng2016	.	0	Placebo	13	0	UNKNOWN	UNKNWON	UNKNWON	0	Efficacy	.	.
3733	.	LSA3-Mon.MV-494	55	LSA3	11	Placebo	13	247.2	247.2	247.2	247.2	HOURS	1	log(Parasitemia:::Asexual:::+:::Gametocyte:::Mean)	9.38873757187798	9.38873757187798	log(p/mL)	5.29831736654804	0	0	0	0	.	0	0	ORAL	0	0	5	.	.	0	LSA3-Mon.MV-494	Mosquito:::Bites:::Treatment	4	DSM265	Coffeng2016	.	0	Placebo	13	0	UNKNOWN	UNKNWON	UNKNWON	0	Efficacy	.	.
3734	.	LSA3-Mon.PC-593	56	LSA3	11	Placebo	13	0	0	0	0	HOURS	.	Mosquito:::Bites	5	0	Sporozoites	.	0	1	1	5	2	0	0	ORAL	0	0	5	.	.	0	LSA3-Mon.PC-593	Mosquito:::Bites:::Treatment	4	DSM265	Coffeng2016	.	0	Placebo	13	0	UNKNOWN	UNKNWON	UNKNWON	0	Inoculum	.	.
3740	.	LSA3-Mon.PC-593	56	LSA3	11	Placebo	13	168	168	168	168	HOURS	1	log(Parasitemia:::Asexual:::+:::Gametocyte:::Mean)	4.60517018598809	5.29831736654804	log(p/mL)	5.29831736654804	1	0	0	0	.	0	0	ORAL	0	0	5	.	.	0	LSA3-Mon.PC-593	Mosquito:::Bites:::Treatment	4	DSM265	Coffeng2016	.	0	Placebo	13	0	UNKNOWN	UNKNWON	UNKNWON	0	Efficacy	.	.
3741	.	LSA3-Mon.PC-593	56	LSA3	11	Placebo	13	175.2	175.2	175.2	175.2	HOURS	1	log(Parasitemia:::Asexual:::+:::Gametocyte:::Mean)	4.60517018598809	5.29831736654804	log(p/mL)	5.29831736654804	1	0	0	0	.	0	0	ORAL	0	0	5	.	.	0	LSA3-Mon.PC-593	Mosquito:::Bites:::Treatment	4	DSM265	Coffeng2016	.	0	Placebo	13	0	UNKNOWN	UNKNWON	UNKNWON	0	Efficacy	.	.
3742	.	LSA3-Mon.PC-593	56	LSA3	11	Placebo	13	182.4	182.4	182.4	182.4	HOURS	1	log(Parasitemia:::Asexual:::+:::Gametocyte:::Mean)	5.89164421182577	5.89164421182577	log(p/mL)	5.29831736654804	0	0	0	0	.	0	0	ORAL	0	0	5	.	.	0	LSA3-Mon.PC-593	Mosquito:::Bites:::Treatment	4	DSM265	Coffeng2016	.	0	Placebo	13	0	UNKNOWN	UNKNWON	UNKNWON	0	Efficacy	.	.
3743	.	LSA3-Mon.PC-593	56	LSA3	11	Placebo	13	192	192	192	192	HOURS	1	log(Parasitemia:::Asexual:::+:::Gametocyte:::Mean)	4.60517018598809	5.29831736654804	log(p/mL)	5.29831736654804	1	0	0	0	.	0	0	ORAL	0	0	5	.	.	0	LSA3-Mon.PC-593	Mosquito:::Bites:::Treatment	4	DSM265	Coffeng2016	.	0	Placebo	13	0	UNKNOWN	UNKNWON	UNKNWON	0	Efficacy	.	.
3744	.	LSA3-Mon.PC-593	56	LSA3	11	Placebo	13	199.2	199.2	199.2	199.2	HOURS	1	log(Parasitemia:::Asexual:::+:::Gametocyte:::Mean)	4.60517018598809	5.29831736654804	log(p/mL)	5.29831736654804	1	0	0	0	.	0	0	ORAL	0	0	5	.	.	0	LSA3-Mon.PC-593	Mosquito:::Bites:::Treatment	4	DSM265	Coffeng2016	.	0	Placebo	13	0	UNKNOWN	UNKNWON	UNKNWON	0	Efficacy	.	.
3745	.	LSA3-Mon.PC-593	56	LSA3	11	Placebo	13	206.4	206.4	206.4	206.4	HOURS	1	log(Parasitemia:::Asexual:::+:::Gametocyte:::Mean)	7.62705741701893	7.62705741701893	log(p/mL)	5.29831736654804	0	0	0	0	.	0	0	ORAL	0	0	5	.	.	0	LSA3-Mon.PC-593	Mosquito:::Bites:::Treatment	4	DSM265	Coffeng2016	.	0	Placebo	13	0	UNKNOWN	UNKNWON	UNKNWON	0	Efficacy	.	.
3746	.	LSA3-Mon.PC-593	56	LSA3	11	Placebo	13	216	216	216	216	HOURS	1	log(Parasitemia:::Asexual:::+:::Gametocyte:::Mean)	4.60517018598809	5.29831736654804	log(p/mL)	5.29831736654804	1	0	0	0	.	0	0	ORAL	0	0	5	.	.	0	LSA3-Mon.PC-593	Mosquito:::Bites:::Treatment	4	DSM265	Coffeng2016	.	0	Placebo	13	0	UNKNOWN	UNKNWON	UNKNWON	0	Efficacy	.	.
3747	.	LSA3-Mon.PC-593	56	LSA3	11	Placebo	13	223.2	223.2	223.2	223.2	HOURS	1	log(Parasitemia:::Asexual:::+:::Gametocyte:::Mean)	5.76519110278484	5.76519110278484	log(p/mL)	5.29831736654804	0	0	0	0	.	0	0	ORAL	0	0	5	.	.	0	LSA3-Mon.PC-593	Mosquito:::Bites:::Treatment	4	DSM265	Coffeng2016	.	0	Placebo	13	0	UNKNOWN	UNKNWON	UNKNWON	0	Efficacy	.	.
3748	.	LSA3-Mon.PC-593	56	LSA3	11	Placebo	13	230.4	230.4	230.4	230.4	HOURS	1	log(Parasitemia:::Asexual:::+:::Gametocyte:::Mean)	4.60517018598809	5.29831736654804	log(p/mL)	5.29831736654804	1	0	0	0	.	0	0	ORAL	0	0	5	.	.	0	LSA3-Mon.PC-593	Mosquito:::Bites:::Treatment	4	DSM265	Coffeng2016	.	0	Placebo	13	0	UNKNOWN	UNKNWON	UNKNWON	0	Efficacy	.	.
3749	.	LSA3-Mon.PC-593	56	LSA3	11	Placebo	13	240	240	240	240	HOURS	1	log(Parasitemia:::Asexual:::+:::Gametocyte:::Mean)	5.60947179518496	5.60947179518496	log(p/mL)	5.29831736654804	0	0	0	0	.	0	0	ORAL	0	0	5	.	.	0	LSA3-Mon.PC-593	Mosquito:::Bites:::Treatment	4	DSM265	Coffeng2016	.	0	Placebo	13	0	UNKNOWN	UNKNWON	UNKNWON	0	Efficacy	.	.
3750	.	LSA3-Mon.PC-593	56	LSA3	11	Placebo	13	247.2	247.2	247.2	247.2	HOURS	1	log(Parasitemia:::Asexual:::+:::Gametocyte:::Mean)	7.13966033596492	7.13966033596492	log(p/mL)	5.29831736654804	0	0	0	0	.	0	0	ORAL	0	0	5	.	.	0	LSA3-Mon.PC-593	Mosquito:::Bites:::Treatment	4	DSM265	Coffeng2016	.	0	Placebo	13	0	UNKNOWN	UNKNWON	UNKNWON	0	Efficacy	.	.
3751	.	LSA3-Mon.PC-593	56	LSA3	11	Placebo	13	254.4	254.4	254.4	254.4	HOURS	1	log(Parasitemia:::Asexual:::+:::Gametocyte:::Mean)	6.78219205600679	6.78219205600679	log(p/mL)	5.29831736654804	0	0	0	0	.	0	0	ORAL	0	0	5	.	.	0	LSA3-Mon.PC-593	Mosquito:::Bites:::Treatment	4	DSM265	Coffeng2016	.	0	Placebo	13	0	UNKNOWN	UNKNWON	UNKNWON	0	Efficacy	.	.
3752	.	LSA3-Mon.PC-593	56	LSA3	11	Placebo	13	264	264	264	264	HOURS	1	log(Parasitemia:::Asexual:::+:::Gametocyte:::Mean)	7.07665381544395	7.07665381544395	log(p/mL)	5.29831736654804	0	0	0	0	.	0	0	ORAL	0	0	5	.	.	0	LSA3-Mon.PC-593	Mosquito:::Bites:::Treatment	4	DSM265	Coffeng2016	.	0	Placebo	13	0	UNKNOWN	UNKNWON	UNKNWON	0	Efficacy	.	.
3753	.	LSA3-Mon.PC-593	56	LSA3	11	Placebo	13	271.2	271.2	271.2	271.2	HOURS	1	log(Parasitemia:::Asexual:::+:::Gametocyte:::Mean)	8.14148104145742	8.14148104145742	log(p/mL)	5.29831736654804	0	0	0	0	.	0	0	ORAL	0	0	5	.	.	0	LSA3-Mon.PC-593	Mosquito:::Bites:::Treatment	4	DSM265	Coffeng2016	.	0	Placebo	13	0	UNKNOWN	UNKNWON	UNKNWON	0	Efficacy	.	.
3754	.	LSA3-Mon.PC-593	56	LSA3	11	Placebo	13	278.4	278.4	278.4	278.4	HOURS	1	log(Parasitemia:::Asexual:::+:::Gametocyte:::Mean)	7.95296679092313	7.95296679092313	log(p/mL)	5.29831736654804	0	0	0	0	.	0	0	ORAL	0	0	5	.	.	0	LSA3-Mon.PC-593	Mosquito:::Bites:::Treatment	4	DSM265	Coffeng2016	.	0	Placebo	13	0	UNKNOWN	UNKNWON	UNKNWON	0	Efficacy	.	.
3755	.	LSA3-Mon.PC-593	56	LSA3	11	Placebo	13	288	288	288	288	HOURS	1	log(Parasitemia:::Asexual:::+:::Gametocyte:::Mean)	9.55598470176581	9.55598470176581	log(p/mL)	5.29831736654804	0	0	0	0	.	0	0	ORAL	0	0	5	.	.	0	LSA3-Mon.PC-593	Mosquito:::Bites:::Treatment	4	DSM265	Coffeng2016	.	0	Placebo	13	0	UNKNOWN	UNKNWON	UNKNWON	0	Efficacy	.	.
3756	.	LSA3-Mon.PC-593	56	LSA3	11	Placebo	13	295.2	295.2	295.2	295.2	HOURS	1	log(Parasitemia:::Asexual:::+:::Gametocyte:::Mean)	9.27190572763434	9.27190572763434	log(p/mL)	5.29831736654804	0	0	0	0	.	0	0	ORAL	0	0	5	.	.	0	LSA3-Mon.PC-593	Mosquito:::Bites:::Treatment	4	DSM265	Coffeng2016	.	0	Placebo	13	0	UNKNOWN	UNKNWON	UNKNWON	0	Efficacy	.	.
3757	.	LSA3-Mon.SB-611	57	LSA3	11	Placebo	13	0	0	0	0	HOURS	.	Mosquito:::Bites	5	0	Sporozoites	.	0	1	1	5	2	0	0	ORAL	0	0	5	.	.	0	LSA3-Mon.SB-611	Mosquito:::Bites:::Treatment	4	DSM265	Coffeng2016	.	0	Placebo	13	0	UNKNOWN	UNKNWON	UNKNWON	0	Inoculum	.	.
3761	.	LSA3-Mon.SB-611	57	LSA3	11	Placebo	13	144	144	144	144	HOURS	1	log(Parasitemia:::Asexual:::+:::Gametocyte:::Mean)	4.60517018598809	5.29831736654804	log(p/mL)	5.29831736654804	1	0	0	0	.	0	0	ORAL	0	0	5	.	.	0	LSA3-Mon.SB-611	Mosquito:::Bites:::Treatment	4	DSM265	Coffeng2016	.	0	Placebo	13	0	UNKNOWN	UNKNWON	UNKNWON	0	Efficacy	.	.
3762	.	LSA3-Mon.SB-611	57	LSA3	11	Placebo	13	151.2	151.2	151.2	151.2	HOURS	1	log(Parasitemia:::Asexual:::+:::Gametocyte:::Mean)	4.60517018598809	5.29831736654804	log(p/mL)	5.29831736654804	1	0	0	0	.	0	0	ORAL	0	0	5	.	.	0	LSA3-Mon.SB-611	Mosquito:::Bites:::Treatment	4	DSM265	Coffeng2016	.	0	Placebo	13	0	UNKNOWN	UNKNWON	UNKNWON	0	Efficacy	.	.
3763	.	LSA3-Mon.SB-611	57	LSA3	11	Placebo	13	168	168	168	168	HOURS	1	log(Parasitemia:::Asexual:::+:::Gametocyte:::Mean)	5.53733426701854	5.53733426701854	log(p/mL)	5.29831736654804	0	0	0	0	.	0	0	ORAL	0	0	5	.	.	0	LSA3-Mon.SB-611	Mosquito:::Bites:::Treatment	4	DSM265	Coffeng2016	.	0	Placebo	13	0	UNKNOWN	UNKNWON	UNKNWON	0	Efficacy	.	.
3764	.	LSA3-Mon.SB-611	57	LSA3	11	Placebo	13	175.2	175.2	175.2	175.2	HOURS	1	log(Parasitemia:::Asexual:::+:::Gametocyte:::Mean)	4.60517018598809	5.29831736654804	log(p/mL)	5.29831736654804	1	0	0	0	.	0	0	ORAL	0	0	5	.	.	0	LSA3-Mon.SB-611	Mosquito:::Bites:::Treatment	4	DSM265	Coffeng2016	.	0	Placebo	13	0	UNKNOWN	UNKNWON	UNKNWON	0	Efficacy	.	.
3765	.	LSA3-Mon.SB-611	57	LSA3	11	Placebo	13	182.4	182.4	182.4	182.4	HOURS	1	log(Parasitemia:::Asexual:::+:::Gametocyte:::Mean)	6.32793678372919	6.32793678372919	log(p/mL)	5.29831736654804	0	0	0	0	.	0	0	ORAL	0	0	5	.	.	0	LSA3-Mon.SB-611	Mosquito:::Bites:::Treatment	4	DSM265	Coffeng2016	.	0	Placebo	13	0	UNKNOWN	UNKNWON	UNKNWON	0	Efficacy	.	.
3766	.	LSA3-Mon.SB-611	57	LSA3	11	Placebo	13	192	192	192	192	HOURS	1	log(Parasitemia:::Asexual:::+:::Gametocyte:::Mean)	5.4380793089232	5.4380793089232	log(p/mL)	5.29831736654804	0	0	0	0	.	0	0	ORAL	0	0	5	.	.	0	LSA3-Mon.SB-611	Mosquito:::Bites:::Treatment	4	DSM265	Coffeng2016	.	0	Placebo	13	0	UNKNOWN	UNKNWON	UNKNWON	0	Efficacy	.	.
3767	.	LSA3-Mon.SB-611	57	LSA3	11	Placebo	13	199.2	199.2	199.2	199.2	HOURS	1	log(Parasitemia:::Asexual:::+:::Gametocyte:::Mean)	6.25958146406492	6.25958146406492	log(p/mL)	5.29831736654804	0	0	0	0	.	0	0	ORAL	0	0	5	.	.	0	LSA3-Mon.SB-611	Mosquito:::Bites:::Treatment	4	DSM265	Coffeng2016	.	0	Placebo	13	0	UNKNOWN	UNKNWON	UNKNWON	0	Efficacy	.	.
3768	.	LSA3-Mon.SB-611	57	LSA3	11	Placebo	13	206.4	206.4	206.4	206.4	HOURS	1	log(Parasitemia:::Asexual:::+:::Gametocyte:::Mean)	7.94378269245863	7.94378269245863	log(p/mL)	5.29831736654804	0	0	0	0	.	0	0	ORAL	0	0	5	.	.	0	LSA3-Mon.SB-611	Mosquito:::Bites:::Treatment	4	DSM265	Coffeng2016	.	0	Placebo	13	0	UNKNOWN	UNKNWON	UNKNWON	0	Efficacy	.	.
3769	.	LSA3-Mon.SB-611	57	LSA3	11	Placebo	13	216	216	216	216	HOURS	1	log(Parasitemia:::Asexual:::+:::Gametocyte:::Mean)	8.24722005274523	8.24722005274523	log(p/mL)	5.29831736654804	0	0	0	0	.	0	0	ORAL	0	0	5	.	.	0	LSA3-Mon.SB-611	Mosquito:::Bites:::Treatment	4	DSM265	Coffeng2016	.	0	Placebo	13	0	UNKNOWN	UNKNWON	UNKNWON	0	Efficacy	.	.
3770	.	LSA3-Mon.SW-574	58	LSA3	11	Placebo	13	0	0	0	0	HOURS	.	Mosquito:::Bites	5	0	Sporozoites	.	0	1	1	5	2	0	0	ORAL	0	0	5	.	.	0	LSA3-Mon.SW-574	Mosquito:::Bites:::Treatment	4	DSM265	Coffeng2016	.	0	Placebo	13	0	UNKNOWN	UNKNWON	UNKNWON	0	Inoculum	.	.
3773	.	LSA3-Mon.SW-574	58	LSA3	11	Placebo	13	127.2	127.2	127.2	127.2	HOURS	1	log(Parasitemia:::Asexual:::+:::Gametocyte:::Mean)	4.60517018598809	5.29831736654804	log(p/mL)	5.29831736654804	1	0	0	0	.	0	0	ORAL	0	0	5	.	.	0	LSA3-Mon.SW-574	Mosquito:::Bites:::Treatment	4	DSM265	Coffeng2016	.	0	Placebo	13	0	UNKNOWN	UNKNWON	UNKNWON	0	Efficacy	.	.
3774	.	LSA3-Mon.SW-574	58	LSA3	11	Placebo	13	144	144	144	144	HOURS	1	log(Parasitemia:::Asexual:::+:::Gametocyte:::Mean)	4.60517018598809	5.29831736654804	log(p/mL)	5.29831736654804	1	0	0	0	.	0	0	ORAL	0	0	5	.	.	0	LSA3-Mon.SW-574	Mosquito:::Bites:::Treatment	4	DSM265	Coffeng2016	.	0	Placebo	13	0	UNKNOWN	UNKNWON	UNKNWON	0	Efficacy	.	.
3775	.	LSA3-Mon.SW-574	58	LSA3	11	Placebo	13	151.2	151.2	151.2	151.2	HOURS	1	log(Parasitemia:::Asexual:::+:::Gametocyte:::Mean)	7.97039490719143	7.97039490719143	log(p/mL)	5.29831736654804	0	0	0	0	.	0	0	ORAL	0	0	5	.	.	0	LSA3-Mon.SW-574	Mosquito:::Bites:::Treatment	4	DSM265	Coffeng2016	.	0	Placebo	13	0	UNKNOWN	UNKNWON	UNKNWON	0	Efficacy	.	.
3776	.	LSA3-Mon.SW-574	58	LSA3	11	Placebo	13	168	168	168	168	HOURS	1	log(Parasitemia:::Asexual:::+:::Gametocyte:::Mean)	6.69703424766648	6.69703424766648	log(p/mL)	5.29831736654804	0	0	0	0	.	0	0	ORAL	0	0	5	.	.	0	LSA3-Mon.SW-574	Mosquito:::Bites:::Treatment	4	DSM265	Coffeng2016	.	0	Placebo	13	0	UNKNOWN	UNKNWON	UNKNWON	0	Efficacy	.	.
3777	.	LSA3-Mon.SW-574	58	LSA3	11	Placebo	13	175.2	175.2	175.2	175.2	HOURS	1	log(Parasitemia:::Asexual:::+:::Gametocyte:::Mean)	7.51697722460432	7.51697722460432	log(p/mL)	5.29831736654804	0	0	0	0	.	0	0	ORAL	0	0	5	.	.	0	LSA3-Mon.SW-574	Mosquito:::Bites:::Treatment	4	DSM265	Coffeng2016	.	0	Placebo	13	0	UNKNOWN	UNKNWON	UNKNWON	0	Efficacy	.	.
3778	.	LSA3-Mon.SW-574	58	LSA3	11	Placebo	13	182.4	182.4	182.4	182.4	HOURS	1	log(Parasitemia:::Asexual:::+:::Gametocyte:::Mean)	8.52793528794814	8.52793528794814	log(p/mL)	5.29831736654804	0	0	0	0	.	0	0	ORAL	0	0	5	.	.	0	LSA3-Mon.SW-574	Mosquito:::Bites:::Treatment	4	DSM265	Coffeng2016	.	0	Placebo	13	0	UNKNOWN	UNKNWON	UNKNWON	0	Efficacy	.	.
3779	.	LSA3-Mon.SW-574	58	LSA3	11	Placebo	13	192	192	192	192	HOURS	1	log(Parasitemia:::Asexual:::+:::Gametocyte:::Mean)	7.85205020726589	7.85205020726589	log(p/mL)	5.29831736654804	0	0	0	0	.	0	0	ORAL	0	0	5	.	.	0	LSA3-Mon.SW-574	Mosquito:::Bites:::Treatment	4	DSM265	Coffeng2016	.	0	Placebo	13	0	UNKNOWN	UNKNWON	UNKNWON	0	Efficacy	.	.
3780	.	LSA3-Mon.SW-574	58	LSA3	11	Placebo	13	199.2	199.2	199.2	199.2	HOURS	1	log(Parasitemia:::Asexual:::+:::Gametocyte:::Mean)	6.67076632084587	6.67076632084587	log(p/mL)	5.29831736654804	0	0	0	0	.	0	0	ORAL	0	0	5	.	.	0	LSA3-Mon.SW-574	Mosquito:::Bites:::Treatment	4	DSM265	Coffeng2016	.	0	Placebo	13	0	UNKNOWN	UNKNWON	UNKNWON	0	Efficacy	.	.
3781	.	LSA3-Mon.SW-574	58	LSA3	11	Placebo	13	206.4	206.4	206.4	206.4	HOURS	1	log(Parasitemia:::Asexual:::+:::Gametocyte:::Mean)	8.53601494565683	8.53601494565683	log(p/mL)	5.29831736654804	0	0	0	0	.	0	0	ORAL	0	0	5	.	.	0	LSA3-Mon.SW-574	Mosquito:::Bites:::Treatment	4	DSM265	Coffeng2016	.	0	Placebo	13	0	UNKNOWN	UNKNWON	UNKNWON	0	Efficacy	.	.
3782	.	LSA3-Mon.SW-574	58	LSA3	11	Placebo	13	216	216	216	216	HOURS	1	log(Parasitemia:::Asexual:::+:::Gametocyte:::Mean)	11.207622383761	11.207622383761	log(p/mL)	5.29831736654804	0	0	0	0	.	0	0	ORAL	0	0	5	.	.	0	LSA3-Mon.SW-574	Mosquito:::Bites:::Treatment	4	DSM265	Coffeng2016	.	0	Placebo	13	0	UNKNOWN	UNKNWON	UNKNWON	0	Efficacy	.	.
4611	.	TIP-1-NF54.1089-18	59	TIP-1	14	Placebo	13	0	0	0	0	HOURS	.	Mosquito:::Bites	5	0	Sporozoites	.	0	1	1	5	2	0	0	ORAL	0	0	5	.	.	0	TIP-1-NF54.1089-18	Mosquito:::Bites:::Treatment	4	DSM265	Coffeng2016	.	0	Placebo	13	0	UNKNOWN	UNKNWON	UNKNWON	0	Inoculum	.	.
4616	.	TIP-1-NF54.1089-18	59	TIP-1	14	Placebo	13	151.2	151.2	151.2	151.2	HOURS	1	log(Parasitemia:::Asexual:::+:::Gametocyte:::Mean)	2.30258509299405	2.99573227355399	log(p/mL)	2.99573227355399	1	0	0	0	.	0	0	ORAL	0	0	5	.	.	0	TIP-1-NF54.1089-18	Mosquito:::Bites:::Treatment	4	DSM265	Coffeng2016	.	0	Placebo	13	0	UNKNOWN	UNKNWON	UNKNWON	0	Efficacy	.	.
4617	.	TIP-1-NF54.1089-18	59	TIP-1	14	Placebo	13	168	168	168	168	HOURS	1	log(Parasitemia:::Asexual:::+:::Gametocyte:::Mean)	2.30258509299405	2.99573227355399	log(p/mL)	2.99573227355399	1	0	0	0	.	0	0	ORAL	0	0	5	.	.	0	TIP-1-NF54.1089-18	Mosquito:::Bites:::Treatment	4	DSM265	Coffeng2016	.	0	Placebo	13	0	UNKNOWN	UNKNWON	UNKNWON	0	Efficacy	.	.
4618	.	TIP-1-NF54.1089-18	59	TIP-1	14	Placebo	13	175.2	175.2	175.2	175.2	HOURS	1	log(Parasitemia:::Asexual:::+:::Gametocyte:::Mean)	5.59471137960184	5.59471137960184	log(p/mL)	2.99573227355399	0	0	0	0	.	0	0	ORAL	0	0	5	.	.	0	TIP-1-NF54.1089-18	Mosquito:::Bites:::Treatment	4	DSM265	Coffeng2016	.	0	Placebo	13	0	UNKNOWN	UNKNWON	UNKNWON	0	Efficacy	.	.
4619	.	TIP-1-NF54.1089-18	59	TIP-1	14	Placebo	13	182.4	182.4	182.4	182.4	HOURS	1	log(Parasitemia:::Asexual:::+:::Gametocyte:::Mean)	4.88280192258637	4.88280192258637	log(p/mL)	2.99573227355399	0	0	0	0	.	0	0	ORAL	0	0	5	.	.	0	TIP-1-NF54.1089-18	Mosquito:::Bites:::Treatment	4	DSM265	Coffeng2016	.	0	Placebo	13	0	UNKNOWN	UNKNWON	UNKNWON	0	Efficacy	.	.
4620	.	TIP-1-NF54.1089-18	59	TIP-1	14	Placebo	13	192	192	192	192	HOURS	1	log(Parasitemia:::Asexual:::+:::Gametocyte:::Mean)	2.30258509299405	2.99573227355399	log(p/mL)	2.99573227355399	1	0	0	0	.	0	0	ORAL	0	0	5	.	.	0	TIP-1-NF54.1089-18	Mosquito:::Bites:::Treatment	4	DSM265	Coffeng2016	.	0	Placebo	13	0	UNKNOWN	UNKNWON	UNKNWON	0	Efficacy	.	.
4621	.	TIP-1-NF54.1089-18	59	TIP-1	14	Placebo	13	199.2	199.2	199.2	199.2	HOURS	1	log(Parasitemia:::Asexual:::+:::Gametocyte:::Mean)	2.30258509299405	2.99573227355399	log(p/mL)	2.99573227355399	1	0	0	0	.	0	0	ORAL	0	0	5	.	.	0	TIP-1-NF54.1089-18	Mosquito:::Bites:::Treatment	4	DSM265	Coffeng2016	.	0	Placebo	13	0	UNKNOWN	UNKNWON	UNKNWON	0	Efficacy	.	.
4622	.	TIP-1-NF54.1089-18	59	TIP-1	14	Placebo	13	206.4	206.4	206.4	206.4	HOURS	1	log(Parasitemia:::Asexual:::+:::Gametocyte:::Mean)	4.4188406077966	4.4188406077966	log(p/mL)	2.99573227355399	0	0	0	0	.	0	0	ORAL	0	0	5	.	.	0	TIP-1-NF54.1089-18	Mosquito:::Bites:::Treatment	4	DSM265	Coffeng2016	.	0	Placebo	13	0	UNKNOWN	UNKNWON	UNKNWON	0	Efficacy	.	.
4623	.	TIP-1-NF54.1089-18	59	TIP-1	14	Placebo	13	216	216	216	216	HOURS	1	log(Parasitemia:::Asexual:::+:::Gametocyte:::Mean)	6.72383244082121	6.72383244082121	log(p/mL)	2.99573227355399	0	0	0	0	.	0	0	ORAL	0	0	5	.	.	0	TIP-1-NF54.1089-18	Mosquito:::Bites:::Treatment	4	DSM265	Coffeng2016	.	0	Placebo	13	0	UNKNOWN	UNKNWON	UNKNWON	0	Efficacy	.	.
4624	.	TIP-1-NF54.1089-18	59	TIP-1	14	Placebo	13	223.2	223.2	223.2	223.2	HOURS	1	log(Parasitemia:::Asexual:::+:::Gametocyte:::Mean)	5.06259503302697	5.06259503302697	log(p/mL)	2.99573227355399	0	0	0	0	.	0	0	ORAL	0	0	5	.	.	0	TIP-1-NF54.1089-18	Mosquito:::Bites:::Treatment	4	DSM265	Coffeng2016	.	0	Placebo	13	0	UNKNOWN	UNKNWON	UNKNWON	0	Efficacy	.	.
4625	.	TIP-1-NF54.1089-18	59	TIP-1	14	Placebo	13	230.4	230.4	230.4	230.4	HOURS	1	log(Parasitemia:::Asexual:::+:::Gametocyte:::Mean)	6.93049476595163	6.93049476595163	log(p/mL)	2.99573227355399	0	0	0	0	.	0	0	ORAL	0	0	5	.	.	0	TIP-1-NF54.1089-18	Mosquito:::Bites:::Treatment	4	DSM265	Coffeng2016	.	0	Placebo	13	0	UNKNOWN	UNKNWON	UNKNWON	0	Efficacy	.	.
4626	.	TIP-1-NF54.1089-18	59	TIP-1	14	Placebo	13	240	240	240	240	HOURS	1	log(Parasitemia:::Asexual:::+:::Gametocyte:::Mean)	8.42748727833174	8.42748727833174	log(p/mL)	2.99573227355399	0	0	0	0	.	0	0	ORAL	0	0	5	.	.	0	TIP-1-NF54.1089-18	Mosquito:::Bites:::Treatment	4	DSM265	Coffeng2016	.	0	Placebo	13	0	UNKNOWN	UNKNWON	UNKNWON	0	Efficacy	.	.
4627	.	TIP-1-NF54.1089-18	59	TIP-1	14	Placebo	13	247.2	247.2	247.2	247.2	HOURS	1	log(Parasitemia:::Asexual:::+:::Gametocyte:::Mean)	10.7070126405657	10.7070126405657	log(p/mL)	2.99573227355399	0	0	0	0	.	0	0	ORAL	0	0	5	.	.	0	TIP-1-NF54.1089-18	Mosquito:::Bites:::Treatment	4	DSM265	Coffeng2016	.	0	Placebo	13	0	UNKNOWN	UNKNWON	UNKNWON	0	Efficacy	.	.
4628	.	TIP-1-NF54.1089-18	59	TIP-1	14	Placebo	13	254.4	254.4	254.4	254.4	HOURS	1	log(Parasitemia:::Asexual:::+:::Gametocyte:::Mean)	10.568878056051	10.568878056051	log(p/mL)	2.99573227355399	0	0	0	0	.	0	0	ORAL	0	0	5	.	.	0	TIP-1-NF54.1089-18	Mosquito:::Bites:::Treatment	4	DSM265	Coffeng2016	.	0	Placebo	13	0	UNKNOWN	UNKNWON	UNKNWON	0	Efficacy	.	.
4629	.	TIP-1-NF54.1089-18	59	TIP-1	14	Placebo	13	264	264	264	264	HOURS	1	log(Parasitemia:::Asexual:::+:::Gametocyte:::Mean)	9.76296031739915	9.76296031739915	log(p/mL)	2.99573227355399	0	0	0	0	.	0	0	ORAL	0	0	5	.	.	0	TIP-1-NF54.1089-18	Mosquito:::Bites:::Treatment	4	DSM265	Coffeng2016	.	0	Placebo	13	0	UNKNOWN	UNKNWON	UNKNWON	0	Efficacy	.	.
4630	.	TIP-1-NF54.1089-18	59	TIP-1	14	Placebo	13	271.2	271.2	271.2	271.2	HOURS	1	log(Parasitemia:::Asexual:::+:::Gametocyte:::Mean)	10.9603051515472	10.9603051515472	log(p/mL)	2.99573227355399	0	0	0	0	.	0	0	ORAL	0	0	5	.	.	0	TIP-1-NF54.1089-18	Mosquito:::Bites:::Treatment	4	DSM265	Coffeng2016	.	0	Placebo	13	0	UNKNOWN	UNKNWON	UNKNWON	0	Efficacy	.	.
4631	.	TIP-1-NF54.1094-16	60	TIP-1	14	Placebo	13	0	0	0	0	HOURS	.	Mosquito:::Bites	5	0	Sporozoites	.	0	1	1	5	2	0	0	ORAL	0	0	5	.	.	0	TIP-1-NF54.1094-16	Mosquito:::Bites:::Treatment	4	DSM265	Coffeng2016	.	0	Placebo	13	0	UNKNOWN	UNKNWON	UNKNWON	0	Inoculum	.	.
4635	.	TIP-1-NF54.1094-16	60	TIP-1	14	Placebo	13	144	144	144	144	HOURS	1	log(Parasitemia:::Asexual:::+:::Gametocyte:::Mean)	2.30258509299405	2.99573227355399	log(p/mL)	2.99573227355399	1	0	0	0	.	0	0	ORAL	0	0	5	.	.	0	TIP-1-NF54.1094-16	Mosquito:::Bites:::Treatment	4	DSM265	Coffeng2016	.	0	Placebo	13	0	UNKNOWN	UNKNWON	UNKNWON	0	Efficacy	.	.
4636	.	TIP-1-NF54.1094-16	60	TIP-1	14	Placebo	13	151.2	151.2	151.2	151.2	HOURS	1	log(Parasitemia:::Asexual:::+:::Gametocyte:::Mean)	2.30258509299405	2.99573227355399	log(p/mL)	2.99573227355399	1	0	0	0	.	0	0	ORAL	0	0	5	.	.	0	TIP-1-NF54.1094-16	Mosquito:::Bites:::Treatment	4	DSM265	Coffeng2016	.	0	Placebo	13	0	UNKNOWN	UNKNWON	UNKNWON	0	Efficacy	.	.
4637	.	TIP-1-NF54.1094-16	60	TIP-1	14	Placebo	13	168	168	168	168	HOURS	1	log(Parasitemia:::Asexual:::+:::Gametocyte:::Mean)	5.91889385427315	5.91889385427315	log(p/mL)	2.99573227355399	0	0	0	0	.	0	0	ORAL	0	0	5	.	.	0	TIP-1-NF54.1094-16	Mosquito:::Bites:::Treatment	4	DSM265	Coffeng2016	.	0	Placebo	13	0	UNKNOWN	UNKNWON	UNKNWON	0	Efficacy	.	.
4638	.	TIP-1-NF54.1094-16	60	TIP-1	14	Placebo	13	175.2	175.2	175.2	175.2	HOURS	1	log(Parasitemia:::Asexual:::+:::Gametocyte:::Mean)	4.83628190695148	4.83628190695148	log(p/mL)	2.99573227355399	0	0	0	0	.	0	0	ORAL	0	0	5	.	.	0	TIP-1-NF54.1094-16	Mosquito:::Bites:::Treatment	4	DSM265	Coffeng2016	.	0	Placebo	13	0	UNKNOWN	UNKNWON	UNKNWON	0	Efficacy	.	.
4639	.	TIP-1-NF54.1094-16	60	TIP-1	14	Placebo	13	182.4	182.4	182.4	182.4	HOURS	1	log(Parasitemia:::Asexual:::+:::Gametocyte:::Mean)	7.13807303404435	7.13807303404435	log(p/mL)	2.99573227355399	0	0	0	0	.	0	0	ORAL	0	0	5	.	.	0	TIP-1-NF54.1094-16	Mosquito:::Bites:::Treatment	4	DSM265	Coffeng2016	.	0	Placebo	13	0	UNKNOWN	UNKNWON	UNKNWON	0	Efficacy	.	.
4640	.	TIP-1-NF54.1094-16	60	TIP-1	14	Placebo	13	192	192	192	192	HOURS	1	log(Parasitemia:::Asexual:::+:::Gametocyte:::Mean)	6.21660610108486	6.21660610108486	log(p/mL)	2.99573227355399	0	0	0	0	.	0	0	ORAL	0	0	5	.	.	0	TIP-1-NF54.1094-16	Mosquito:::Bites:::Treatment	4	DSM265	Coffeng2016	.	0	Placebo	13	0	UNKNOWN	UNKNWON	UNKNWON	0	Efficacy	.	.
4641	.	TIP-1-NF54.1094-16	60	TIP-1	14	Placebo	13	199.2	199.2	199.2	199.2	HOURS	1	log(Parasitemia:::Asexual:::+:::Gametocyte:::Mean)	4.53259949315326	4.53259949315326	log(p/mL)	2.99573227355399	0	0	0	0	.	0	0	ORAL	0	0	5	.	.	0	TIP-1-NF54.1094-16	Mosquito:::Bites:::Treatment	4	DSM265	Coffeng2016	.	0	Placebo	13	0	UNKNOWN	UNKNWON	UNKNWON	0	Efficacy	.	.
4642	.	TIP-1-NF54.1094-16	60	TIP-1	14	Placebo	13	206.4	206.4	206.4	206.4	HOURS	1	log(Parasitemia:::Asexual:::+:::Gametocyte:::Mean)	7.80588204022862	7.80588204022862	log(p/mL)	2.99573227355399	0	0	0	0	.	0	0	ORAL	0	0	5	.	.	0	TIP-1-NF54.1094-16	Mosquito:::Bites:::Treatment	4	DSM265	Coffeng2016	.	0	Placebo	13	0	UNKNOWN	UNKNWON	UNKNWON	0	Efficacy	.	.
4643	.	TIP-1-NF54.1094-16	60	TIP-1	14	Placebo	13	216	216	216	216	HOURS	1	log(Parasitemia:::Asexual:::+:::Gametocyte:::Mean)	7.11476944836646	7.11476944836646	log(p/mL)	2.99573227355399	0	0	0	0	.	0	0	ORAL	0	0	5	.	.	0	TIP-1-NF54.1094-16	Mosquito:::Bites:::Treatment	4	DSM265	Coffeng2016	.	0	Placebo	13	0	UNKNOWN	UNKNWON	UNKNWON	0	Efficacy	.	.
4644	.	TIP-1-NF54.1094-16	60	TIP-1	14	Placebo	13	223.2	223.2	223.2	223.2	HOURS	1	log(Parasitemia:::Asexual:::+:::Gametocyte:::Mean)	7.09174211509515	7.09174211509515	log(p/mL)	2.99573227355399	0	0	0	0	.	0	0	ORAL	0	0	5	.	.	0	TIP-1-NF54.1094-16	Mosquito:::Bites:::Treatment	4	DSM265	Coffeng2016	.	0	Placebo	13	0	UNKNOWN	UNKNWON	UNKNWON	0	Efficacy	.	.
4645	.	TIP-1-NF54.1094-16	60	TIP-1	14	Placebo	13	230.4	230.4	230.4	230.4	HOURS	1	log(Parasitemia:::Asexual:::+:::Gametocyte:::Mean)	5.61677109766657	5.61677109766657	log(p/mL)	2.99573227355399	0	0	0	0	.	0	0	ORAL	0	0	5	.	.	0	TIP-1-NF54.1094-16	Mosquito:::Bites:::Treatment	4	DSM265	Coffeng2016	.	0	Placebo	13	0	UNKNOWN	UNKNWON	UNKNWON	0	Efficacy	.	.
4646	.	TIP-1-NF54.1094-16	60	TIP-1	14	Placebo	13	240	240	240	240	HOURS	1	log(Parasitemia:::Asexual:::+:::Gametocyte:::Mean)	6.00881318544259	6.00881318544259	log(p/mL)	2.99573227355399	0	0	0	0	.	0	0	ORAL	0	0	5	.	.	0	TIP-1-NF54.1094-16	Mosquito:::Bites:::Treatment	4	DSM265	Coffeng2016	.	0	Placebo	13	0	UNKNOWN	UNKNWON	UNKNWON	0	Efficacy	.	.
4647	.	TIP-1-NF54.1094-16	60	TIP-1	14	Placebo	13	247.2	247.2	247.2	247.2	HOURS	1	log(Parasitemia:::Asexual:::+:::Gametocyte:::Mean)	9.71691698145276	9.71691698145276	log(p/mL)	2.99573227355399	0	0	0	0	.	0	0	ORAL	0	0	5	.	.	0	TIP-1-NF54.1094-16	Mosquito:::Bites:::Treatment	4	DSM265	Coffeng2016	.	0	Placebo	13	0	UNKNOWN	UNKNWON	UNKNWON	0	Efficacy	.	.
4648	.	TIP-1-NF54.1094-16	60	TIP-1	14	Placebo	13	254.4	254.4	254.4	254.4	HOURS	1	log(Parasitemia:::Asexual:::+:::Gametocyte:::Mean)	9.55570155601464	9.55570155601464	log(p/mL)	2.99573227355399	0	0	0	0	.	0	0	ORAL	0	0	5	.	.	0	TIP-1-NF54.1094-16	Mosquito:::Bites:::Treatment	4	DSM265	Coffeng2016	.	0	Placebo	13	0	UNKNOWN	UNKNWON	UNKNWON	0	Efficacy	.	.
4649	.	TIP-1-NF54.1094-16	60	TIP-1	14	Placebo	13	264	264	264	264	HOURS	1	log(Parasitemia:::Asexual:::+:::Gametocyte:::Mean)	11.0063574314569	11.0063574314569	log(p/mL)	2.99573227355399	0	0	0	0	.	0	0	ORAL	0	0	5	.	.	0	TIP-1-NF54.1094-16	Mosquito:::Bites:::Treatment	4	DSM265	Coffeng2016	.	0	Placebo	13	0	UNKNOWN	UNKNWON	UNKNWON	0	Efficacy	.	.
4650	.	TIP-1-NF54.1095-25	61	TIP-1	14	Placebo	13	0	0	0	0	HOURS	.	Mosquito:::Bites	5	0	Sporozoites	.	0	1	1	5	2	0	0	ORAL	0	0	5	.	.	0	TIP-1-NF54.1095-25	Mosquito:::Bites:::Treatment	4	DSM265	Coffeng2016	.	0	Placebo	13	0	UNKNOWN	UNKNWON	UNKNWON	0	Inoculum	.	.
4654	.	TIP-1-NF54.1095-25	61	TIP-1	14	Placebo	13	144	144	144	144	HOURS	1	log(Parasitemia:::Asexual:::+:::Gametocyte:::Mean)	2.30258509299405	2.99573227355399	log(p/mL)	2.99573227355399	1	0	0	0	.	0	0	ORAL	0	0	5	.	.	0	TIP-1-NF54.1095-25	Mosquito:::Bites:::Treatment	4	DSM265	Coffeng2016	.	0	Placebo	13	0	UNKNOWN	UNKNWON	UNKNWON	0	Efficacy	.	.
4655	.	TIP-1-NF54.1095-25	61	TIP-1	14	Placebo	13	151.2	151.2	151.2	151.2	HOURS	1	log(Parasitemia:::Asexual:::+:::Gametocyte:::Mean)	2.30258509299405	2.99573227355399	log(p/mL)	2.99573227355399	1	0	0	0	.	0	0	ORAL	0	0	5	.	.	0	TIP-1-NF54.1095-25	Mosquito:::Bites:::Treatment	4	DSM265	Coffeng2016	.	0	Placebo	13	0	UNKNOWN	UNKNWON	UNKNWON	0	Efficacy	.	.
4656	.	TIP-1-NF54.1095-25	61	TIP-1	14	Placebo	13	168	168	168	168	HOURS	1	log(Parasitemia:::Asexual:::+:::Gametocyte:::Mean)	6.12468339089421	6.12468339089421	log(p/mL)	2.99573227355399	0	0	0	0	.	0	0	ORAL	0	0	5	.	.	0	TIP-1-NF54.1095-25	Mosquito:::Bites:::Treatment	4	DSM265	Coffeng2016	.	0	Placebo	13	0	UNKNOWN	UNKNWON	UNKNWON	0	Efficacy	.	.
4657	.	TIP-1-NF54.1095-25	61	TIP-1	14	Placebo	13	175.2	175.2	175.2	175.2	HOURS	1	log(Parasitemia:::Asexual:::+:::Gametocyte:::Mean)	3.49650756146648	3.49650756146648	log(p/mL)	2.99573227355399	0	0	0	0	.	0	0	ORAL	0	0	5	.	.	0	TIP-1-NF54.1095-25	Mosquito:::Bites:::Treatment	4	DSM265	Coffeng2016	.	0	Placebo	13	0	UNKNOWN	UNKNWON	UNKNWON	0	Efficacy	.	.
4658	.	TIP-1-NF54.1095-25	61	TIP-1	14	Placebo	13	182.4	182.4	182.4	182.4	HOURS	1	log(Parasitemia:::Asexual:::+:::Gametocyte:::Mean)	3.93182563272433	3.93182563272433	log(p/mL)	2.99573227355399	0	0	0	0	.	0	0	ORAL	0	0	5	.	.	0	TIP-1-NF54.1095-25	Mosquito:::Bites:::Treatment	4	DSM265	Coffeng2016	.	0	Placebo	13	0	UNKNOWN	UNKNWON	UNKNWON	0	Efficacy	.	.
4659	.	TIP-1-NF54.1095-25	61	TIP-1	14	Placebo	13	192	192	192	192	HOURS	1	log(Parasitemia:::Asexual:::+:::Gametocyte:::Mean)	3.2188758248682	3.2188758248682	log(p/mL)	2.99573227355399	0	0	0	0	.	0	0	ORAL	0	0	5	.	.	0	TIP-1-NF54.1095-25	Mosquito:::Bites:::Treatment	4	DSM265	Coffeng2016	.	0	Placebo	13	0	UNKNOWN	UNKNWON	UNKNWON	0	Efficacy	.	.
4660	.	TIP-1-NF54.1095-25	61	TIP-1	14	Placebo	13	199.2	199.2	199.2	199.2	HOURS	1	log(Parasitemia:::Asexual:::+:::Gametocyte:::Mean)	4.12713438504509	4.12713438504509	log(p/mL)	2.99573227355399	0	0	0	0	.	0	0	ORAL	0	0	5	.	.	0	TIP-1-NF54.1095-25	Mosquito:::Bites:::Treatment	4	DSM265	Coffeng2016	.	0	Placebo	13	0	UNKNOWN	UNKNWON	UNKNWON	0	Efficacy	.	.
4661	.	TIP-1-NF54.1095-25	61	TIP-1	14	Placebo	13	206.4	206.4	206.4	206.4	HOURS	1	log(Parasitemia:::Asexual:::+:::Gametocyte:::Mean)	5.91889385427315	5.91889385427315	log(p/mL)	2.99573227355399	0	0	0	0	.	0	0	ORAL	0	0	5	.	.	0	TIP-1-NF54.1095-25	Mosquito:::Bites:::Treatment	4	DSM265	Coffeng2016	.	0	Placebo	13	0	UNKNOWN	UNKNWON	UNKNWON	0	Efficacy	.	.
4662	.	TIP-1-NF54.1095-25	61	TIP-1	14	Placebo	13	216	216	216	216	HOURS	1	log(Parasitemia:::Asexual:::+:::Gametocyte:::Mean)	6.51619307604296	6.51619307604296	log(p/mL)	2.99573227355399	0	0	0	0	.	0	0	ORAL	0	0	5	.	.	0	TIP-1-NF54.1095-25	Mosquito:::Bites:::Treatment	4	DSM265	Coffeng2016	.	0	Placebo	13	0	UNKNOWN	UNKNWON	UNKNWON	0	Efficacy	.	.
4663	.	TIP-1-NF54.1095-25	61	TIP-1	14	Placebo	13	223.2	223.2	223.2	223.2	HOURS	1	log(Parasitemia:::Asexual:::+:::Gametocyte:::Mean)	5.06259503302697	5.06259503302697	log(p/mL)	2.99573227355399	0	0	0	0	.	0	0	ORAL	0	0	5	.	.	0	TIP-1-NF54.1095-25	Mosquito:::Bites:::Treatment	4	DSM265	Coffeng2016	.	0	Placebo	13	0	UNKNOWN	UNKNWON	UNKNWON	0	Efficacy	.	.
4664	.	TIP-1-NF54.1095-25	61	TIP-1	14	Placebo	13	230.4	230.4	230.4	230.4	HOURS	1	log(Parasitemia:::Asexual:::+:::Gametocyte:::Mean)	4.92725368515721	4.92725368515721	log(p/mL)	2.99573227355399	0	0	0	0	.	0	0	ORAL	0	0	5	.	.	0	TIP-1-NF54.1095-25	Mosquito:::Bites:::Treatment	4	DSM265	Coffeng2016	.	0	Placebo	13	0	UNKNOWN	UNKNWON	UNKNWON	0	Efficacy	.	.
4665	.	TIP-1-NF54.1095-25	61	TIP-1	14	Placebo	13	240	240	240	240	HOURS	1	log(Parasitemia:::Asexual:::+:::Gametocyte:::Mean)	6.95368421087054	6.95368421087054	log(p/mL)	2.99573227355399	0	0	0	0	.	0	0	ORAL	0	0	5	.	.	0	TIP-1-NF54.1095-25	Mosquito:::Bites:::Treatment	4	DSM265	Coffeng2016	.	0	Placebo	13	0	UNKNOWN	UNKNWON	UNKNWON	0	Efficacy	.	.
4666	.	TIP-1-NF54.1095-25	61	TIP-1	14	Placebo	13	247.2	247.2	247.2	247.2	HOURS	1	log(Parasitemia:::Asexual:::+:::Gametocyte:::Mean)	7.71378461659875	7.71378461659875	log(p/mL)	2.99573227355399	0	0	0	0	.	0	0	ORAL	0	0	5	.	.	0	TIP-1-NF54.1095-25	Mosquito:::Bites:::Treatment	4	DSM265	Coffeng2016	.	0	Placebo	13	0	UNKNOWN	UNKNWON	UNKNWON	0	Efficacy	.	.
4667	.	TIP-1-NF54.1095-25	61	TIP-1	14	Placebo	13	254.4	254.4	254.4	254.4	HOURS	1	log(Parasitemia:::Asexual:::+:::Gametocyte:::Mean)	8.22013395715186	8.22013395715186	log(p/mL)	2.99573227355399	0	0	0	0	.	0	0	ORAL	0	0	5	.	.	0	TIP-1-NF54.1095-25	Mosquito:::Bites:::Treatment	4	DSM265	Coffeng2016	.	0	Placebo	13	0	UNKNOWN	UNKNWON	UNKNWON	0	Efficacy	.	.
4668	.	TIP-1-NF54.1095-25	61	TIP-1	14	Placebo	13	264	264	264	264	HOURS	1	log(Parasitemia:::Asexual:::+:::Gametocyte:::Mean)	7.96693349840484	7.96693349840484	log(p/mL)	2.99573227355399	0	0	0	0	.	0	0	ORAL	0	0	5	.	.	0	TIP-1-NF54.1095-25	Mosquito:::Bites:::Treatment	4	DSM265	Coffeng2016	.	0	Placebo	13	0	UNKNOWN	UNKNWON	UNKNWON	0	Efficacy	.	.
4669	.	TIP-1-NF54.1100-26	62	TIP-1	14	Placebo	13	0	0	0	0	HOURS	.	Mosquito:::Bites	5	0	Sporozoites	.	0	1	1	5	2	0	0	ORAL	0	0	5	.	.	0	TIP-1-NF54.1100-26	Mosquito:::Bites:::Treatment	4	DSM265	Coffeng2016	.	0	Placebo	13	0	UNKNOWN	UNKNWON	UNKNWON	0	Inoculum	.	.
4674	.	TIP-1-NF54.1100-26	62	TIP-1	14	Placebo	13	151.2	151.2	151.2	151.2	HOURS	1	log(Parasitemia:::Asexual:::+:::Gametocyte:::Mean)	2.30258509299405	2.99573227355399	log(p/mL)	2.99573227355399	1	0	0	0	.	0	0	ORAL	0	0	5	.	.	0	TIP-1-NF54.1100-26	Mosquito:::Bites:::Treatment	4	DSM265	Coffeng2016	.	0	Placebo	13	0	UNKNOWN	UNKNWON	UNKNWON	0	Efficacy	.	.
4675	.	TIP-1-NF54.1100-26	62	TIP-1	14	Placebo	13	168	168	168	168	HOURS	1	log(Parasitemia:::Asexual:::+:::Gametocyte:::Mean)	2.30258509299405	2.99573227355399	log(p/mL)	2.99573227355399	1	0	0	0	.	0	0	ORAL	0	0	5	.	.	0	TIP-1-NF54.1100-26	Mosquito:::Bites:::Treatment	4	DSM265	Coffeng2016	.	0	Placebo	13	0	UNKNOWN	UNKNWON	UNKNWON	0	Efficacy	.	.
4676	.	TIP-1-NF54.1100-26	62	TIP-1	14	Placebo	13	175.2	175.2	175.2	175.2	HOURS	1	log(Parasitemia:::Asexual:::+:::Gametocyte:::Mean)	5.29831736654804	5.29831736654804	log(p/mL)	2.99573227355399	0	0	0	0	.	0	0	ORAL	0	0	5	.	.	0	TIP-1-NF54.1100-26	Mosquito:::Bites:::Treatment	4	DSM265	Coffeng2016	.	0	Placebo	13	0	UNKNOWN	UNKNWON	UNKNWON	0	Efficacy	.	.
4677	.	TIP-1-NF54.1100-26	62	TIP-1	14	Placebo	13	182.4	182.4	182.4	182.4	HOURS	1	log(Parasitemia:::Asexual:::+:::Gametocyte:::Mean)	3.71357206670431	3.71357206670431	log(p/mL)	2.99573227355399	0	0	0	0	.	0	0	ORAL	0	0	5	.	.	0	TIP-1-NF54.1100-26	Mosquito:::Bites:::Treatment	4	DSM265	Coffeng2016	.	0	Placebo	13	0	UNKNOWN	UNKNWON	UNKNWON	0	Efficacy	.	.
4678	.	TIP-1-NF54.1100-26	62	TIP-1	14	Placebo	13	192	192	192	192	HOURS	1	log(Parasitemia:::Asexual:::+:::Gametocyte:::Mean)	3.87120101090789	3.87120101090789	log(p/mL)	2.99573227355399	0	0	0	0	.	0	0	ORAL	0	0	5	.	.	0	TIP-1-NF54.1100-26	Mosquito:::Bites:::Treatment	4	DSM265	Coffeng2016	.	0	Placebo	13	0	UNKNOWN	UNKNWON	UNKNWON	0	Efficacy	.	.
4679	.	TIP-1-NF54.1100-26	62	TIP-1	14	Placebo	13	199.2	199.2	199.2	199.2	HOURS	1	log(Parasitemia:::Asexual:::+:::Gametocyte:::Mean)	4.14313472639153	4.14313472639153	log(p/mL)	2.99573227355399	0	0	0	0	.	0	0	ORAL	0	0	5	.	.	0	TIP-1-NF54.1100-26	Mosquito:::Bites:::Treatment	4	DSM265	Coffeng2016	.	0	Placebo	13	0	UNKNOWN	UNKNWON	UNKNWON	0	Efficacy	.	.
4680	.	TIP-1-NF54.1100-26	62	TIP-1	14	Placebo	13	206.4	206.4	206.4	206.4	HOURS	1	log(Parasitemia:::Asexual:::+:::Gametocyte:::Mean)	7.13807303404435	7.13807303404435	log(p/mL)	2.99573227355399	0	0	0	0	.	0	0	ORAL	0	0	5	.	.	0	TIP-1-NF54.1100-26	Mosquito:::Bites:::Treatment	4	DSM265	Coffeng2016	.	0	Placebo	13	0	UNKNOWN	UNKNWON	UNKNWON	0	Efficacy	.	.
4681	.	TIP-1-NF54.1100-26	62	TIP-1	14	Placebo	13	216	216	216	216	HOURS	1	log(Parasitemia:::Asexual:::+:::Gametocyte:::Mean)	7.25347038268453	7.25347038268453	log(p/mL)	2.99573227355399	0	0	0	0	.	0	0	ORAL	0	0	5	.	.	0	TIP-1-NF54.1100-26	Mosquito:::Bites:::Treatment	4	DSM265	Coffeng2016	.	0	Placebo	13	0	UNKNOWN	UNKNWON	UNKNWON	0	Efficacy	.	.
4682	.	TIP-1-NF54.1100-26	62	TIP-1	14	Placebo	13	223.2	223.2	223.2	223.2	HOURS	1	log(Parasitemia:::Asexual:::+:::Gametocyte:::Mean)	7.36833968631138	7.36833968631138	log(p/mL)	2.99573227355399	0	0	0	0	.	0	0	ORAL	0	0	5	.	.	0	TIP-1-NF54.1100-26	Mosquito:::Bites:::Treatment	4	DSM265	Coffeng2016	.	0	Placebo	13	0	UNKNOWN	UNKNWON	UNKNWON	0	Efficacy	.	.
4683	.	TIP-1-NF54.1100-26	62	TIP-1	14	Placebo	13	230.4	230.4	230.4	230.4	HOURS	1	log(Parasitemia:::Asexual:::+:::Gametocyte:::Mean)	7.57558465155779	7.57558465155779	log(p/mL)	2.99573227355399	0	0	0	0	.	0	0	ORAL	0	0	5	.	.	0	TIP-1-NF54.1100-26	Mosquito:::Bites:::Treatment	4	DSM265	Coffeng2016	.	0	Placebo	13	0	UNKNOWN	UNKNWON	UNKNWON	0	Efficacy	.	.
4684	.	TIP-1-NF54.1100-26	62	TIP-1	14	Placebo	13	240	240	240	240	HOURS	1	log(Parasitemia:::Asexual:::+:::Gametocyte:::Mean)	6.30991827822652	6.30991827822652	log(p/mL)	2.99573227355399	0	0	0	0	.	0	0	ORAL	0	0	5	.	.	0	TIP-1-NF54.1100-26	Mosquito:::Bites:::Treatment	4	DSM265	Coffeng2016	.	0	Placebo	13	0	UNKNOWN	UNKNWON	UNKNWON	0	Efficacy	.	.
4685	.	TIP-1-NF54.1100-26	62	TIP-1	14	Placebo	13	247.2	247.2	247.2	247.2	HOURS	1	log(Parasitemia:::Asexual:::+:::Gametocyte:::Mean)	9.44057869576626	9.44057869576626	log(p/mL)	2.99573227355399	0	0	0	0	.	0	0	ORAL	0	0	5	.	.	0	TIP-1-NF54.1100-26	Mosquito:::Bites:::Treatment	4	DSM265	Coffeng2016	.	0	Placebo	13	0	UNKNOWN	UNKNWON	UNKNWON	0	Efficacy	.	.
4686	.	TIP-1-NF54.1100-26	62	TIP-1	14	Placebo	13	254.4	254.4	254.4	254.4	HOURS	1	log(Parasitemia:::Asexual:::+:::Gametocyte:::Mean)	11.098454929447	11.098454929447	log(p/mL)	2.99573227355399	0	0	0	0	.	0	0	ORAL	0	0	5	.	.	0	TIP-1-NF54.1100-26	Mosquito:::Bites:::Treatment	4	DSM265	Coffeng2016	.	0	Placebo	13	0	UNKNOWN	UNKNWON	UNKNWON	0	Efficacy	.	.
4687	.	TIP-1-NF54.1100-26	62	TIP-1	14	Placebo	13	264	264	264	264	HOURS	1	log(Parasitemia:::Asexual:::+:::Gametocyte:::Mean)	10.0392851254333	10.0392851254333	log(p/mL)	2.99573227355399	0	0	0	0	.	0	0	ORAL	0	0	5	.	.	0	TIP-1-NF54.1100-26	Mosquito:::Bites:::Treatment	4	DSM265	Coffeng2016	.	0	Placebo	13	0	UNKNOWN	UNKNWON	UNKNWON	0	Efficacy	.	.
4688	.	ZONMW1.1211	63	ZONMW	15	Placebo	13	0	0	0	0	HOURS	.	Mosquito:::Bites	5	0	Sporozoites	.	0	1	1	5	2	0	0	ORAL	0	0	5	.	.	0	ZONMW1.1211	Mosquito:::Bites:::Treatment	4	DSM265	Coffeng2016	.	0	Placebo	13	0	UNKNOWN	UNKNWON	UNKNWON	0	Inoculum	.	.
4691	.	ZONMW1.1211	63	ZONMW	15	Placebo	13	127.2	127.2	127.2	127.2	HOURS	1	log(Parasitemia:::Asexual:::+:::Gametocyte:::Mean)	2.30258509299405	2.99573227355399	log(p/mL)	2.99573227355399	1	0	0	0	.	0	0	ORAL	0	0	5	.	.	0	ZONMW1.1211	Mosquito:::Bites:::Treatment	4	DSM265	Coffeng2016	.	0	Placebo	13	0	UNKNOWN	UNKNWON	UNKNWON	0	Efficacy	.	.
4692	.	ZONMW1.1211	63	ZONMW	15	Placebo	13	144	144	144	144	HOURS	1	log(Parasitemia:::Asexual:::+:::Gametocyte:::Mean)	2.30258509299405	2.99573227355399	log(p/mL)	2.99573227355399	1	0	0	0	.	0	0	ORAL	0	0	5	.	.	0	ZONMW1.1211	Mosquito:::Bites:::Treatment	4	DSM265	Coffeng2016	.	0	Placebo	13	0	UNKNOWN	UNKNWON	UNKNWON	0	Efficacy	.	.
4693	.	ZONMW1.1211	63	ZONMW	15	Placebo	13	151.2	151.2	151.2	151.2	HOURS	1	log(Parasitemia:::Asexual:::+:::Gametocyte:::Mean)	3.71357206670431	3.71357206670431	log(p/mL)	2.99573227355399	0	0	0	0	.	0	0	ORAL	0	0	5	.	.	0	ZONMW1.1211	Mosquito:::Bites:::Treatment	4	DSM265	Coffeng2016	.	0	Placebo	13	0	UNKNOWN	UNKNWON	UNKNWON	0	Efficacy	.	.
4694	.	ZONMW1.1211	63	ZONMW	15	Placebo	13	168	168	168	168	HOURS	1	log(Parasitemia:::Asexual:::+:::Gametocyte:::Mean)	5.66296048013595	5.66296048013595	log(p/mL)	2.99573227355399	0	0	0	0	.	0	0	ORAL	0	0	5	.	.	0	ZONMW1.1211	Mosquito:::Bites:::Treatment	4	DSM265	Coffeng2016	.	0	Placebo	13	0	UNKNOWN	UNKNWON	UNKNWON	0	Efficacy	.	.
4695	.	ZONMW1.1211	63	ZONMW	15	Placebo	13	182.4	182.4	182.4	182.4	HOURS	1	log(Parasitemia:::Asexual:::+:::Gametocyte:::Mean)	5.43372200355424	5.43372200355424	log(p/mL)	2.99573227355399	0	0	0	0	.	0	0	ORAL	0	0	5	.	.	0	ZONMW1.1211	Mosquito:::Bites:::Treatment	4	DSM265	Coffeng2016	.	0	Placebo	13	0	UNKNOWN	UNKNWON	UNKNWON	0	Efficacy	.	.
4696	.	ZONMW1.1211	63	ZONMW	15	Placebo	13	192	192	192	192	HOURS	1	log(Parasitemia:::Asexual:::+:::Gametocyte:::Mean)	3.55534806148941	3.55534806148941	log(p/mL)	2.99573227355399	0	0	0	0	.	0	0	ORAL	0	0	5	.	.	0	ZONMW1.1211	Mosquito:::Bites:::Treatment	4	DSM265	Coffeng2016	.	0	Placebo	13	0	UNKNOWN	UNKNWON	UNKNWON	0	Efficacy	.	.
4697	.	ZONMW1.1211	63	ZONMW	15	Placebo	13	206.4	206.4	206.4	206.4	HOURS	1	log(Parasitemia:::Asexual:::+:::Gametocyte:::Mean)	8.24328252304838	8.24328252304838	log(p/mL)	2.99573227355399	0	0	0	0	.	0	0	ORAL	0	0	5	.	.	0	ZONMW1.1211	Mosquito:::Bites:::Treatment	4	DSM265	Coffeng2016	.	0	Placebo	13	0	UNKNOWN	UNKNWON	UNKNWON	0	Efficacy	.	.
4698	.	ZONMW1.1211	63	ZONMW	15	Placebo	13	216	216	216	216	HOURS	1	log(Parasitemia:::Asexual:::+:::Gametocyte:::Mean)	9.27939990790768	9.27939990790768	log(p/mL)	2.99573227355399	0	0	0	0	.	0	0	ORAL	0	0	5	.	.	0	ZONMW1.1211	Mosquito:::Bites:::Treatment	4	DSM265	Coffeng2016	.	0	Placebo	13	0	UNKNOWN	UNKNWON	UNKNWON	0	Efficacy	.	.
4699	.	ZONMW1.1211	63	ZONMW	15	Placebo	13	230.4	230.4	230.4	230.4	HOURS	1	log(Parasitemia:::Asexual:::+:::Gametocyte:::Mean)	8.54266598738927	8.54266598738927	log(p/mL)	2.99573227355399	0	0	0	0	.	0	0	ORAL	0	0	5	.	.	0	ZONMW1.1211	Mosquito:::Bites:::Treatment	4	DSM265	Coffeng2016	.	0	Placebo	13	0	UNKNOWN	UNKNWON	UNKNWON	0	Efficacy	.	.
4700	.	ZONMW1.1264	64	ZONMW	15	Placebo	13	0	0	0	0	HOURS	.	Mosquito:::Bites	5	0	Sporozoites	.	0	1	1	5	2	0	0	ORAL	0	0	5	.	.	0	ZONMW1.1264	Mosquito:::Bites:::Treatment	4	DSM265	Coffeng2016	.	0	Placebo	13	0	UNKNOWN	UNKNWON	UNKNWON	0	Inoculum	.	.
4704	.	ZONMW1.1264	64	ZONMW	15	Placebo	13	144	144	144	144	HOURS	1	log(Parasitemia:::Asexual:::+:::Gametocyte:::Mean)	2.30258509299405	2.99573227355399	log(p/mL)	2.99573227355399	1	0	0	0	.	0	0	ORAL	0	0	5	.	.	0	ZONMW1.1264	Mosquito:::Bites:::Treatment	4	DSM265	Coffeng2016	.	0	Placebo	13	0	UNKNOWN	UNKNWON	UNKNWON	0	Efficacy	.	.
4705	.	ZONMW1.1264	64	ZONMW	15	Placebo	13	151.2	151.2	151.2	151.2	HOURS	1	log(Parasitemia:::Asexual:::+:::Gametocyte:::Mean)	2.30258509299405	2.99573227355399	log(p/mL)	2.99573227355399	1	0	0	0	.	0	0	ORAL	0	0	5	.	.	0	ZONMW1.1264	Mosquito:::Bites:::Treatment	4	DSM265	Coffeng2016	.	0	Placebo	13	0	UNKNOWN	UNKNWON	UNKNWON	0	Efficacy	.	.
4706	.	ZONMW1.1264	64	ZONMW	15	Placebo	13	168	168	168	168	HOURS	1	log(Parasitemia:::Asexual:::+:::Gametocyte:::Mean)	5.43372200355424	5.43372200355424	log(p/mL)	2.99573227355399	0	0	0	0	.	0	0	ORAL	0	0	5	.	.	0	ZONMW1.1264	Mosquito:::Bites:::Treatment	4	DSM265	Coffeng2016	.	0	Placebo	13	0	UNKNOWN	UNKNWON	UNKNWON	0	Efficacy	.	.
4707	.	ZONMW1.1264	64	ZONMW	15	Placebo	13	182.4	182.4	182.4	182.4	HOURS	1	log(Parasitemia:::Asexual:::+:::Gametocyte:::Mean)	5.34233425196481	5.34233425196481	log(p/mL)	2.99573227355399	0	0	0	0	.	0	0	ORAL	0	0	5	.	.	0	ZONMW1.1264	Mosquito:::Bites:::Treatment	4	DSM265	Coffeng2016	.	0	Placebo	13	0	UNKNOWN	UNKNWON	UNKNWON	0	Efficacy	.	.
4708	.	ZONMW1.1264	64	ZONMW	15	Placebo	13	192	192	192	192	HOURS	1	log(Parasitemia:::Asexual:::+:::Gametocyte:::Mean)	2.30258509299405	2.99573227355399	log(p/mL)	2.99573227355399	1	0	0	0	.	0	0	ORAL	0	0	5	.	.	0	ZONMW1.1264	Mosquito:::Bites:::Treatment	4	DSM265	Coffeng2016	.	0	Placebo	13	0	UNKNOWN	UNKNWON	UNKNWON	0	Efficacy	.	.
4709	.	ZONMW1.1264	64	ZONMW	15	Placebo	13	206.4	206.4	206.4	206.4	HOURS	1	log(Parasitemia:::Asexual:::+:::Gametocyte:::Mean)	6.99942246750796	6.99942246750796	log(p/mL)	2.99573227355399	0	0	0	0	.	0	0	ORAL	0	0	5	.	.	0	ZONMW1.1264	Mosquito:::Bites:::Treatment	4	DSM265	Coffeng2016	.	0	Placebo	13	0	UNKNOWN	UNKNWON	UNKNWON	0	Efficacy	.	.
4710	.	ZONMW1.1264	64	ZONMW	15	Placebo	13	216	216	216	216	HOURS	1	log(Parasitemia:::Asexual:::+:::Gametocyte:::Mean)	8.03592636989179	8.03592636989179	log(p/mL)	2.99573227355399	0	0	0	0	.	0	0	ORAL	0	0	5	.	.	0	ZONMW1.1264	Mosquito:::Bites:::Treatment	4	DSM265	Coffeng2016	.	0	Placebo	13	0	UNKNOWN	UNKNWON	UNKNWON	0	Efficacy	.	.
4711	.	ZONMW1.1264	64	ZONMW	15	Placebo	13	230.4	230.4	230.4	230.4	HOURS	1	log(Parasitemia:::Asexual:::+:::Gametocyte:::Mean)	7.46049030582534	7.46049030582534	log(p/mL)	2.99573227355399	0	0	0	0	.	0	0	ORAL	0	0	5	.	.	0	ZONMW1.1264	Mosquito:::Bites:::Treatment	4	DSM265	Coffeng2016	.	0	Placebo	13	0	UNKNOWN	UNKNWON	UNKNWON	0	Efficacy	.	.
4712	.	ZONMW1.1264	64	ZONMW	15	Placebo	13	240	240	240	240	HOURS	1	log(Parasitemia:::Asexual:::+:::Gametocyte:::Mean)	7.41457288135059	7.41457288135059	log(p/mL)	2.99573227355399	0	0	0	0	.	0	0	ORAL	0	0	5	.	.	0	ZONMW1.1264	Mosquito:::Bites:::Treatment	4	DSM265	Coffeng2016	.	0	Placebo	13	0	UNKNOWN	UNKNWON	UNKNWON	0	Efficacy	.	.
4713	.	ZONMW1.1264	64	ZONMW	15	Placebo	13	254.4	254.4	254.4	254.4	HOURS	1	log(Parasitemia:::Asexual:::+:::Gametocyte:::Mean)	10.6149165967741	10.6149165967741	log(p/mL)	2.99573227355399	0	0	0	0	.	0	0	ORAL	0	0	5	.	.	0	ZONMW1.1264	Mosquito:::Bites:::Treatment	4	DSM265	Coffeng2016	.	0	Placebo	13	0	UNKNOWN	UNKNWON	UNKNWON	0	Efficacy	.	.
4734	.	ZONMW1.1299	66	ZONMW	15	Placebo	13	0	0	0	0	HOURS	.	Mosquito:::Bites	5	0	Sporozoites	.	0	1	1	5	2	0	0	ORAL	0	0	5	.	.	0	ZONMW1.1299	Mosquito:::Bites:::Treatment	4	DSM265	Coffeng2016	.	0	Placebo	13	0	UNKNOWN	UNKNWON	UNKNWON	0	Inoculum	.	.
4737	.	ZONMW1.1299	66	ZONMW	15	Placebo	13	127.2	127.2	127.2	127.2	HOURS	1	log(Parasitemia:::Asexual:::+:::Gametocyte:::Mean)	2.30258509299405	2.99573227355399	log(p/mL)	2.99573227355399	1	0	0	0	.	0	0	ORAL	0	0	5	.	.	0	ZONMW1.1299	Mosquito:::Bites:::Treatment	4	DSM265	Coffeng2016	.	0	Placebo	13	0	UNKNOWN	UNKNWON	UNKNWON	0	Efficacy	.	.
4738	.	ZONMW1.1299	66	ZONMW	15	Placebo	13	144	144	144	144	HOURS	1	log(Parasitemia:::Asexual:::+:::Gametocyte:::Mean)	2.30258509299405	2.99573227355399	log(p/mL)	2.99573227355399	1	0	0	0	.	0	0	ORAL	0	0	5	.	.	0	ZONMW1.1299	Mosquito:::Bites:::Treatment	4	DSM265	Coffeng2016	.	0	Placebo	13	0	UNKNOWN	UNKNWON	UNKNWON	0	Efficacy	.	.
4739	.	ZONMW1.1299	66	ZONMW	15	Placebo	13	151.2	151.2	151.2	151.2	HOURS	1	log(Parasitemia:::Asexual:::+:::Gametocyte:::Mean)	4.78749174278205	4.78749174278205	log(p/mL)	2.99573227355399	0	0	0	0	.	0	0	ORAL	0	0	5	.	.	0	ZONMW1.1299	Mosquito:::Bites:::Treatment	4	DSM265	Coffeng2016	.	0	Placebo	13	0	UNKNOWN	UNKNWON	UNKNWON	0	Efficacy	.	.
4740	.	ZONMW1.1299	66	ZONMW	15	Placebo	13	168	168	168	168	HOURS	1	log(Parasitemia:::Asexual:::+:::Gametocyte:::Mean)	6.70073110954781	6.70073110954781	log(p/mL)	2.99573227355399	0	0	0	0	.	0	0	ORAL	0	0	5	.	.	0	ZONMW1.1299	Mosquito:::Bites:::Treatment	4	DSM265	Coffeng2016	.	0	Placebo	13	0	UNKNOWN	UNKNWON	UNKNWON	0	Efficacy	.	.
4741	.	ZONMW1.1299	66	ZONMW	15	Placebo	13	182.4	182.4	182.4	182.4	HOURS	1	log(Parasitemia:::Asexual:::+:::Gametocyte:::Mean)	7.36833968631138	7.36833968631138	log(p/mL)	2.99573227355399	0	0	0	0	.	0	0	ORAL	0	0	5	.	.	0	ZONMW1.1299	Mosquito:::Bites:::Treatment	4	DSM265	Coffeng2016	.	0	Placebo	13	0	UNKNOWN	UNKNWON	UNKNWON	0	Efficacy	.	.
4742	.	ZONMW1.1299	66	ZONMW	15	Placebo	13	192	192	192	192	HOURS	1	log(Parasitemia:::Asexual:::+:::Gametocyte:::Mean)	5.43372200355424	5.43372200355424	log(p/mL)	2.99573227355399	0	0	0	0	.	0	0	ORAL	0	0	5	.	.	0	ZONMW1.1299	Mosquito:::Bites:::Treatment	4	DSM265	Coffeng2016	.	0	Placebo	13	0	UNKNOWN	UNKNWON	UNKNWON	0	Efficacy	.	.
4743	.	ZONMW1.1299	66	ZONMW	15	Placebo	13	206.4	206.4	206.4	206.4	HOURS	1	log(Parasitemia:::Asexual:::+:::Gametocyte:::Mean)	9.21034037197618	9.21034037197618	log(p/mL)	2.99573227355399	0	0	0	0	.	0	0	ORAL	0	0	5	.	.	0	ZONMW1.1299	Mosquito:::Bites:::Treatment	4	DSM265	Coffeng2016	.	0	Placebo	13	0	UNKNOWN	UNKNWON	UNKNWON	0	Efficacy	.	.
4744	.	ZONMW1.1299	66	ZONMW	15	Placebo	13	216	216	216	216	HOURS	1	log(Parasitemia:::Asexual:::+:::Gametocyte:::Mean)	10.2004390309951	10.2004390309951	log(p/mL)	2.99573227355399	0	0	0	0	.	0	0	ORAL	0	0	5	.	.	0	ZONMW1.1299	Mosquito:::Bites:::Treatment	4	DSM265	Coffeng2016	.	0	Placebo	13	0	UNKNOWN	UNKNWON	UNKNWON	0	Efficacy	.	.
4745	.	ZONMW1.1346	67	ZONMW	15	Placebo	13	0	0	0	0	HOURS	.	Mosquito:::Bites	5	0	Sporozoites	.	0	1	1	5	2	0	0	ORAL	0	0	5	.	.	0	ZONMW1.1346	Mosquito:::Bites:::Treatment	4	DSM265	Coffeng2016	.	0	Placebo	13	0	UNKNOWN	UNKNWON	UNKNWON	0	Inoculum	.	.
4748	.	ZONMW1.1346	67	ZONMW	15	Placebo	13	127.2	127.2	127.2	127.2	HOURS	1	log(Parasitemia:::Asexual:::+:::Gametocyte:::Mean)	2.30258509299405	2.99573227355399	log(p/mL)	2.99573227355399	1	0	0	0	.	0	0	ORAL	0	0	5	.	.	0	ZONMW1.1346	Mosquito:::Bites:::Treatment	4	DSM265	Coffeng2016	.	0	Placebo	13	0	UNKNOWN	UNKNWON	UNKNWON	0	Efficacy	.	.
4749	.	ZONMW1.1346	67	ZONMW	15	Placebo	13	144	144	144	144	HOURS	1	log(Parasitemia:::Asexual:::+:::Gametocyte:::Mean)	2.30258509299405	2.99573227355399	log(p/mL)	2.99573227355399	1	0	0	0	.	0	0	ORAL	0	0	5	.	.	0	ZONMW1.1346	Mosquito:::Bites:::Treatment	4	DSM265	Coffeng2016	.	0	Placebo	13	0	UNKNOWN	UNKNWON	UNKNWON	0	Efficacy	.	.
4750	.	ZONMW1.1346	67	ZONMW	15	Placebo	13	151.2	151.2	151.2	151.2	HOURS	1	log(Parasitemia:::Asexual:::+:::Gametocyte:::Mean)	5.36597601502185	5.36597601502185	log(p/mL)	2.99573227355399	0	0	0	0	.	0	0	ORAL	0	0	5	.	.	0	ZONMW1.1346	Mosquito:::Bites:::Treatment	4	DSM265	Coffeng2016	.	0	Placebo	13	0	UNKNOWN	UNKNWON	UNKNWON	0	Efficacy	.	.
4751	.	ZONMW1.1346	67	ZONMW	15	Placebo	13	168	168	168	168	HOURS	1	log(Parasitemia:::Asexual:::+:::Gametocyte:::Mean)	7.82883452758809	7.82883452758809	log(p/mL)	2.99573227355399	0	0	0	0	.	0	0	ORAL	0	0	5	.	.	0	ZONMW1.1346	Mosquito:::Bites:::Treatment	4	DSM265	Coffeng2016	.	0	Placebo	13	0	UNKNOWN	UNKNWON	UNKNWON	0	Efficacy	.	.
4752	.	ZONMW1.1346	67	ZONMW	15	Placebo	13	182.4	182.4	182.4	182.4	HOURS	1	log(Parasitemia:::Asexual:::+:::Gametocyte:::Mean)	7.50659178007084	7.50659178007084	log(p/mL)	2.99573227355399	0	0	0	0	.	0	0	ORAL	0	0	5	.	.	0	ZONMW1.1346	Mosquito:::Bites:::Treatment	4	DSM265	Coffeng2016	.	0	Placebo	13	0	UNKNOWN	UNKNWON	UNKNWON	0	Efficacy	.	.
4753	.	ZONMW1.1346	67	ZONMW	15	Placebo	13	192	192	192	192	HOURS	1	log(Parasitemia:::Asexual:::+:::Gametocyte:::Mean)	6.97728134163075	6.97728134163075	log(p/mL)	2.99573227355399	0	0	0	0	.	0	0	ORAL	0	0	5	.	.	0	ZONMW1.1346	Mosquito:::Bites:::Treatment	4	DSM265	Coffeng2016	.	0	Placebo	13	0	UNKNOWN	UNKNWON	UNKNWON	0	Efficacy	.	.
4754	.	ZONMW1.1346	67	ZONMW	15	Placebo	13	206.4	206.4	206.4	206.4	HOURS	1	log(Parasitemia:::Asexual:::+:::Gametocyte:::Mean)	9.37152340956757	9.37152340956757	log(p/mL)	2.99573227355399	0	0	0	0	.	0	0	ORAL	0	0	5	.	.	0	ZONMW1.1346	Mosquito:::Bites:::Treatment	4	DSM265	Coffeng2016	.	0	Placebo	13	0	UNKNOWN	UNKNWON	UNKNWON	0	Efficacy	.	.
4755	.	ZONMW1.1346	67	ZONMW	15	Placebo	13	216	216	216	216	HOURS	1	log(Parasitemia:::Asexual:::+:::Gametocyte:::Mean)	11.1905691285844	11.1905691285844	log(p/mL)	2.99573227355399	0	0	0	0	.	0	0	ORAL	0	0	5	.	.	0	ZONMW1.1346	Mosquito:::Bites:::Treatment	4	DSM265	Coffeng2016	.	0	Placebo	13	0	UNKNOWN	UNKNWON	UNKNWON	0	Efficacy	.	.
[truncated: 16 more columns]
