# Supplementary material for: A pharmacokinetic–pharmacodynamic model for chemoprotective agents against malaria
Source: CPT Pharmacometrics Syst Pharmacol. 2022 Nov 22;12(1):50–61. doi: 10.1002/psp4.12875 (PMC9835136; doi:10.1002/psp4.12875)
Supplement: Supplementary file 9 — Data S5 [file PSP4-12-50-s001.zip › project.mlxtran]

; MONOLIX project generated with IQRtools

; ==PROJECT HEADER START===================================================
; COMMENT             = ''
; TOOL                = 'MONOLIX'
; TOOLVERSION         = 'MLX2018R2'
; DATA                = './dataNLME.csv'
; DOSINGTYPES         = 'BOLUS,BOLUS'
; COVNAMES            = ''
; CATNAMES            = 'STUDYN,INFECTIONTYPEN'
; CATCATEGORIES       = '[3 4 5 6 7 8 9 10 11 14 15],[1 2]'
; REGRESSIONNAMES     = 'rho,GRblood'
; OUTPUTS             = 'logPB'
; ERRORMODELS         = 'abs'
; PARAMNAMES          = 'SPZperBite,Finv,GRliver,KinvLtoB,TLiver,SigTLiver'
; PARAMTRANS          = 'exp(phi),exp(phi),exp(phi),exp(phi),exp(phi),exp(phi)'
; PARAMINVTRANS       = 'log(psi),log(psi),log(psi),log(psi),log(psi),log(psi)'
; COVARIATENAMES      = 'STUDYN,INFECTIONTYPEN'
; COVARIATESUSED      = ''
; BETACOVNAMES        = ''
; BETACOVTRANS        = ''
; BETACATNAMES        = ''
; BETACATREFERENCE    = ''
; ==PROJECT HEADER END=====================================================

; =============================================
<DATAFILE>
; =============================================

[FILEINFO]
file = './dataNLME.csv'
delimiter = comma
header = {IXGDF, IGNORE, USUBJID, ID, STUDY, STUDYN, TRTNAME, TRT, TIME, TIMEPOS, NT, TAD, TIMEUNIT, YTYPE, NAME, VALUE, DV, UNIT, LLOQ, CENS, MDV, EVID, AMT, ADM, II, ADDL, ROUTE, TINF, RATE, DOSE, PROFNR, PROFTIME, CENTER, SUBJECT, INDNAME, IND, COMPOUND, STUDYDES, PART, EXTENS, TRTNAMER, TRTR, VISIT, VISNAME, DATEDAY, DATETIME, DURATION, TYPENAME, ULOQ, COMMENT, CENTERNAME, COHORT, STUDYTYPE, INTERVAL, NRDOSES, DOSELEVEL, DOSEMULT, INFECTIONTYPE, INFECTIONTYPEN, STUDYTYPEN, TADD1, DOSED1, TADD2, DOSED2, rho, GRblood}

[CONTENT]
ID = {use=identifier}
STUDYN = {use=covariate, type=categorical}
TIME = {use=time}
YTYPE = {use=observationtype}
DV = {use=observation, name={y}, ytype={1}, type={continuous}}
CENS = {use=censored}
MDV = {use=missingdependentvariable}
EVID = {use=eventidentifier}
AMT = {use=amount}
ADM = {use=administration}
II = {use=interdoseinterval}
ADDL = {use=additionaldose}
TINF = {use=infusiontime}
INFECTIONTYPEN = {use=covariate, type=categorical}
rho = {use=regressor}
GRblood = {use=regressor}

; =============================================
<MODEL>
; =============================================

[COVARIATE]
input = {STUDYN,INFECTIONTYPEN}

STUDYN = {type=categorical, categories={3,4,5,6,7,8,9,10,11,14,15}}
INFECTIONTYPEN = {type=categorical, categories={1,2}}

DEFINITION:
tSTUDYN =
{
  transform = STUDYN,
  categories = {
    3 = 3,
    4 = 4,
    5 = 5,
    6 = 6,
    7 = 7,
    8 = 8,
    9 = 9,
    10 = 10,
    11 = 11,
    14 = 14,
    15 = 15
  },
  reference = 3
}
tINFECTIONTYPEN =
{
  transform = INFECTIONTYPEN,
  categories = {
    1 = 1,
    2 = 2
  },
  reference = 1
}

[INDIVIDUAL]
input = {SPZperBite_pop, Finv_pop, GRliver_pop, KinvLtoB_pop, TLiver_pop, SigTLiver_pop, omega_SPZperBite, omega_Finv, omega_GRliver, omega_KinvLtoB, omega_TLiver, omega_SigTLiver}

DEFINITION:
SPZperBite = {distribution=logNormal, typical=SPZperBite_pop, no-variability}
Finv = {distribution=logNormal, typical=Finv_pop, sd=omega_Finv}
GRliver = {distribution=logNormal, typical=GRliver_pop, no-variability}
KinvLtoB = {distribution=logNormal, typical=KinvLtoB_pop, no-variability}
TLiver = {distribution=logNormal, typical=TLiver_pop, no-variability}
SigTLiver = {distribution=logNormal, typical=SigTLiver_pop, no-variability}

[LONGITUDINAL]
input = {a}

file = './project_model.txt'

DEFINITION:
y = {distribution=normal, prediction=logPB ,errorModel=constant(a)}

; =============================================
<FIT>
; =============================================
data = {y}
model = {y}

; =============================================
<PARAMETER>
; =============================================
SPZperBite_pop = {value=640, method=FIXED}
Finv_pop = {value=0.000772060371790309, method=MLE}
GRliver_pop = {value=0.071589949032252, method=FIXED}
KinvLtoB_pop = {value=6, method=FIXED}
TLiver_pop = {value=144, method=FIXED}
SigTLiver_pop = {value=0.1, method=FIXED}
omega_SPZperBite = {value=0, method=FIXED}
omega_Finv = {value=0.3, method=MLE}
omega_GRliver = {value=0, method=FIXED}
omega_KinvLtoB = {value=0, method=FIXED}
omega_TLiver = {value=0, method=FIXED}
omega_SigTLiver = {value=0, method=FIXED}
a = {value=0.3, method=MLE}

; =============================================
<MONOLIX>
; =============================================

[TASKS]
populationParameters()
individualParameters(method = conditionalMode)
fim(method = Linearization)
logLikelihood(method = Linearization)
plotResult()

[SETTINGS]
GLOBAL:
seed = 123456
exportpath = 'RESULTSORIG'
nbchains = 1
autochains = no

POPULATION:
exploratoryautostop = no
smoothingautostop = no
smoothingiterations = 200
exploratoryiterations = 1000
variability = FirstStage
